# Supplementary material for: Nitric oxide inhibition ameliorates cortical proteomic changes in the Cntnap2-/- and Shank3Δ4–22 mouse models of autism spectrum disorder
Source: Mol Autism. 2026 Apr 20;17:21. doi: 10.1186/s13229-026-00716-1 (PMC13107916; doi:10.1186/s13229-026-00716-1)
Supplement: Supplementary file 1 — Supplementary Material 1 [file 13229_2026_716_MOESM1_ESM.xlsx]

## Sheet: Shared DEPs Cntnap2 and Shank3
Names of DEPs in both Cntnap2 and Shank3
Ablim1
Acot13
Ap2a1
Arhgap26
Aspscr1
Atp6v0d1
Bsn
Btf3
Ccdc136
Cit
Cltc
Cmpk1
Cndp2
Cntn2
Cntnap2
Cspg5
Dnm1l
Elavl2
Ethe1
Fh
Fth1
Gabrb2
Gatc
Gde1
Glo1
Gls
Gng2
Gng3
Golga3
Gpm6b
Gria3
Grm2
Hexa
Hip1r
Hk1
Itsn1
Lancl1
Lancl2
Lpgat1
Mrps28
Nap1l5
Ndufa2
Nkiras1
Ntrk2
Nudt2
Numb
Pgd
Ppp1r13b
Prpsap1
Psmb6
Psmd9
Puf60
Rab2a
Rab2b
Rbp1
Rimbp2
Romo1
Rpn2
Skt
Slc7a10
Snrpd3
Sra1
Taok1
Tbca
Tecpr1
Tiam2
Timm10
Trim32
Trim46
Ttc7b
Vamp3
Vps35
Zc2hc1a

## Sheet: Full list of Shared Terms
Full list of DEPs in Cntnap2 , Shank3, and the shared terms between them
Cntnap2 terms	Shank3 terms	Shared terms
Nervous system	Transport	Nervous system
Central nervous system	Localization	Central nervous system
Brain	Establishment of localization	Brain
Head	Regulation of transport	Head
Phosphoprotein	Regulation of localization	Phosphoprotein
Whole body	Cellular localization	Whole body
Tissues, cell types and enzyme sources	Regulation of biological quality	Tissues, cell types and enzyme sources
Cytoplasm	Establishment of localization in cell	Cytoplasm
Cytoplasm	Cellular component organization	Cytoplasm
Intracellular	Cellular process	Intracellular
Acetylation	Cellular component organization or biogenesis	Acetylation
Cellular anatomical entity	Vesicle-mediated transport	Cellular anatomical entity
Cell junction	Export from cell	Cell junction
Synapse	Cellular macromolecule localization	Synapse
Synapse	Cellular component assembly	Synapse
Intracellular anatomical structure	Macromolecule localization	Intracellular anatomical structure
Cytoplasm	Nitrogen compound transport	Cytoplasm
Cell junction	Protein localization	Cell junction
Organelle	Regulation of vesicle-mediated transport	Organelle
Organelle	Cellular component biogenesis	Organelle
Cytosol	Organic substance transport	Cytosol
Cellular process	Regulation of neurotransmitter levels	Behavior/neurological phenotype
Behavior/neurological phenotype	Establishment of protein localization	Intracellular organelle
Intracellular organelle	Protein transport	Intracellular organelle
Intracellular organelle	Intracellular transport	Postsynapse
Postsynapse	Regulation of cellular component organization	Mitochondrion
Mitochondrion	Secretion by cell	Intracellular membrane-bounded organelle
Intracellular membrane-bounded organelle	Positive regulation of transport	Abnormal behavior
Abnormal behavior	Nervous system development	Cerebral cortex
Cerebral cortex	Secretion	Mitochondrion
Mitochondrion	Modulation of chemical synaptic transmission	Membrane protein complex
Membrane protein complex	Cellular metabolic process	Postsynapse
Postsynapse	Regulation of ion transport	Synaptic membrane
Synaptic membrane	Synapse organization	Synaptic membrane
Synaptic membrane	Protein-containing complex organization	Membrane-bounded organelle
Membrane-bounded organelle	Regulation of signaling	Protein-containing complex
Protein-containing complex	Organonitrogen compound metabolic process	Protein binding
Protein binding	Trans-synaptic signaling	Protein-containing complex
Protein-containing complex	Regulation of secretion by cell	Neuron projection
Neuron projection	Clathrin-dependent endocytosis	Membrane-bounded organelle
Membrane-bounded organelle	Peptide metabolic process	Forebrain
Forebrain	Exocytosis	Embryonic structure
Embryonic structure	Synaptic signaling	Cytosol
Cytosol	Cellular amide metabolic process	Presynapse
Presynapse	Neuron development	Organism form
Organism form	Regulation of secretion	Embryo
Embryo	Organelle organization	Glutamatergic synapse
Glutamatergic synapse	Regulation of exocytosis	Intracellular membrane-bounded organelle
Intracellular membrane-bounded organelle	Metabolic process	Somatodendritic compartment
Somatodendritic compartment	Membrane organization	Abnormal nervous system physiology
Localization	Vesicle-mediated transport in synapse	Organelle membrane
Cellular localization	Neuron projection development	Organelle envelope
Abnormal nervous system physiology	Establishment of vesicle localization	Glutamatergic synapse
Organelle membrane	Organophosphate metabolic process	Organelle membrane
Organelle envelope	Behavior	Abnormal synaptic physiology
Glutamatergic synapse	Positive regulation of hydrolase activity	Postsynaptic specialization
Organelle membrane	Regulation of molecular function	Plasma membrane bounded cell projection
Abnormal synaptic physiology	Neurotransmitter transport	Presynapse
Postsynaptic specialization	Endocytosis	Dendrite
Plasma membrane bounded cell projection	Apoptotic process	Abnormal synaptic transmission
Presynapse	Regulation of metal ion transport	Transport
Dendrite	Regulation of endocytosis	Membrane
Abnormal synaptic transmission	Organelle localization	Membrane protein complex
Transport	Regulation of cell communication	Viscus
Membrane	Synaptic vesicle endocytosis	Somatodendritic compartment
Membrane protein complex	Regulation of protein localization to membrane	Cell projection
Viscus	Phosphate-containing compound metabolic process	Mitochondrion
Somatodendritic compartment	Ion transport	Connective tissue
Cell projection	Regulation of neurotransmitter transport	Organelle envelope
Mitochondrion	Vesicle budding from membrane	Postsynaptic specialization
Connective tissue	Nitrogen compound metabolic process	Asymmetric synapse
Organelle envelope	Intracellular protein transport	Transport
Postsynaptic specialization	post-Golgi vesicle-mediated transport	Plasma membrane region
Asymmetric synapse	Endomembrane system organization	Nervous system phenotype
Transport	Axo-dendritic transport	Synapse
Cellular component organization	Cellular nitrogen compound metabolic process	Postsynaptic density
Establishment of localization	Protein-containing complex assembly	Neuron to neuron synapse
Plasma membrane region	Organic substance metabolic process	Abnormal motor capabilities/coordination/movement
Nervous system phenotype	Response to oxygen-containing compound	Asymmetric synapse
Synapse	Cytoskeleton-dependent intracellular transport	Neuron projection
Postsynaptic density	Protein localization to cell periphery	Plasma membrane region
Neuron to neuron synapse	Golgi vesicle transport	Dendrite
Abnormal motor capabilities/coordination/movement	Regulation of catalytic activity	Neuron to neuron synapse
Cellular component organization or biogenesis	Ion homeostasis	Postsynaptic density
Protein localization	Regulation of cardiac muscle cell membrane potential	Abnormal CNS synaptic transmission
Asymmetric synapse	Postsynaptic neurotransmitter receptor internalization	Mitochondrial envelope
Neuron projection	Vesicle cytoskeletal trafficking	Endomembrane system
Macromolecule localization	Negative regulation of transport	Preweaning lethality
Plasma membrane region	Amino acid transport	Presynaptic membrane
Cellular metabolic process	Negative regulation of ion transport	Anchoring junction
Dendrite	Cell development	Abnormal survival
Neuron to neuron synapse	System development	Abnormal voluntary movement
Postsynaptic density	Regulation of calcium ion transport	Presynaptic membrane
Abnormal CNS synaptic transmission	Transmembrane transport	Abnormal locomotor behavior
Mitochondrial envelope	Chemical synaptic transmission	Protein transport
Establishment of localization in cell	Import into cell	Gland
Intracellular transport	Regulation of membrane potential	Cellular anatomical entity
Endomembrane system	Plasma membrane bounded cell projection organization	Cerebral lobe
Preweaning lethality	Multicellular organism development	Mitochondrial membrane
Presynaptic membrane	Cell junction organization	Cell body
Anchoring junction	Positive regulation of molecular function	Metabolism
Abnormal survival	Regulation of cellular localization	Vesicle
Abnormal voluntary movement	Protein localization to plasma membrane	Organelle inner membrane
Presynaptic membrane	Cellular response to oxygen-containing compound	Cytoplasmic vesicle membrane
Abnormal locomotor behavior	Peptide biosynthetic process	Heart
Protein transport	Cellular nitrogen compound biosynthetic process	Cell projection
Regulation of biological quality	Regulation of neurotransmitter secretion	Neuronal cell body
Establishment of protein localization	Cation transport	Endomembrane system
Gland	Receptor-mediated endocytosis	Intrinsic component of synaptic membrane
Cellular anatomical entity	Chemical homeostasis	Plasma membrane bounded cell projection
Cerebral lobe	Cell projection organization	Postsynaptic membrane
Mitochondrial membrane	Regulation of cellular component size	Mitochondrial inner membrane
Cell body	Regulation of receptor-mediated endocytosis	Protein transport
Metabolism	Organonitrogen compound biosynthetic process	Intrinsic component of synaptic membrane
Vesicle	Protein-containing complex disassembly	Cardiovascular system
Synapse organization	Homeostatic process	Temporal lobe
Organelle inner membrane	Synaptic vesicle cycle	Axon
Cytoplasmic vesicle membrane	Ribose phosphate metabolic process	Hippocampus
Heart	Regulation of plasma membrane bounded cell projection organization	Limbic system
Regulation of transport	Synapse assembly	Mitochondrial envelope
Cell projection	Regulation of hydrolase activity	Cytoplasmic vesicle
Neuronal cell body	Establishment of endothelial barrier	Postsynaptic membrane
Endomembrane system	Mitochondrion organization	Mortality/aging
Intrinsic component of synaptic membrane	Positive regulation of cellular component organization	Neuronal System
Plasma membrane bounded cell projection	Primary metabolic process	Transmission across Chemical Synapses
Postsynaptic membrane	Protein localization to membrane	Mitochondrial membrane
Mitochondrial inner membrane	Regulation of calcium ion transmembrane transporter activity	Bounding membrane of organelle
Protein transport	Brain development	Membrane Trafficking
Intrinsic component of synaptic membrane	Cellular homeostasis	Abnormal synapse morphology
Cardiovascular system	Nucleoside phosphate metabolic process	Mitochondrion inner membrane
Temporal lobe	Central nervous system development	Mitochondrial protein-containing complex
Axon	Regulation of system process	Metabolic pathways
Hippocampus	Regulation of organelle organization	Abnormal neuron morphology
Modulation of chemical synaptic transmission	Sodium ion export across plasma membrane	Digestive gland
Limbic system	Ribose phosphate biosynthetic process	Cell junction
Mitochondrial envelope	Regulation of protein localization	Endocrine gland
Nitrogen compound transport	Regulation of anatomical structure size	Integral component of synaptic membrane
Membrane organization	Translation	Intrinsic component of membrane
Metabolic process	Learning or memory	Organelle inner membrane
Cytoplasmic vesicle	Aerobic respiration	Small molecule metabolic process
Postsynaptic membrane	Neuron differentiation	Mitochondrial inner membrane
Mortality/aging	Localization within membrane	Integral component of synaptic membrane
Neuronal System	Positive regulation of biological process	Generation of precursor metabolites and energy
Transmission across Chemical Synapses	Regulation of transporter activity	Retrograde endocannabinoid signaling
Mitochondrial membrane	Axon ensheathment	Mitochondrial protein complex
Bounding membrane of organelle	Head development	Fibroblast
Membrane Trafficking	Organic acid transport	Huntington disease
Regulation of localization	Mitochondrial translation	Liver
Abnormal synapse morphology	Cellular catabolic process	Bounding membrane of organelle
Mitochondrion inner membrane	Import across plasma membrane	Lipoprotein
Mitochondrial protein-containing complex	Export across plasma membrane	Axon
Mitochondrion organization	Nucleotide metabolic process	Transit peptide
Organelle organization	Positive regulation of cellular process	Abnormal sensory capabilities/reflexes/nociception
Metabolic pathways	Cognition	Vesicle
Abnormal neuron morphology	Endothelial cell development	Abnormal learning/memory/conditioning
Digestive gland	Endosomal transport	Binding
Cell junction	Regulation of ion transmembrane transport	Cytoskeletal protein binding
Endocrine gland	Establishment of organelle localization	Inner mitochondrial membrane protein complex
Integral component of synaptic membrane	Purine nucleotide metabolic process	Neurotransmitter receptors and postsynaptic signal transmission
Intrinsic component of membrane	Vacuolar transport	Clathrin-coated pit
Vesicle-mediated transport	Positive regulation of GTPase activity	Neuron spine
Organelle inner membrane	Vesicle organization	Perinuclear region of cytoplasm
Small molecule metabolic process	Regulation of synapse structure or activity	The citric acid (TCA) cycle and respiratory electron transport
Mitochondrial inner membrane	Amide biosynthetic process	Growth/size/body region phenotype
Cellular component assembly	Regulation of actin filament-based process	Clathrin-coated pit
Integral component of synaptic membrane	Nucleotide biosynthetic process	Abnormal nervous system morphology
Generation of precursor metabolites and energy	Positive regulation of catalytic activity	Methylation
Endosomal transport	Metal ion homeostasis	Abnormal reflex
Retrograde endocannabinoid signaling	Axonal transport	Extrinsic component of membrane
Mitochondrial protein complex	Postsynapse organization	Cytoplasmic vesicle
Fibroblast	Cytosolic transport	Catalytic complex
Huntington disease	Negative regulation of cellular component organization	Mixed, incl. Intrinsic component of synaptic membrane, and Neurexins and neuroligins
Cell junction organization	Generation of neurons	Dendritic spine
Liver	Adult behavior	Intrinsic component of postsynaptic membrane
Bounding membrane of organelle	Metal ion transport	Intrinsic component of postsynaptic membrane
Organic substance transport	Organophosphate biosynthetic process	Myelin sheath
Lipoprotein	Glutathione metabolic process	Neuron spine
Embryonic fibroblast	Regulation of cellular component biogenesis	Abnormal emotion/affect behavior
Organonitrogen compound biosynthetic process	Mitochondrial gene expression	Integral component of membrane
Axon	Regulation of postsynaptic membrane neurotransmitter receptor levels	Neuronal cell body
Cellular component biogenesis	Acidic amino acid transport	Vesicle membrane
Transit peptide	Ras protein signal transduction	Biosynthetic process
Abnormal sensory capabilities/reflexes/nociception	Inorganic ion homeostasis	Activation of G protein gated Potassium channels
Vesicle	Calcium ion export	GABA receptor activation
Abnormal learning/memory/conditioning	Lysosomal transport	Inhibition of voltage gated Ca2+ channels via Gbeta/gamma subunits
Binding	Transport along microtubule	Membrane
Cytoskeletal protein binding	Neurogenesis	Synaptic vesicle
Inner mitochondrial membrane protein complex	Negative regulation of biological process	Cytoplasmic vesicle membrane
Neurotransmitter receptors and postsynaptic signal transmission	Cellular metal ion homeostasis	Homeostasis/metabolism phenotype
Clathrin-coated pit	Regulation of ion transmembrane transporter activity	Synaptic vesicle
Neuron spine	Small molecule metabolic process	Dendritic spine
Perinuclear region of cytoplasm	Positive regulation of ion transport	Inner mitochondrial membrane protein complex
The citric acid (TCA) cycle and respiratory electron transport	Cellular response to chemical stimulus	Cytoplasmic side of membrane
Abnormal involuntary movement	Golgi to vacuole transport	Coated pit
Aminoacyl-tRNA biosynthesis	Myelination	Extrinsic component of membrane
Growth/size/body region phenotype	Regulation of synapse organization	Dopaminergic synapse
Regulation of cellular component organization	Regulation of synaptic vesicle recycling	Alternative splicing
Clathrin-coated pit	Regulation of actin filament organization	Transporter complex
Vesicle-mediated transport in synapse	ATP biosynthetic process	Transporter complex
Abnormal nervous system morphology	Intracellular signal transduction	GABAergic synapse
Methylation	Purine nucleotide biosynthetic process	Morphine addiction
Aminoacyl-tRNA synthetase	Regulation of regulated secretory pathway	Cell body
Protein biosynthesis	Apoptotic mitochondrial changes	Integral component of postsynaptic membrane
Abnormal reflex	Positive regulation of receptor-mediated endocytosis	Plasma membrane protein complex
Extrinsic component of membrane	Regulation of supramolecular fiber organization	Integral component of postsynaptic membrane
Cytoplasmic vesicle	Regulation of intracellular transport	Clathrin-coated vesicle
Catalytic complex	Regulation of transmembrane transport	Excitatory synapse
Synaptic signaling	Response to xenobiotic stimulus	Prion disease
Mixed, incl. Intrinsic component of synaptic membrane, and Neurexins and neuroligins	Macroautophagy	Oxidative phosphorylation
Oxoacid metabolic process	Proton motive force-driven ATP synthesis	Endosome
Organic acid metabolic process	Telencephalon development	Excitatory synapse
Dendritic spine	Cation homeostasis	Abnormal vertical activity
Cellular respiration	Ribonucleotide metabolic process	Clathrin-coated vesicle
Regulation of vesicle-mediated transport	Energy derivation by oxidation of organic compounds	Cell periphery
Organic substance metabolic process	Positive regulation of endocytosis	Transport vesicle
Intrinsic component of postsynaptic membrane	Neuron cellular homeostasis	Transport vesicle
Protein-containing complex assembly	Carboxylic acid transmembrane transport	Catalytic complex
Intrinsic component of postsynaptic membrane	Response to organonitrogen compound	Nucleotide-binding
Myelin sheath	Mitochondrial fragmentation involved in apoptotic process	Cytoplasmic vesicle
Neuron spine	Cellular chemical homeostasis	Synaptic vesicle cycle
Abnormal emotion/affect behavior	Negative regulation of hyaluronan biosynthetic process	Presynaptic active zone
Protein-containing complex organization	Catabolic process	Vacuole
Integral component of membrane	Regulation of neuron projection development	Mixed, incl. Ionotropic glutamate receptor complex, and Gamma-aminobutyric acid A receptor/Glycine receptor alpha
Neuronal cell body	Regulation of cytosolic calcium ion concentration	Abnormal neurite morphology
Trans-synaptic signaling	Regulation of synaptic vesicle exocytosis	Neuron projection cytoplasm
Vesicle membrane	Purine ribonucleotide metabolic process	Seizures
Carboxylic acid metabolic process	Positive regulation of calcium ion transport	Intrinsic component of plasma membrane
Organophosphate biosynthetic process	Establishment of protein localization to plasma membrane	Clathrin-mediated endocytosis
tRNA aminoacylation	Small GTPase mediated signal transduction	GABA-ergic synapse
Biosynthetic process	Organic substance biosynthetic process	Extrinsic component of plasma membrane
Activation of G protein gated Potassium channels	Anatomical structure development	Circadian entrainment
GABA receptor activation	Cellular cation homeostasis	Abnormal neuron physiology
Inhibition of voltage gated Ca2+ channels via Gbeta/gamma subunits	Regulation of cation transmembrane transport	Presynaptic endocytic zone
Membrane	Regulation of calcium ion transmembrane transport	Glutamatergic synapse
Synaptic vesicle	Synaptic vesicle endosomal processing	Abnormal Purkinje cell morphology
Retrograde transport, endosome to Golgi	Regulation of postsynaptic cytosolic calcium ion concentration	Decreased grip strength
Cytoplasmic vesicle membrane	Regulation of cytoskeleton organization	Cytoplasmic side of plasma membrane
Aerobic respiration	Microtubule-based transport	Oxidative phosphorylation
Localization within membrane	Autophagy	Presynaptic endocytic zone
Organic substance biosynthetic process	Nucleoside triphosphate biosynthetic process	Endosome membrane
Homeostasis/metabolism phenotype	Positive regulation of protein localization to membrane	Schaffer collateral - CA1 synapse
Synaptic vesicle	Cellular biosynthetic process	Mixed, incl. Ionotropic glutamate receptor complex, and Gamma-aminobutyric acid A receptor/Glycine receptor alpha
Dendritic spine	Response to metal ion	Abnormal cerebellar Purkinje cell layer
Inner mitochondrial membrane protein complex	L-amino acid transport	Ubl conjugation
Energy derivation by oxidation of organic compounds	Receptor internalization	Organelle outer membrane
Cytoplasmic side of membrane	Developmental process	Intrinsic component of presynaptic membrane
Coated pit	Regulation of GTPase activity	Abnormal axon morphology
Extrinsic component of membrane	Neurotransmitter uptake	Cytoskeleton
Ribose phosphate biosynthetic process	Sodium ion transport	Transmembrane transporter complex
Identical protein binding	Cellular sodium ion homeostasis	Presynaptic active zone
Dopaminergic synapse	Brain-derived neurotrophic factor receptor signaling pathway	Clathrin-coated vesicle membrane
Alternative splicing	Protein localization to plasma membrane raft	Cell leading edge
Transporter complex	Cellular response to organonitrogen compound	Mixed, incl. Ionotropic glutamate receptor complex, and GABA-A receptor complex
Abnormal excitatory postsynaptic currents	L-alpha-amino acid transmembrane transport	Abnormal cerebellar cortex morphology
Transporter complex	Cellular response to endogenous stimulus	Hypoactivity
GABAergic synapse	Cation transmembrane transport	Intrinsic component of presynaptic membrane
Morphine addiction	Cellular calcium ion homeostasis	Excretory gland
Abnormal synaptic vesicle number	Ion transmembrane transport	Cytoskeleton
Cell body	ATP metabolic process	Synaptic vesicle cycle
Ganglion	Biosynthetic process	Mixed, incl. Membrane coat, and AH/BAR domain superfamily
Aminoacyl-tRNA biosynthesis	Generation of precursor metabolites and energy	Signal Transduction
Aminoacyl-tRNA synthetase	Oxidative phosphorylation	Transport vesicle membrane
Intracellular protein transport	Negative regulation of cellular process	Synaptosome
Organophosphate metabolic process	Cellular potassium ion homeostasis	Extrinsic component of plasma membrane
tRNA aminoacylation for protein translation	Cell-cell signaling	Abnormal homeostasis
Integral component of postsynaptic membrane	Autophagosome maturation	Abnormal cerebellar layer morphology
Plasma membrane protein complex	Vacuole organization	Intracellular non-membrane-bounded organelle
Integral component of postsynaptic membrane	Regulation of intracellular signal transduction	Cell leading edge
Clathrin-coated vesicle	Learning	Abnormal cerebellum morphology
Abnormal physical strength	Cellular response to nitrogen compound	Abnormal synaptic depression
Excitatory synapse	Regulation of signal transduction	Synaptic vesicle membrane
Behavior	Amino acid transmembrane transport	Parkinson disease
Abnormal response to novelty	Regulation of protein polymerization	Secretory vesicle
Prion disease	Regulation of receptor internalization	Mixed, incl. Membrane coat, and AH/BAR domain superfamily
Oxidative phosphorylation	Response to abiotic stimulus	Clathrin coat, and Presynaptic endocytosis
Endosome	Regulation of response to stimulus	Embryonic lethality
Excitatory synapse	Positive regulation of focal adhesion disassembly	L1CAM interactions
Abnormal vertical activity	Calcium ion export across plasma membrane	Trafficking of AMPA receptors
Ligase	Proton motive force-driven mitochondrial ATP synthesis	Early endosome
Clathrin-coated vesicle	Calcium ion homeostasis	Abnormal metencephalon morphology
Cell periphery	Regulation of establishment or maintenance of cell polarity	Electron transport chain
Locomotory behavior	Clathrin coat assembly	Plasma membrane
Primary metabolic process	Positive regulation of synaptic vesicle recycling	Cytoplasmic side of membrane
Transport vesicle	Positive regulation of intracellular transport	Respiratory electron transport, ATP synthesis by chemiosmotic coupling, and heat production by uncoupling proteins.
Transport vesicle	Organelle assembly	Integral component of plasma membrane
Catalytic complex	Response to nitrogen compound	mRNA processing
Enhanced paired-pulse facilitation	Proton transmembrane transport	Amyotrophic lateral sclerosis
Mitochondrial transport	Regulation of cell death	Abnormal seizure response to inducing agent
ATP biosynthetic process	Regulation of actin cytoskeleton organization	Translation
Nucleotide-binding	Protein binding	ADP signalling through P2Y purinoceptor 1
Cytoplasmic vesicle	P-type ion transporter activity	mRNA Splicing - Major Pathway
Cellular biosynthetic process	Binding	Prenatal lethality
Synaptic vesicle cycle	ATPase-coupled cation transmembrane transporter activity	Cell cortex
Postsynaptic specialization membrane	Anion binding	Schaffer collateral - CA1 synapse
Nucleoside triphosphate biosynthetic process	Cytoskeletal protein binding	Integral component of presynaptic membrane
Positive regulation of cellular component organization	Primary active transmembrane transporter activity	Clathrin vesicle coat
Presynaptic active zone	Protein domain specific binding	Distal axon
Vacuole	Protein-containing complex binding	Cell cortex
Mixed, incl. Ionotropic glutamate receptor complex, and Gamma-aminobutyric acid A receptor/Glycine receptor alpha	PDZ domain binding	Cytoplasmic region
Catalytic activity	Purine ribonucleotide binding	Mitochondrial respirasome
aminoacyl-tRNA ligase activity	ATPase-coupled transmembrane transporter activity	Respiratory chain complex
Ligase activity	Nucleotide binding	Autophagy - other
Mixed, incl. Protein targeting to mitochondrion, and MICOS complex	Pyrophosphatase activity	Urinary tract
Decreased vertical activity	GTPase binding	Oxidoreductase complex
Abnormal neurite morphology	Clathrin binding	Mitochondrion outer membrane
Neuron projection cytoplasm	Purine ribonucleoside triphosphate binding	Abnormal brain wave pattern
Golgi-associated vesicle	Active ion transmembrane transporter activity	Integral component of presynaptic membrane
aminoacyl-tRNA synthetase multienzyme complex	Nucleoside-triphosphatase activity	Cooperation of PDCL (PhLP1) and TRiC/CCT in G-protein beta folding
Limb grasping	Carbohydrate derivative binding	Coated vesicle
Seizures	Active transmembrane transporter activity	Endocytosis
Intrinsic component of plasma membrane	Transporter activity	Urinary system
Nucleoside triphosphate metabolic process	Transmembrane transporter activity	Cytoplasmic side of plasma membrane
Protein localization to membrane	Guanyl ribonucleotide binding	Clathrin-coated vesicle membrane
Clathrin-mediated endocytosis	Small molecule binding	Polysomal ribosome
Abnormal inhibitory postsynaptic currents	P-type calcium transporter activity	Abnormal body size
Ribose phosphate metabolic process	GTPase activity	Respiratory system
GABA-ergic synapse	GTP binding	Prostacyclin signalling through prostacyclin receptor
Extrinsic component of plasma membrane	Small GTPase binding	Endosome
Positive regulation of transport	Cation transmembrane transporter activity	Vacuole
Circadian entrainment	Sodium ion transmembrane transporter activity	Coated vesicle
Cellular amino acid metabolic process	Ion transmembrane transporter activity	Synaptic vesicle membrane
Abnormal paired-pulse facilitation	Enzyme binding	Distal axon
Abnormal neuron physiology	Molecular adaptor activity	Clathrin coat, and AP-type membrane coat adaptor complex
Chaperone	Phosphoric ester hydrolase activity	Golgi Associated Vesicle Biogenesis
Presynaptic endocytic zone	GTPase regulator activity	Metabolism of RNA
Glutamatergic synapse	Enzyme regulator activity	Abnormal postnatal growth/weight/body size
Cytosolic transport	P-type sodium:potassium-exchanging transporter activity	Abnormal locomotor activation
Regulation of endocytosis	Inorganic cation transmembrane transporter activity	Alzheimer disease
Organonitrogen compound metabolic process	Metal ion transmembrane transporter activity	Abnormal Purkinje cell dendrite morphology
Abnormal Purkinje cell morphology	P-type calcium transporter activity involved in regulation of presynaptic cytosolic calcium ion concentration	Intrinsic component of organelle membrane
Decreased grip strength	Hydrolase activity	Transmembrane transporter complex
Cytoplasmic side of plasma membrane	Inorganic molecular entity transmembrane transporter activity	Signaling by Rho GTPases
Intrinsic component of postsynaptic specialization membrane	Tubulin binding	Plasma membrane protein complex
Oxidative phosphorylation	Adrenergic receptor binding	Endocytosis
aminoacyl-tRNA synthetase multienzyme complex	G-protein beta/gamma-subunit complex binding	Clathrin coat
Presynaptic endocytic zone	Ion channel regulator activity	Clathrin-coated endocytic vesicle
Regulation of synapse organization	Lipid binding	Spliceosome
Intrinsic component of postsynaptic specialization membrane	D1 dopamine receptor binding	Electron transport chain
Purine ribonucleoside triphosphate metabolic process	Synapse	Lung
Purine nucleotide biosynthetic process	Cytoplasm	Mixed, incl. Carbon metabolism, and Glycolysis / Gluconeogenesis
Catabolic process	Cell junction	Macroautophagy
Endosome membrane	Presynapse	Kidney
Schaffer collateral - CA1 synapse	Intracellular anatomical structure	Embryonic lethality prior to tooth bud stage
Respiratory electron transport, ATP synthesis by chemiosmotic coupling, and heat production by uncoupling proteins., and Cytochrome complex	Postsynapse	Mitochondrial respirasome
Protein import into mitochondrial matrix, and Mitochondrial intermembrane space protein transporter complex	Organelle	Secretory vesicle
Mixed, incl. Ionotropic glutamate receptor complex, and Gamma-aminobutyric acid A receptor/Glycine receptor alpha	Bounding membrane of organelle	ADP signalling through P2Y purinoceptor 12
Abnormal cerebellar Purkinje cell layer	Organelle membrane	Platelet homeostasis
Ubl conjugation	Neuron projection	Mitochondrial outer membrane
Organelle outer membrane	Plasma membrane region	Main axon
Protein processing in endoplasmic reticulum	Intracellular organelle	Dravet syndrome: Scn1a-A1783V point mutation model
Mitochondrial membrane organization	Plasma membrane bounded cell projection	Clathrin adaptor complex
Nucleotide biosynthetic process	Vesicle membrane	MHC class II antigen presentation
Protein localization to synapse	Cell projection	Beta-catenin independent WNT signaling
Intrinsic component of presynaptic membrane	Anchoring junction	Adrenaline,noradrenaline inhibits insulin secretion
Endomembrane system organization	Cytosol	AP-type membrane coat adaptor complex
Mixed, incl. Autophagy, and Mitochondrion localization	Cytoplasmic vesicle membrane	Coated vesicle membrane
Abnormal axon morphology	Axon	G-protein activation
Cytoskeleton	Intracellular membrane-bounded organelle	Thromboxane signalling through TP receptor
Transmembrane transporter complex	Synaptic membrane	Pyruvate metabolism and Citric Acid (TCA) cycle
Organelle envelope lumen	Synaptic vesicle	Main axon
Presynaptic active zone	Glutamatergic synapse	Embryonic lethality prior to organogenesis
Outer mitochondrial membrane protein complex	Protein-containing complex	Clathrin-coated endocytic vesicle
Anion binding	Membrane-bounded organelle	Transport vesicle membrane
Clathrin-coated vesicle membrane	Transport vesicle membrane	Clathrin coat of coated pit
Chemical synaptic transmission	Vesicle	Membrane
Establishment of protein localization to organelle	Transport vesicle	Prenylation
Cell leading edge	Cytoplasmic vesicle	Signaling by WNT
Mixed, incl. Ionotropic glutamate receptor complex, and GABA-A receptor complex	Synaptic vesicle membrane	Mitochondrial outer membrane
Abnormal cerebellar cortex morphology	Somatodendritic compartment	GABA-ergic synapse
Hypoactivity	Presynaptic membrane	Abnormal behavioral response to xenobiotic
Intrinsic component of presynaptic membrane	Neuron to neuron synapse	Lysosome
Phosphorus metabolic process	Endomembrane system	Respiratory chain complex
Ribonucleotide biosynthetic process	Mitochondrion	Protein-protein interactions at synapses
Excretory gland	Asymmetric synapse	Cargo recognition for clathrin-mediated endocytosis
ATP metabolic process	Cell body	Vesicle coat
Protein domain specific binding	Intrinsic component of synaptic vesicle membrane	Trafficking of GluR2-containing AMPA receptors
Postsynaptic specialization membrane	Postsynaptic specialization	Clathrin coat
Regulation of neuron projection development	Postsynaptic density	Autophagosome
Abnormal grip strength	Membrane protein complex	Membrane coat
Cytoskeleton	Dendrite	Membrane raft
Tubulin binding	Integral component of synaptic vesicle membrane	Opioid Signalling
Cell-cell signaling	Neuron spine	Parallel fiber to Purkinje cell synapse
Synaptic vesicle cycle	Excitatory synapse	AP-2 adaptor complex
Mixed, incl. Membrane coat, and AH/BAR domain superfamily	Neuronal cell body	Autophagosome
Autophagy, and Regulation of mitochondrial fission	Mitochondrial membrane	GPER1 signaling
Respiratory electron transport, ATP synthesis by chemiosmotic coupling, and heat production by uncoupling proteins., and Cytochrome complex	Endosome	Abnormal fear/anxiety-related behavior
Protein targeting to mitochondrion, and ATP-dependent peptidase activity	Dendritic spine	Abnormal nervous system electrophysiology
Ionotropic glutamate receptor complex, and GABA-A receptor complex	Intrinsic component of synaptic membrane	Cytoskeleton
Signal Transduction	Distal axon	Intrinsic component of organelle membrane
Regulation of neurotransmitter levels	Clathrin-coated vesicle membrane	Parallel fiber to Purkinje cell synapse
Transport vesicle membrane	Cellular anatomical entity	Preweaning lethality, complete penetrance
Synaptosome	Mitochondrial envelope	Abnormal locomotor coordination
Intracellular organelle lumen	Intrinsic component of presynaptic membrane	Organelle subcompartment
Extrinsic component of plasma membrane	Membrane	AP-2 adaptor complex
Integral component of postsynaptic specialization membrane	Perinuclear region of cytoplasm	Clathrin adaptor complex
Abnormal homeostasis	Integral component of presynaptic membrane	ATP-binding
Abnormal cerebellar layer morphology	Secretory vesicle	Microtubule
Presynaptic endocytic zone membrane	Integral component of synaptic membrane	Myristate
Intracellular non-membrane-bounded organelle	Presynaptic active zone	Respiratory chain
Cell leading edge	Coated vesicle membrane	Cell projection
Abnormal cerebellum morphology	Mitochondrial protein-containing complex	Intrinsic component of synaptic vesicle membrane
Abnormal synaptic depression	Cell leading edge	Non-membrane-bounded organelle
Regulation of plasma membrane bounded cell projection organization	Organelle envelope	Membrane raft
Synaptic vesicle membrane	Clathrin-coated vesicle	Anchored component of membrane
Parkinson disease	Endocytic vesicle	Ribbon synapse
G beta:gamma signalling through CDC42	Coated vesicle	Heterotrimeric G-protein complex
Secretory vesicle	Cell cortex	Coated vesicle membrane
Integral component of postsynaptic specialization membrane	Mitochondrial inner membrane	Intrinsic component of synaptic vesicle membrane
Nitrogen compound metabolic process	Postsynaptic membrane	Oxidoreductase complex
Nucleotide metabolic process	Catalytic complex	Perinuclear region of cytoplasm
Phosphate-containing compound metabolic process	Cortical actin cytoskeleton	Focal adhesion: PI3K-Akt-mTOR signaling pathway
Presynaptic endocytic zone membrane	Cortical cytoskeleton	Ribbon synapse
Mixed, incl. Membrane coat, and AH/BAR domain superfamily	Sarcolemma	Endocytosis
Clathrin coat, and Presynaptic endocytosis	Organelle inner membrane	Abnormal motor coordination/balance
Respiratory chain complex, and Proton-transporting ATP synthase complex	Myelin sheath	Calmodulin-binding
Ionotropic glutamate receptor complex, and Neurexins and neuroligins	Neuron projection terminus	Increased anxiety-related response
Postsynaptic cell membrane	Clathrin-coated pit	Respiratory chain complex
Embryonic lethality	Cell-cell contact zone	Electron transport
L1CAM interactions	Parallel fiber to Purkinje cell synapse	Decreased body size
Trafficking of AMPA receptors	Cell-cell junction	AP-type membrane coat adaptor complex
Postsynaptic density membrane	Membrane raft	Vacuolar membrane
Early endosome	Membrane coat	Neonatal lethality
AMPA glutamate receptor complex	Cation-transporting ATPase complex	Abnormal brain morphology
AMPA glutamate receptor complex	Intrinsic component of organelle membrane	Abnormal blood homeostasis
Potassium Channels	Clathrin-coated endocytic vesicle	Intracellular non-membrane-bounded organelle
Intra-Golgi and retrograde Golgi-to-ER traffic	Cytoplasmic side of membrane	Ribonucleoprotein complex
Protein-containing complex binding	Endosome membrane	Axon initial segment
Abnormal metencephalon morphology	GTPase complex	GTP-binding
Purine nucleotide metabolic process	Intercalated disc	Mitochondrial matrix
Abnormal excitatory postsynaptic potential	Basolateral plasma membrane	Clathrin vesicle coat
Electron transport chain	Intrinsic component of postsynaptic membrane	Axon initial segment
Plasma membrane	Cytoplasmic side of plasma membrane	Axon terminus
AMPA glutamate receptor complex	Clathrin coat of coated pit	Endosome
Cytoplasmic side of membrane	T-tubule	Neuron projection terminus
Neuron development	Cell periphery	Abnormal associative learning
Respiratory electron transport, ATP synthesis by chemiosmotic coupling, and heat production by uncoupling proteins.	Basal part of cell	Neurogenesis
Integral component of plasma membrane	Cytoskeleton	Convulsive seizures
Purine-containing compound metabolic process	Ruffle	Membrane coat
Synapse assembly	Neuron projection cytoplasm	Abnormal anxiety-related response
Regulation of synaptic plasticity	Golgi apparatus	Hyperactivity
mRNA processing	Postsynaptic cytoskeleton	Organelle subcompartment
Ribonucleotide metabolic process	Vesicle coat	Urogenital system
Nucleobase-containing small molecule metabolic process	Clathrin vesicle coat	Neuron projection terminus
Amyotrophic lateral sclerosis	Integral component of postsynaptic membrane	Heterotrimeric G-protein complex
Abnormal seizure response to inducing agent	Mitochondrial outer membrane	Microtubule
Organelle envelope lumen	Axon terminus	Lysosome
Outer mitochondrial membrane protein complex	Apical part of cell	Integral component of organelle membrane
Translation	Plasma membrane	Ribonucleoprotein
Purine ribonucleotide biosynthetic process	Sodium:potassium-exchanging ATPase complex	Presynaptic active zone membrane
Protein localization to mitochondrion	Clathrin coat of endocytic vesicle	Axon terminus
Protein localization to cell junction	Plasma membrane protein complex	Anchored component of membrane
ADP signalling through P2Y purinoceptor 1	Integral component of organelle membrane	Extrinsic component of cytoplasmic side of plasma membrane
mRNA Splicing - Major Pathway	Schaffer collateral - CA1 synapse	Polysomal ribosome
Signaling by Rho GTPases, Miro GTPases and RHOBTB3	Site of polarized growth	Autophagy
Prenatal lethality	Organelle outer membrane	Endocytic vesicle membrane
Cell cortex	Clathrin coat	Golgi apparatus
Schaffer collateral - CA1 synapse	Heterotrimeric G-protein complex	Dendritic shaft
Nucleotide binding	Filopodium	Extrinsic component of cytoplasmic side of plasma membrane
Integral component of presynaptic membrane	Cell projection membrane	Presynaptic active zone membrane
Clathrin vesicle coat	Postsynaptic actin cytoskeleton	Dendritic shaft
Isopeptide bond	Growth cone	Juxtaparanode region of axon
Cellular catabolic process	Ribosome	Ribonucleoprotein complex
Distal axon	AP-type membrane coat adaptor complex
Cell cortex	Extrinsic component of membrane
Cytoplasmic region	Vacuolar membrane
Mitochondrial intermembrane space	Ribosomal subunit
Mitochondrial respirasome	Mitochondrial matrix
Respiratory chain complex	Actin-based cell projection
Autophagy - other	Microtubule
G alpha (12/13) signalling events	Apical plasma membrane
Urinary tract	Axon cytoplasm
Oxidoreductase complex	Transporter complex
Mitochondrion outer membrane	Proteasome complex
Abnormal brain wave pattern	Presynaptic active zone membrane
Integral component of presynaptic membrane	AP-2 adaptor complex
Respiratory electron transport chain	Leading edge membrane
Regulation of dendritic spine morphogenesis	Polysomal ribosome
Nuclear envelope	Inner mitochondrial membrane protein complex
Cooperation of PDCL (PhLP1) and TRiC/CCT in G-protein beta folding	Astrocyte projection
Heart ventricle	Dendritic shaft
Regulation of dendrite development	trans-Golgi network
Clathrin adaptor activity	SCAR complex
Coated vesicle	Presynaptic endocytic zone
Cell cortex region	Golgi apparatus subcompartment
G beta:gamma signalling through BTK	Mitochondrial ribosome
Endocytosis	Early endosome
Vacuolar transport	Endocytic vesicle membrane
Urinary system	Vacuole
Cytoplasmic side of plasma membrane	Peptidase complex
Clathrin-coated vesicle membrane	Late endosome
Polysomal ribosome	Clathrin adaptor complex
Mitochondrial outer membrane translocase complex	Axon initial segment
Amino acid metabolism	Perikaryon
Abnormal body size	Plasma membrane raft
Abnormal synaptic plasticity	Transmembrane transporter complex
Respiratory system	Recycling endosome
Prostacyclin signalling through prostacyclin receptor	Intracellular non-membrane-bounded organelle
Mitochondrial outer membrane translocase complex	Caveola
Endosome	Extrinsic component of postsynaptic membrane
Vacuole	Extrinsic component of plasma membrane
Coated vesicle	Ribonucleoprotein complex
Synaptic vesicle membrane	Lysosomal membrane
Distal axon	Endopeptidase complex
Clathrin coat, and AP-type membrane coat adaptor complex	Supramolecular fiber
Golgi Associated Vesicle Biogenesis	Intracellular protein-containing complex
Metabolism of RNA	Extrinsic component of cytoplasmic side of plasma membrane
Abnormal postnatal growth/weight/body size	Melanosome
Abnormal long term potentiation	Microtubule cytoskeleton
Abnormal locomotor activation	Autophagosome membrane
Regulation of cellular localization	Polymeric cytoskeletal fiber
Alzheimer disease	GABA-ergic synapse
Activation of kainate receptors upon glutamate binding	Mitochondrial respirasome
Abnormal Purkinje cell dendrite morphology	Respiratory chain complex
Intrinsic component of organelle membrane	Intrinsic component of presynaptic active zone membrane
Transmembrane transporter complex	Lysosome
Signaling by Rho GTPases	Cytoplasmic region
G beta:gamma signalling through PLC beta	Clathrin-sculpted vesicle
Organelle outer membrane	Filopodium tip
Plasma membrane protein complex	Juxtaparanode region of axon
Endocytosis	Oxidoreductase complex
Small molecule binding	Spindle
Clathrin coat	Ribbon synapse
Clathrin-coated endocytic vesicle	Polysome
Mitochondrial intermembrane space protein transporter complex	Spindle microtubule
Spliceosome	Sm-like protein family complex
Cellular nitrogen compound metabolic process	Integral component of mitochondrial outer membrane
Proton motive force-driven mitochondrial ATP synthesis	Main axon
Positive regulation of synaptic transmission	Actin cytoskeleton
Regulation of secretion	Small ribosomal subunit
Synaptic vesicle localization	Recycling endosome membrane
Purine ribonucleoside triphosphate binding	Retromer, cargo-selective complex
Electron transport chain	Mitochondrion-derived vesicle
Establishment of protein localization to mitochondrion	Midbody
Intrinsic component of postsynaptic density membrane	Dendritic spine head
Mitophagy - animal	Mixed, incl. Membrane coat, and AH/BAR domain superfamily
Lung	Mixed, incl. Membrane coat, and AH/BAR domain superfamily
Purine ribonucleotide metabolic process	Mixed, incl. Clathrin coat, and Presynaptic endocytosis
Organic substance catabolic process	Clathrin coat, and Presynaptic endocytosis
Axon cytoplasm	Clathrin coat, and AP-type membrane coat adaptor complex
Mixed, incl. Clathrin coat, and Presynaptic endocytosis	Clathrin coat, and Presynaptic endocytosis
Mixed, incl. Carbon metabolism, and Glycolysis / Gluconeogenesis	Clathrin coat, and Synaptic vesicle coating
Macroautophagy	Clathrin coat of coated pit, and NECAP, PHear domain
Presynaptic function of Kainate receptors	WNT5A-dependent internalization of FZD2, FZD5 and ROR2, and NECAP, PHear domain
Cell cortex region	Mixed, incl. Intrinsic component of synaptic membrane, and Neurexins and neuroligins
Purine nucleotide binding	Reduction of cytosolic Ca++ levels, and Negative regulation of calcium ion import into sarcoplasmic reticulum
Proton-transporting two-sector ATPase complex, proton-transporting domain	Reduction of cytosolic Ca++ levels
Kidney	Ion transport by P-type ATPases
Embryonic lethality prior to tooth bud stage	Sodium:potassium-exchanging ATPase complex
Regulation of dendrite morphogenesis	Mitochondrial translation elongation
Establishment of protein localization to mitochondrial membrane	Mixed, incl. Oxygen-dependent proline hydroxylation of Hypoxia-inducible Factor Alpha, and Ubiquitin-conjugating enzyme E2
Mitochondrial respirasome	Mixed, incl. Ion transport by P-type ATPases, and CDC50/LEM3 family
Mitochondrial intermembrane space protein transporter complex	Proteasome complex, and UBX domain
Postsynaptic density membrane	Mixed, incl. Carbon metabolism, and Glycolysis / Gluconeogenesis
Secretory vesicle	Mixed, incl. Ionotropic glutamate receptor complex, and Gamma-aminobutyric acid A receptor/Glycine receptor alpha
ADP signalling through P2Y purinoceptor 12	Heterotrimeric G-protein complex, and RGS, subdomain 2
Platelet homeostasis	Mixed, incl. Ionotropic glutamate receptor complex, and Gamma-aminobutyric acid A receptor/Glycine receptor alpha
G alpha (z) signalling events	Mixed, incl. Oxygen-dependent proline hydroxylation of Hypoxia-inducible Factor Alpha, and Ubiquitin-conjugating enzyme E2
Abnormal cerebral hemisphere morphology	Mixed, incl. Ionotropic glutamate receptor complex, and GABA-A receptor complex
Mitochondrial outer membrane	Prostacyclin signalling through prostacyclin receptor, and Prostaglandin E receptor activity
Main axon	Huntington disease
Dravet syndrome: Scn1a-A1783V point mutation model	Endocrine and other factor-regulated calcium reabsorption
Intrinsic component of postsynaptic density membrane	Parkinson disease
G protein gamma subunit-like motifs	Mineral absorption
Peptide metabolic process	Prion disease
Neuron projection development	cGMP-PKG signaling pathway
Clathrin adaptor complex	Alzheimer disease
MHC class II antigen presentation	Synaptic vesicle cycle
Beta-catenin independent WNT signaling	cAMP signaling pathway
Adrenaline,noradrenaline inhibits insulin secretion	Glutamatergic synapse
Golgi-to-ER retrograde transport	Amyotrophic lateral sclerosis
Positive regulation of biological process	Choline metabolism in cancer
Protein localization to cell periphery	Thermogenesis
AP-type membrane coat adaptor complex	Adrenergic signaling in cardiomyocytes
Cellular nitrogen compound biosynthetic process	Spinocerebellar ataxia
Coated vesicle membrane	Cardiac muscle contraction
G-protein activation	Phospholipase D signaling pathway
Thromboxane signalling through TP receptor	Retrograde endocannabinoid signaling
LGI-ADAM interactions	Relaxin signaling pathway
COPI-independent Golgi-to-ER retrograde traffic	Salmonella infection
Pyruvate metabolism and Citric Acid (TCA) cycle	Oxidative phosphorylation
Processing of Capped Intron-Containing Pre-mRNA	Proteasome
PDZ domain binding	Renal cell carcinoma
Inhibitory synapse	Ribosome
Integration of energy metabolism	Metabolic pathways
Organelle localization	Proximal tubule bicarbonate reclamation
Regulation of postsynapse organization	Pancreatic secretion
Right ventricle	Endocytosis
Main axon	Apelin signaling pathway
G beta:gamma signalling through PI3Kgamma	Aldosterone synthesis and secretion
Embryonic lethality prior to organogenesis	Long-term depression
Clathrin-coated endocytic vesicle	Thyroid hormone signaling pathway
Amide biosynthetic process	Salivary secretion
Cell junction assembly	PI3K-Akt signaling pathway
Abnormal somatic motor system morphology	Carbohydrate digestion and absorption
Abnormal response to new environment	Human immunodeficiency virus 1 infection
Nuclear envelope	Gap junction
Mitochondrial intermembrane space	Dopaminergic synapse
Transport vesicle membrane	GABAergic synapse
Neuron differentiation	Cholinergic synapse
Postsynapse organization	Autophagy - animal
Protein complex oligomerization	Aldosterone-regulated sodium reabsorption
Clathrin coat of coated pit	Bile secretion
Perikaryon	Non-alcoholic fatty liver disease
Membrane	Alcoholism
Prenylation	Chagas disease
Heterocycle metabolic process	ErbB signaling pathway
Postsynaptic density organization	Protein digestion and absorption
Signaling by WNT	Spliceosome
Lactate metabolic process	Human cytomegalovirus infection
Cellular aromatic compound metabolic process	Insulin signaling pathway
Protein insertion into mitochondrial membrane	Fc epsilon RI signaling pathway
Clathrin coat, and Synaptic vesicle coating	Morphine addiction
aminoacyl-tRNA synthetase multienzyme complex	Neurotrophin signaling pathway
Integral component of mitochondrial membrane	Growth hormone synthesis, secretion and action
Membrane microdomain	Gastric acid secretion
Carbohydrate derivative biosynthetic process	Central carbon metabolism in cancer
Complement component C1q complex	Circadian entrainment
Mitochondrial outer membrane	Citrate cycle (TCA cycle)
Inhibitory synapse	Autophagy - other
Catalytic step 2 spliceosome	Prolactin signaling pathway
GABA-ergic synapse	Transport of small molecules
Abnormal adipose tissue morphology	Ion homeostasis
Abnormal behavioral response to xenobiotic	Signal Transduction
Purine ribonucleotide binding	Membrane Trafficking
Lysosome	Platelet homeostasis
Clathrin-dependent endocytosis	Signaling by Rho GTPases
Respiratory chain complex	Transmission across Chemical Synapses
Protein-protein interactions at synapses	Neuronal System
Cargo recognition for clathrin-mediated endocytosis	Innate Immune System
Nervous system development	Immune System
Clathrin vesicle coat, and Eps15 homology domain	Reduction of cytosolic Ca++ levels
Regulation of protein localization	Ion transport by P-type ATPases
Regulation of cellular component biogenesis	Fc epsilon receptor (FCERI) signaling
Cell morphogenesis involved in neuron differentiation	Clathrin-mediated endocytosis
Integral component of postsynaptic density membrane	RHO GTPase cycle
Vesicle organization	Beta-catenin independent WNT signaling
Regulation of membrane potential	The citric acid (TCA) cycle and respiratory electron transport
Regulation of secretion by cell	Adaptive Immune System
Protein targeting to mitochondrion	Muscle contraction
Inner mitochondrial membrane organization	Metabolism
Generation of neurons	Signaling by WNT
Endoplasmic reticulum	Cargo recognition for clathrin-mediated endocytosis
Vesicle coat	Hemostasis
Trafficking of GluR2-containing AMPA receptors	Signaling by the B Cell Receptor (BCR)
Mitochondrial ATP synthesis coupled electron transport	Metabolism of proteins
Clathrin coat	Ion channel transport
Protein localization to organelle	Signaling by NTRKs
Integral component of postsynaptic density membrane	Neutrophil degranulation
Autophagosome	Signaling by NTRK1 (TRKA)
Membrane coat	Metabolism of RNA
Organic cyclic compound metabolic process	Neurotransmitter release cycle
Membrane raft	Macroautophagy
Polysome	L1CAM interactions
Opioid Signalling	Neurotransmitter receptors and postsynaptic signal transmission
Positive regulation of cellular process	MHC class II antigen presentation
Parallel fiber to Purkinje cell synapse	PCP/CE pathway
Presynaptic active zone cytoplasmic component	RHOC GTPase cycle
AP-2 adaptor complex	Degradation of GLI1 by the proteasome
Clathrin coat of coated pit, and NECAP, PHear domain	Cytokine Signaling in Immune system
Autophagosome	Vitamin C (ascorbate) metabolism
Mitophagy	Trafficking of GluR2-containing AMPA receptors
GPER1 signaling	LDL clearance
Abnormal fear/anxiety-related behavior	Trafficking of AMPA receptors
Abnormal nervous system electrophysiology	FLT3 Signaling
Increased neuron apoptosis	PIP3 activates AKT signaling
Abnormal neurotransmitter secretion	Signaling by Interleukins
Cytoskeleton	p53-Dependent G1 DNA Damage Response
Cellular aldehyde metabolic process	Pyruvate metabolism and Citric Acid (TCA) cycle
Cellular component disassembly	Oxygen-dependent proline hydroxylation of Hypoxia-inducible Factor Alpha
Receptor internalization	Retrograde neurotrophin signalling
Intrinsic component of organelle membrane	Mitochondrial translation elongation
G-protein activated inward rectifier potassium channel activity, and G protein-coupled GABA receptor complex	RAF/MAP kinase cascade
Parallel fiber to Purkinje cell synapse	RAC2 GTPase cycle
Embryonic lethality, complete penetrance	Recycling pathway of L1
G-protein beta-subunit binding	Mitochondrial translation termination
Adipose tissue phenotype	Extra-nuclear estrogen signaling
Preweaning lethality, complete penetrance	MAPK family signaling cascades
Cell part morphogenesis	SLC-mediated transmembrane transport
Cellular response to stress	CLEC7A (Dectin-1) signaling
Cellular macromolecule biosynthetic process	C-type lectin receptors (CLRs)
Abnormal locomotor coordination	Translation
Organelle subcompartment	Glutamate Neurotransmitter Release Cycle
AP-2 adaptor complex	WNT5A-dependent internalization of FZD2, FZD5 and ROR2
Clathrin adaptor complex	RHOU GTPase cycle
Presynaptic active zone cytoplasmic component	Downstream signaling events of B Cell Receptor (BCR)
ATP-binding	FCERI mediated NF-kB activation
Microtubule	Respiratory electron transport, ATP synthesis by chemiosmotic coupling, and heat production by uncoupling proteins.
Myristate	Degradation of beta-catenin by the destruction complex
Respiratory chain	RHOA GTPase cycle
Cell projection	SCF(Skp2)-mediated degradation of p27/p21
Intrinsic component of synaptic vesicle membrane	WNT5A-dependent internalization of FZD4
Regulation of signaling	Signaling by Receptor Tyrosine Kinases
Non-membrane-bounded organelle	Activated NTRK2 signals through FRS2 and FRS3
Membrane raft	Regulation of insulin secretion
Regulation of mitochondrial fusion	Interleukin-1 signaling
Inhibitory synapse assembly	VLDLR internalisation and degradation
Positive regulation of cell projection organization	Hedgehog on state
Anchored component of membrane	Cellular responses to stress
Ribbon synapse	Ub-specific processing proteases
Mixed, incl. Microtubule associated complex, and Microtubule end	RAC1 GTPase cycle
Prostacyclin signalling through prostacyclin receptor, and Prostaglandin E receptor activity	DAP12 signaling
Regulation of postsynaptic membrane neurotransmitter receptor levels	Neddylation
Autophagy - animal	Downstream TCR signaling
Heterotrimeric G-protein complex	Cross-presentation of soluble exogenous antigens (endosomes)
Mitochondrial outer membrane translocase complex	Hedgehog off state
Walking behavior	Tie2 Signaling
Axo-dendritic transport	G alpha (q) signalling events
Left ventricle	Regulation of RAS by GAPs
Coated vesicle membrane	RUNX1 regulates transcription of genes involved in differentiation of HSCs
Intrinsic component of synaptic vesicle membrane	GPCR downstream signalling
Oxidoreductase complex	Protein-protein interactions at synapses
Abnormal neuron apoptosis	Opioid Signalling
Microtubule associated complex, and Microtubule end	Signaling by ERBB4
Aminoacyl-tRNA synthetase	Antigen processing-Cross presentation
Glucagon-like Peptide-1 (GLP1) regulates insulin secretion	trans-Golgi Network Vesicle Budding
Thrombin signalling through proteinase activated receptors (PARs)	Separation of Sister Chromatids
Clathrin binding	FCERI mediated MAPK activation
Type B pancreatic cell apoptotic process	Autodegradation of the E3 ubiquitin ligase COP1
Ion channel complex	Regulation of ornithine decarboxylase (ODC)
Perinuclear region of cytoplasm	Signal amplification
Catalytic step 2 spliceosome	Prostacyclin signalling through prostacyclin receptor
Small molecule catabolic process	Glucagon-type ligand receptors
Trans-synaptic signaling, modulating synaptic transmission	Vasopressin regulates renal water homeostasis via Aquaporins
Focal adhesion: PI3K-Akt-mTOR signaling pathway	Ubiquitin Mediated Degradation of Phosphorylated Cdc25A
Ribbon synapse	Ubiquitin-dependent degradation of Cyclin D
Enzyme binding	Regulation of RUNX2 expression and activity
Protein-disulfide reductase (NAD(P)) activity	RHOB GTPase cycle
Maintenance of synapse structure	Nonsense Mediated Decay (NMD) enhanced by the Exon Junction Complex (EJC)
Integral component of mitochondrial membrane	GSK3B and BTRC:CUL1-mediated-degradation of NFE2L2
Oxidoreductase activity, acting on a sulfur group of donors	RHO GTPase Effectors
Thermogenesis	FBXL7 down-regulates AURKA during mitotic entry and in early mitosis
Abnormal thermal nociception	Regulation of RUNX3 expression and activity
Receptor-mediated endocytosis	The role of GTSE1 in G2/M progression after G2 checkpoint
Catalytic activity, acting on a tRNA	EGFR Transactivation by Gastrin
Abnormal stride length	NCAM signaling for neurite out-growth
RNA-binding	Synaptic adhesion-like molecules
Cytoskeleton organization	Golgi Associated Vesicle Biogenesis
G beta:gamma signalling through BTK, and Vasoactive intestinal polypeptide receptor activity	Degradation of AXIN
Abnormal neuromuscular synapse morphology	TP53 Regulates Metabolic Genes
Abnormal spatial learning	MAPK6/MAPK4 signaling
NADP	Mitotic Anaphase
Phagophore assembly site	Respiratory electron transport
Retrograde neurotrophin signalling	AUF1 (hnRNP D0) binds and destabilizes mRNA
Glucagon-type ligand receptors	ADP signalling through P2Y purinoceptor 12
Vasopressin regulates renal water homeostasis via Aquaporins	Citric acid cycle (TCA cycle)
Respiratory electron transport	mRNA Splicing - Major Pathway
Establishment of protein localization to vacuole	Degradation of DVL
Endocytosis	Cooperation of PDCL (PhLP1) and TRiC/CCT in G-protein beta folding
Abnormal motor coordination/balance	Metabolism of amino acids and derivatives
CF(0)	ABC-family proteins mediated transport
Protein localization to plasma membrane	Dectin-1 mediated noncanonical NF-kB signaling
M Phase	GLI3 is processed to GLI3R by the proteasome
Calmodulin-binding	NIK-->noncanonical NF-kB signaling
Endocytic recycling	Adrenaline,noradrenaline inhibits insulin secretion
Abnormal depression-related behavior	Signaling by FGFR3
Myometrial relaxation and contraction pathways	G-protein activation
Increased anxiety-related response	Thromboxane signalling through TP receptor
Presynapse organization	GABA receptor activation
Respiratory chain complex	Gap junction degradation
Proton-transporting ATP synthase complex, coupling factor F(o)	MET activates RAS signaling
Hydrolase	Signaling by FGFR4
Brain stem	G2/M Transition
Electron transport	ADP signalling through P2Y purinoceptor 1
Synaptic vesicle recycling	Asymmetric localization of PCP proteins
PINK1-PRKN Mediated Mitophagy	Downstream signaling of activated FGFR3
Citric acid cycle (TCA cycle)	Antigen activates B Cell Receptor (BCR) leading to generation of second messengers
NADPH regeneration	SHC1 events in ERBB4 signaling
Neurotransmitter receptor internalization	GRB2 events in ERBB2 signaling
mRNA Splicing - Minor Pathway	G1/S Transition
Abnormal myelin sheath morphology	RAB geranylgeranylation
Lyase activity	Activation of GABAB receptors
Decreased body size	Class I MHC mediated antigen processing & presentation
AP-type membrane coat adaptor complex	Autodegradation of Cdh1 by Cdh1:APC/C
Presynaptic active zone cytoplasmic component, and Structural constituent of presynapse	Hedgehog ligand biogenesis
Vacuolar membrane	Programmed Cell Death
Perikaryon	Axon guidance
Neonatal lethality	Activation of NF-kappaB in B cells
pICln-Sm protein complex	Plasma lipoprotein assembly, remodeling, and clearance
Abnormal miniature excitatory postsynaptic currents	Downstream signaling of activated FGFR4
Abnormal brain morphology	Signaling by FGFR2
Central nervous system neuron development	UCH proteinases
Regulation of dendritic spine development	Signaling by Nuclear Receptors
Abnormal abdominal fat pad morphology	ESR-mediated signaling
Abnormal blood homeostasis	Signalling to RAS
Cation channel complex	GRB2 events in EGFR signaling
Intracellular non-membrane-bounded organelle	Downstream signal transduction
Ribonucleoprotein complex	Ca2+ pathway
Axon initial segment	PTEN Regulation
Recycling pathway of L1	G alpha (i) signalling events
Protein insertion into membrane	APC/C:Cdc20 mediated degradation of Securin
Lipid droplet	Signaling by ERBB2
GTP-binding	SHC1 events in EGFR signaling
Mitochondrial matrix	Activation of G protein gated Potassium channels
Phospholipid binding	GPER1 signaling
Myelin sheath	Inhibition of voltage gated Ca2+ channels via Gbeta/gamma subunits
Clathrin vesicle coat	Regulation of PTEN stability and activity
Axon initial segment	Calcium regulation in cardiac cells
Vesicle localization	Dravet syndrome: Scn1a-A1783V point mutation model
WNT5A-dependent internalization of FZD2, FZD5 and ROR2	Focal adhesion: PI3K-Akt-mTOR signaling pathway
Axon terminus	TCA cycle
Endosome	Proteasome degradation
Neuron projection terminus	mRNA processing
Abnormal associative learning	Chemokine signaling pathway
Carbohydrate derivative metabolic process	G protein signaling pathways
Spliceosome	Oxidative phosphorylation
Cellular homeostasis	Electron transport chain
Cellular amide metabolic process	Oxidative stress and redox pathway
Negative regulation of cellular component organization	Nervous system phenotype
Proton-transporting two-sector ATPase complex, proton-transporting domain	Abnormal nervous system physiology
pICln-Sm protein complex	Abnormal survival
Adult locomotory behavior	Preweaning lethality
Behavioral despair	Behavior/neurological phenotype
Early endosome	Abnormal behavior
Neurogenesis	Mortality/aging
Monocarboxylic acid metabolic process	Abnormal motor capabilities/coordination/movement
Convulsive seizures	Abnormal synaptic physiology
Abnormal synaptic vesicle recycling	Abnormal synaptic transmission
Lipid droplet	Abnormal CNS synaptic transmission
Membrane coat	Abnormal nervous system morphology
Methylglyoxal metabolic process	Abnormal reflex
Positive regulation of dendritic spine morphogenesis	Abnormal voluntary movement
Presynaptic membrane organization	Abnormal locomotor behavior
Abnormal anxiety-related response	Prenatal lethality
Hyperactivity	Preweaning lethality, complete penetrance
Site of polarized growth	Abnormal sensory capabilities/reflexes/nociception
tRNA metabolic process	Embryonic lethality
Organonitrogen compound catabolic process	Growth/size/body region phenotype
Vesicle-mediated transport to the plasma membrane	Seizures
Organelle subcompartment	Embryonic lethality prior to tooth bud stage
Basal ganglion	Abnormal neuron morphology
Urogenital system	Homeostasis/metabolism phenotype
Regulation of cell communication	Abnormal embryonic growth/weight/body size
Complement component C1 complex	Abnormal neurite morphology
U7 snRNP	Abnormal behavioral response to xenobiotic
Mixed, incl. Energy dependent regulation of mTOR by LKB1-AMPK, and FOXO protein, transactivation domain	Embryonic lethality prior to organogenesis
Adult behavior	Cardiovascular system phenotype
Maintenance of location in cell	Abnormal embryo size
Cell projection morphogenesis	Abnormal motor coordination/balance
Carbon metabolism, and Pyruvate metabolism	Abnormal prenatal growth/weight/body size
Abnormal social investigation	Abnormal brain morphology
Microtubule cytoskeleton	Abnormal startle reflex
Cation channel complex	Abnormal neuron physiology
Neuron projection terminus	Abnormal homeostasis
Synaptic vesicle transport	Abnormal seizure response to inducing agent
Pyrimidine biosynthesis	Abnormal prepulse inhibition
Regulation of mitochondrion organization	Abnormal emotion/affect behavior
Spliceosomal complex	Abnormal prenatal body size
Aminoacyl-tRNA synthetase	Premature death
Synaptic vesicle endocytosis	Abnormal locomotor activation
Neuronal intranuclear inclusions	Embryo phenotype
Spliceosomal complex	Abnormal fear/anxiety-related behavior
Autophagy - other, and Piecemeal microautophagy of the nucleus	Abnormal postnatal growth/weight/body size
Mixed, incl. Miro GTPase Cycle, and Positive regulation of mitochondrial fission	Abnormal embryo morphology
Decreased locomotor activity	Abnormal extraembryonic tissue morphology
Thin cerebellar granule layer	Abnormal learning/memory/conditioning
Muscle cell apoptotic process	Decreased prepulse inhibition
Regulation of cellular component size	Abnormal dendrite morphology
Presynapse assembly	Abnormal brain size
Regulation of postsynaptic specialization assembly	Abnormal cerebellar Purkinje cell layer
mRNA splicing, via spliceosome	Abnormal Purkinje cell morphology
Establishment of vesicle localization	Increased lean body mass
Dendrite development	Abnormal amino acid level
Regulation of neurotransmitter transport	Lethality during fetal growth through weaning
Protein targeting	Abnormal heart morphology
Positive regulation of dendrite morphogenesis	Abnormal forebrain morphology
Heterotrimeric G-protein complex	Cellular phenotype
Mitochondrial proton-transporting ATP synthase complex, coupling factor F(o)	Abnormal cardiovascular system physiology
Complement component C1 complex	Abnormal anxiety-related response
Microtubule	Abnormal Purkinje cell dendrite morphology
G-protein gamma-like domain	Embryonic lethality between implantation and placentation
G-protein gamma-like domain superfamily	Abnormal cerebellar layer morphology
Nucleobase-containing compound metabolic process	Abnormal cerebellum morphology
Cellular component morphogenesis	Abnormal axon extension
Positive regulation of endocytosis	Increased anxiety-related response
Regulation of neurotransmitter secretion	Abnormal synaptic depression
Golgi-associated vesicle membrane	Abnormal cerebellar cortex morphology
Lysosome	Postnatal lethality, complete penetrance
Regulation of cardiac muscle cell apoptotic process	Increased startle reflex
Axonal transport	Abnormal telencephalon morphology
Abnormal seizure response to pharmacological agent	Abnormal cardiovascular system morphology
Translocation	Abnormal righting response
Calmodulin binding	Abnormal metencephalon morphology
Integral component of organelle membrane	Hypoactivity
Abnormal mitochondrial physiology	Abnormal hindbrain morphology
WNT5A-dependent internalization of FZD4	Prenatal lethality, complete penetrance
Endoplasmic reticulum	Abnormal catecholamine level
Macropinosome	Convulsive seizures
mRNA processing	Abnormal behavioral response to addictive substance
Ribonucleoprotein	Abnormal associative learning
Presynaptic active zone membrane	Abnormal locomotor coordination
Axon terminus	Abnormal post-tetanic potentiation
Abnormal energy expenditure	Increased vertical activity
Positive regulation of mitochondrion organization	Abnormal endocrine gland morphology
Preweaning lethality, incomplete penetrance	Abnormal body composition
Adult walking behavior	Impaired righting response
Regulation of receptor-mediated endocytosis	Abnormal behavioral response to cocaine
Golgi-associated vesicle	Decreased body size
Alternative initiation	Postnatal lethality
Aminoacyl-tRNA synthetase, class I, conserved site	Abnormal body size
Establishment of protein localization to membrane	Abnormal extraembryonic tissue physiology
Metabolism of lipids	Abnormal brain wave pattern
GTPase activation	Abnormal organ of Corti morphology
mRNA splicing	Hyperactivity
Abnormal excitatory postsynaptic current amplitude	Abnormal sensorimotor gating
tRNA synthetase class II core domain (G, H, P, S and T)	Abnormal cell physiology
Phagophore assembly site	Abnormal long term depression
Regulation of protein transport	Abnormal glucose homeostasis
Establishment of organelle localization	Embryonic lethality between implantation and somite formation
Anchored component of synaptic vesicle membrane	Abnormal blood homeostasis
Anchored component of membrane	Decreased grip strength
Extrinsic component of cytoplasmic side of plasma membrane	Abnormal dopamine level
Oxidative phosphorylation	Abnormal nervous system development
Mitotic Anaphase	Neonatal lethality
U7 snRNP	Abnormal nervous system electrophysiology
Macropinosome	Increased susceptibility to pharmacologically induced seizures
Abnormal social/conspecific interaction behavior	Abnormal vertical activity
Protein localization to axon	Embryonic lethality during organogenesis, complete penetrance
Positive regulation of protein localization	Abnormal synapse morphology
Autophagy, and BNIP3	Abnormal axon morphology
Mixed, incl. Bravo-like intracellular region, and Protein localization to juxtaparanode region of axon	Embryonic lethality between somite formation and embryo turning
Syndecan interactions	Central nervous system
VLDLR internalisation and degradation	Brain
Carbohydrate derivative binding	Nervous system
GPCRs, class C metabotropic glutamate, pheromone	Head
Growth cone	Whole body
Polysomal ribosome	Tissues, cell types and enzyme sources
U4/U6 x U5 tri-snRNP complex	Gland
Positive regulation of protein transport	Connective tissue
Spinocerebellar ataxia	Organism form
Impaired ability to fire action potentials	Embryonic structure
Decreased brown fat cell lipid droplet size	Cerebral cortex
Redox-active center	Endocrine gland
Anchored component of synaptic vesicle membrane	Viscus
RND2 GTPase cycle	Embryo
Autophagy	Forebrain
Actin filament-based process	Liver
Endocytic vesicle membrane	Digestive gland
Plasma membrane signaling receptor complex	Temporal lobe
Hydrogen ion transport	Cerebral lobe
Transmission of nerve impulse	Limbic system
Dendrite morphogenesis	Excretory gland
Negative regulation of mitochondrial membrane permeability involved in apoptotic process	Cardiovascular system
Lamellipodium	Hippocampus
Anchored component of synaptic membrane	Heart
MICOS complex	Eye
Lamellipodium	Respiratory system
Aminoacyl-tRNA synthetase, class II (G/ P/ S/T)	Lung
Mitochondrial respiratory chain complex assembly	Sense organ
Golgi apparatus	Urinary system
Sense organ	Urinary tract
Kinase	Kidney
Dendritic shaft	Urogenital system
Regulation of macroautophagy	Fibroblast
Regulation of nervous system development	Female reproductive gland
Growth cone	Female reproductive system
Extrinsic component of cytoplasmic side of plasma membrane	Cytoplasm
Mitochondrial respiratory chain complex I	Intracellular
Presynaptic active zone membrane	Synapse
Mitochondrial respiratory chain complex I	Cell junction
Carbon metabolism	Cellular anatomical entity
Microtubule binding	Presynapse
Formation of ATP by chemiosmotic coupling	Membrane
Cristae formation	Plasma membrane region
RHO GTPase cycle	Bounding membrane of organelle
Ion channel complex	Organelle membrane
Dynactin complex	Organelle
MICOS complex	Neuron projection
Anchored component of synaptic membrane	Intracellular organelle
GABA receptor complex	Synaptic membrane
Learning or memory	Postsynapse
Abnormal touch/ nociception	Vesicle membrane
Abnormal prenatal body size	Cytosol
Melanosome	Protein-containing complex
Dendritic shaft	Cell projection
Retromer complex	Plasma membrane bounded cell projection
Mitochondria-associated endoplasmic reticulum membrane	Cytoplasmic vesicle membrane
GABA receptor complex	Presynaptic membrane
Podocyte foot	Transport vesicle
G protein-coupled GABA receptor complex	Synaptic vesicle
Regulation of sulfur metabolic process	Transport vesicle membrane
Maintenance of postsynaptic density structure	Membrane-bounded organelle
Positive regulation of dendritic spine development	Cytoplasmic vesicle
G alpha (i) signalling events	Vesicle
U2-type precatalytic spliceosome	Intrinsic component of membrane
U4 snRNP	Endomembrane system
Juxtaparanode region of axon	Intrinsic component of synaptic vesicle membrane
Cell morphogenesis involved in differentiation	Dendrite
U4/U6 x U5 tri-snRNP complex	Synaptic vesicle membrane
Regulation of insulin secretion	Intracellular membrane-bounded organelle
Nucleus	Somatodendritic compartment
Ribonucleoprotein complex	Integral component of synaptic vesicle membrane
Autophagy - other, and Autophagosome membrane	Integral component of membrane
Cytoplasmic dynein complex, and F-actin capping protein complex	Excitatory synapse
Neuron projection organization	Mitochondrion
Ca2+ pathway	Cell periphery
LDL clearance	Plasma membrane
Retromer complex	Membrane protein complex
Abnormal telencephalon morphology	Axon
Glucose catabolic process	Intrinsic component of synaptic membrane
tRNA-binding	Secretory vesicle
Non-alcoholic fatty liver disease	Asymmetric synapse
Signaling by Nuclear Receptors	Neuron to neuron synapse
Selective autophagy	Intrinsic component of presynaptic membrane
Hydrogenosome	Integral component of synaptic membrane
G protein-coupled GABA receptor complex	Postsynaptic specialization
Classical antibody-mediated complement activation	Integral component of presynaptic membrane
Mixed, incl. Protein localization to juxtaparanode region of axon, and Neural cell adhesion	Postsynaptic density
Mixed, incl. Heterotrimeric G-protein complex, and Monoamine GPCRs	Clathrin-coated vesicle membrane
Serotonergic synapse	Neuron spine
Spindle	Presynaptic active zone
Side of membrane	Coated vesicle
Abnormal dendrite morphology	Clathrin-coated vesicle
Embryonic lethality between implantation and placentation, complete penetrance	Coated vesicle membrane
U4 snRNP	Mitochondrial protein complex
Complement component C1q complex	Endocytic vesicle
U2-type precatalytic spliceosome	Cell body
Protein homooligomerization	Mitochondrial membrane
Neurexins and neuroligins	Glutamatergic synapse
	Intrinsic component of organelle membrane
	Postsynaptic membrane
	Cell leading edge
	Mitochondrial envelope
	Dendritic spine
	Cell-cell junction
	Intrinsic component of plasma membrane
	Integral component of organelle membrane
	Neuronal cell body
	Clathrin-coated pit
	Endosome
	Membrane raft
	Catalytic complex
	Integral component of plasma membrane
	Parallel fiber to Purkinje cell synapse
	Perinuclear region of cytoplasm
	Membrane coat
	Anchoring junction
	Sarcolemma
	Organelle envelope
	T-tubule
	Clathrin-coated endocytic vesicle
	Intrinsic component of postsynaptic membrane
	Cell cortex
	Mitochondrial outer membrane
	Cell-cell contact zone
	Clathrin coat
	GTPase complex
	Integral component of postsynaptic membrane
	Postsynaptic cytoskeleton
	Clathrin coat of endocytic vesicle
	Intercalated disc
	Cortical actin cytoskeleton
	Cation-transporting ATPase complex
	Ribosomal subunit
	Golgi apparatus
	Extrinsic component of membrane
	Cortical cytoskeleton
	AP-type membrane coat adaptor complex
	Recycling endosome
	Vesicle coat
	Clathrin coat of coated pit
	Postsynaptic actin cytoskeleton
	Clathrin vesicle coat
	Mitochondrial inner membrane
	Transporter complex
	Basal part of cell
	Heterotrimeric G-protein complex
	Organelle subcompartment
	Plasma membrane raft
	Ribosome
	Vacuole
	Vacuolar membrane
	Cell projection membrane
	Sodium:potassium-exchanging ATPase complex
	Presynaptic active zone membrane
	Ruffle
	Leading edge membrane
	Endocytic vesicle membrane
	Inner mitochondrial membrane protein complex
	Schaffer collateral - CA1 synapse
	Clathrin adaptor complex
	Dendritic shaft
	Mitochondrial matrix
	AP-2 adaptor complex
	Astrocyte projection
	Distal axon
	Ribonucleoprotein complex
	Mitochondrial ribosome
	SCAR complex
	Apical part of cell
	Basal plasma membrane
	Extrinsic component of plasma membrane
	Presynaptic endocytic zone
	Caveola
	Lysosome
	Axon initial segment
	Autophagosome membrane
	Golgi apparatus subcompartment
	Filopodium
	Mitochondrial respirasome
	Cytoplasmic side of plasma membrane
	Extrinsic component of cytoplasmic side of plasma membrane
	Extrinsic component of postsynaptic membrane
	Supramolecular fiber
	Cytoplasmic side of membrane
	Neuron projection terminus
	Respiratory chain complex
	trans-Golgi network
	Actin-based cell projection
	Plasma membrane protein complex
	Polymeric cytoskeletal fiber
	Filopodium tip
	Polysomal ribosome
	Actin cytoskeleton
	Intrinsic component of presynaptic active zone membrane
	Autophagosome
	Cytoskeleton
	Small ribosomal subunit
	Clathrin-sculpted vesicle
	Transmembrane transporter complex
	Endosome membrane
	Secondary lysosome
	Ribbon synapse
	Anchored component of membrane
	Oxidoreductase complex
	Juxtaparanode region of axon
	Glucose transporter complex
	Non-membrane-bounded organelle
	Intracellular non-membrane-bounded organelle
	Proteasome complex
	Phagophore
	GABA-ergic synapse
	Axon terminus
	Main axon
	Sm-like protein family complex
	Phosphoprotein
	Acetylation
	Cytoplasm
	Transport
	Synapse
	Cell junction
	Protein transport
	Mitochondrion
	Cytoplasmic vesicle
	Lipoprotein
	Methylation
	Nucleotide-binding
	Mitochondrion outer membrane
	Synaptosome
	Endosome
	Cell projection
	Translocase
	Endocytosis
	Ribonucleoprotein
	Sodium/potassium transport
	GTP-binding
	Myristate
	Coated pit
	Ribosomal protein
	Exocytosis
	Transit peptide
	Sodium
	Sodium transport
	Alternative splicing
	Membrane
	Ion transport
	Proteasome
	Neurotransmitter transport
	Palmitate
	Cytoskeleton
	Calmodulin-binding
	Amino-acid transport
	Mitochondrion inner membrane
	ATP-binding
	Glutathionylation
	Prenylation
	Golgi apparatus
	Mitosis
	Neurogenesis
	2Fe-2S
	Calcium transport
	Autophagy
	Signalosome
	Cell division
	Tricarboxylic acid cycle
	Microtubule
	Electron transport
	Respiratory chain
	Ubl conjugation
	Cation transporting ATPase, C-terminus
	E1-E2 ATPase
	Cation transport ATPase (P-type)
	Haloacid dehalogenase-like hydrolase
	Plasma membrane calcium transporter ATPase C terminal
	Cation-transporting P-type ATPase, C-terminal
	Cation-transporting P-type ATPase, N-terminal
	Armadillo-type fold
	P-type ATPase
	P-type ATPase, A domain superfamily
	P-type ATPase, phosphorylation site
	P-type ATPase, transmembrane domain superfamily
	P-type ATPase, cytoplasmic domain N
	P-type ATPase, haloacid dehalogenase domain
	P-type ATPase, subfamily IIB
	Plasma membrane calcium transporting P-type ATPase, C-terminal
	Clathrin/coatomer adaptor, adaptin-like, N-terminal
	Cation transporter/ATPase, N-terminus

## Sheet: Mammalian phenotypes
Shared and Disitinct Mamalian Phenotypes in Cntnap2 and Shank3 (each one compared to its corresponding WT)
Terms	false discovery rate Cntnap2 (-Log10)	false discovery rate Shank3 (-Log10)	Type
Behavior/neurological phenotype	18.5686	11.3458	Shared
Abnormal behavior	18.1945	10.7235	Shared
Abnormal nervous system physiology	13.8633	13.8153	Shared
Abnormal synaptic physiology	13.2154	9.87943	Shared
Abnormal synaptic transmission	12.983	9.57512	Shared
Nervous system phenotype	11.699	15.9318	Shared
Abnormal motor capabilities/coordination/movement	11.58	10.4647	Shared
Abnormal CNS synaptic transmission	10.8239	8.84466	Shared
Preweaning lethality	10.4089	11.3468	Shared
Abnormal survival	10.2588	12.4377	Shared
Abnormal voluntary movement	10.2299	6.68403	Shared
Abnormal locomotor behavior	10.0315	6.62709	Shared
Mortality/aging	8.11464	10.6716	Shared
Abnormal synapse morphology	8.03152	1.32606	Shared
Abnormal neuron morphology	7.65956	5.51999	Shared
Abnormal sensory capabilities/reflexes/nociception	6.1986	6.08831	Shared
Abnormal learning/memory/conditioning	6.05061	2.4318	Shared
Growth/size/body region phenotype	5.73755	5.86967	Shared
Abnormal nervous system morphology	5.70333	7.68825	Shared
Abnormal reflex	5.60906	6.70115	Shared
Abnormal emotion/affect behavior	5.22257	3.07572	Shared
Homeostasis/metabolism phenotype	4.89279	4.75449	Shared
Abnormal vertical activity	4.34679	1.34582	Shared
Abnormal neurite morphology	3.92082	4.16685	Shared
Seizures	3.88606	5.75449	Shared
Abnormal neuron physiology	3.74473	3.46852	Shared
Abnormal Purkinje cell morphology	3.67778	2.24413	Shared
Decreased grip strength	3.67778	1.3851	Shared
Abnormal cerebellar Purkinje cell layer	3.58503	2.25181	Shared
Abnormal axon morphology	3.52288	1.31069	Shared
Abnormal cerebellar cortex morphology	3.48149	1.71444	Shared
Hypoactivity	3.48149	1.6517	Shared
Abnormal homeostasis	3.35655	3.3279	Shared
Abnormal cerebellar layer morphology	3.35655	1.82974	Shared
Abnormal cerebellum morphology	3.31876	1.73993	Shared
Abnormal synaptic depression	3.31876	1.71444	Shared
Embryonic lethality	3.18046	5.97469	Shared
Abnormal metencephalon morphology	3.07058	1.67366	Shared
Abnormal seizure response to inducing agent	2.95861	3.3279	Shared
Prenatal lethality	2.92082	6.4034	Shared
Abnormal brain wave pattern	2.82391	1.50585	Shared
Abnormal body size	2.72125	1.51004	Shared
Abnormal postnatal growth/weight/body size	2.67778	2.65758	Shared
Abnormal locomotor activation	2.67778	2.95861	Shared
Abnormal Purkinje cell dendrite morphology	2.65758	1.87943	Shared
Embryonic lethality prior to tooth bud stage	2.5376	5.57512	Shared
Embryonic lethality prior to organogenesis	2.37675	3.79588	Shared
Abnormal behavioral response to xenobiotic	2.25964	4.16622	Shared
Abnormal fear/anxiety-related behavior	2.11351	2.67778	Shared
Abnormal nervous system electrophysiology	2.11351	1.34582	Shared
Preweaning lethality, complete penetrance	2.07572	6.25727	Shared
Abnormal locomotor coordination	2.0655	1.61618	Shared
Abnormal motor coordination/balance	1.87943	3.67778	Shared
Increased anxiety-related response	1.85699	1.71444	Shared
Decreased body size	1.80134	1.51004	Shared
Neonatal lethality	1.77469	1.35067	Shared
Abnormal brain morphology	1.767	3.5376	Shared
Abnormal blood homeostasis	1.75945	1.3851	Shared
Abnormal associative learning	1.70333	1.61618	Shared
Convulsive seizures	1.66959	1.62525	Shared
Abnormal anxiety-related response	1.65561	1.91364	Shared
Hyperactivity	1.65561	1.49485	Shared
Abnormal prenatal body size	1.38405	3.03621	Shared
Abnormal telencephalon morphology	1.33819	1.67572	Shared
Abnormal dendrite morphology	1.31515	2.36653	Shared
Abnormal involuntary movement	5.74473	0	Cntnap2 only
Abnormal excitatory postsynaptic currents	4.60555	0	Cntnap2 only
Abnormal synaptic vesicle number	4.57675	0	Cntnap2 only
Abnormal physical strength	4.48413	0	Cntnap2 only
Abnormal response to novelty	4.45346	0	Cntnap2 only
Enhanced paired-pulse facilitation	4.0804	0	Cntnap2 only
Decreased vertical activity	3.92082	0	Cntnap2 only
Limb grasping	3.88606	0	Cntnap2 only
Abnormal inhibitory postsynaptic currents	3.85387	0	Cntnap2 only
Abnormal paired-pulse facilitation	3.74473	0	Cntnap2 only
Abnormal grip strength	3.4437	0	Cntnap2 only
Abnormal excitatory postsynaptic potential	3.06048	0	Cntnap2 only
Abnormal synaptic plasticity	2.72125	0	Cntnap2 only
Abnormal long term potentiation	2.67778	0	Cntnap2 only
Abnormal cerebral hemisphere morphology	2.50864	0	Cntnap2 only
Abnormal somatic motor system morphology	2.35655	0	Cntnap2 only
Abnormal response to new environment	2.35655	0	Cntnap2 only
Abnormal adipose tissue morphology	2.25964	0	Cntnap2 only
Increased neuron apoptosis	2.11351	0	Cntnap2 only
Abnormal neurotransmitter secretion	2.11351	0	Cntnap2 only
Embryonic lethality, complete penetrance	2.08092	0	Cntnap2 only
Adipose tissue phenotype	2.07572	0	Cntnap2 only
Abnormal neuron apoptosis	1.9393	0	Cntnap2 only
Abnormal thermal nociception	1.89963	0	Cntnap2 only
Abnormal stride length	1.8962	0	Cntnap2 only
Abnormal neuromuscular synapse morphology	1.88941	0	Cntnap2 only
Abnormal spatial learning	1.88941	0	Cntnap2 only
Abnormal depression-related behavior	1.86967	0	Cntnap2 only
Abnormal myelin sheath morphology	1.81248	0	Cntnap2 only
Abnormal miniature excitatory postsynaptic currents	1.76955	0	Cntnap2 only
Abnormal abdominal fat pad morphology	1.76195	0	Cntnap2 only
Behavioral despair	1.67985	0	Cntnap2 only
Abnormal synaptic vesicle recycling	1.66959	0	Cntnap2 only
Abnormal social investigation	1.62893	0	Cntnap2 only
Neuronal intranuclear inclusions	1.59688	0	Cntnap2 only
Decreased locomotor activity	1.59517	0	Cntnap2 only
Thin cerebellar granule layer	1.59517	0	Cntnap2 only
Abnormal seizure response to pharmacological agent	1.5391	0	Cntnap2 only
Abnormal mitochondrial physiology	1.53165	0	Cntnap2 only
Abnormal energy expenditure	1.51713	0	Cntnap2 only
Preweaning lethality, incomplete penetrance	1.50585	0	Cntnap2 only
Abnormal excitatory postsynaptic current amplitude	1.49214	0	Cntnap2 only
Abnormal social/conspecific interaction behavior	1.47366	0	Cntnap2 only
Impaired ability to fire action potentials	1.44977	0	Cntnap2 only
Decreased brown fat cell lipid droplet size	1.44977	0	Cntnap2 only
Abnormal touch/ nociception	1.38405	0	Cntnap2 only
Embryonic lethality between implantation and placentation, complete penetrance	1.31515	0	Cntnap2 only
Abnormal embryonic growth/weight/body size	0	4.41117	Shank3 only
Cardiovascular system phenotype	0	3.76955	Shank3 only
Abnormal embryo size	0	3.74473	Shank3 only
Abnormal prenatal growth/weight/body size	0	3.63827	Shank3 only
Abnormal startle reflex	0	3.50864	Shank3 only
Abnormal prepulse inhibition	0	3.09151	Shank3 only
Premature death	0	2.95861	Shank3 only
Embryo phenotype	0	2.76955	Shank3 only
Abnormal embryo morphology	0	2.65758	Shank3 only
Abnormal extraembryonic tissue morphology	0	2.48149	Shank3 only
Decreased prepulse inhibition	0	2.40894	Shank3 only
Abnormal brain size	0	2.33724	Shank3 only
Increased lean body mass	0	2.01773	Shank3 only
Abnormal amino acid level	0	1.98297	Shank3 only
Lethality during fetal growth through weaning	0	1.97881	Shank3 only
Abnormal heart morphology	0	1.97062	Shank3 only
Abnormal forebrain morphology	0	1.95468	Shank3 only
Cellular phenotype	0	1.95468	Shank3 only
Abnormal cardiovascular system physiology	0	1.9431	Shank3 only
Embryonic lethality between implantation and placentation	0	1.86967	Shank3 only
Abnormal axon extension	0	1.73993	Shank3 only
Postnatal lethality, complete penetrance	0	1.6925	Shank3 only
Increased startle reflex	0	1.69037	Shank3 only
Abnormal cardiovascular system morphology	0	1.67572	Shank3 only
Abnormal righting response	0	1.67572	Shank3 only
Abnormal hindbrain morphology	0	1.64589	Shank3 only
Prenatal lethality, complete penetrance	0	1.64589	Shank3 only
Abnormal catecholamine level	0	1.62709	Shank3 only
Abnormal behavioral response to addictive substance	0	1.62525	Shank3 only
Abnormal post-tetanic potentiation	0	1.61083	Shank3 only
Increased vertical activity	0	1.60555	Shank3 only
Abnormal endocrine gland morphology	0	1.60555	Shank3 only
Abnormal body composition	0	1.6038	Shank3 only
Impaired righting response	0	1.59688	Shank3 only
Abnormal behavioral response to cocaine	0	1.57512	Shank3 only
Postnatal lethality	0	1.51004	Shank3 only
Abnormal extraembryonic tissue physiology	0	1.51004	Shank3 only
Abnormal organ of Corti morphology	0	1.49485	Shank3 only
Abnormal sensorimotor gating	0	1.4437	Shank3 only
Abnormal cell physiology	0	1.43297	Shank3 only
Abnormal long term depression	0	1.3851	Shank3 only
Abnormal glucose homeostasis	0	1.3851	Shank3 only
Embryonic lethality between implantation and somite formation	0	1.3851	Shank3 only
Abnormal dopamine level	0	1.35853	Shank3 only
Abnormal nervous system development	0	1.35458	Shank3 only
Increased susceptibility to pharmacologically induced seizures	0	1.34582	Shank3 only
Embryonic lethality during organogenesis, complete penetrance	0	1.34294	Shank3 only
Embryonic lethality between somite formation and embryo turning	0	1.30715	Shank3 only

## Sheet: Biological processes
Shared and Disitinct Biological processes in Cntnap2 and Shank3 (each one compared to its corresponding WT)
Terms	false discovery rate Cntnap2 (-Log10)	false discovery rate Shank3 (-Log10)	Type
Cellular process	20.6536	9.5544	Shared
Localization	13.8697	16.9101	Shared
Cellular localization	13.8697	12.7986	Shared
Transport	11.9101	16.9101	Shared
Cellular component organization	11.9101	9.57349	Shared
Establishment of localization	11.9101	16.618	Shared
Cellular component organization or biogenesis	11.4157	9.29843	Shared
Protein localization	11.2403	8.16749	Shared
Macromolecule localization	11.1096	8.22548	Shared
Cellular metabolic process	11.0052	4.74232	Shared
Establishment of localization in cell	10.644	9.6073	Shared
Intracellular transport	10.5952	6.75203	Shared
Regulation of biological quality	10.0079	10.7696	Shared
Establishment of protein localization	9.96257	7	Shared
Synapse organization	9.28483	4.5391	Shared
Regulation of transport	9.10568	13.2418	Shared
Protein transport	8.91364	6.82681	Shared
Modulation of chemical synaptic transmission	8.74232	4.75449	Shared
Nitrogen compound transport	8.63451	8.20761	Shared
Membrane organization	8.59517	3.65758	Shared
Metabolic process	8.41794	3.65758	Shared
Regulation of localization	8.03668	13.2062	Shared
Mitochondrion organization	7.84466	2.39794	Shared
Organelle organization	7.80967	3.76955	Shared
Vesicle-mediated transport	7.29671	9.17134	Shared
Small molecule metabolic process	7.2321	1.76195	Shared
Cellular component assembly	7.16178	8.33348	Shared
Generation of precursor metabolites and energy	7.06601	1.41567	Shared
Endosomal transport	7.06601	2.04096	Shared
Cell junction organization	6.79048	2.56864	Shared
Organic substance transport	6.72584	7.18642	Shared
Organonitrogen compound biosynthetic process	6.3439	2.52288	Shared
Cellular component biogenesis	6.284	7.38934	Shared
Regulation of cellular component organization	5.72584	6.09044	Shared
Vesicle-mediated transport in synapse	5.70774	3.60206	Shared
Synaptic signaling	5.5544	4.00305	Shared
Regulation of vesicle-mediated transport	5.35067	7.47237	Shared
Organic substance metabolic process	5.35067	2.95861	Shared
Protein-containing complex assembly	5.2652	2.95861	Shared
Protein-containing complex organization	5.20273	4.52143	Shared
Trans-synaptic signaling	5.15552	4.29671	Shared
Organophosphate biosynthetic process	5.11407	1.85699	Shared
Biosynthetic process	4.98297	1.42713	Shared
Aerobic respiration	4.95078	2.17393	Shared
Localization within membrane	4.91009	2.16115	Shared
Organic substance biosynthetic process	4.91009	1.56864	Shared
Energy derivation by oxidation of organic compounds	4.87615	1.64397	Shared
Ribose phosphate biosynthetic process	4.69897	2.25964	Shared
Intracellular protein transport	4.5391	3.03621	Shared
Organophosphate metabolic process	4.5157	3.46852	Shared
Behavior	4.46852	3.4318	Shared
Oxidative phosphorylation	4.4168	1.41567	Shared
Primary metabolic process	4.24109	2.35655	Shared
ATP biosynthetic process	4.04964	1.72354	Shared
Cellular biosynthetic process	4.03621	1.50446	Shared
Nucleoside triphosphate biosynthetic process	4	1.50864	Shared
Positive regulation of cellular component organization	4	2.39794	Shared
Protein localization to membrane	3.85387	2.33724	Shared
Ribose phosphate metabolic process	3.82391	2.45593	Shared
Positive regulation of transport	3.79588	5.34199	Shared
Cytosolic transport	3.69897	1.88273	Shared
Regulation of endocytosis	3.69897	3.22185	Shared
Organonitrogen compound metabolic process	3.69897	4.3098	Shared
Regulation of synapse organization	3.63827	1.73755	Shared
Purine nucleotide biosynthetic process	3.60206	1.72125	Shared
Catabolic process	3.60206	1.60906	Shared
Nucleotide biosynthetic process	3.5376	1.93181	Shared
Endomembrane system organization	3.52288	3.00436	Shared
Chemical synaptic transmission	3.48149	2.63827	Shared
ATP metabolic process	3.45593	1.43415	Shared
Regulation of neuron projection development	3.4437	1.60906	Shared
Cell-cell signaling	3.40894	1.39469	Shared
Synaptic vesicle cycle	3.40894	2.49485	Shared
Regulation of neurotransmitter levels	3.37675	7.16685	Shared
Regulation of plasma membrane bounded cell projection organization	3.3098	2.4437	Shared
Nitrogen compound metabolic process	3.23657	3.03621	Shared
Nucleotide metabolic process	3.22915	2.05552	Shared
Phosphate-containing compound metabolic process	3.22185	3.09691	Shared
Purine nucleotide metabolic process	3.06048	2.01773	Shared
Neuron development	3.03152	3.82391	Shared
Synapse assembly	3	2.4318	Shared
Ribonucleotide metabolic process	2.95861	1.64397	Shared
Translation	2.92082	2.17393	Shared
Cellular catabolic process	2.85387	2.09151	Shared
Vacuolar transport	2.74473	2.00436	Shared
Regulation of cellular localization	2.65758	2.56864	Shared
Endocytosis	2.61979	3.34679	Shared
Cellular nitrogen compound metabolic process	2.60206	2.95861	Shared
Proton motive force-driven mitochondrial ATP synthesis	2.60206	1.34486	Shared
Regulation of secretion	2.60206	3.79588	Shared
Purine ribonucleotide metabolic process	2.56864	1.57675	Shared
Peptide metabolic process	2.48149	4.04239	Shared
Neuron projection development	2.48149	3.56864	Shared
Positive regulation of biological process	2.4437	2.14874	Shared
Protein localization to cell periphery	2.4437	2.85387	Shared
Cellular nitrogen compound biosynthetic process	2.4318	2.55284	Shared
Organelle localization	2.40894	3.22185	Shared
Amide biosynthetic process	2.36653	1.95861	Shared
Neuron differentiation	2.34679	2.16749	Shared
Postsynapse organization	2.34679	1.93181	Shared
Clathrin-dependent endocytosis	2.24413	4.13312	Shared
Nervous system development	2.23657	5.10568	Shared
Regulation of protein localization	2.22915	2.24413	Shared
Regulation of cellular component biogenesis	2.22915	1.85387	Shared
Vesicle organization	2.22185	1.97062	Shared
Regulation of membrane potential	2.21467	2.61979	Shared
Regulation of secretion by cell	2.20066	4.16431	Shared
Generation of neurons	2.19382	1.87615	Shared
Positive regulation of cellular process	2.13668	2.05552	Shared
Receptor internalization	2.10237	1.49621	Shared
Regulation of signaling	2.01773	4.32514	Shared
Regulation of postsynaptic membrane neurotransmitter receptor levels	1.98297	1.82681	Shared
Axo-dendritic transport	1.96257	2.95861	Shared
Receptor-mediated endocytosis	1.8962	2.5376	Shared
Protein localization to plasma membrane	1.8729	2.56864	Shared
Cellular homeostasis	1.69465	2.31876	Shared
Cellular amide metabolic process	1.69037	3.88606	Shared
Negative regulation of cellular component organization	1.69037	1.88273	Shared
Neurogenesis	1.67366	1.76955	Shared
Regulation of cell communication	1.64016	3.20761	Shared
Adult behavior	1.63639	1.86012	Shared
Synaptic vesicle endocytosis	1.5986	3.20761	Shared
Regulation of cellular component size	1.58838	2.52288	Shared
Establishment of vesicle localization	1.5784	3.55284	Shared
Regulation of neurotransmitter transport	1.57675	3.05061	Shared
Positive regulation of endocytosis	1.54821	1.64397	Shared
Regulation of neurotransmitter secretion	1.54821	2.55284	Shared
Axonal transport	1.54212	1.93181	Shared
Regulation of receptor-mediated endocytosis	1.50169	2.52288	Shared
Establishment of organelle localization	1.48545	2.04096	Shared
Learning or memory	1.38934	2.17393	Shared
Oxoacid metabolic process	5.51713	0	Cntnap2 Only
Organic acid metabolic process	5.45967	0	Cntnap2 Only
Cellular respiration	5.35067	0	Cntnap2 Only
Carboxylic acid metabolic process	5.11407	0	Cntnap2 Only
tRNA aminoacylation	5.05502	0	Cntnap2 Only
Retrograde transport, endosome to Golgi	4.95468	0	Cntnap2 Only
tRNA aminoacylation for protein translation	4.49349	0	Cntnap2 Only
Locomotory behavior	4.27165	0	Cntnap2 Only
Mitochondrial transport	4.06753	0	Cntnap2 Only
Nucleoside triphosphate metabolic process	3.85387	0	Cntnap2 Only
Cellular amino acid metabolic process	3.74473	0	Cntnap2 Only
Purine ribonucleoside triphosphate metabolic process	3.61979	0	Cntnap2 Only
Mitochondrial membrane organization	3.5376	0	Cntnap2 Only
Protein localization to synapse	3.5376	0	Cntnap2 Only
Establishment of protein localization to organelle	3.48149	0	Cntnap2 Only
Phosphorus metabolic process	3.46852	0	Cntnap2 Only
Ribonucleotide biosynthetic process	3.46852	0	Cntnap2 Only
Purine-containing compound metabolic process	3.01773	0	Cntnap2 Only
Regulation of synaptic plasticity	3	0	Cntnap2 Only
Nucleobase-containing small molecule metabolic process	2.95861	0	Cntnap2 Only
Purine ribonucleotide biosynthetic process	2.92082	0	Cntnap2 Only
Protein localization to mitochondrion	2.92082	0	Cntnap2 Only
Protein localization to cell junction	2.92082	0	Cntnap2 Only
Respiratory electron transport chain	2.79588	0	Cntnap2 Only
Regulation of dendritic spine morphogenesis	2.79588	0	Cntnap2 Only
Regulation of dendrite development	2.76955	0	Cntnap2 Only
Positive regulation of synaptic transmission	2.60206	0	Cntnap2 Only
Synaptic vesicle localization	2.60206	0	Cntnap2 Only
Electron transport chain	2.58503	0	Cntnap2 Only
Establishment of protein localization to mitochondrion	2.58503	0	Cntnap2 Only
Organic substance catabolic process	2.56864	0	Cntnap2 Only
Regulation of dendrite morphogenesis	2.52288	0	Cntnap2 Only
Establishment of protein localization to mitochondrial membrane	2.52288	0	Cntnap2 Only
Regulation of postsynapse organization	2.40894	0	Cntnap2 Only
Cell junction assembly	2.35655	0	Cntnap2 Only
Protein complex oligomerization	2.33724	0	Cntnap2 Only
Heterocycle metabolic process	2.31876	0	Cntnap2 Only
Postsynaptic density organization	2.3098	0	Cntnap2 Only
Lactate metabolic process	2.284	0	Cntnap2 Only
Cellular aromatic compound metabolic process	2.284	0	Cntnap2 Only
Protein insertion into mitochondrial membrane	2.284	0	Cntnap2 Only
Carbohydrate derivative biosynthetic process	2.26761	0	Cntnap2 Only
Cell morphogenesis involved in neuron differentiation	2.22915	0	Cntnap2 Only
Protein targeting to mitochondrion	2.19382	0	Cntnap2 Only
Inner mitochondrial membrane organization	2.19382	0	Cntnap2 Only
Mitochondrial ATP synthesis coupled electron transport	2.18046	0	Cntnap2 Only
Protein localization to organelle	2.1549	0	Cntnap2 Only
Organic cyclic compound metabolic process	2.14267	0	Cntnap2 Only
Cellular aldehyde metabolic process	2.10237	0	Cntnap2 Only
Cellular component disassembly	2.10237	0	Cntnap2 Only
Cell part morphogenesis	2.0655	0	Cntnap2 Only
Cellular response to stress	2.0655	0	Cntnap2 Only
Cellular macromolecule biosynthetic process	2.0655	0	Cntnap2 Only
Regulation of mitochondrial fusion	2.00877	0	Cntnap2 Only
Inhibitory synapse assembly	2.00877	0	Cntnap2 Only
Positive regulation of cell projection organization	2	0	Cntnap2 Only
Walking behavior	1.96658	0	Cntnap2 Only
Type B pancreatic cell apoptotic process	1.92445	0	Cntnap2 Only
Small molecule catabolic process	1.91364	0	Cntnap2 Only
Trans-synaptic signaling, modulating synaptic transmission	1.91364	0	Cntnap2 Only
Maintenance of synapse structure	1.90658	0	Cntnap2 Only
Cytoskeleton organization	1.88941	0	Cntnap2 Only
Establishment of protein localization to vacuole	1.87943	0	Cntnap2 Only
Endocytic recycling	1.86967	0	Cntnap2 Only
Presynapse organization	1.85387	0	Cntnap2 Only
Synaptic vesicle recycling	1.82974	0	Cntnap2 Only
NADPH regeneration	1.82391	0	Cntnap2 Only
Neurotransmitter receptor internalization	1.82391	0	Cntnap2 Only
Central nervous system neuron development	1.76447	0	Cntnap2 Only
Regulation of dendritic spine development	1.76195	0	Cntnap2 Only
Protein insertion into membrane	1.74473	0	Cntnap2 Only
Vesicle localization	1.72354	0	Cntnap2 Only
Carbohydrate derivative metabolic process	1.69897	0	Cntnap2 Only
Adult locomotory behavior	1.68194	0	Cntnap2 Only
Monocarboxylic acid metabolic process	1.66959	0	Cntnap2 Only
Methylglyoxal metabolic process	1.66154	0	Cntnap2 Only
Positive regulation of dendritic spine morphogenesis	1.66154	0	Cntnap2 Only
Presynaptic membrane organization	1.66154	0	Cntnap2 Only
tRNA metabolic process	1.6517	0	Cntnap2 Only
Organonitrogen compound catabolic process	1.6517	0	Cntnap2 Only
Vesicle-mediated transport to the plasma membrane	1.64589	0	Cntnap2 Only
Maintenance of location in cell	1.63639	0	Cntnap2 Only
Cell projection morphogenesis	1.63264	0	Cntnap2 Only
Synaptic vesicle transport	1.61618	0	Cntnap2 Only
Regulation of mitochondrion organization	1.60906	0	Cntnap2 Only
Muscle cell apoptotic process	1.58838	0	Cntnap2 Only
Presynapse assembly	1.58838	0	Cntnap2 Only
Regulation of postsynaptic specialization assembly	1.58838	0	Cntnap2 Only
mRNA splicing, via spliceosome	1.58336	0	Cntnap2 Only
Dendrite development	1.57675	0	Cntnap2 Only
Protein targeting	1.57512	0	Cntnap2 Only
Positive regulation of dendrite morphogenesis	1.57512	0	Cntnap2 Only
Nucleobase-containing compound metabolic process	1.5544	0	Cntnap2 Only
Cellular component morphogenesis	1.5544	0	Cntnap2 Only
Regulation of cardiac muscle cell apoptotic process	1.54212	0	Cntnap2 Only
Positive regulation of mitochondrion organization	1.51286	0	Cntnap2 Only
Adult walking behavior	1.50169	0	Cntnap2 Only
Establishment of protein localization to membrane	1.49485	0	Cntnap2 Only
Regulation of protein transport	1.48545	0	Cntnap2 Only
Protein localization to axon	1.46725	0	Cntnap2 Only
Positive regulation of protein localization	1.46725	0	Cntnap2 Only
Positive regulation of protein transport	1.45346	0	Cntnap2 Only
Actin filament-based process	1.43771	0	Cntnap2 Only
Transmission of nerve impulse	1.42366	0	Cntnap2 Only
Dendrite morphogenesis	1.42366	0	Cntnap2 Only
Negative regulation of mitochondrial membrane permeability involved in apoptotic process	1.42366	0	Cntnap2 Only
Mitochondrial respiratory chain complex assembly	1.4168	0	Cntnap2 Only
Regulation of macroautophagy	1.40782	0	Cntnap2 Only
Regulation of nervous system development	1.40782	0	Cntnap2 Only
Regulation of sulfur metabolic process	1.37263	0	Cntnap2 Only
Maintenance of postsynaptic density structure	1.37263	0	Cntnap2 Only
Positive regulation of dendritic spine development	1.37059	0	Cntnap2 Only
Cell morphogenesis involved in differentiation	1.35853	0	Cntnap2 Only
Neuron projection organization	1.34294	0	Cntnap2 Only
Glucose catabolic process	1.3363	0	Cntnap2 Only
Protein homooligomerization	1.31158	0	Cntnap2 Only
Regulation of molecular function	0	3.40894	Shank3 Only
Apoptotic process	0	3.30103	Shank3 Only
Response to oxygen-containing compound	0	2.88606	Shank3 Only
Ion homeostasis	0	2.79588	Shank3 Only
Regulation of cardiac muscle cell membrane potential	0	2.79588	Shank3 Only
Postsynaptic neurotransmitter receptor internalization	0	2.79588	Shank3 Only
Plasma membrane bounded cell projection organization	0	2.61979	Shank3 Only
Cellular response to oxygen-containing compound	0	2.56864	Shank3 Only
Peptide biosynthetic process	0	2.55284	Shank3 Only
Cation transport	0	2.5376	Shank3 Only
Chemical homeostasis	0	2.5376	Shank3 Only
Homeostatic process	0	2.49485	Shank3 Only
Establishment of endothelial barrier	0	2.4318	Shank3 Only
Central nervous system development	0	2.27572	Shank3 Only
Regulation of organelle organization	0	2.26761	Shank3 Only
Regulation of anatomical structure size	0	2.18709	Shank3 Only
Organic acid transport	0	2.09151	Shank3 Only
Export across plasma membrane	0	2.07572	Shank3 Only
Cognition	0	2.05061	Shank3 Only
Endothelial cell development	0	2.04096	Shank3 Only
Positive regulation of GTPase activity	0	1.97469	Shank3 Only
Regulation of synapse structure or activity	0	1.96257	Shank3 Only
Regulation of actin filament-based process	0	1.9431	Shank3 Only
Positive regulation of catalytic activity	0	1.93181	Shank3 Only
Glutathione metabolic process	0	1.85387	Shank3 Only
Mitochondrial gene expression	0	1.84466	Shank3 Only
Acidic amino acid transport	0	1.80967	Shank3 Only
Ras protein signal transduction	0	1.78781	Shank3 Only
Inorganic ion homeostasis	0	1.77989	Shank3 Only
Calcium ion export	0	1.77211	Shank3 Only
Lysosomal transport	0	1.76955	Shank3 Only
Transport along microtubule	0	1.76955	Shank3 Only
Negative regulation of biological process	0	1.76955	Shank3 Only
Positive regulation of ion transport	0	1.75203	Shank3 Only
Golgi to vacuole transport	0	1.73755	Shank3 Only
Myelination	0	1.73755	Shank3 Only
Regulation of synaptic vesicle recycling	0	1.73755	Shank3 Only
Regulation of actin filament organization	0	1.72816	Shank3 Only
Intracellular signal transduction	0	1.72354	Shank3 Only
Apoptotic mitochondrial changes	0	1.7122	Shank3 Only
Positive regulation of receptor-mediated endocytosis	0	1.7122	Shank3 Only
Regulation of supramolecular fiber organization	0	1.70997	Shank3 Only
Regulation of intracellular transport	0	1.70774	Shank3 Only
Response to xenobiotic stimulus	0	1.66756	Shank3 Only
Proton motive force-driven ATP synthesis	0	1.65365	Shank3 Only
Telencephalon development	0	1.65365	Shank3 Only
Cation homeostasis	0	1.65365	Shank3 Only
Neuron cellular homeostasis	0	1.64397	Shank3 Only
Carboxylic acid transmembrane transport	0	1.64397	Shank3 Only
Response to organonitrogen compound	0	1.61798	Shank3 Only
Mitochondrial fragmentation involved in apoptotic process	0	1.61618	Shank3 Only
Regulation of cytosolic calcium ion concentration	0	1.6038	Shank3 Only
Regulation of synaptic vesicle exocytosis	0	1.58004	Shank3 Only
Positive regulation of calcium ion transport	0	1.57675	Shank3 Only
Establishment of protein localization to plasma membrane	0	1.57675	Shank3 Only
Anatomical structure development	0	1.56703	Shank3 Only
Cellular cation homeostasis	0	1.56384	Shank3 Only
Regulation of cation transmembrane transport	0	1.56384	Shank3 Only
Regulation of calcium ion transmembrane transport	0	1.54668	Shank3 Only
Synaptic vesicle endosomal processing	0	1.5391	Shank3 Only
Regulation of postsynaptic cytosolic calcium ion concentration	0	1.5391	Shank3 Only
Regulation of cytoskeleton organization	0	1.52433	Shank3 Only
Microtubule-based transport	0	1.51286	Shank3 Only
Autophagy	0	1.50864	Shank3 Only
Positive regulation of protein localization to membrane	0	1.50864	Shank3 Only
Response to metal ion	0	1.49621	Shank3 Only
L-amino acid transport	0	1.49621	Shank3 Only
Developmental process	0	1.49621	Shank3 Only
Regulation of GTPase activity	0	1.48413	Shank3 Only
Neurotransmitter uptake	0	1.47366	Shank3 Only
Sodium ion transport	0	1.47366	Shank3 Only
Cellular sodium ion homeostasis	0	1.47366	Shank3 Only
Brain-derived neurotrophic factor receptor signaling pathway	0	1.47366	Shank3 Only
Protein localization to plasma membrane raft	0	1.47366	Shank3 Only
Cellular response to organonitrogen compound	0	1.47366	Shank3 Only
L-alpha-amino acid transmembrane transport	0	1.47366	Shank3 Only
Cellular response to endogenous stimulus	0	1.45842	Shank3 Only
Cation transmembrane transport	0	1.45469	Shank3 Only
Cellular calcium ion homeostasis	0	1.45223	Shank3 Only
Ion transmembrane transport	0	1.44129	Shank3 Only
Negative regulation of cellular process	0	1.39686	Shank3 Only
Cellular potassium ion homeostasis	0	1.39577	Shank3 Only
Autophagosome maturation	0	1.39041	Shank3 Only
Vacuole organization	0	1.3851	Shank3 Only
Regulation of intracellular signal transduction	0	1.3851	Shank3 Only
Learning	0	1.37675	Shank3 Only
Cellular response to nitrogen compound	0	1.36957	Shank3 Only
Regulation of signal transduction	0	1.36552	Shank3 Only
Amino acid transmembrane transport	0	1.36251	Shank3 Only
Regulation of protein polymerization	0	1.35164	Shank3 Only
Regulation of receptor internalization	0	1.35067	Shank3 Only
Response to abiotic stimulus	0	1.35067	Shank3 Only
Regulation of response to stimulus	0	1.35067	Shank3 Only
Positive regulation of focal adhesion disassembly	0	1.35067	Shank3 Only
Calcium ion export across plasma membrane	0	1.35067	Shank3 Only
Proton motive force-driven mitochondrial ATP synthesis	0	1.34486	Shank3 Only
Calcium ion homeostasis	0	1.34486	Shank3 Only
Regulation of establishment or maintenance of cell polarity	0	1.33819	Shank3 Only
Clathrin coat assembly	0	1.33536	Shank3 Only
Positive regulation of synaptic vesicle recycling	0	1.33536	Shank3 Only
Positive regulation of intracellular transport	0	1.32514	Shank3 Only
Organelle assembly	0	1.32514	Shank3 Only
Response to nitrogen compound	0	1.32514	Shank3 Only
Proton transmembrane transport	0	1.32514	Shank3 Only
Regulation of cell death	0	1.31515	Shank3 Only
Regulation of actin cytoskeleton organization	0	1.31426	Shank3 Only

## Sheet: CC
Shared and Disitinct Cellular Components in Cntnap2 and Shank3 (each one compared to its corresponding WT)
Terms	false discovery rate Cntnap2 (-Log10)	false discovery rate Shank3 (-Log10)	Type
Cytoplasm	44.1367	37.3726	Shared
Cell junction	27.8697	35.02	Shared
Synapse	27.8697	38.9547	Shared
Intracellular anatomical structure	26.4949	23.025	Shared
Organelle	23.383	20.8827	Shared
Cytosol	20.7305	15.6904	Shared
Intracellular organelle	18.4157	17.7212	Shared
Postsynapse	18.3468	21.2573	Shared
Intracellular membrane-bounded organelle	18.2798	14.0306	Shared
Mitochondrion	17.5214	11.1232	Shared
Membrane protein complex	17.3546	10.3526	Shared
Synaptic membrane	16.7423	13.8539	Shared
Membrane-bounded organelle	16.7011	13.1029	Shared
Protein-containing complex	16.6615	13.1029	Shared
Neuron projection	15.8477	18.6655	Shared
Glutamatergic synapse	14.6676	13.1844	Shared
Somatodendritic compartment	14.082	12.1844	Shared
Organelle membrane	13.3947	20.2197	Shared
Plasma membrane bounded cell projection	13.1101	17.3197	Shared
Presynapse	13.1101	29.2993	Shared
Dendrite	13.0453	9.90658	Shared
Cell projection	12.2233	16.8356	Shared
Organelle envelope	12.0721	5.7167	Shared
Postsynaptic specialization	11.9547	10.7595	Shared
Asymmetric synapse	11.1624	10.9626	Shared
Plasma membrane region	11.0778	18.1331	Shared
Neuron to neuron synapse	10.8827	11.3298	Shared
Postsynaptic density	10.8508	10.5952	Shared
Endomembrane system	10.433	11.1662	Shared
Presynaptic membrane	10.3536	11.6635	Shared
Anchoring junction	10.3487	15.8962	Shared
Cellular anatomical entity	9.73755	7.31695	Shared
Cell body	9.41908	10.9547	Shared
Vesicle	9.35952	12.9957	Shared
Cytoplasmic vesicle membrane	9.21681	15.6904	Shared
Neuronal cell body	9.10073	8.44612	Shared
Postsynaptic membrane	8.98716	4.84466	Shared
Intrinsic component of synaptic membrane	8.7986	7.47366	Shared
Axon	8.767	14.4672	Shared
Mitochondrial envelope	8.64207	7.29585	Shared
Cytoplasmic vesicle	8.22841	12.4976	Shared
Mitochondrial membrane	8.07417	7.78781	Shared
Bounding membrane of organelle	8.07263	20.8827	Shared
Mitochondrial protein-containing complex	7.85699	6.20066	Shared
Organelle inner membrane	7.24718	4.33255	Shared
Mitochondrial inner membrane	7.18977	4.84466	Shared
Integral component of synaptic membrane	7.14935	6.91721	Shared
Inner mitochondrial membrane protein complex	5.97062	2.42022	Shared
Neuron spine	5.82681	9.36251	Shared
Perinuclear region of cytoplasm	5.77469	7.15552	Shared
Clathrin-coated pit	5.70997	4.29585	Shared
Dendritic spine	5.43415	7.52871	Shared
Intrinsic component of postsynaptic membrane	5.29757	3.65758	Shared
Myelin sheath	5.26043	4.3279	Shared
Membrane	4.97062	7.17849	Shared
Synaptic vesicle	4.96658	13.6144	Shared
Cytoplasmic side of membrane	4.86967	3.92082	Shared
Extrinsic component of membrane	4.78252	2.76955	Shared
Transporter complex	4.63078	2.45593	Shared
Plasma membrane protein complex	4.49214	3.31876	Shared
Integral component of postsynaptic membrane	4.49214	3.38722	Shared
Clathrin-coated vesicle	4.49214	5.65561	Shared
Excitatory synapse	4.4698	8.69897	Shared
Endosome	4.40561	7.67366	Shared
Transport vesicle	4.20343	12.5114	Shared
Catalytic complex	4.15614	4.73518	Shared
Vacuole	3.95861	2.12494	Shared
Neuron projection cytoplasm	3.88606	3.52288	Shared
GABA-ergic synapse	3.82391	1.81248	Shared
Presynaptic endocytic zone	3.72125	2.21467	Shared
Cytoplasmic side of plasma membrane	3.65758	3.63827	Shared
Endosome membrane	3.60206	3.88606	Shared
Schaffer collateral - CA1 synapse	3.60206	3.29243	Shared
Organelle outer membrane	3.56864	3.22915	Shared
Intrinsic component of presynaptic membrane	3.5376	7.20901	Shared
Cytoskeleton	3.50864	3.55284	Shared
Transmembrane transporter complex	3.50864	2.08092	Shared
Presynaptic active zone	3.50864	6.50864	Shared
Clathrin-coated vesicle membrane	3.49485	7.44009	Shared
Cell leading edge	3.48149	5.8962	Shared
Transport vesicle membrane	3.37675	13	Shared
Extrinsic component of plasma membrane	3.36653	1.96257	Shared
Intracellular non-membrane-bounded organelle	3.3279	1.9914	Shared
Synaptic vesicle membrane	3.3098	12.1844	Shared
Secretory vesicle	3.25964	7.07727	Shared
Early endosome	3.12494	2.18046	Shared
Integral component of presynaptic membrane	2.88606	7.09313	Shared
Clathrin vesicle coat	2.88606	3.39794	Shared
Distal axon	2.85387	7.47366	Shared
Cell cortex	2.85387	4.91721	Shared
Cytoplasmic region	2.85387	1.67162	Shared
Mitochondrial respirasome	2.85387	1.76447	Shared
Respiratory chain complex	2.85387	1.76447	Shared
Coated vesicle	2.76955	5.29499	Shared
Polysomal ribosome	2.72125	2.42022	Shared
Clathrin coat	2.61979	3.17393	Shared
Clathrin-coated endocytic vesicle	2.61979	3.92082	Shared
Axon cytoplasm	2.56864	2.45593	Shared
Mitochondrial outer membrane	2.49485	3.33724	Shared
Main axon	2.49485	1.37572	Shared
Clathrin adaptor complex	2.48149	2.08092	Shared
AP-type membrane coat adaptor complex	2.4437	2.92082	Shared
Coated vesicle membrane	2.4318	6.39147	Shared
Clathrin coat of coated pit	2.33724	3.63827	Shared
Lysosome	2.25181	1.68403	Shared
Vesicle coat	2.19382	3.39794	Shared
Membrane coat	2.14874	3.95861	Shared
Membrane raft	2.14267	4	Shared
Polysome	2.14267	1.52871	Shared
Parallel fiber to Purkinje cell synapse	2.13077	4.1512	Shared
AP-2 adaptor complex	2.13077	2.42022	Shared
Intrinsic component of organelle membrane	2.10237	3.92082	Shared
Intrinsic component of synaptic vesicle membrane	2.02228	10.8601	Shared
Ribbon synapse	1.98716	1.53313	Shared
Heterotrimeric G-protein complex	1.97469	3.16749	Shared
Oxidoreductase complex	1.9393	1.54975	Shared
Vacuolar membrane	1.77728	2.65758	Shared
Perikaryon	1.77728	2.08092	Shared
Axon initial segment	1.75203	2.08092	Shared
Mitochondrial matrix	1.74232	2.63827	Shared
Axon terminus	1.70774	3.33724	Shared
Neuron projection terminus	1.70333	4.30627	Shared
Microtubule cytoskeleton	1.62525	1.83565	Shared
Microtubule	1.56384	2.55284	Shared
Golgi apparatus	1.4168	3.45593	Shared
Growth cone	1.40561	2.95861	Shared
Extrinsic component of cytoplasmic side of plasma membrane	1.40561	1.89963	Shared
Presynaptic active zone membrane	1.40561	2.4318	Shared
Melanosome	1.37779	1.85078	Shared
Dendritic shaft	1.37779	2.36653	Shared
Juxtaparanode region of axon	1.36151	1.55909	Shared
Ribonucleoprotein complex	1.35458	1.95861	Shared
Spindle	1.31695	1.53313	Shared
Endocytic vesicle	0	5.44491	Shank3 only
Mitochondrial inner membrane	0	4.84466	Shank3 only
Postsynaptic membrane	0	4.84466	Shank3 only
Sarcolemma	0	4.35164	Shank3 only
Cell-cell junction	0	4.08778	Shank3 only
Membrane coat	0	3.95861	Shank3 only
Cytoplasmic side of membrane	0	3.92082	Shank3 only
GTPase complex	0	3.82391	Shank3 only
Intercalated disc	0	3.76955	Shank3 only
Clathrin coat of coated pit	0	3.63827	Shank3 only
Cell periphery	0	3.61979	Shank3 only
Postsynaptic cytoskeleton	0	3.45593	Shank3 only
Integral component of postsynaptic membrane	0	3.38722	Shank3 only
Axon terminus	0	3.33724	Shank3 only
Plasma membrane	0	3.3279	Shank3 only
Plasma membrane protein complex	0	3.31876	Shank3 only
Integral component of organelle membrane	0	3.3098	Shank3 only
Site of polarized growth	0	3.284	Shank3 only
Postsynaptic actin cytoskeleton	0	3.12494	Shank3 only
Ribosome	0	2.92082	Shank3 only
Extrinsic component of membrane	0	2.76955	Shank3 only
Vacuolar membrane	0	2.65758	Shank3 only
Mitochondrial matrix	0	2.63827	Shank3 only
Transporter complex	0	2.45593	Shank3 only
Leading edge membrane	0	2.42022	Shank3 only
Dendritic shaft	0	2.36653	Shank3 only
trans-Golgi network	0	2.25181	Shank3 only
SCAR complex	0	2.21467	Shank3 only
Presynaptic endocytic zone	0	2.21467	Shank3 only
Golgi apparatus subcompartment	0	2.20761	Shank3 only
Endocytic vesicle membrane	0	2.16749	Shank3 only
Peptidase complex	0	2.09691	Shank3 only
Perikaryon	0	2.08092	Shank3 only
Plasma membrane raft	0	2.08092	Shank3 only
Transmembrane transporter complex	0	2.08092	Shank3 only
Intracellular non-membrane-bounded organelle	0	1.9914	Shank3 only
Caveola	0	1.98716	Shank3 only
Extrinsic component of plasma membrane	0	1.96257	Shank3 only
Ribonucleoprotein complex	0	1.95861	Shank3 only
Lysosomal membrane	0	1.94692	Shank3 only
Endopeptidase complex	0	1.94692	Shank3 only
Supramolecular fiber	0	1.91364	Shank3 only
Intracellular protein-containing complex	0	1.91364	Shank3 only
Extrinsic component of cytoplasmic side of plasma membrane	0	1.89963	Shank3 only
Polymeric cytoskeletal fiber	0	1.81816	Shank3 only
Intrinsic component of presynaptic active zone membrane	0	1.74715	Shank3 only
Lysosome	0	1.68403	Shank3 only
Cytoplasmic region	0	1.67162	Shank3 only
Clathrin-sculpted vesicle	0	1.65956	Shank3 only
Filopodium tip	0	1.6517	Shank3 only
Juxtaparanode region of axon	0	1.55909	Shank3 only
Oxidoreductase complex	0	1.54975	Shank3 only
Ribbon synapse	0	1.53313	Shank3 only
Polysome	0	1.52871	Shank3 only
Integral component of mitochondrial outer membrane	0	1.37779	Shank3 only
Main axon	0	1.37572	Shank3 only
Actin cytoskeleton	0	1.36251	Shank3 only
Small ribosomal subunit	0	1.35458	Shank3 only
Recycling endosome membrane	0	1.35458	Shank3 only
Retromer, cargo-selective complex	0	1.33913	Shank3 only
Mitochondrion-derived vesicle	0	1.33913	Shank3 only
Midbody	0	1.33442	Shank3 only
Dendritic spine head	0	1.32606	Shank3 only
Postsynaptic specialization membrane	4.00393	0	Cntnap2 only
Golgi-associated vesicle	3.88606	0	Cntnap2 only
aminoacyl-tRNA synthetase multienzyme complex	3.88606	0	Cntnap2 only
Intrinsic component of postsynaptic specialization membrane	3.65758	0	Cntnap2 only
Organelle envelope lumen	3.50864	0	Cntnap2 only
Outer mitochondrial membrane protein complex	3.50864	0	Cntnap2 only
Intracellular organelle lumen	3.36653	0	Cntnap2 only
Integral component of postsynaptic specialization membrane	3.35655	0	Cntnap2 only
Presynaptic endocytic zone membrane	3.34679	0	Cntnap2 only
Postsynaptic density membrane	3.16115	0	Cntnap2 only
AMPA glutamate receptor complex	3.12494	0	Cntnap2 only
Mitochondrial intermembrane space	2.85387	0	Cntnap2 only
Nuclear envelope	2.79588	0	Cntnap2 only
Cell cortex region	2.76955	0	Cntnap2 only
Mitochondrial outer membrane translocase complex	2.72125	0	Cntnap2 only
Mitochondrial intermembrane space protein transporter complex	2.61979	0	Cntnap2 only
Intrinsic component of postsynaptic density membrane	2.58503	0	Cntnap2 only
Proton-transporting two-sector ATPase complex, proton-transporting domain	2.55284	0	Cntnap2 only
Inhibitory synapse	2.42022	0	Cntnap2 only
Complement component C1q complex	2.26761	0	Cntnap2 only
Integral component of postsynaptic density membrane	2.22915	0	Cntnap2 only
Endoplasmic reticulum	2.19382	0	Cntnap2 only
Autophagosome	2.14874	0	Cntnap2 only
Presynaptic active zone cytoplasmic component	2.13077	0	Cntnap2 only
Anchored component of membrane	2	0	Cntnap2 only
Ion channel complex	1.92445	0	Cntnap2 only
Catalytic step 2 spliceosome	1.91721	0	Cntnap2 only
Integral component of mitochondrial membrane	1.90658	0	Cntnap2 only
Phagophore assembly site	1.88273	0	Cntnap2 only
Proton-transporting ATP synthase complex, coupling factor F(o)	1.85078	0	Cntnap2 only
pICln-Sm protein complex	1.76955	0	Cntnap2 only
Lipid droplet	1.74473	0	Cntnap2 only
Organelle subcompartment	1.64589	0	Cntnap2 only
Complement component C1 complex	1.64016	0	Cntnap2 only
U7 snRNP	1.64016	0	Cntnap2 only
Cation channel complex	1.62525	0	Cntnap2 only
Spliceosomal complex	1.59517	0	Cntnap2 only
Golgi-associated vesicle membrane	1.54821	0	Cntnap2 only
Macropinosome	1.52724	0	Cntnap2 only
Anchored component of synaptic vesicle membrane	1.48545	0	Cntnap2 only
Plasma membrane signaling receptor complex	1.42946	0	Cntnap2 only
Lamellipodium	1.42136	0	Cntnap2 only
Anchored component of synaptic membrane	1.42136	0	Cntnap2 only
MICOS complex	1.42136	0	Cntnap2 only
Mitochondrial respiratory chain complex I	1.40561	0	Cntnap2 only
Retromer complex	1.37779	0	Cntnap2 only
Mitochondria-associated endoplasmic reticulum membrane	1.37779	0	Cntnap2 only
GABA receptor complex	1.37779	0	Cntnap2 only
Podocyte foot	1.37779	0	Cntnap2 only
G protein-coupled GABA receptor complex	1.37779	0	Cntnap2 only
U2-type precatalytic spliceosome	1.36351	0	Cntnap2 only
U4 snRNP	1.36151	0	Cntnap2 only
U4/U6 x U5 tri-snRNP complex	1.35853	0	Cntnap2 only
Nucleus	1.35458	0	Cntnap2 only
Side of membrane	1.31605	0	Cntnap2 only

## Sheet: Pathways
Shared and Disitinct Pathways in Cntnap2 and Shank3 (each one compared to its corresponding WT)
Terms	false discovery rate Cntnap2 (-Log10)	false discovery rate Shank3 (-Log10)	Type
Metabolism	9.36552	3.65758	Shared
Neuronal System	8.10679	4.84771	Shared
Transmission across Chemical Synapses	8.0752	4.84771	Shared
Membrane Trafficking	8.05799	5.95078	Shared
Metabolic pathways	7.74473	2.4318	Shared
Retrograde endocannabinoid signaling	6.97469	2.95861	Shared
Huntington disease	6.86012	7.62709	Shared
Neurotransmitter receptors and postsynaptic signal transmission	5.9393	2.58503	Shared
The citric acid (TCA) cycle and respiratory electron transport	5.74473	4.13018	Shared
Activation of G protein gated Potassium channels	4.97469	1.31695	Shared
GABA receptor activation	4.97469	1.4828	Shared
Inhibitionof voltage gated Ca2+ channels via Gbeta/gamma subunits	4.97469	1.31695	Shared
Dopaminergic synapse	4.68613	2.03152	Shared
GABAergic synapse	4.5784	1.95468	Shared
Morphine addiction	4.5784	1.46852	Shared
Prion disease	4.43652	5.02965	Shared
Synaptic vesicle cycle	4.02319	3.95861	Shared
Clathrin-mediated endocytosis	3.85387	4.37161	Shared
Circadian entrainment	3.79588	1.38722	Shared
Glutamatergic synapse	3.72125	3.85387	Shared
Oxidative phosphorylation	3.65758	2.88606	Shared
Signal Transduction	3.38722	6.14086	Shared
Parkinson disease	3.29243	5.54516	Shared
L1CAM interactions	3.17393	2.61979	Shared
Trafficking of AMPA receptors	3.17393	2.26761	Shared
Electron transport chain	3.05061	1.39686	Shared
Respiratory electron transport, ATP synthesis by chemiosmotic coupling, and heat production by uncoupling proteins.	3.02228	1.86012	Shared
mRNA processing	3	1.60033	Shared
Amyotrophic lateral sclerosis	2.95861	3.65758	Shared
ADP signalling through P2Y purinoceptor 1	2.92082	1.44612	Shared
mRNA Splicing - Major Pathway	2.92082	1.54668	Shared
Autophagy - other	2.85387	1.33442	Shared
Cooperation of PDCL (PhLP1) and TRiC/CCT in G-protein beta folding	2.79588	1.5376	Shared
Prostacyclin signalling through prostacyclin receptor	2.69897	1.62342	Shared
Golgi Associated Vesicle Biogenesis	2.67778	1.57512	Shared
Metabolism of RNA	2.67778	2.72125	Shared
Alzheimer disease	2.65758	5.00305	Shared
Signaling by Rho GTPases	2.63827	4.88606	Shared
Spliceosome	2.61979	1.5376	Shared
Macroautophagy	2.56864	2.65758	Shared
ADP signalling through P2Y purinoceptor 12	2.50864	1.54668	Shared
Platelet homeostasis	2.50864	5.51428	Shared
Dravet syndrome: Scn1a-A1783V point mutation model	2.49485	2.85387	Shared
MHC class II antigen presentation	2.48149	2.56864	Shared
Beta-catenin independent WNT signaling	2.46852	4.20273	Shared
Adrenaline,noradrenaline inhibits insulin secretion	2.46852	1.5157	Shared
G-protein activation	2.4318	1.4828	Shared
Thromboxane signalling through TP receptor	2.4318	1.4828	Shared
Pyruvate metabolism and Citric Acid (TCA) cycle	2.4318	2.18709	Shared
Signaling by WNT	2.3098	3.4437	Shared
Protein-protein interactions at synapses	2.24413	1.63827	Shared
Cargo recognition for clathrin-mediated endocytosis	2.24413	3.25181	Shared
Trafficking of GluR2-containing AMPA receptors	2.18709	2.40894	Shared
Opioid Signalling	2.14267	1.62342	Shared
GPER1 signaling	2.11919	1.31695	Shared
Autophagy - animal	1.98297	1.86967	Shared
Focal adhesion: PI3K-Akt-mTOR signaling pathway	1.91364	2.30103	Shared
Thermogenesis	1.90309	3.05552	Shared
Retrograde neurotrophin signalling	1.88273	2.09691	Shared
Glucagon-type ligand receptors	1.88273	1.62342	Shared
Vasopressin regulates renal water homeostasis via Aquaporins	1.88273	1.62342	Shared
Respiratory electron transport	1.88273	1.56543	Shared
Endocytosis	1.87943	2.38722	Shared
Citric acid cycle (TCA cycle)	1.82681	1.54668	Shared
Recycling pathway of L1	1.75203	2.0655	Shared
WNT5A-dependent internalization of FZD2, FZD5 and ROR2	1.7122	1.97881	Shared
WNT5A-dependent internalization of FZD4	1.53018	1.82681	Shared
Oxidative phosphorylation	1.4828	2.88606	Shared
Mitotic Anaphase	1.48149	1.57187	Shared
VLDLR internalisation and degradation	1.46344	1.767	Shared
Spinocerebellar ataxia	1.451	3.00877	Shared
RHO GTPase cycle	1.40012	4.37161	Shared
G alpha (i) signalling events	1.37059	1.3279	Shared
Regulation of insulin secretion	1.35655	1.77211	Shared
Ca2+ pathway	1.34199	1.34486	Shared
LDL clearance	1.34199	2.3279	Shared
Non-alcoholic fatty liver disease	1.33536	1.66756	Shared
Signaling by Nuclear Receptors	1.33536	1.38616	Shared
Adaptive Immune System	0	4.0278	Shank3 only
Calcium regulation in cardiac cells	0	3.22915	Shank3 only
Ion channel transport	0	2.95861	Shank3 only
Signaling by NTRKs	0	2.88606	Shank3 only
Neutrophil degranulation	0	2.88606	Shank3 only
RHOC GTPase cycle	0	2.5376	Shank3 only
Cytokine Signaling in Immune system	0	2.50864	Shank3 only
Renal cell carcinoma	0	2.49485	Shank3 only
Proximal tubule bicarbonate reclamation	0	2.4318	Shank3 only
Apelin signaling pathway	0	2.33724	Shank3 only
Aldosterone synthesis and secretion	0	2.25181	Shank3 only
FLT3 Signaling	0	2.21467	Shank3 only
TCA cycle	0	2.11351	Shank3 only
RAF/MAP kinase cascade	0	2.09691	Shank3 only
RAC2 GTPase cycle	0	2.09691	Shank3 only
Mitochondrial translation termination	0	2.0655	Shank3 only
Extra-nuclear estrogen signaling	0	2.0655	Shank3 only
MAPK family signaling cascades	0	2.05552	Shank3 only
SLC-mediated transmembrane transport	0	2.05061	Shank3 only
CLEC7A (Dectin-1) signaling	0	2.05061	Shank3 only
C-type lectin receptors (CLRs)	0	2.05061	Shank3 only
Translation	0	2.05061	Shank3 only
Gap junction	0	2.03152	Shank3 only
Glutamate Neurotransmitter Release Cycle	0	2.01773	Shank3 only
RHOU GTPase cycle	0	1.97881	Shank3 only
Proteasome degradation	0	1.92445	Shank3 only
Downstream signaling events of B Cell Receptor (BCR)	0	1.86646	Shank3 only
FCERI mediated NF-kB activation	0	1.86646	Shank3 only
Degradation of beta-catenin by the destruction complex	0	1.85387	Shank3 only
RHOA GTPase cycle	0	1.85387	Shank3 only
SCF(Skp2)-mediated degradation of p27/p21	0	1.82681	Shank3 only
Signaling by Receptor Tyrosine Kinases	0	1.81816	Shank3 only
Activated NTRK2 signals through FRS2 and FRS3	0	1.77989	Shank3 only
Interleukin-1 signaling	0	1.77211	Shank3 only
Hedgehog on state	0	1.76195	Shank3 only
Cellular responses to stress	0	1.74473	Shank3 only
Ub-specific processing proteases	0	1.74473	Shank3 only
RAC1 GTPase cycle	0	1.74473	Shank3 only
DAP12 signaling	0	1.73518	Shank3 only
Neddylation	0	1.73518	Shank3 only
Downstream TCR signaling	0	1.70334	Shank3 only
Aldosterone-regulated sodium reabsorption	0	1.68613	Shank3 only
Cross-presentation of soluble exogenous antigens (endosomes)	0	1.66354	Shank3 only
Hedgehog off state	0	1.66354	Shank3 only
Tie2 Signaling	0	1.65561	Shank3 only
G alpha (q) signalling events	0	1.65561	Shank3 only
Regulation of RAS by GAPs	0	1.65561	Shank3 only
RUNX1 regulates transcription of genes involved in differentiation of HSCs	0	1.65561	Shank3 only
GPCR downstream signalling	0	1.65169	Shank3 only
Signaling by ERBB4	0	1.62342	Shank3 only
Antigen processing-Cross presentation	0	1.62342	Shank3 only
trans-Golgi Network Vesicle Budding	0	1.62342	Shank3 only
Separation of Sister Chromatids	0	1.62342	Shank3 only
FCERI mediated MAPK activation	0	1.62342	Shank3 only
Autodegradation of the E3 ubiquitin ligase COP1	0	1.62342	Shank3 only
Regulation of ornithine decarboxylase (ODC)	0	1.62342	Shank3 only
Signal amplification	0	1.62342	Shank3 only
Ubiquitin Mediated Degradation of Phosphorylated Cdc25A	0	1.62342	Shank3 only
Ubiquitin-dependent degradation of Cyclin D	0	1.62342	Shank3 only
Regulation of RUNX2 expression and activity	0	1.62342	Shank3 only
RHOB GTPase cycle	0	1.62342	Shank3 only
Nonsense Mediated Decay (NMD) enhanced by the Exon Junction Complex (EJC)	0	1.62342	Shank3 only
GSK3B and BTRC:CUL1-mediated-degradation of NFE2L2	0	1.62342	Shank3 only
ErbB signaling pathway	0	1.5986	Shank3 only
RHO GTPase Effectors	0	1.58503	Shank3 only
FBXL7 down-regulates AURKA during mitotic entry and in early mitosis	0	1.58503	Shank3 only
Regulation of RUNX3 expression and activity	0	1.58503	Shank3 only
The role of GTSE1 in G2/M progression after G2 checkpoint	0	1.5817	Shank3 only
EGFR Transactivation by Gastrin	0	1.58004	Shank3 only
NCAM signaling for neurite out-growth	0	1.58004	Shank3 only
Synaptic adhesion-like molecules	0	1.57675	Shank3 only
Degradation of AXIN	0	1.57512	Shank3 only
TP53 Regulates Metabolic Genes	0	1.57349	Shank3 only
MAPK6/MAPK4 signaling	0	1.57349	Shank3 only
AUF1 (hnRNP D0) binds and destabilizes mRNA	0	1.56225	Shank3 only
Degradation of DVL	0	1.54061	Shank3 only
Chemokine signaling pathway	0	1.54061	Shank3 only
Metabolism of amino acids and derivatives	0	1.52871	Shank3 only
ABC-family proteins mediated transport	0	1.51999	Shank3 only
Dectin-1 mediated noncanonical NF-kB signaling	0	1.51999	Shank3 only
GLI3 is processed to GLI3R by the proteasome	0	1.51999	Shank3 only
NIK-->noncanonical NF-kB signaling	0	1.51999	Shank3 only
Insulin signaling pathway	0	1.51428	Shank3 only
Signaling by FGFR3	0	1.48945	Shank3 only
Gap junction degradation	0	1.48017	Shank3 only
MET activates RAS signaling	0	1.48017	Shank3 only
Signaling by FGFR4	0	1.4698	Shank3 only
G2/M Transition	0	1.46092	Shank3 only
Asymmetric localization of PCP proteins	0	1.44612	Shank3 only
Downstream signaling of activated FGFR3	0	1.44612	Shank3 only
Antigen activates B Cell Receptor (BCR) leading to generation of second messengers	0	1.44612	Shank3 only
G protein signaling pathways	0	1.43063	Shank3 only
SHC1 events in ERBB4 signaling	0	1.42136	Shank3 only
GRB2 events in ERBB2 signaling	0	1.42136	Shank3 only
G1/S Transition	0	1.42136	Shank3 only
RAB geranylgeranylation	0	1.42136	Shank3 only
Activation of GABAB receptors	0	1.41794	Shank3 only
Class I MHC mediated antigen processing & presentation	0	1.40894	Shank3 only
Autodegradation of Cdh1 by Cdh1:APC/C	0	1.40782	Shank3 only
Hedgehog ligand biogenesis	0	1.40782	Shank3 only
Gastric acid secretion	0	1.40671	Shank3 only
Programmed Cell Death	0	1.4045	Shank3 only
Oxidative stress and redox pathway	0	1.39686	Shank3 only
Axon guidance	0	1.38934	Shank3 only
Activation of NF-kappaB in B cells	0	1.38616	Shank3 only
Plasma lipoprotein assembly, remodeling, and clearance	0	1.38616	Shank3 only
Downstream signaling of activated FGFR4	0	1.38616	Shank3 only
Signaling by FGFR2	0	1.38616	Shank3 only
UCH proteinases	0	1.38616	Shank3 only
ESR-mediated signaling	0	1.3851	Shank3 only
Signalling to RAS	0	1.37986	Shank3 only
GRB2 events in EGFR signaling	0	1.37986	Shank3 only
Downstream signal transduction	0	1.35164	Shank3 only
PTEN Regulation	0	1.34103	Shank3 only
APC/C:Cdc20 mediated degradation of Securin	0	1.32698	Shank3 only
Signaling by ERBB2	0	1.31785	Shank3 only
SHC1 events in EGFR signaling	0	1.31785	Shank3 only
Regulation of PTEN stability and activity	0	1.31336	Shank3 only
Prolactin signaling pathway	0	1.3098	Shank3 only
Aminoacyl-tRNA biosynthesis	5.73755	0	Cntnap2 only
Protein processing in endoplasmic reticulum	3.55284	0	Cntnap2 only
G beta:gamma signalling through CDC42	3.29243	0	Cntnap2 only
Potassium Channels	3.10791	0	Cntnap2 only
Intra-Golgi and retrograde Golgi-to-ER traffic	3.10791	0	Cntnap2 only
Signaling by Rho GTPases, Miro GTPases and RHOBTB3	2.92082	0	Cntnap2 only
G alpha (12/13) signalling events	2.85387	0	Cntnap2 only
G beta:gamma signalling through BTK	2.76955	0	Cntnap2 only
Amino acid metabolism	2.72125	0	Cntnap2 only
Activation of kainate receptors upon glutamate binding	2.65758	0	Cntnap2 only
G beta:gamma signalling through PLC beta	2.63827	0	Cntnap2 only
Mitophagy - animal	2.58503	0	Cntnap2 only
Presynaptic function of Kainate receptors	2.56864	0	Cntnap2 only
G alpha (z) signalling events	2.50864	0	Cntnap2 only
Golgi-to-ER retrograde transport	2.45593	0	Cntnap2 only
LGI-ADAM interactions	2.4318	0	Cntnap2 only
COPI-independent Golgi-to-ER retrograde traffic	2.4318	0	Cntnap2 only
Processing of Capped Intron-Containing Pre-mRNA	2.4318	0	Cntnap2 only
Integration of energy metabolism	2.42022	0	Cntnap2 only
G beta:gamma signalling through PI3Kgamma	2.37675	0	Cntnap2 only
Mitophagy	2.11919	0	Cntnap2 only
Glucagon-like Peptide-1 (GLP1) regulates insulin secretion	1.93181	0	Cntnap2 only
Thrombin signalling through proteinase activated receptors (PARs)	1.93181	0	Cntnap2 only
M Phase	1.8729	0	Cntnap2 only
Myometrial relaxation and contraction pathways	1.86012	0	Cntnap2 only
PINK1-PRKN Mediated Mitophagy	1.82681	0	Cntnap2 only
mRNA Splicing - Minor Pathway	1.81816	0	Cntnap2 only
Metabolism of lipids	1.49485	0	Cntnap2 only
Syndecan interactions	1.46344	0	Cntnap2 only
GPCRs, class C metabotropic glutamate, pheromone	1.45593	0	Cntnap2 only
RND2 GTPase cycle	1.4437	0	Cntnap2 only
Carbon metabolism	1.4023	0	Cntnap2 only
Formation of ATP by chemiosmotic coupling	1.40012	0	Cntnap2 only
Cristae formation	1.40012	0	Cntnap2 only
Selective autophagy	1.33536	0	Cntnap2 only
Classical antibody-mediated complement activation	1.33442	0	Cntnap2 only
Serotonergic synapse	1.32057	0	Cntnap2 only
Neurexins and neuroligins	1.30715	0	Cntnap2 only

## Sheet: Disease
DEPs shared in diseases and both mouse model (Cluster)
UQCRC1
NDUFA12
NDUFA2
UQCR10
NDUFAB1
NDUFB8
COX6C
NDUFS5
Terms enriched by DEPs shared in diseases and both mouse model (Cluster)
term description	observed gene count	false discovery rate
Oxidative phosphorylation	8	1.76e-14
Mitochondrial respiratory chain complex assembly	6	7.38e-10
Electron transport chain	6	2.6e-09
Mitochondrial respiratory chain complex I assembly	5	2.03e-08
Proton motive force-driven mitochondrial ATP synthesis	5	2.05e-08
Mitochondrial ATP synthesis coupled electron transport	5	3.73e-08
Aerobic electron transport chain	4	3.23e-06
Mitochondrial electron transport, ubiquinol to cytochrome c	2	0.0044
Mitochondrial respirasome	8	2.51e-16
Respiratory chain complex	8	2.51e-16
Inner mitochondrial membrane protein complex	8	3.04e-15
Oxidoreductase complex	7	5.77e-13
Transmembrane transporter complex	7	7.92e-10
Mitochondrial respiratory chain complex I	5	8.7e-10
Cytochrome complex	3	3.68e-05
Mitochondrial respiratory chain complex III	2	0.00095
Integral component of membrane	8	0.0077
Respiratory chain complex	8	2.96e-16
NADH dehydrogenase complex	5	7.02e-10
Respiratory chain complex III, and Mitochondrial respiratory chain complex IV	3	1.63e-05
NADH dehydrogenase complex	3	6e-05
NADH dehydrogenase complex	2	0.0017
NADH dehydrogenase complex	2	0.0107
Oxidative phosphorylation	8	6.85e-16
Non-alcoholic fatty liver disease	8	8.88e-16
Thermogenesis	8	1.64e-14
Parkinson disease	8	1.91e-14
Prion disease	8	3.36e-14
Huntington disease	8	7.29e-14
Alzheimer disease	8	2.85e-13
Amyotrophic lateral sclerosis	8	2.85e-13
Metabolic pathways	8	2.23e-08
Retrograde endocannabinoid signaling	5	2.52e-08
Cardiac muscle contraction	3	0.0001
Respiratory electron transport	7	5.63e-13
Complex I biogenesis	5	3.35e-09
Electron transport chain	7	5.01e-14
Oxidative phosphorylation	3	9.29e-05
Mitochondrial respirasome	8	1.1e-16
Respiratory chain complex	8	1.1e-16
Inner mitochondrial membrane protein complex	8	2.51e-15
Oxidoreductase complex	7	5.43e-12
Transmembrane transporter complex	7	5.32e-10
Mitochondrial respiratory chain complex I	5	7.81e-10
Cytochrome complex	3	2.1e-05
Mitochondrial respiratory chain complex III	2	0.00094
Respiratory chain	7	9.89e-15
Mitochondrion inner membrane	7	1.06e-10
Mitochondrion	8	7.21e-09
