# Supplementary material for: Nitric oxide inhibition ameliorates cortical proteomic changes in the Cntnap2-/- and Shank3Δ4–22 mouse models of autism spectrum disorder
Source: Mol Autism. 2026 Apr 20;17:21. doi: 10.1186/s13229-026-00716-1 (PMC13107916; doi:10.1186/s13229-026-00716-1)
Supplement: Supplementary file 2 — Supplementary Material 2 [file 13229_2026_716_MOESM2_ESM.xlsx]

## Sheet: Cntnap2 +7-NI Rescued DEPS
List of Resuced DEPs (Cntnap2 +7-NI vs Cntnap2)	Direction of Change	FC Cntnap2/WT	FC Cntnap2+7-NI/Cntnap2		%id. target Human gene identical to query gene
Acy1	Mutation (decrease), 7-NI (increase)	0.836975	1.33487	1.59487	Not available
Adam22	Mutation (decrease), 7-NI (increase)	0.904141	1.29164	1.42858	Not available
Akr1b7	Mutation (decrease), 7-NI (increase)	0.652801	1.25752	1.92635	Not available
Anxa2	Mutation (decrease), 7-NI (increase)	0.879111	1.54796	1.76082	Not available
Asah1	Mutation (decrease), 7-NI (increase)	0.835314	1.36224	1.63081	Not available
Atg4c	Mutation (decrease), 7-NI (increase)	0.612229	1.81121	2.95838	Not available
C1qa	Mutation (decrease), 7-NI (increase)	0.845519	1.31939	1.56045	Not available
C1qb	Mutation (decrease), 7-NI (increase)	0.906936	1.27068	1.40107	Not available
Clptm1l	Mutation (decrease), 7-NI (increase)	0.786248	1.28651	1.63627	Not available
Cox7a2l	Mutation (decrease), 7-NI (increase)	0.719819	1.46899	2.04078	Not available
D17h6s53e	Mutation (decrease), 7-NI (increase)	0.631537	1.50366	2.38096	Not available
Eprs	Mutation (increase), 7-NI (decrease)	1.06988	0.883378	0.825679	Not available
Fah	Mutation (decrease), 7-NI (increase)	0.909651	1.35718	1.49198	Not available
Fahd1	Mutation (decrease), 7-NI (increase)	0.910217	1.29252	1.42001	Not available
Fahd2	Mutation (decrease), 7-NI (increase)	0.874528	1.25464	1.43465	Not available
Fam126b	Mutation (decrease), 7-NI (increase)	0.88583	1.14867	1.29672	Not available
Gucy1a3	Mutation (decrease), 7-NI (increase)	0.881301	1.24932	1.41759	Not available
Gucy1b3	Mutation (decrease), 7-NI (increase)	0.824524	1.15921	1.40592	Not available
H2afy2	Mutation (increase), 7-NI (decrease)	1.10224	0.845915	0.767454	Not available
Iars	Mutation (increase), 7-NI (decrease)	1.07455	0.906392	0.843511	Not available
Ighg;Igh-1a	Mutation (decrease), 7-NI (increase)	0.228106	2.43603	10.6794	Not available
Kcnj9	Mutation (decrease), 7-NI (increase)	0.767564	1.32617	1.72777	Not available
Lama5	Mutation (decrease), 7-NI (increase)	0.432458	1.84068	4.25632	Not available
Lars	Mutation (increase), 7-NI (decrease)	1.05599	0.92377	0.87479	Not available
Lgi3	Mutation (decrease), 7-NI (increase)	0.548636	1.30343	2.37576	Not available
Ly6c1	Mutation (decrease), 7-NI (increase)	0.272747	4.52122	16.5766	Not available
Map6d1	Mutation (decrease), 7-NI (increase)	0.809633	1.38107	1.7058	Not available
Mapk14	Mutation (decrease), 7-NI (increase)	0.582815	1.9027	3.26467	Not available
Mars	Mutation (increase), 7-NI (decrease)	1.11699	0.875201	0.783535	Not available
Mpp3	Mutation (decrease), 7-NI (increase)	0.731102	1.28662	1.75983	Not available
Msra	Mutation (decrease), 7-NI (increase)	0.900624	1.31268	1.45753	Not available
Nfasc	Mutation (decrease), 7-NI (increase)	0.899712	1.32933	1.47751	Not available
Plcd1	Mutation (decrease), 7-NI (increase)	0.801578	1.37237	1.71209	Not available
Rars	Mutation (increase), 7-NI (decrease)	1.13201	0.935954	0.826807	Not available
Rasgrf2	Mutation (decrease), 7-NI (increase)	0.855512	1.32272	1.54612	Not available
Sec31b	Mutation (decrease), 7-NI (increase)	0.869757	1.33261	1.53216	Not available
Slc9a3r1	Mutation (increase), 7-NI (decrease)	1.09675	0.958842	0.874256	Not available
Strada	Mutation (decrease), 7-NI (increase)	0.703383	1.81567	2.58135	Not available
Stx5	Mutation (decrease), 7-NI (increase)	0.853261	1.20249	1.40928	Not available
Tarsl2	Mutation (increase), 7-NI (decrease)	1.08196	0.909379	0.84049	Not available
Timm8a1	Mutation (decrease), 7-NI (increase)	0.826336	1.16518	1.41005	Not available
Tmsb10	Mutation (increase), 7-NI (decrease)	1.42923	0.582512	0.40757	Not available
Tomm7	Mutation (decrease), 7-NI (increase)	0.0798	18.5057	231.901	Not available
Tp53bp1	Mutation (increase), 7-NI (decrease)	1.33979	0.760346	0.56751	Not available
		1.01172	1.26505	1.25039	Not available
Ap2s1	Mutation (decrease), 7-NI (increase)	0.891	1.10636	1.24171	100
Arf5	Mutation (increase), 7-NI (decrease)	1.08542	0.833926	0.768299	100
Ncs1	Mutation (decrease), 7-NI (increase)	0.888833	1.07709	1.21181	100
Rab35	Mutation (decrease), 7-NI (increase)	0.878935	1.17754	1.33974	100
Sec61a1	Mutation (increase), 7-NI (decrease)	1.23744	0.731988	0.591535	100
Cask	Mutation (decrease), 7-NI (increase)	0.933062	1.10486	1.18412	99.8913
Eef1a2	Mutation (decrease), 7-NI (increase)	0.897961	1.09363	1.2179	99.784
Cltc	Mutation (decrease), 7-NI (increase)	0.923941	1.17863	1.27565	99.5831
Gria3	Mutation (decrease), 7-NI (increase)	0.899984	1.16852	1.29838	99.5496
Kcna2	Mutation (decrease), 7-NI (increase)	0.773757	1.30163	1.68222	99.3988
Srsf5	Mutation (decrease), 7-NI (increase)	0.917594	1.11145	1.21127	98.8889
Cacng2	Mutation (decrease), 7-NI (increase)	0.862077	1.22509	1.42109	98.7616
Cacng3	Mutation (decrease), 7-NI (increase)	0.822803	1.25215	1.52181	98.7302
Tnpo3	Mutation (decrease), 7-NI (increase)	0.877492	1.14438	1.30415	98.7083
Polr2e	Mutation (decrease), 7-NI (increase)	0.549118	1.57267	2.86399	98.5714
Ap2a1	Mutation (decrease), 7-NI (increase)	0.902221	1.12115	1.24266	98.4293
Gpm6b	Mutation (increase), 7-NI (decrease)	1.08137	0.85688	0.792403	98.1707
Dnm1	Mutation (decrease), 7-NI (increase)	0.968348	1.08808	1.12364	98.0324
Pde4d	Mutation (decrease), 7-NI (increase)	0.847571	1.15543	1.36323	98.0075
Dpy30	Mutation (increase), 7-NI (decrease)	1.58315	0.605981	0.382769	97.9798
Pik3c3	Mutation (decrease), 7-NI (increase)	0.89761	1.13972	1.26973	97.9707
Sult4a1	Mutation (decrease), 7-NI (increase)	0.938071	1.11678	1.1905	97.8873
Pgk1	Mutation (decrease), 7-NI (increase)	0.967236	1.07748	1.11398	97.8417
Aldoa	Mutation (increase), 7-NI (decrease)	1.04334	0.891878	0.854833	97.8022
Pi4ka	Mutation (decrease), 7-NI (increase)	0.946465	1.12107	1.18448	97.6517
Pdk2	Mutation (decrease), 7-NI (increase)	0.856071	1.18051	1.37899	97.543
Prkab2	Mutation (decrease), 7-NI (increase)	0.852095	1.23305	1.44708	97.417
Gk	Mutation (decrease), 7-NI (increase)	0.87219	1.19748	1.37296	97.3166
Gpc6	Mutation (decrease), 7-NI (increase)	0.755729	1.1721	1.55095	96.7568
Rab18	Mutation (decrease), 7-NI (increase)	0.921058	1.10732	1.20222	96.2264
Fam110b	Mutation (increase), 7-NI (decrease)	1.33481	0.814945	0.610533	96.1749
Samm50	Mutation (decrease), 7-NI (increase)	0.910442	1.13055	1.24176	95.9488
Trim32	Mutation (decrease), 7-NI (increase)	0.833291	1.0951	1.31419	95.8779
Sipa1l1	Mutation (decrease), 7-NI (increase)	0.911448	1.05284	1.15513	95.8474
Map4k3	Mutation (decrease), 7-NI (increase)	0.838619	1.09237	1.30258	95.7589
Slc25a22	Mutation (increase), 7-NI (decrease)	1.06345	0.820245	0.771306	95.6656
Ablim1	Mutation (decrease), 7-NI (increase)	0.905397	1.09373	1.20801	95.5777
Gnl1	Mutation (decrease), 7-NI (increase)	0.921446	1.09242	1.18555	95.3872
Sdf2	Mutation (increase), 7-NI (decrease)	1.21802	0.689993	0.566488	95.2607
Reps1	Mutation (decrease), 7-NI (increase)	0.951034	1.20036	1.26216	95.2201
Cntn4	Mutation (decrease), 7-NI (increase)	0.908064	1.21721	1.34044	95.1267
Ttc7b	Mutation (decrease), 7-NI (increase)	0.880979	1.18176	1.34141	95.1163
Poldip2	Mutation (decrease), 7-NI (increase)	0.856601	1.10249	1.28706	95.1087
Ncam1	Mutation (increase), 7-NI (decrease)	1.06644	0.811315	0.760771	94.8174
Gpc4	Mutation (increase), 7-NI (decrease)	1.3359	0.677807	0.507378	94.614
Stx6	Mutation (decrease), 7-NI (increase)	0.867345	1.11357	1.28388	94.5098
Mast1	Mutation (increase), 7-NI (decrease)	1.14729	0.90356	0.78756	94.3949
Ppid	Mutation (increase), 7-NI (decrease)	1.04809	0.885945	0.845294	94.3243
Auh	Mutation (decrease), 7-NI (increase)	0.924202	1.2498	1.3523	94.2675
Strn4	Mutation (increase), 7-NI (decrease)	1.06011	0.884179	0.834045	94.2105
Marcksl1	Mutation (increase), 7-NI (decrease)	1.45363	0.39107	0.269031	94
Capn2	Mutation (decrease), 7-NI (increase)	0.935387	1.08966	1.16493	93.8571
Snap91	Mutation (decrease), 7-NI (increase)	0.93803	1.1077	1.18088	93.5627
Mapk10	Mutation (decrease), 7-NI (increase)	0.820019	1.18453	1.44451	93.5223
Sacs	Mutation (decrease), 7-NI (increase)	0.86099	1.19716	1.39045	93.4745
Dnaja4	Mutation (decrease), 7-NI (increase)	0.86046	1.12827	1.31124	93.199
Add2	Mutation (decrease), 7-NI (increase)	0.934137	1.04931	1.12329	92.6897
Itgav	Mutation (decrease), 7-NI (increase)	0.848798	1.20171	1.41578	92.6245
Agpat3	Mutation (decrease), 7-NI (increase)	0.935171	1.12548	1.2035	92.2872
Clip2	Mutation (increase), 7-NI (decrease)	1.04345	0.917605	0.879397	91.4995
Rbbp9	Mutation (decrease), 7-NI (increase)	0.924671	1.19273	1.2899	91.3979
Cmpk1	Mutation (increase), 7-NI (decrease)	1.08232	0.824199	0.761515	91.1894
Stk32c	Mutation (decrease), 7-NI (increase)	0.848517	1.16989	1.37875	90.9836
Ap1s2	Mutation (increase), 7-NI (decrease)	1.20773	0.781001	0.646667	90
Apmap	Mutation (decrease), 7-NI (increase)	0.871673	1.11796	1.28255	89.6386
Cacna1a	Mutation (decrease), 7-NI (increase)	0.873011	1.1492	1.31636	88.7668
Fbxo2	Mutation (decrease), 7-NI (increase)	0.902392	1.16516	1.29119	87.8788
Lhpp	Mutation (increase), 7-NI (decrease)	1.60893	0.559624	0.347824	87.7778
Nt5m	Mutation (decrease), 7-NI (increase)	0.887308	1.16377	1.31157	87.2727
Dpp10	Mutation (decrease), 7-NI (increase)	0.929704	1.2101	1.3016	87.125
Gsr	Mutation (decrease), 7-NI (increase)	0.94234	1.08758	1.15413	86.8
Rars2	Mutation (decrease), 7-NI (increase)	0.89532	1.20422	1.34501	86.5052
Grhpr	Mutation (decrease), 7-NI (increase)	0.855636	1.13725	1.32913	85.6707
Coro2a	Mutation (decrease), 7-NI (increase)	0.909101	1.10788	1.21866	85.3053
Naa30	Mutation (increase), 7-NI (decrease)	1.25804	0.819143	0.651128	85.2459
Bag4	Mutation (decrease), 7-NI (increase)	0.839815	1.15699	1.37768	84.9015
Syne1	Mutation (decrease), 7-NI (increase)	0.943197	1.06865	1.13301	84.896
Pdxk	Mutation (decrease), 7-NI (increase)	0.94097	1.09015	1.15854	84.6154
Ckap4	Mutation (increase), 7-NI (decrease)	1.15731	0.670363	0.579244	83.8261
Iah1	Mutation (increase), 7-NI (decrease)	1.14513	0.819784	0.715889	83.5341
Decr1	Mutation (decrease), 7-NI (increase)	0.915091	1.22043	1.33367	82.3881
Hibch	Mutation (decrease), 7-NI (increase)	0.907388	1.20804	1.33134	82.0779
Pars2	Mutation (increase), 7-NI (decrease)	1.18867	0.830744	0.698883	81.8947
Aimp1	Mutation (increase), 7-NI (decrease)	1.15064	0.833143	0.724068	81.5047
Ubxn6	Mutation (decrease), 7-NI (increase)	0.89675	1.10308	1.23008	80.7692
Rufy3	Mutation (increase), 7-NI (decrease)	1.10295	0.888024	0.805134	79.0732
Rrbp1	Mutation (increase), 7-NI (decrease)	1.07066	0.882525	0.824279	79.0301
Nap1l5	Mutation (increase), 7-NI (decrease)	1.33113	0.651022	0.489074	78.8462
Comt	Mutation (decrease), 7-NI (increase)	0.82349	1.1238	1.36467	78.1132
Htatsf1	Mutation (increase), 7-NI (decrease)	1.13106	0.741563	0.655636	76.6182
Tfrc	Mutation (increase), 7-NI (decrease)	1.16551	0.844535	0.724609	76.2778
Ddt	Mutation (decrease), 7-NI (increase)	0.930933	1.18512	1.27304	73.7288
C1qc	Mutation (decrease), 7-NI (increase)	0.87449	1.22087	1.39609	73.5772
Ephx2	Mutation (decrease), 7-NI (increase)	0.947174	1.23017	1.29877	73.1047
Basp1	Mutation (increase), 7-NI (decrease)	1.11995	0.822762	0.734641	72.5664
Tnks1bp1	Mutation (increase), 7-NI (decrease)	1.06635	0.867225	0.813265	70.8721
Prune2	Mutation (decrease), 7-NI (increase)	0.74397	1.22401	1.64524	68.0285
Sirpa	Mutation (decrease), 7-NI (increase)	0.951626	1.09877	1.15462	64.5224
Chchd6	Mutation (decrease), 7-NI (increase)	0.893636	1.127	1.26114	58.2418

## Sheet: Cntnap2 +7-NI Rescued (Terms)
#category	term ID	term description	observed gene count	background gene count	strength	signal	false discovery rate	matching proteins in your network (IDs)	matching proteins in your network (labels)
TISSUES	BTO:0000227	Central nervous system	62	2651	0.56	1.33	2.5e-17	10090.ENSMUSP00000000199,10090.ENSMUSP00000004990,10090.ENSMUSP00000007444,10090.ENSMUSP00000019220,10090.ENSMUSP00000019226,10090.ENSMUSP00000019290,10090.ENSMUSP00000022102,10090.ENSMUSP00000023071,10090.ENSMUSP00000028848,10090.ENSMUSP00000028915,10090.ENSMUSP00000029635,10090.ENSMUSP00000030491,10090.ENSMUSP00000037377,10090.ENSMUSP00000038540,10090.ENSMUSP00000039440,10090.ENSMUSP00000040246…	Ncs1,Mapk14,Strada,Strn4,Slc25a22,Cacng2,Clptm1l,Samm50,Fahd2a,Rbbp9,Gucy1b1,Cmpk1,Fbxo2,Pdxk,Syne1,C1qb,Pdk2,Kcna2,Lgi3,Grhpr,C1qa,Basp1,Eef1a2,Marcksl1,Kcnj9,Trim32,Nap1l5,Capn2,Dnaja4,Gria3,Ablim1,Pgk1,Sult4a1,Prune2,Htatsf1,Adam22,Sacs,Dnm1,Nfasc,Fam126b,Snap91,Rasgrf2,Cltc,Mpp3,Trp53bp1,Gpm6b,Ap1s2,Dpp10,Cntn4,Gk,Tmsb10,Cask,Pik3c3,Cacna1a,Sirpa,Mapk10,Ap2a1,Ncam1,Sipa1l1,Gucy1a1,Rufy3,Add2
TISSUES	BTO:0001484	Nervous system	63	2762	0.55	1.31	2.5e-17	10090.ENSMUSP00000000199,10090.ENSMUSP00000004990,10090.ENSMUSP00000007444,10090.ENSMUSP00000019220,10090.ENSMUSP00000019226,10090.ENSMUSP00000019290,10090.ENSMUSP00000022102,10090.ENSMUSP00000023071,10090.ENSMUSP00000028848,10090.ENSMUSP00000028915,10090.ENSMUSP00000029635,10090.ENSMUSP00000030491,10090.ENSMUSP00000037377,10090.ENSMUSP00000038540,10090.ENSMUSP00000039440,10090.ENSMUSP00000040246…	Ncs1,Mapk14,Strada,Strn4,Slc25a22,Cacng2,Clptm1l,Samm50,Fahd2a,Rbbp9,Gucy1b1,Cmpk1,Fbxo2,Pdxk,Syne1,C1qb,Pdk2,Kcna2,Lgi3,Grhpr,C1qa,Basp1,Eef1a2,Marcksl1,Kcnj9,Trim32,Nap1l5,Capn2,Dnaja4,Gria3,Ablim1,Pgk1,Sult4a1,Prune2,Htatsf1,Adam22,Sacs,Dnm1,Nfasc,Fam126b,Snap91,Rasgrf2,Cltc,Mpp3,Trp53bp1,Gpm6b,Ap1s2,Dpp10,Cntn4,Gk,Tmsb10,Cask,Pik3c3,Cacna1a,Sirpa,Mapk10,Ap2a1,Comt,Ncam1,Sipa1l1,Gucy1a1,Rufy3,…
TISSUES	BTO:0000142	Brain	59	2575	0.55	1.29	3.17e-16	10090.ENSMUSP00000000199,10090.ENSMUSP00000004990,10090.ENSMUSP00000007444,10090.ENSMUSP00000019220,10090.ENSMUSP00000019226,10090.ENSMUSP00000019290,10090.ENSMUSP00000022102,10090.ENSMUSP00000023071,10090.ENSMUSP00000028848,10090.ENSMUSP00000028915,10090.ENSMUSP00000029635,10090.ENSMUSP00000030491,10090.ENSMUSP00000037377,10090.ENSMUSP00000038540,10090.ENSMUSP00000039440,10090.ENSMUSP00000040246…	Ncs1,Mapk14,Strada,Strn4,Slc25a22,Cacng2,Clptm1l,Samm50,Fahd2a,Rbbp9,Gucy1b1,Cmpk1,Fbxo2,Pdxk,Syne1,C1qb,Pdk2,Kcna2,Lgi3,Grhpr,C1qa,Basp1,Eef1a2,Marcksl1,Kcnj9,Trim32,Nap1l5,Gria3,Ablim1,Pgk1,Sult4a1,Prune2,Htatsf1,Adam22,Sacs,Dnm1,Nfasc,Snap91,Rasgrf2,Cltc,Mpp3,Trp53bp1,Gpm6b,Ap1s2,Dpp10,Cntn4,Gk,Tmsb10,Cask,Pik3c3,Cacna1a,Sirpa,Mapk10,Ap2a1,Ncam1,Sipa1l1,Gucy1a1,Rufy3,Add2
TISSUES	BTO:0001489	Whole body	108	8947	0.27	0.77	1.35e-14	10090.ENSMUSP00000000199,10090.ENSMUSP00000001716,10090.ENSMUSP00000002133,10090.ENSMUSP00000004786,10090.ENSMUSP00000004990,10090.ENSMUSP00000007444,10090.ENSMUSP00000007449,10090.ENSMUSP00000015791,10090.ENSMUSP00000016072,10090.ENSMUSP00000018992,10090.ENSMUSP00000019220,10090.ENSMUSP00000019226,10090.ENSMUSP00000019290,10090.ENSMUSP00000019722,10090.ENSMUSP00000020717,10090.ENSMUSP00000021077…	Ncs1,Ddt,Sdf2,Polr2e,Mapk14,Strada,Akr1b7,Lama5,Rrbp1,Rars,Strn4,Slc25a22,Cacng2,Ubxn6,Arf5,Slc9a3r1,Auh,Clptm1l,Samm50,Tfrc,Acy1,Map4k3,Itgav,Fahd2a,Rbbp9,Ppid,Gucy1b1,Aimp1,Decr1,Cmpk1,Sec61a1,Gpc4,Gsr,Anxa2,C1qc,Fbxo2,Pdxk,Syne1,C1qb,Pdk2,Kcna2,Hibch,Eprs,Lgi3,Grhpr,C1qa,Timm8a1,Ckap4,Basp1,Eef1a2,Marcksl1,Kcnj9,Trim32,Nap1l5,Sec31b,Msra,Capn2,Ephx2,Dnaja4,Gria3,Iah1,Ablim1,Pgk1,Sult4a1,Aldoa,…
TISSUES	BTO:0000282	Head	63	3283	0.47	1.09	2.95e-14	10090.ENSMUSP00000000199,10090.ENSMUSP00000004990,10090.ENSMUSP00000007444,10090.ENSMUSP00000018992,10090.ENSMUSP00000019220,10090.ENSMUSP00000019226,10090.ENSMUSP00000019290,10090.ENSMUSP00000021913,10090.ENSMUSP00000022102,10090.ENSMUSP00000023071,10090.ENSMUSP00000028848,10090.ENSMUSP00000028915,10090.ENSMUSP00000029635,10090.ENSMUSP00000030491,10090.ENSMUSP00000037377,10090.ENSMUSP00000038540…	Ncs1,Mapk14,Strada,Rars,Strn4,Slc25a22,Cacng2,Auh,Clptm1l,Samm50,Fahd2a,Rbbp9,Gucy1b1,Cmpk1,Fbxo2,Pdxk,Syne1,C1qb,Pdk2,Kcna2,Lgi3,Grhpr,C1qa,Timm8a1,Basp1,Eef1a2,Marcksl1,Kcnj9,Trim32,Nap1l5,Gria3,Ablim1,Pgk1,Sult4a1,Prune2,Htatsf1,Adam22,Sacs,Dnm1,Nfasc,Snap91,Rasgrf2,Cltc,Mpp3,Trp53bp1,Gpm6b,Ap1s2,Dpp10,Cntn4,Gk,Tmsb10,Cask,Pik3c3,Cacna1a,Sirpa,Mapk10,Ap2a1,Ncam1,Sipa1l1,Gucy1a1,Rufy3,Add2,Rab18
UniProt Keywords	KW-0597	Phosphoprotein	98	7592	0.3	0.8	7.11e-14	10090.ENSMUSP00000001127,10090.ENSMUSP00000001716,10090.ENSMUSP00000004990,10090.ENSMUSP00000007444,10090.ENSMUSP00000010804,10090.ENSMUSP00000016072,10090.ENSMUSP00000016125,10090.ENSMUSP00000019220,10090.ENSMUSP00000019290,10090.ENSMUSP00000019722,10090.ENSMUSP00000021077,10090.ENSMUSP00000023486,10090.ENSMUSP00000025089,10090.ENSMUSP00000027743,10090.ENSMUSP00000028848,10090.ENSMUSP00000029382…	Poldip2,Ddt,Mapk14,Strada,Plcd1,Rrbp1,Stk32c,Strn4,Cacng2,Ubxn6,Slc9a3r1,Tfrc,Map4k3,Stx6,Fahd2a,Ppid,Aimp1,Decr1,Atg4c,Cmpk1,Rab35,Chchd6,Tarsl2,Fah,Gpc4,Anxa2,Prkab2,Fbxo2,Pdxk,Syne1,Apmap,Pdk2,Kcna2,Map6d1,Bag4,Hibch,Eprs,Grhpr,Timm8a1,Ckap4,Ttc7b,Basp1,Eef1a2,Marcksl1,Fahd1,D17H6S53E,Trim32,Fam110b,Ephx2,Dnaja4,Gria3,Ablim1,Pgk1,Sult4a1,Cacng3,Ap2s1,Gnl1,Aldoa,Htatsf1,Adam22,Sacs,Dnm1,Nfasc,L…
GO Component	GO:0030054	Cell junction	48	2232	0.52	1.07	7.84e-11	10090.ENSMUSP00000000199,10090.ENSMUSP00000001127,10090.ENSMUSP00000004990,10090.ENSMUSP00000015791,10090.ENSMUSP00000019220,10090.ENSMUSP00000019290,10090.ENSMUSP00000027743,10090.ENSMUSP00000028499,10090.ENSMUSP00000029635,10090.ENSMUSP00000031492,10090.ENSMUSP00000033450,10090.ENSMUSP00000036747,10090.ENSMUSP00000037377,10090.ENSMUSP00000039440,10090.ENSMUSP00000040246,10090.ENSMUSP00000041702…	Ncs1,Poldip2,Mapk14,Lama5,Strn4,Cacng2,Stx6,Itgav,Gucy1b1,Rab35,Gpc4,C1qc,Fbxo2,Syne1,C1qb,Kcna2,Lgi3,C1qa,Basp1,Eef1a2,Marcksl1,Kcnj9,Capn2,Gria3,Ablim1,Cacng3,Ap2s1,Adam22,Dnm1,Nfasc,Snap91,Cltc,Mpp3,Tnks1bp1,Ap1s2,Cask,Cacna1a,Gpc6,Mapk10,Ap2a1,Comt,Ncam1,Sipa1l1,Ly6c1,Gucy1a1,Rufy3,Add2,Rab18
GO Component	GO:0045202	Synapse	40	1589	0.59	1.18	7.98e-11	10090.ENSMUSP00000000199,10090.ENSMUSP00000004990,10090.ENSMUSP00000015791,10090.ENSMUSP00000019220,10090.ENSMUSP00000019290,10090.ENSMUSP00000027743,10090.ENSMUSP00000029635,10090.ENSMUSP00000031492,10090.ENSMUSP00000033450,10090.ENSMUSP00000036747,10090.ENSMUSP00000037377,10090.ENSMUSP00000039440,10090.ENSMUSP00000040246,10090.ENSMUSP00000041702,10090.ENSMUSP00000046705,10090.ENSMUSP00000048836…	Ncs1,Mapk14,Lama5,Strn4,Cacng2,Stx6,Gucy1b1,Rab35,Gpc4,C1qc,Fbxo2,Syne1,C1qb,Kcna2,Lgi3,C1qa,Eef1a2,Marcksl1,Kcnj9,Gria3,Ablim1,Cacng3,Ap2s1,Adam22,Dnm1,Snap91,Cltc,Ap1s2,Cask,Cacna1a,Gpc6,Mapk10,Ap2a1,Comt,Ncam1,Sipa1l1,Ly6c1,Gucy1a1,Add2,Rab18
COMPARTMENTS	GOCC:0005737	Cytoplasm	89	7282	0.27	0.7	1.26e-09	10090.ENSMUSP00000000199,10090.ENSMUSP00000001127,10090.ENSMUSP00000001240,10090.ENSMUSP00000002133,10090.ENSMUSP00000004990,10090.ENSMUSP00000007444,10090.ENSMUSP00000007449,10090.ENSMUSP00000010804,10090.ENSMUSP00000016072,10090.ENSMUSP00000018992,10090.ENSMUSP00000019226,10090.ENSMUSP00000019722,10090.ENSMUSP00000020717,10090.ENSMUSP00000021913,10090.ENSMUSP00000023071,10090.ENSMUSP00000023486…	Ncs1,Poldip2,Agpat3,Sdf2,Mapk14,Strada,Akr1b7,Plcd1,Rrbp1,Rars,Slc25a22,Ubxn6,Arf5,Auh,Samm50,Tfrc,Stx6,Fahd2a,Ppid,Gucy1b1,Aimp1,Decr1,Rars2,Tomm7,Rab35,Sec61a1,Chchd6,Tarsl2,Gpc4,Gsr,Asah1,Anxa2,Fbxo2,Syne1,Pdk2,Map6d1,Bag4,Hibch,Eprs,Lgi3,Grhpr,Timm8a1,Ckap4,Ttc7b,Basp1,Eef1a2,Marcksl1,Fahd1,Trim32,Sec31b,Msra,Capn2,Ephx2,Dnaja4,Pgk1,Sult4a1,Ap2s1,Aldoa,Prune2,Sacs,Dnm1,Lars,Snap91,Rasgrf2,Cli…
COMPARTMENTS	GOCC:0045202	Synapse	32	1074	0.66	1.22	1.26e-09	10090.ENSMUSP00000000199,10090.ENSMUSP00000004990,10090.ENSMUSP00000015791,10090.ENSMUSP00000019220,10090.ENSMUSP00000019290,10090.ENSMUSP00000027743,10090.ENSMUSP00000029635,10090.ENSMUSP00000031492,10090.ENSMUSP00000033450,10090.ENSMUSP00000037377,10090.ENSMUSP00000039440,10090.ENSMUSP00000041702,10090.ENSMUSP00000046705,10090.ENSMUSP00000048836,10090.ENSMUSP00000055637,10090.ENSMUSP00000060110…	Ncs1,Mapk14,Lama5,Strn4,Cacng2,Stx6,Gucy1b1,Rab35,Gpc4,Fbxo2,Syne1,Kcna2,Lgi3,C1qa,Marcksl1,Kcnj9,Gria3,Ablim1,Cacng3,Adam22,Dnm1,Snap91,Cltc,Cask,Cacna1a,Gpc6,Mapk10,Comt,Ncam1,Sipa1l1,Gucy1a1,Add2
COMPARTMENTS	GOCC:0030054	Cell junction	36	1534	0.56	1.03	9.85e-09	10090.ENSMUSP00000000199,10090.ENSMUSP00000004990,10090.ENSMUSP00000015791,10090.ENSMUSP00000019220,10090.ENSMUSP00000019290,10090.ENSMUSP00000027743,10090.ENSMUSP00000028499,10090.ENSMUSP00000029635,10090.ENSMUSP00000031492,10090.ENSMUSP00000033450,10090.ENSMUSP00000037377,10090.ENSMUSP00000039440,10090.ENSMUSP00000041702,10090.ENSMUSP00000046705,10090.ENSMUSP00000048836,10090.ENSMUSP00000055637…	Ncs1,Mapk14,Lama5,Strn4,Cacng2,Stx6,Itgav,Gucy1b1,Rab35,Gpc4,Fbxo2,Syne1,Kcna2,Lgi3,C1qa,Marcksl1,Kcnj9,Capn2,Gria3,Ablim1,Cacng3,Adam22,Dnm1,Nfasc,Snap91,Cltc,Tnks1bp1,Cask,Cacna1a,Gpc6,Mapk10,Comt,Ncam1,Sipa1l1,Gucy1a1,Add2
COMPARTMENTS	GOCC:0110165	Cellular anatomical entity	123	13279	0.15	0.56	9.85e-09	10090.ENSMUSP00000000199,10090.ENSMUSP00000001127,10090.ENSMUSP00000001240,10090.ENSMUSP00000002133,10090.ENSMUSP00000004786,10090.ENSMUSP00000004990,10090.ENSMUSP00000007444,10090.ENSMUSP00000007449,10090.ENSMUSP00000010804,10090.ENSMUSP00000015791,10090.ENSMUSP00000016072,10090.ENSMUSP00000018992,10090.ENSMUSP00000019220,10090.ENSMUSP00000019226,10090.ENSMUSP00000019290,10090.ENSMUSP00000019722…	Ncs1,Poldip2,Agpat3,Sdf2,Polr2e,Mapk14,Strada,Akr1b7,Plcd1,Lama5,Rrbp1,Rars,Strn4,Slc25a22,Cacng2,Ubxn6,Macroh2a2,Arf5,Slc9a3r1,Auh,Samm50,Tfrc,Acy1,Stx6,Itgav,Fahd2a,Ppid,Gucy1b1,Aimp1,Decr1,Rars2,Cmpk1,Tomm7,Rab35,Sec61a1,Chchd6,Tarsl2,Gpc4,Gsr,Asah1,Anxa2,C1qc,Fbxo2,Pdxk,Syne1,C1qb,Pdk2,Kcna2,Map6d1,Bag4,Hibch,Eprs,Lgi3,Grhpr,C1qa,Timm8a1,Ckap4,Ttc7b,Basp1,Eef1a2,Marcksl1,Fahd1,Kcnj9,Trim32,Se…
GO Component	GO:0005737	Cytoplasm	114	11788	0.17	0.56	4.06e-08	10090.ENSMUSP00000000199,10090.ENSMUSP00000001127,10090.ENSMUSP00000001240,10090.ENSMUSP00000001716,10090.ENSMUSP00000002133,10090.ENSMUSP00000004990,10090.ENSMUSP00000007444,10090.ENSMUSP00000007449,10090.ENSMUSP00000010804,10090.ENSMUSP00000016072,10090.ENSMUSP00000018992,10090.ENSMUSP00000019220,10090.ENSMUSP00000019226,10090.ENSMUSP00000019290,10090.ENSMUSP00000019722,10090.ENSMUSP00000020717…	Ncs1,Poldip2,Agpat3,Ddt,Sdf2,Mapk14,Strada,Akr1b7,Plcd1,Rrbp1,Rars,Strn4,Slc25a22,Cacng2,Ubxn6,Arf5,Slc9a3r1,Auh,Clptm1l,Samm50,Tfrc,Acy1,Map4k3,Stx6,Itgav,Fahd2a,Ppid,Gucy1b1,Aimp1,Decr1,Rars2,Atg4c,Cmpk1,Tomm7,Rab35,Sec61a1,Chchd6,Tarsl2,Lhpp,Gpc4,Gsr,Asah1,Anxa2,Prkab2,Fbxo2,Pdxk,Syne1,Pdk2,Kcna2,Map6d1,Bag4,Hibch,Eprs,Lgi3,Grhpr,Timm8a1,Ckap4,Ttc7b,Basp1,Eef1a2,Marcksl1,Fahd1,Trim32,Fam110b,S…
UniProt Keywords	KW-0963	Cytoplasm	65	4796	0.32	0.7	8.65e-08	10090.ENSMUSP00000000199,10090.ENSMUSP00000001716,10090.ENSMUSP00000004990,10090.ENSMUSP00000007444,10090.ENSMUSP00000007449,10090.ENSMUSP00000018992,10090.ENSMUSP00000019220,10090.ENSMUSP00000019722,10090.ENSMUSP00000020717,10090.ENSMUSP00000021077,10090.ENSMUSP00000023071,10090.ENSMUSP00000024031,10090.ENSMUSP00000029382,10090.ENSMUSP00000029635,10090.ENSMUSP00000029663,10090.ENSMUSP00000030279…	Ncs1,Ddt,Mapk14,Strada,Akr1b7,Rars,Strn4,Ubxn6,Arf5,Slc9a3r1,Samm50,Acy1,Ppid,Gucy1b1,Aimp1,Atg4c,Cmpk1,Tarsl2,Lhpp,Gsr,Fbxo2,Pdxk,Syne1,Map6d1,Bag4,Eprs,Ckap4,Ttc7b,Marcksl1,Fahd1,Trim32,Fam110b,Sec31b,Msra,Capn2,Ephx2,Ablim1,Pgk1,Sult4a1,Aldoa,Prune2,Sacs,Dnm1,Lars,Fam126b,Rasgrf2,Clip2,Cltc,Mast1,Tnks1bp1,Gk,Tmsb10,Tnpo3,Cask,Pde4d,Naa30,Mapk10,Comt,Mars,Sipa1l1,Iars,Gucy1a1,Rufy3,Add2,Pi4ka
UniProt Keywords	KW-0030	Aminoacyl-tRNA synthetase	8	38	1.51	1.79	9.51e-08	10090.ENSMUSP00000018992,10090.ENSMUSP00000029968,10090.ENSMUSP00000032728,10090.ENSMUSP00000045841,10090.ENSMUSP00000095197,10090.ENSMUSP00000102393,10090.ENSMUSP00000130666,10090.ENSMUSP00000132082	Rars,Rars2,Tarsl2,Eprs,Lars,Pars2,Mars,Iars
KEGG	mmu00970	Aminoacyl-tRNA biosynthesis	8	44	1.45	1.6	4.89e-07	10090.ENSMUSP00000018992,10090.ENSMUSP00000029968,10090.ENSMUSP00000032728,10090.ENSMUSP00000045841,10090.ENSMUSP00000095197,10090.ENSMUSP00000102393,10090.ENSMUSP00000130666,10090.ENSMUSP00000132082	Rars,Rars2,Tarsl2,Eprs,Lars,Pars2,Mars,Iars
GO Component	GO:0017101	aminoacyl-tRNA synthetase multienzyme complex	6	12	1.89	1.7	5.83e-07	10090.ENSMUSP00000018992,10090.ENSMUSP00000029663,10090.ENSMUSP00000045841,10090.ENSMUSP00000095197,10090.ENSMUSP00000130666,10090.ENSMUSP00000132082	Rars,Aimp1,Eprs,Lars,Mars,Iars
COMPARTMENTS	GOCC:0017101	aminoacyl-tRNA synthetase multienzyme complex	6	13	1.85	1.67	7.3e-07	10090.ENSMUSP00000018992,10090.ENSMUSP00000029663,10090.ENSMUSP00000045841,10090.ENSMUSP00000095197,10090.ENSMUSP00000130666,10090.ENSMUSP00000132082	Rars,Aimp1,Eprs,Lars,Mars,Iars
STRING clusters	CL:14563	Aminoacyl-tRNA synthetase	8	33	1.57	1.58	9.73e-07	10090.ENSMUSP00000018992,10090.ENSMUSP00000029663,10090.ENSMUSP00000029968,10090.ENSMUSP00000032728,10090.ENSMUSP00000095197,10090.ENSMUSP00000102393,10090.ENSMUSP00000130666,10090.ENSMUSP00000132082	Rars,Aimp1,Rars2,Tarsl2,Lars,Pars2,Mars,Iars
GO Process	GO:0008104	Protein localization	40	2005	0.49	0.81	1.58e-06	10090.ENSMUSP00000007444,10090.ENSMUSP00000015791,10090.ENSMUSP00000016072,10090.ENSMUSP00000019290,10090.ENSMUSP00000020283,10090.ENSMUSP00000020717,10090.ENSMUSP00000021077,10090.ENSMUSP00000023071,10090.ENSMUSP00000023486,10090.ENSMUSP00000027743,10090.ENSMUSP00000029382,10090.ENSMUSP00000030279,10090.ENSMUSP00000030851,10090.ENSMUSP00000031492,10090.ENSMUSP00000032168,10090.ENSMUSP00000034756…	Strada,Lama5,Rrbp1,Cacng2,Macroh2a2,Arf5,Slc9a3r1,Samm50,Tfrc,Stx6,Ppid,Atg4c,Tomm7,Rab35,Sec61a1,Anxa2,Syne1,Bag4,Timm8a1,Ttc7b,Sec31b,Cacng3,Ap2s1,Adam22,Nfasc,Fam126b,Snap91,Cltc,Gpm6b,Ap1s2,Dpp10,Tmsb10,Tnpo3,Cask,Pik3c3,Cacna1a,Mapk10,Ap2a1,Stx5a,Rab18
COMPARTMENTS	GOCC:0097060	Synaptic membrane	16	387	0.8	1.07	2.95e-06	10090.ENSMUSP00000019290,10090.ENSMUSP00000033450,10090.ENSMUSP00000039440,10090.ENSMUSP00000041702,10090.ENSMUSP00000055637,10090.ENSMUSP00000060110,10090.ENSMUSP00000075687,10090.ENSMUSP00000081664,10090.ENSMUSP00000086139,10090.ENSMUSP00000088618,10090.ENSMUSP00000096096,10090.ENSMUSP00000099475,10090.ENSMUSP00000111098,10090.ENSMUSP00000112436,10090.ENSMUSP00000130077,10090.ENSMUSP00000130668	Cacng2,Gpc4,Syne1,Kcna2,Marcksl1,Kcnj9,Gria3,Cacng3,Adam22,Dnm1,Snap91,Cltc,Cask,Cacna1a,Comt,Ncam1
GO Function	GO:0004812	aminoacyl-tRNA ligase activity	8	42	1.47	1.37	5.2e-06	10090.ENSMUSP00000018992,10090.ENSMUSP00000029968,10090.ENSMUSP00000032728,10090.ENSMUSP00000045841,10090.ENSMUSP00000095197,10090.ENSMUSP00000102393,10090.ENSMUSP00000130666,10090.ENSMUSP00000132082	Rars,Rars2,Tarsl2,Eprs,Lars,Pars2,Mars,Iars
GO Process	GO:0006418	tRNA aminoacylation for protein translation	8	42	1.47	1.36	5.61e-06	10090.ENSMUSP00000018992,10090.ENSMUSP00000029968,10090.ENSMUSP00000032728,10090.ENSMUSP00000045841,10090.ENSMUSP00000095197,10090.ENSMUSP00000102393,10090.ENSMUSP00000130666,10090.ENSMUSP00000132082	Rars,Rars2,Tarsl2,Eprs,Lars,Pars2,Mars,Iars
COMPARTMENTS	GOCC:0005622	Intracellular	104	10948	0.16	0.5	5.76e-06	10090.ENSMUSP00000000199,10090.ENSMUSP00000001127,10090.ENSMUSP00000001240,10090.ENSMUSP00000002133,10090.ENSMUSP00000004786,10090.ENSMUSP00000004990,10090.ENSMUSP00000007444,10090.ENSMUSP00000007449,10090.ENSMUSP00000010804,10090.ENSMUSP00000016072,10090.ENSMUSP00000018992,10090.ENSMUSP00000019226,10090.ENSMUSP00000019722,10090.ENSMUSP00000020283,10090.ENSMUSP00000020717,10090.ENSMUSP00000021077…	Ncs1,Poldip2,Agpat3,Sdf2,Polr2e,Mapk14,Strada,Akr1b7,Plcd1,Rrbp1,Rars,Slc25a22,Ubxn6,Macroh2a2,Arf5,Slc9a3r1,Auh,Samm50,Tfrc,Stx6,Fahd2a,Rbbp9,Ppid,Gucy1b1,Aimp1,Decr1,Rars2,Cmpk1,Tomm7,Rab35,Sec61a1,Chchd6,Tarsl2,Lhpp,Gpc4,Gsr,Asah1,Anxa2,Prkab2,Fbxo2,Pdxk,Syne1,Pdk2,Map6d1,Bag4,Hibch,Eprs,Lgi3,Grhpr,Timm8a1,Ckap4,Ttc7b,Basp1,Eef1a2,Marcksl1,Fahd1,Trim32,Sec31b,Msra,Capn2,Ephx2,Dnaja4,Ablim1,Pgk…
UniProt Keywords	KW-0648	Protein biosynthesis	10	140	1.04	1.17	6.74e-06	10090.ENSMUSP00000018992,10090.ENSMUSP00000029663,10090.ENSMUSP00000029968,10090.ENSMUSP00000032728,10090.ENSMUSP00000045841,10090.ENSMUSP00000054556,10090.ENSMUSP00000095197,10090.ENSMUSP00000102393,10090.ENSMUSP00000130666,10090.ENSMUSP00000132082	Rars,Aimp1,Rars2,Tarsl2,Eprs,Eef1a2,Lars,Pars2,Mars,Iars
UniProt Keywords	KW-0168	Coated pit	7	48	1.35	1.31	6.86e-06	10090.ENSMUSP00000031492,10090.ENSMUSP00000083281,10090.ENSMUSP00000096096,10090.ENSMUSP00000099475,10090.ENSMUSP00000107913,10090.ENSMUSP00000123238,10090.ENSMUSP00000127842	Rab35,Ap2s1,Snap91,Cltc,Ap1s2,Reps1,Ap2a1
Monarch	MP:0005386	Behavior/neurological phenotype	62	4534	0.32	0.62	6.88e-06	10090.ENSMUSP00000000199,10090.ENSMUSP00000004990,10090.ENSMUSP00000007449,10090.ENSMUSP00000016072,10090.ENSMUSP00000016125,10090.ENSMUSP00000018992,10090.ENSMUSP00000019290,10090.ENSMUSP00000021077,10090.ENSMUSP00000021913,10090.ENSMUSP00000022102,10090.ENSMUSP00000023486,10090.ENSMUSP00000024031,10090.ENSMUSP00000028499,10090.ENSMUSP00000029663,10090.ENSMUSP00000029877,10090.ENSMUSP00000030279…	Ncs1,Mapk14,Akr1b7,Rrbp1,Stk32c,Rars,Cacng2,Slc9a3r1,Auh,Clptm1l,Tfrc,Acy1,Itgav,Aimp1,Decr1,Atg4c,Rab35,Fah,Asah1,Prkab2,C1qc,Fbxo2,Syne1,Apmap,Pdk2,Kcna2,Hibch,Lgi3,Timm8a1,Kcnj9,Trim32,Fam110b,Gria3,Iah1,Ablim1,Gnl1,Prune2,Adam22,Sacs,Dnm1,Nfasc,Snap91,Clip2,Srsf5,Tnks1bp1,Gpm6b,Ap1s2,Dpp10,Gk,Cask,Pik3c3,Cacna1a,Sirpa,Mapk10,Ap2a1,Comt,Ncam1,Sipa1l1,Cox7a2l,Add2,Pi4ka,Rab18
UniProt Keywords	KW-0007	Acetylation	45	3080	0.35	0.65	7.48e-06	10090.ENSMUSP00000001716,10090.ENSMUSP00000004786,10090.ENSMUSP00000004990,10090.ENSMUSP00000016072,10090.ENSMUSP00000018992,10090.ENSMUSP00000021077,10090.ENSMUSP00000021913,10090.ENSMUSP00000025089,10090.ENSMUSP00000027743,10090.ENSMUSP00000028848,10090.ENSMUSP00000029382,10090.ENSMUSP00000029663,10090.ENSMUSP00000029877,10090.ENSMUSP00000029968,10090.ENSMUSP00000030279,10090.ENSMUSP00000030491…	Ddt,Polr2e,Mapk14,Rrbp1,Rars,Slc9a3r1,Auh,Map4k3,Stx6,Fahd2a,Ppid,Aimp1,Decr1,Rars2,Atg4c,Cmpk1,Tarsl2,Fah,Gsr,Anxa2,Pdxk,Apmap,Hibch,Eprs,Ckap4,Eef1a2,Fahd1,Msra,Capn2,Ephx2,Pgk1,Aldoa,Prune2,Htatsf1,Sacs,Lars,Cltc,Srsf5,Tmsb10,Tnpo3,Naa30,Dpy30,Cox7a2l,Iars,Rab18
COMPARTMENTS	GOCC:0098590	Plasma membrane region	25	1066	0.56	0.81	8.67e-06	10090.ENSMUSP00000019290,10090.ENSMUSP00000021077,10090.ENSMUSP00000023486,10090.ENSMUSP00000028499,10090.ENSMUSP00000031492,10090.ENSMUSP00000033450,10090.ENSMUSP00000034756,10090.ENSMUSP00000039440,10090.ENSMUSP00000041702,10090.ENSMUSP00000055637,10090.ENSMUSP00000060110,10090.ENSMUSP00000075687,10090.ENSMUSP00000081664,10090.ENSMUSP00000083281,10090.ENSMUSP00000086139,10090.ENSMUSP00000088618…	Cacng2,Slc9a3r1,Tfrc,Itgav,Rab35,Gpc4,Anxa2,Syne1,Kcna2,Marcksl1,Kcnj9,Gria3,Cacng3,Ap2s1,Adam22,Dnm1,Snap91,Cltc,Cask,Cacna1a,Reps1,Ap2a1,Comt,Ncam1,Add2
GO Process	GO:0051641	Cellular localization	45	2778	0.4	0.68	9.69e-06	10090.ENSMUSP00000007444,10090.ENSMUSP00000015791,10090.ENSMUSP00000016072,10090.ENSMUSP00000019290,10090.ENSMUSP00000019722,10090.ENSMUSP00000020283,10090.ENSMUSP00000020717,10090.ENSMUSP00000021077,10090.ENSMUSP00000023071,10090.ENSMUSP00000023486,10090.ENSMUSP00000027743,10090.ENSMUSP00000029382,10090.ENSMUSP00000030279,10090.ENSMUSP00000030851,10090.ENSMUSP00000031492,10090.ENSMUSP00000032168…	Strada,Lama5,Rrbp1,Cacng2,Ubxn6,Macroh2a2,Arf5,Slc9a3r1,Samm50,Tfrc,Stx6,Ppid,Atg4c,Tomm7,Rab35,Sec61a1,Anxa2,Syne1,Map6d1,Bag4,Timm8a1,Ttc7b,Sec31b,Cacng3,Ap2s1,Adam22,Dnm1,Nfasc,Fam126b,Snap91,Cltc,Gpm6b,Ap1s2,Dpp10,Tmsb10,Tnpo3,Cask,Pik3c3,Cacna1a,Reps1,Dpy30,Mapk10,Ap2a1,Stx5a,Rab18
GO Component	GO:0005739	Mitochondrion	35	1956	0.44	0.7	1.27e-05	10090.ENSMUSP00000001127,10090.ENSMUSP00000004990,10090.ENSMUSP00000007449,10090.ENSMUSP00000010804,10090.ENSMUSP00000018992,10090.ENSMUSP00000019226,10090.ENSMUSP00000021913,10090.ENSMUSP00000023071,10090.ENSMUSP00000023486,10090.ENSMUSP00000028848,10090.ENSMUSP00000029382,10090.ENSMUSP00000029877,10090.ENSMUSP00000029968,10090.ENSMUSP00000030851,10090.ENSMUSP00000031492,10090.ENSMUSP00000032172…	Poldip2,Mapk14,Akr1b7,Plcd1,Rars,Slc25a22,Auh,Samm50,Tfrc,Fahd2a,Ppid,Decr1,Rars2,Tomm7,Rab35,Chchd6,Gsr,Pdk2,Hibch,Timm8a1,Fahd1,Fam110b,Msra,Capn2,Sult4a1,Aldoa,Sacs,Cltc,Nt5m,Pars2,Gk,Mapk10,Comt,Mars,Cox7a2l
GO Component	GO:0098796	Membrane protein complex	27	1230	0.53	0.78	1.27e-05	10090.ENSMUSP00000019290,10090.ENSMUSP00000021077,10090.ENSMUSP00000023071,10090.ENSMUSP00000023486,10090.ENSMUSP00000027743,10090.ENSMUSP00000028499,10090.ENSMUSP00000030851,10090.ENSMUSP00000032168,10090.ENSMUSP00000032172,10090.ENSMUSP00000034756,10090.ENSMUSP00000039440,10090.ENSMUSP00000041702,10090.ENSMUSP00000064900,10090.ENSMUSP00000075687,10090.ENSMUSP00000081664,10090.ENSMUSP00000083281…	Cacng2,Slc9a3r1,Samm50,Tfrc,Stx6,Itgav,Tomm7,Sec61a1,Chchd6,Anxa2,Syne1,Kcna2,Sec31b,Gria3,Cacng3,Ap2s1,Dnm1,Snap91,Cltc,Ap1s2,Dpp10,Pik3c3,Cacna1a,Pde4d,Ap2a1,Cox7a2l,Stx5a
GO Component	GO:0005905	Clathrin-coated pit	8	71	1.24	1.21	1.29e-05	10090.ENSMUSP00000023486,10090.ENSMUSP00000031492,10090.ENSMUSP00000083281,10090.ENSMUSP00000096096,10090.ENSMUSP00000099475,10090.ENSMUSP00000107913,10090.ENSMUSP00000123238,10090.ENSMUSP00000127842	Tfrc,Rab35,Ap2s1,Snap91,Cltc,Ap1s2,Reps1,Ap2a1
GO Component	GO:0098590	Plasma membrane region	29	1433	0.49	0.75	1.29e-05	10090.ENSMUSP00000019290,10090.ENSMUSP00000021077,10090.ENSMUSP00000023486,10090.ENSMUSP00000028499,10090.ENSMUSP00000031492,10090.ENSMUSP00000033450,10090.ENSMUSP00000034756,10090.ENSMUSP00000036410,10090.ENSMUSP00000039440,10090.ENSMUSP00000041702,10090.ENSMUSP00000055637,10090.ENSMUSP00000060110,10090.ENSMUSP00000075687,10090.ENSMUSP00000081664,10090.ENSMUSP00000083281,10090.ENSMUSP00000086139…	Cacng2,Slc9a3r1,Tfrc,Itgav,Rab35,Gpc4,Anxa2,Prkab2,Syne1,Kcna2,Marcksl1,Kcnj9,Gria3,Cacng3,Ap2s1,Adam22,Dnm1,Snap91,Cltc,Ap1s2,Cask,Cacna1a,Pde4d,Reps1,Ap2a1,Comt,Ncam1,Add2,Rab18
Monarch	MP:0004924	Abnormal behavior	59	4323	0.32	0.61	1.3e-05	10090.ENSMUSP00000000199,10090.ENSMUSP00000004990,10090.ENSMUSP00000007449,10090.ENSMUSP00000016072,10090.ENSMUSP00000016125,10090.ENSMUSP00000018992,10090.ENSMUSP00000019290,10090.ENSMUSP00000021077,10090.ENSMUSP00000021913,10090.ENSMUSP00000022102,10090.ENSMUSP00000023486,10090.ENSMUSP00000024031,10090.ENSMUSP00000028499,10090.ENSMUSP00000029663,10090.ENSMUSP00000029877,10090.ENSMUSP00000030279…	Ncs1,Mapk14,Akr1b7,Rrbp1,Stk32c,Rars,Cacng2,Slc9a3r1,Auh,Clptm1l,Tfrc,Acy1,Itgav,Aimp1,Decr1,Atg4c,Rab35,Fah,Asah1,Prkab2,C1qc,Fbxo2,Syne1,Apmap,Pdk2,Kcna2,Hibch,Lgi3,Timm8a1,Trim32,Fam110b,Gria3,Iah1,Ablim1,Gnl1,Adam22,Sacs,Dnm1,Nfasc,Snap91,Clip2,Srsf5,Tnks1bp1,Ap1s2,Dpp10,Gk,Cask,Pik3c3,Cacna1a,Sirpa,Mapk10,Ap2a1,Comt,Ncam1,Sipa1l1,Cox7a2l,Add2,Pi4ka,Rab18
COMPARTMENTS	GOCC:0005739	Mitochondrion	27	1268	0.52	0.76	1.4e-05	10090.ENSMUSP00000001127,10090.ENSMUSP00000004990,10090.ENSMUSP00000019226,10090.ENSMUSP00000021913,10090.ENSMUSP00000023071,10090.ENSMUSP00000023486,10090.ENSMUSP00000028848,10090.ENSMUSP00000029877,10090.ENSMUSP00000029968,10090.ENSMUSP00000030851,10090.ENSMUSP00000032172,10090.ENSMUSP00000033992,10090.ENSMUSP00000041447,10090.ENSMUSP00000045606,10090.ENSMUSP00000050156,10090.ENSMUSP00000065754…	Poldip2,Mapk14,Slc25a22,Auh,Samm50,Tfrc,Fahd2a,Decr1,Rars2,Tomm7,Chchd6,Gsr,Pdk2,Hibch,Timm8a1,Msra,Capn2,Sult4a1,Aldoa,Sacs,Nt5m,Pars2,Gk,Mapk10,Comt,Mars,Cox7a2l
COMPARTMENTS	GOCC:0042734	Presynaptic membrane	11	188	0.95	1.06	1.59e-05	10090.ENSMUSP00000033450,10090.ENSMUSP00000041702,10090.ENSMUSP00000055637,10090.ENSMUSP00000060110,10090.ENSMUSP00000075687,10090.ENSMUSP00000088618,10090.ENSMUSP00000096096,10090.ENSMUSP00000099475,10090.ENSMUSP00000111098,10090.ENSMUSP00000112436,10090.ENSMUSP00000130668	Gpc4,Kcna2,Marcksl1,Kcnj9,Gria3,Dnm1,Snap91,Cltc,Cask,Cacna1a,Ncam1
GO Component	GO:0098794	Postsynapse	21	801	0.61	0.82	1.72e-05	10090.ENSMUSP00000000199,10090.ENSMUSP00000019220,10090.ENSMUSP00000019290,10090.ENSMUSP00000036747,10090.ENSMUSP00000037377,10090.ENSMUSP00000039440,10090.ENSMUSP00000040246,10090.ENSMUSP00000048836,10090.ENSMUSP00000075687,10090.ENSMUSP00000078336,10090.ENSMUSP00000081664,10090.ENSMUSP00000083281,10090.ENSMUSP00000086139,10090.ENSMUSP00000096096,10090.ENSMUSP00000111098,10090.ENSMUSP00000127193…	Ncs1,Strn4,Cacng2,C1qc,Fbxo2,Syne1,C1qb,C1qa,Gria3,Ablim1,Cacng3,Ap2s1,Adam22,Snap91,Cask,Mapk10,Ap2a1,Comt,Ncam1,Sipa1l1,Add2
TISSUES	BTO:0000421	Connective tissue	33	1821	0.45	0.7	1.73e-05	10090.ENSMUSP00000001716,10090.ENSMUSP00000002133,10090.ENSMUSP00000004990,10090.ENSMUSP00000015791,10090.ENSMUSP00000016072,10090.ENSMUSP00000021077,10090.ENSMUSP00000023486,10090.ENSMUSP00000025089,10090.ENSMUSP00000029382,10090.ENSMUSP00000029877,10090.ENSMUSP00000030491,10090.ENSMUSP00000034756,10090.ENSMUSP00000041447,10090.ENSMUSP00000045606,10090.ENSMUSP00000045841,10090.ENSMUSP00000048836…	Ddt,Sdf2,Mapk14,Lama5,Rrbp1,Slc9a3r1,Tfrc,Map4k3,Ppid,Decr1,Cmpk1,Anxa2,Pdk2,Hibch,Eprs,C1qa,Timm8a1,Ckap4,Eef1a2,Dnaja4,Pgk1,Dnm1,Lars,Fam126b,Cltc,Srsf5,Trp53bp1,Tnks1bp1,Gk,Cask,Pik3c3,Comt,Ncam1
GO Process	GO:0033036	Macromolecule localization	41	2441	0.41	0.67	1.94e-05	10090.ENSMUSP00000007444,10090.ENSMUSP00000015791,10090.ENSMUSP00000016072,10090.ENSMUSP00000019290,10090.ENSMUSP00000020283,10090.ENSMUSP00000020717,10090.ENSMUSP00000021077,10090.ENSMUSP00000022102,10090.ENSMUSP00000023071,10090.ENSMUSP00000023486,10090.ENSMUSP00000027743,10090.ENSMUSP00000029382,10090.ENSMUSP00000030279,10090.ENSMUSP00000030851,10090.ENSMUSP00000031492,10090.ENSMUSP00000032168…	Strada,Lama5,Rrbp1,Cacng2,Macroh2a2,Arf5,Slc9a3r1,Clptm1l,Samm50,Tfrc,Stx6,Ppid,Atg4c,Tomm7,Rab35,Sec61a1,Anxa2,Syne1,Bag4,Timm8a1,Ttc7b,Sec31b,Cacng3,Ap2s1,Adam22,Nfasc,Fam126b,Snap91,Cltc,Gpm6b,Ap1s2,Dpp10,Tmsb10,Tnpo3,Cask,Pik3c3,Cacna1a,Mapk10,Ap2a1,Stx5a,Rab18
InterPro	IPR001412	Aminoacyl-tRNA synthetase, class I, conserved site	6	15	1.79	1.27	2.31e-05	10090.ENSMUSP00000018992,10090.ENSMUSP00000029968,10090.ENSMUSP00000045841,10090.ENSMUSP00000095197,10090.ENSMUSP00000130666,10090.ENSMUSP00000132082	Rars,Rars2,Eprs,Lars,Mars,Iars
UniProt Keywords	KW-0449	Lipoprotein	20	798	0.59	0.79	2.47e-05	10090.ENSMUSP00000000199,10090.ENSMUSP00000020717,10090.ENSMUSP00000023486,10090.ENSMUSP00000031492,10090.ENSMUSP00000032172,10090.ENSMUSP00000033450,10090.ENSMUSP00000041702,10090.ENSMUSP00000043332,10090.ENSMUSP00000050336,10090.ENSMUSP00000053943,10090.ENSMUSP00000055637,10090.ENSMUSP00000065754,10090.ENSMUSP00000069209,10090.ENSMUSP00000070413,10090.ENSMUSP00000075687,10090.ENSMUSP00000108889…	Ncs1,Arf5,Tfrc,Rab35,Chchd6,Gpc4,Kcna2,Map6d1,Ckap4,Basp1,Marcksl1,Msra,Ephx2,Dnaja4,Gria3,Cntn4,Gpc6,Mapk10,Ncam1,Rab18
GO Component	GO:0097060	Synaptic membrane	16	479	0.71	0.87	2.82e-05	10090.ENSMUSP00000019290,10090.ENSMUSP00000033450,10090.ENSMUSP00000039440,10090.ENSMUSP00000041702,10090.ENSMUSP00000055637,10090.ENSMUSP00000060110,10090.ENSMUSP00000075687,10090.ENSMUSP00000081664,10090.ENSMUSP00000086139,10090.ENSMUSP00000088618,10090.ENSMUSP00000096096,10090.ENSMUSP00000099475,10090.ENSMUSP00000111098,10090.ENSMUSP00000112436,10090.ENSMUSP00000130077,10090.ENSMUSP00000130668	Cacng2,Gpc4,Syne1,Kcna2,Marcksl1,Kcnj9,Gria3,Cacng3,Adam22,Dnm1,Snap91,Cltc,Cask,Cacna1a,Comt,Ncam1
UniProt Keywords	KW-0653	Protein transport	17	591	0.65	0.83	2.87e-05	10090.ENSMUSP00000016072,10090.ENSMUSP00000020717,10090.ENSMUSP00000027743,10090.ENSMUSP00000029382,10090.ENSMUSP00000030279,10090.ENSMUSP00000030851,10090.ENSMUSP00000031492,10090.ENSMUSP00000032168,10090.ENSMUSP00000050156,10090.ENSMUSP00000064900,10090.ENSMUSP00000083281,10090.ENSMUSP00000096096,10090.ENSMUSP00000107848,10090.ENSMUSP00000107913,10090.ENSMUSP00000110906,10090.ENSMUSP00000127842…	Rrbp1,Arf5,Stx6,Ppid,Atg4c,Tomm7,Rab35,Sec61a1,Timm8a1,Sec31b,Ap2s1,Snap91,Gpm6b,Ap1s2,Tnpo3,Ap2a1,Rab18
COMPARTMENTS	GOCC:0005905	Clathrin-coated pit	7	56	1.28	1.13	3.32e-05	10090.ENSMUSP00000023486,10090.ENSMUSP00000031492,10090.ENSMUSP00000083281,10090.ENSMUSP00000096096,10090.ENSMUSP00000099475,10090.ENSMUSP00000123238,10090.ENSMUSP00000127842	Tfrc,Rab35,Ap2s1,Snap91,Cltc,Reps1,Ap2a1
STRING clusters	CL:14609	aminoacyl-tRNA synthetase multienzyme complex	5	10	1.89	1.23	3.67e-05	10090.ENSMUSP00000018992,10090.ENSMUSP00000029663,10090.ENSMUSP00000095197,10090.ENSMUSP00000130666,10090.ENSMUSP00000132082	Rars,Aimp1,Lars,Mars,Iars
GO Function	GO:0005515	Protein binding	82	7635	0.22	0.5	4.63e-05	10090.ENSMUSP00000000199,10090.ENSMUSP00000001716,10090.ENSMUSP00000002133,10090.ENSMUSP00000004990,10090.ENSMUSP00000007444,10090.ENSMUSP00000010804,10090.ENSMUSP00000015791,10090.ENSMUSP00000019220,10090.ENSMUSP00000019290,10090.ENSMUSP00000020283,10090.ENSMUSP00000021077,10090.ENSMUSP00000023486,10090.ENSMUSP00000024031,10090.ENSMUSP00000025089,10090.ENSMUSP00000027743,10090.ENSMUSP00000028499…	Ncs1,Ddt,Sdf2,Mapk14,Strada,Plcd1,Lama5,Strn4,Cacng2,Macroh2a2,Slc9a3r1,Tfrc,Acy1,Map4k3,Stx6,Itgav,Ppid,Gucy1b1,Aimp1,Decr1,Lhpp,Gsr,Asah1,Anxa2,Prkab2,Pdxk,Syne1,C1qb,Pdk2,Kcna2,Map6d1,Bag4,Eprs,Grhpr,Timm8a1,Basp1,Eef1a2,Marcksl1,Kcnj9,Trim32,Nap1l5,Capn2,Ephx2,Dnaja4,Gria3,Iah1,Ablim1,Sult4a1,Cacng3,Ap2s1,Aldoa,Sacs,Dnm1,Nfasc,Snap91,Rasgrf2,Clip2,Cltc,Mpp3,Coro2a,Mast1,Srsf5,Trp53bp1,Tnks1bp…
GO Component	GO:0042734	Presynaptic membrane	11	214	0.9	0.95	4.64e-05	10090.ENSMUSP00000033450,10090.ENSMUSP00000041702,10090.ENSMUSP00000055637,10090.ENSMUSP00000060110,10090.ENSMUSP00000075687,10090.ENSMUSP00000088618,10090.ENSMUSP00000096096,10090.ENSMUSP00000099475,10090.ENSMUSP00000111098,10090.ENSMUSP00000112436,10090.ENSMUSP00000130668	Gpc4,Kcna2,Marcksl1,Kcnj9,Gria3,Dnm1,Snap91,Cltc,Cask,Cacna1a,Ncam1
COMPARTMENTS	GOCC:0098793	Presynapse	16	512	0.68	0.81	6.04e-05	10090.ENSMUSP00000000199,10090.ENSMUSP00000027743,10090.ENSMUSP00000029635,10090.ENSMUSP00000031492,10090.ENSMUSP00000033450,10090.ENSMUSP00000041702,10090.ENSMUSP00000046705,10090.ENSMUSP00000055637,10090.ENSMUSP00000060110,10090.ENSMUSP00000075687,10090.ENSMUSP00000088618,10090.ENSMUSP00000096096,10090.ENSMUSP00000099475,10090.ENSMUSP00000111098,10090.ENSMUSP00000112436,10090.ENSMUSP00000130668	Ncs1,Stx6,Gucy1b1,Rab35,Gpc4,Kcna2,Lgi3,Marcksl1,Kcnj9,Gria3,Dnm1,Snap91,Cltc,Cask,Cacna1a,Ncam1
UniProt Keywords	KW-0547	Nucleotide-binding	30	1762	0.42	0.63	6.5e-05	10090.ENSMUSP00000004990,10090.ENSMUSP00000016125,10090.ENSMUSP00000018992,10090.ENSMUSP00000020717,10090.ENSMUSP00000025089,10090.ENSMUSP00000029635,10090.ENSMUSP00000029968,10090.ENSMUSP00000030491,10090.ENSMUSP00000031492,10090.ENSMUSP00000032728,10090.ENSMUSP00000038540,10090.ENSMUSP00000041447,10090.ENSMUSP00000045841,10090.ENSMUSP00000054556,10090.ENSMUSP00000080302,10090.ENSMUSP00000084450…	Mapk14,Stk32c,Rars,Arf5,Map4k3,Gucy1b1,Rars2,Cmpk1,Rab35,Tarsl2,Pdxk,Pdk2,Eprs,Eef1a2,Pgk1,Gnl1,Dnm1,Lars,Nt5m,Pars2,Mast1,Gk,Cask,Pik3c3,Mapk10,Mars,Iars,Gucy1a1,Pi4ka,Rab18
GO Process	GO:0015031	Protein transport	26	1162	0.54	0.71	6.73e-05	10090.ENSMUSP00000007444,10090.ENSMUSP00000016072,10090.ENSMUSP00000019290,10090.ENSMUSP00000020717,10090.ENSMUSP00000023071,10090.ENSMUSP00000023486,10090.ENSMUSP00000027743,10090.ENSMUSP00000029382,10090.ENSMUSP00000030279,10090.ENSMUSP00000030851,10090.ENSMUSP00000031492,10090.ENSMUSP00000032168,10090.ENSMUSP00000050156,10090.ENSMUSP00000064900,10090.ENSMUSP00000081664,10090.ENSMUSP00000083281…	Strada,Rrbp1,Cacng2,Arf5,Samm50,Tfrc,Stx6,Ppid,Atg4c,Tomm7,Rab35,Sec61a1,Timm8a1,Sec31b,Cacng3,Ap2s1,Snap91,Cltc,Gpm6b,Ap1s2,Tnpo3,Pik3c3,Mapk10,Ap2a1,Stx5a,Rab18
GO Process	GO:0051668	Localization within membrane	18	559	0.69	0.81	6.73e-05	10090.ENSMUSP00000015791,10090.ENSMUSP00000019290,10090.ENSMUSP00000021077,10090.ENSMUSP00000023071,10090.ENSMUSP00000027743,10090.ENSMUSP00000031492,10090.ENSMUSP00000032168,10090.ENSMUSP00000034756,10090.ENSMUSP00000044725,10090.ENSMUSP00000052107,10090.ENSMUSP00000081664,10090.ENSMUSP00000086139,10090.ENSMUSP00000092148,10090.ENSMUSP00000095331,10090.ENSMUSP00000108225,10090.ENSMUSP00000111098…	Lama5,Cacng2,Slc9a3r1,Samm50,Stx6,Rab35,Sec61a1,Anxa2,Bag4,Ttc7b,Cacng3,Adam22,Nfasc,Fam126b,Dpp10,Cask,Cacna1a,Mapk10
GO Process	GO:1990778	Protein localization to cell periphery	13	266	0.88	0.91	6.73e-05	10090.ENSMUSP00000015791,10090.ENSMUSP00000019290,10090.ENSMUSP00000021077,10090.ENSMUSP00000034756,10090.ENSMUSP00000044725,10090.ENSMUSP00000052107,10090.ENSMUSP00000081664,10090.ENSMUSP00000086139,10090.ENSMUSP00000092148,10090.ENSMUSP00000095331,10090.ENSMUSP00000108225,10090.ENSMUSP00000111098,10090.ENSMUSP00000127193	Lama5,Cacng2,Slc9a3r1,Anxa2,Bag4,Ttc7b,Cacng3,Adam22,Nfasc,Fam126b,Dpp10,Cask,Mapk10
GO Process	GO:0009987	Cellular process	131	16238	0.09	0.42	7.05e-05	10090.ENSMUSP00000000199,10090.ENSMUSP00000001127,10090.ENSMUSP00000001240,10090.ENSMUSP00000001716,10090.ENSMUSP00000002133,10090.ENSMUSP00000004786,10090.ENSMUSP00000004990,10090.ENSMUSP00000007444,10090.ENSMUSP00000007449,10090.ENSMUSP00000010804,10090.ENSMUSP00000015791,10090.ENSMUSP00000016072,10090.ENSMUSP00000016125,10090.ENSMUSP00000018992,10090.ENSMUSP00000019226,10090.ENSMUSP00000019290…	Ncs1,Poldip2,Agpat3,Ddt,Sdf2,Polr2e,Mapk14,Strada,Akr1b7,Plcd1,Lama5,Rrbp1,Stk32c,Rars,Slc25a22,Cacng2,Ubxn6,Macroh2a2,Arf5,Slc9a3r1,Auh,Clptm1l,Samm50,Tfrc,Acy1,Map4k3,Stx6,Itgav,Rbbp9,Ppid,Gucy1b1,Aimp1,Decr1,Rars2,Atg4c,Cmpk1,Tomm7,Rab35,Sec61a1,Chchd6,Tarsl2,Fah,Lhpp,Gpc4,Gsr,Asah1,Anxa2,Prkab2,C1qc,Fbxo2,Pdxk,Syne1,C1qb,Pdk2,Kcna2,Map6d1,Bag4,Hibch,Eprs,Lgi3,Grhpr,C1qa,Timm8a1,Ttc7b,Basp1,Ee…
GO Process	GO:0045184	Establishment of protein localization	27	1263	0.52	0.7	7.05e-05	10090.ENSMUSP00000007444,10090.ENSMUSP00000016072,10090.ENSMUSP00000019290,10090.ENSMUSP00000020283,10090.ENSMUSP00000020717,10090.ENSMUSP00000023071,10090.ENSMUSP00000023486,10090.ENSMUSP00000027743,10090.ENSMUSP00000029382,10090.ENSMUSP00000030279,10090.ENSMUSP00000030851,10090.ENSMUSP00000031492,10090.ENSMUSP00000032168,10090.ENSMUSP00000050156,10090.ENSMUSP00000064900,10090.ENSMUSP00000081664…	Strada,Rrbp1,Cacng2,Macroh2a2,Arf5,Samm50,Tfrc,Stx6,Ppid,Atg4c,Tomm7,Rab35,Sec61a1,Timm8a1,Sec31b,Cacng3,Ap2s1,Snap91,Cltc,Gpm6b,Ap1s2,Tnpo3,Pik3c3,Mapk10,Ap2a1,Stx5a,Rab18
GO Component	GO:0098978	Glutamatergic synapse	16	522	0.67	0.8		10090.ENSMUSP00000000199,10090.ENSMUSP00000004990,10090.ENSMUSP00000019290,10090.ENSMUSP00000029635,10090.ENSMUSP00000033450,10090.ENSMUSP00000075687,10090.ENSMUSP00000081664,10090.ENSMUSP00000086139,10090.ENSMUSP00000088618,10090.ENSMUSP00000112436,10090.ENSMUSP00000120362,10090.ENSMUSP00000127193,10090.ENSMUSP00000130668,10090.ENSMUSP00000131030,10090.ENSMUSP00000142138,10090.ENSMUSP00000145160	Ncs1,Mapk14,Cacng2,Gucy1b1,Gpc4,Gria3,Cacng3,Adam22,Dnm1,Cacna1a,Gpc6,Mapk10,Ncam1,Sipa1l1,Gucy1a1,Add2
GO Function	GO:0000166	Nucleotide binding	37	2205	0.41	0.63	7.31e-05	10090.ENSMUSP00000004990,10090.ENSMUSP00000007444,10090.ENSMUSP00000016125,10090.ENSMUSP00000018992,10090.ENSMUSP00000020717,10090.ENSMUSP00000025089,10090.ENSMUSP00000029635,10090.ENSMUSP00000029877,10090.ENSMUSP00000029968,10090.ENSMUSP00000030491,10090.ENSMUSP00000031492,10090.ENSMUSP00000032728,10090.ENSMUSP00000033992,10090.ENSMUSP00000038540,10090.ENSMUSP00000041447,10090.ENSMUSP00000044725…	Mapk14,Strada,Stk32c,Rars,Arf5,Map4k3,Gucy1b1,Decr1,Rars2,Cmpk1,Rab35,Tarsl2,Gsr,Pdxk,Pdk2,Bag4,Eprs,Grhpr,Eef1a2,Dnaja4,Pgk1,Gnl1,Dnm1,Lars,Nt5m,Pars2,Mast1,Gk,Cask,Pik3c3,Pde4d,Mapk10,Mars,Iars,Gucy1a1,Pi4ka,Rab18
GO Component	GO:0005829	Cytosol	53	4213	0.29	0.54	7.51e-05	10090.ENSMUSP00000000199,10090.ENSMUSP00000004990,10090.ENSMUSP00000007444,10090.ENSMUSP00000007449,10090.ENSMUSP00000010804,10090.ENSMUSP00000018992,10090.ENSMUSP00000019290,10090.ENSMUSP00000019722,10090.ENSMUSP00000027743,10090.ENSMUSP00000028499,10090.ENSMUSP00000029382,10090.ENSMUSP00000029635,10090.ENSMUSP00000029663,10090.ENSMUSP00000029877,10090.ENSMUSP00000032172,10090.ENSMUSP00000033241…	Ncs1,Mapk14,Strada,Akr1b7,Plcd1,Rars,Cacng2,Ubxn6,Stx6,Itgav,Ppid,Gucy1b1,Aimp1,Decr1,Chchd6,Lhpp,Gsr,Anxa2,Prkab2,Fbxo2,Pdxk,Pdk2,Bag4,Eprs,Grhpr,Ttc7b,Marcksl1,Fahd1,Fam110b,Msra,Capn2,Ephx2,Dnaja4,Pgk1,Sult4a1,Aldoa,Prune2,Lars,Fam126b,Snap91,Cltc,Srsf5,Cask,Pik3c3,Pde4d,Naa30,Comt,Mars,Ncam1,Iars,Stx5a,Gucy1a1,Rufy3
Monarch	MP:0009538	Abnormal synapse morphology	12	213	0.94	0.93	7.69e-05	10090.ENSMUSP00000015791,10090.ENSMUSP00000019290,10090.ENSMUSP00000039440,10090.ENSMUSP00000053943,10090.ENSMUSP00000054556,10090.ENSMUSP00000088618,10090.ENSMUSP00000092148,10090.ENSMUSP00000096096,10090.ENSMUSP00000107913,10090.ENSMUSP00000112436,10090.ENSMUSP00000124048,10090.ENSMUSP00000157011	Lama5,Cacng2,Syne1,Basp1,Eef1a2,Dnm1,Nfasc,Snap91,Ap1s2,Cacna1a,Sirpa,Rab18
GO Function	GO:0003824	Catalytic activity	66	5633	0.26	0.52	8.01e-05	10090.ENSMUSP00000001240,10090.ENSMUSP00000001716,10090.ENSMUSP00000004786,10090.ENSMUSP00000004990,10090.ENSMUSP00000007444,10090.ENSMUSP00000007449,10090.ENSMUSP00000010804,10090.ENSMUSP00000016125,10090.ENSMUSP00000018992,10090.ENSMUSP00000020717,10090.ENSMUSP00000021913,10090.ENSMUSP00000024031,10090.ENSMUSP00000025089,10090.ENSMUSP00000028848,10090.ENSMUSP00000028915,10090.ENSMUSP00000029382…	Agpat3,Ddt,Polr2e,Mapk14,Strada,Akr1b7,Plcd1,Stk32c,Rars,Arf5,Auh,Acy1,Map4k3,Fahd2a,Rbbp9,Ppid,Gucy1b1,Decr1,Rars2,Atg4c,Cmpk1,Rab35,Tarsl2,Fah,Lhpp,Gsr,Asah1,Prkab2,Pdxk,Apmap,Pdk2,Hibch,Eprs,Grhpr,Eef1a2,Fahd1,Trim32,Msra,Capn2,Ephx2,Iah1,Pgk1,Sult4a1,Gnl1,Aldoa,Prune2,Adam22,Dnm1,Lars,Nt5m,Pars2,Mpp3,Mast1,Dpp10,Gk,Cask,Pik3c3,Pde4d,Naa30,Mapk10,Comt,Mars,Iars,Gucy1a1,Pi4ka,Rab18
GO Function	GO:0036094	Small molecule binding	40	2586	0.38	0.59	9.13e-05	10090.ENSMUSP00000004990,10090.ENSMUSP00000007444,10090.ENSMUSP00000010804,10090.ENSMUSP00000016125,10090.ENSMUSP00000018992,10090.ENSMUSP00000020717,10090.ENSMUSP00000025089,10090.ENSMUSP00000029635,10090.ENSMUSP00000029877,10090.ENSMUSP00000029968,10090.ENSMUSP00000030491,10090.ENSMUSP00000031492,10090.ENSMUSP00000032728,10090.ENSMUSP00000033992,10090.ENSMUSP00000038540,10090.ENSMUSP00000041447…	Mapk14,Strada,Plcd1,Stk32c,Rars,Arf5,Map4k3,Gucy1b1,Decr1,Rars2,Cmpk1,Rab35,Tarsl2,Gsr,Pdxk,Pdk2,Bag4,Eprs,Grhpr,Eef1a2,Dnaja4,Pgk1,Gnl1,Aldoa,Dnm1,Lars,Snap91,Nt5m,Pars2,Mast1,Gk,Cask,Pik3c3,Pde4d,Mapk10,Mars,Iars,Gucy1a1,Pi4ka,Rab18
COMPARTMENTS	GOCC:0032991	Protein-containing complex	61	5305	0.25	0.5	0.00015	10090.ENSMUSP00000002133,10090.ENSMUSP00000004786,10090.ENSMUSP00000004990,10090.ENSMUSP00000007444,10090.ENSMUSP00000015791,10090.ENSMUSP00000018992,10090.ENSMUSP00000019220,10090.ENSMUSP00000019290,10090.ENSMUSP00000019722,10090.ENSMUSP00000021077,10090.ENSMUSP00000023071,10090.ENSMUSP00000023486,10090.ENSMUSP00000027743,10090.ENSMUSP00000028499,10090.ENSMUSP00000029635,10090.ENSMUSP00000029663…	Sdf2,Polr2e,Mapk14,Strada,Lama5,Rars,Strn4,Cacng2,Ubxn6,Slc9a3r1,Samm50,Tfrc,Stx6,Itgav,Gucy1b1,Aimp1,Tomm7,Sec61a1,Chchd6,Gsr,Anxa2,Prkab2,C1qc,Fbxo2,Syne1,C1qb,Pdk2,Kcna2,Eprs,Grhpr,C1qa,Timm8a1,Basp1,Eef1a2,Fahd1,Sec31b,Capn2,Gria3,Cacng3,Ap2s1,Aldoa,Htatsf1,Dnm1,Lars,Snap91,Cltc,Coro2a,Trp53bp1,Tnks1bp1,Dpp10,Pik3c3,Cacna1a,Pde4d,Naa30,Dpy30,Ap2a1,Mars,Iars,Stx5a,Gucy1a1,Add2
GO Function	GO:0017076	Purine nucleotide binding	33	1943	0.42	0.6	0.00018	10090.ENSMUSP00000004990,10090.ENSMUSP00000007444,10090.ENSMUSP00000016125,10090.ENSMUSP00000018992,10090.ENSMUSP00000020717,10090.ENSMUSP00000025089,10090.ENSMUSP00000029635,10090.ENSMUSP00000029968,10090.ENSMUSP00000030491,10090.ENSMUSP00000031492,10090.ENSMUSP00000032728,10090.ENSMUSP00000038540,10090.ENSMUSP00000041447,10090.ENSMUSP00000044725,10090.ENSMUSP00000045841,10090.ENSMUSP00000054556…	Mapk14,Strada,Stk32c,Rars,Arf5,Map4k3,Gucy1b1,Rars2,Cmpk1,Rab35,Tarsl2,Pdxk,Pdk2,Bag4,Eprs,Eef1a2,Dnaja4,Pgk1,Gnl1,Dnm1,Lars,Pars2,Mast1,Gk,Cask,Pik3c3,Pde4d,Mapk10,Mars,Iars,Gucy1a1,Pi4ka,Rab18
GO Function	GO:0043168	Anion binding	38	2465	0.37	0.57	0.00018	10090.ENSMUSP00000004990,10090.ENSMUSP00000007444,10090.ENSMUSP00000010804,10090.ENSMUSP00000016125,10090.ENSMUSP00000018992,10090.ENSMUSP00000020717,10090.ENSMUSP00000025089,10090.ENSMUSP00000029635,10090.ENSMUSP00000029877,10090.ENSMUSP00000029968,10090.ENSMUSP00000030491,10090.ENSMUSP00000031492,10090.ENSMUSP00000032728,10090.ENSMUSP00000033992,10090.ENSMUSP00000034756,10090.ENSMUSP00000038540…	Mapk14,Strada,Plcd1,Stk32c,Rars,Arf5,Map4k3,Gucy1b1,Decr1,Rars2,Cmpk1,Rab35,Tarsl2,Gsr,Anxa2,Pdxk,Pdk2,Eprs,Grhpr,Eef1a2,Dnaja4,Pgk1,Gnl1,Dnm1,Lars,Snap91,Pars2,Mast1,Gk,Cask,Pik3c3,Pde4d,Mapk10,Mars,Iars,Gucy1a1,Pi4ka,Rab18
GO Component	GO:0032991	Protein-containing complex	64	5743	0.23	0.48	0.00018	10090.ENSMUSP00000002133,10090.ENSMUSP00000004786,10090.ENSMUSP00000007444,10090.ENSMUSP00000015791,10090.ENSMUSP00000018992,10090.ENSMUSP00000019220,10090.ENSMUSP00000019290,10090.ENSMUSP00000019722,10090.ENSMUSP00000020283,10090.ENSMUSP00000021077,10090.ENSMUSP00000023071,10090.ENSMUSP00000023486,10090.ENSMUSP00000027743,10090.ENSMUSP00000028499,10090.ENSMUSP00000029635,10090.ENSMUSP00000029663…	Sdf2,Polr2e,Strada,Lama5,Rars,Strn4,Cacng2,Ubxn6,Macroh2a2,Slc9a3r1,Samm50,Tfrc,Stx6,Itgav,Gucy1b1,Aimp1,Decr1,Tomm7,Sec61a1,Chchd6,Anxa2,Prkab2,C1qc,Fbxo2,Syne1,C1qb,Pdk2,Kcna2,Eprs,Grhpr,C1qa,Timm8a1,Basp1,Eef1a2,Sec31b,Capn2,Gria3,Cacng3,Ap2s1,Aldoa,Htatsf1,Dnm1,Lars,Snap91,Cltc,Coro2a,Trp53bp1,Tnks1bp1,Ap1s2,Dpp10,Cask,Pik3c3,Cacna1a,Pde4d,Naa30,Dpy30,Ap2a1,Mars,Sipa1l1,Cox7a2l,Iars,Stx5a,Guc…
GO Component	GO:0045334	Clathrin-coated endocytic vesicle	5	25	1.49	1	0.00018	10090.ENSMUSP00000031492,10090.ENSMUSP00000083281,10090.ENSMUSP00000096096,10090.ENSMUSP00000099475,10090.ENSMUSP00000127842	Rab35,Ap2s1,Snap91,Cltc,Ap2a1
GO Process	GO:0019752	Carboxylic acid metabolic process	21	843	0.58	0.69	0.00019	10090.ENSMUSP00000004990,10090.ENSMUSP00000007449,10090.ENSMUSP00000018992,10090.ENSMUSP00000021913,10090.ENSMUSP00000024031,10090.ENSMUSP00000029877,10090.ENSMUSP00000029968,10090.ENSMUSP00000032728,10090.ENSMUSP00000032865,10090.ENSMUSP00000034000,10090.ENSMUSP00000036410,10090.ENSMUSP00000045606,10090.ENSMUSP00000045841,10090.ENSMUSP00000047218,10090.ENSMUSP00000069209,10090.ENSMUSP00000080302…	Mapk14,Akr1b7,Rars,Auh,Acy1,Decr1,Rars2,Tarsl2,Fah,Asah1,Prkab2,Hibch,Eprs,Grhpr,Ephx2,Pgk1,Aldoa,Lars,Pars2,Mars,Iars
GO Process	GO:0051179	Localization	57	4555	0.28	0.51	0.00019	10090.ENSMUSP00000000199,10090.ENSMUSP00000004990,10090.ENSMUSP00000007444,10090.ENSMUSP00000015791,10090.ENSMUSP00000016072,10090.ENSMUSP00000019226,10090.ENSMUSP00000019290,10090.ENSMUSP00000019722,10090.ENSMUSP00000020283,10090.ENSMUSP00000020717,10090.ENSMUSP00000021077,10090.ENSMUSP00000022102,10090.ENSMUSP00000023071,10090.ENSMUSP00000023486,10090.ENSMUSP00000027743,10090.ENSMUSP00000028499…	Ncs1,Mapk14,Strada,Lama5,Rrbp1,Slc25a22,Cacng2,Ubxn6,Macroh2a2,Arf5,Slc9a3r1,Clptm1l,Samm50,Tfrc,Stx6,Itgav,Ppid,Atg4c,Tomm7,Rab35,Sec61a1,Anxa2,Syne1,Kcna2,Map6d1,Bag4,Lgi3,Timm8a1,Ttc7b,Marcksl1,Kcnj9,Sec31b,Gria3,Cacng3,Ap2s1,Adam22,Dnm1,Nfasc,Fam126b,Snap91,Cltc,Gpm6b,Ap1s2,Dpp10,Tmsb10,Tnpo3,Cask,Pik3c3,Cacna1a,Reps1,Sirpa,Dpy30,Mapk10,Ap2a1,Stx5a,Add2,Rab18
GO Process	GO:0072657	Protein localization to membrane	16	486	0.7	0.76	0.00019	10090.ENSMUSP00000015791,10090.ENSMUSP00000019290,10090.ENSMUSP00000021077,10090.ENSMUSP00000023071,10090.ENSMUSP00000032168,10090.ENSMUSP00000034756,10090.ENSMUSP00000044725,10090.ENSMUSP00000052107,10090.ENSMUSP00000081664,10090.ENSMUSP00000086139,10090.ENSMUSP00000092148,10090.ENSMUSP00000095331,10090.ENSMUSP00000108225,10090.ENSMUSP00000111098,10090.ENSMUSP00000112436,10090.ENSMUSP00000127193	Lama5,Cacng2,Slc9a3r1,Samm50,Sec61a1,Anxa2,Bag4,Ttc7b,Cacng3,Adam22,Nfasc,Fam126b,Dpp10,Cask,Cacna1a,Mapk10
GO Process	GO:0006520	Cellular amino acid metabolic process	12	262	0.85	0.81	0.00023	10090.ENSMUSP00000018992,10090.ENSMUSP00000021913,10090.ENSMUSP00000024031,10090.ENSMUSP00000029968,10090.ENSMUSP00000032728,10090.ENSMUSP00000032865,10090.ENSMUSP00000045606,10090.ENSMUSP00000045841,10090.ENSMUSP00000095197,10090.ENSMUSP00000102393,10090.ENSMUSP00000130666,10090.ENSMUSP00000132082	Rars,Auh,Acy1,Rars2,Tarsl2,Fah,Hibch,Eprs,Lars,Pars2,Mars,Iars
COMPARTMENTS	GOCC:0098978	Glutamatergic synapse	11	261	0.81	0.78	0.00026	10090.ENSMUSP00000000199,10090.ENSMUSP00000004990,10090.ENSMUSP00000019290,10090.ENSMUSP00000033450,10090.ENSMUSP00000075687,10090.ENSMUSP00000081664,10090.ENSMUSP00000086139,10090.ENSMUSP00000112436,10090.ENSMUSP00000120362,10090.ENSMUSP00000127193,10090.ENSMUSP00000130668	Ncs1,Mapk14,Cacng2,Gpc4,Gria3,Cacng3,Adam22,Cacna1a,Gpc6,Mapk10,Ncam1
COMPARTMENTS	GOCC:0005829	Cytosol	32	2014	0.39	0.56	0.00027	10090.ENSMUSP00000000199,10090.ENSMUSP00000004990,10090.ENSMUSP00000007444,10090.ENSMUSP00000010804,10090.ENSMUSP00000018992,10090.ENSMUSP00000027743,10090.ENSMUSP00000029382,10090.ENSMUSP00000029635,10090.ENSMUSP00000029663,10090.ENSMUSP00000033992,10090.ENSMUSP00000034756,10090.ENSMUSP00000037377,10090.ENSMUSP00000044725,10090.ENSMUSP00000045841,10090.ENSMUSP00000052107,10090.ENSMUSP00000055637…	Ncs1,Mapk14,Strada,Plcd1,Rars,Stx6,Ppid,Gucy1b1,Aimp1,Gsr,Anxa2,Fbxo2,Bag4,Eprs,Ttc7b,Marcksl1,Msra,Capn2,Dnaja4,Pgk1,Sult4a1,Aldoa,Prune2,Lars,Snap91,Cask,Pde4d,Naa30,Mars,Ncam1,Iars,Gucy1a1
COMPARTMENTS	GOCC:0045334	Clathrin-coated endocytic vesicle	5	27	1.45	0.95	0.00027	10090.ENSMUSP00000031492,10090.ENSMUSP00000083281,10090.ENSMUSP00000096096,10090.ENSMUSP00000099475,10090.ENSMUSP00000127842	Rab35,Ap2s1,Snap91,Cltc,Ap2a1
InterPro	IPR009080	Aminoacyl-tRNA synthetase, class Ia, anticodon-binding	5	13	1.77	0.97	0.0003	10090.ENSMUSP00000018992,10090.ENSMUSP00000029968,10090.ENSMUSP00000095197,10090.ENSMUSP00000130666,10090.ENSMUSP00000132082	Rars,Rars2,Lars,Mars,Iars
GO Process	GO:0071705	Nitrogen compound transport	29	1574	0.45	0.59	0.00031	10090.ENSMUSP00000007444,10090.ENSMUSP00000016072,10090.ENSMUSP00000019226,10090.ENSMUSP00000019290,10090.ENSMUSP00000020717,10090.ENSMUSP00000021077,10090.ENSMUSP00000023071,10090.ENSMUSP00000023486,10090.ENSMUSP00000027743,10090.ENSMUSP00000029382,10090.ENSMUSP00000030279,10090.ENSMUSP00000030851,10090.ENSMUSP00000031492,10090.ENSMUSP00000032168,10090.ENSMUSP00000050156,10090.ENSMUSP00000064900…	Strada,Rrbp1,Slc25a22,Cacng2,Arf5,Slc9a3r1,Samm50,Tfrc,Stx6,Ppid,Atg4c,Tomm7,Rab35,Sec61a1,Timm8a1,Sec31b,Cacng3,Ap2s1,Snap91,Cltc,Gpm6b,Ap1s2,Tnpo3,Pik3c3,Cacna1a,Mapk10,Ap2a1,Stx5a,Rab18
COMPARTMENTS	GOCC:0098794	Postsynapse	16	598	0.61	0.68	0.00031	10090.ENSMUSP00000000199,10090.ENSMUSP00000019220,10090.ENSMUSP00000019290,10090.ENSMUSP00000037377,10090.ENSMUSP00000039440,10090.ENSMUSP00000075687,10090.ENSMUSP00000078336,10090.ENSMUSP00000081664,10090.ENSMUSP00000086139,10090.ENSMUSP00000096096,10090.ENSMUSP00000111098,10090.ENSMUSP00000127193,10090.ENSMUSP00000130077,10090.ENSMUSP00000130668,10090.ENSMUSP00000131030,10090.ENSMUSP00000145160	Ncs1,Strn4,Cacng2,Fbxo2,Syne1,Gria3,Ablim1,Cacng3,Adam22,Snap91,Cask,Mapk10,Comt,Ncam1,Sipa1l1,Add2
COMPARTMENTS	GOCC:0036477	Somatodendritic compartment	18	758	0.56	0.65	0.00034	10090.ENSMUSP00000000199,10090.ENSMUSP00000019220,10090.ENSMUSP00000019290,10090.ENSMUSP00000037377,10090.ENSMUSP00000041702,10090.ENSMUSP00000068895,10090.ENSMUSP00000075687,10090.ENSMUSP00000081664,10090.ENSMUSP00000092148,10090.ENSMUSP00000098212,10090.ENSMUSP00000105363,10090.ENSMUSP00000111098,10090.ENSMUSP00000112436,10090.ENSMUSP00000127193,10090.ENSMUSP00000130077,10090.ENSMUSP00000130668…	Ncs1,Strn4,Cacng2,Fbxo2,Kcna2,Capn2,Gria3,Cacng3,Nfasc,Clip2,Mast1,Cask,Cacna1a,Mapk10,Comt,Ncam1,Sipa1l1,Rufy3
GO Function	GO:0032555	Purine ribonucleotide binding	32	1928	0.41	0.56	0.00037	10090.ENSMUSP00000004990,10090.ENSMUSP00000007444,10090.ENSMUSP00000016125,10090.ENSMUSP00000018992,10090.ENSMUSP00000020717,10090.ENSMUSP00000025089,10090.ENSMUSP00000029635,10090.ENSMUSP00000029968,10090.ENSMUSP00000030491,10090.ENSMUSP00000031492,10090.ENSMUSP00000032728,10090.ENSMUSP00000038540,10090.ENSMUSP00000041447,10090.ENSMUSP00000045841,10090.ENSMUSP00000054556,10090.ENSMUSP00000070413…	Mapk14,Strada,Stk32c,Rars,Arf5,Map4k3,Gucy1b1,Rars2,Cmpk1,Rab35,Tarsl2,Pdxk,Pdk2,Eprs,Eef1a2,Dnaja4,Pgk1,Gnl1,Dnm1,Lars,Pars2,Mast1,Gk,Cask,Pik3c3,Pde4d,Mapk10,Mars,Iars,Gucy1a1,Pi4ka,Rab18
GO Process	GO:0006886	Intracellular protein transport	18	671	0.62	0.67	0.0004	10090.ENSMUSP00000007444,10090.ENSMUSP00000019290,10090.ENSMUSP00000020717,10090.ENSMUSP00000023071,10090.ENSMUSP00000027743,10090.ENSMUSP00000030851,10090.ENSMUSP00000032168,10090.ENSMUSP00000050156,10090.ENSMUSP00000064900,10090.ENSMUSP00000081664,10090.ENSMUSP00000083281,10090.ENSMUSP00000099475,10090.ENSMUSP00000107913,10090.ENSMUSP00000110906,10090.ENSMUSP00000111479,10090.ENSMUSP00000127842…	Strada,Cacng2,Arf5,Samm50,Stx6,Tomm7,Sec61a1,Timm8a1,Sec31b,Cacng3,Ap2s1,Cltc,Ap1s2,Tnpo3,Pik3c3,Ap2a1,Stx5a,Rab18
GO Component	GO:0098793	Presynapse	17	687	0.58	0.65	0.0004	10090.ENSMUSP00000000199,10090.ENSMUSP00000027743,10090.ENSMUSP00000029635,10090.ENSMUSP00000031492,10090.ENSMUSP00000033450,10090.ENSMUSP00000041702,10090.ENSMUSP00000046705,10090.ENSMUSP00000055637,10090.ENSMUSP00000060110,10090.ENSMUSP00000075687,10090.ENSMUSP00000088618,10090.ENSMUSP00000096096,10090.ENSMUSP00000099475,10090.ENSMUSP00000107913,10090.ENSMUSP00000111098,10090.ENSMUSP00000112436…	Ncs1,Stx6,Gucy1b1,Rab35,Gpc4,Kcna2,Lgi3,Marcksl1,Kcnj9,Gria3,Dnm1,Snap91,Cltc,Ap1s2,Cask,Cacna1a,Ncam1
GO Function	GO:0005245	Voltage-gated calcium channel activity	6	46	1.3	0.88	0.00041	10090.ENSMUSP00000000199,10090.ENSMUSP00000019290,10090.ENSMUSP00000028499,10090.ENSMUSP00000055637,10090.ENSMUSP00000081664,10090.ENSMUSP00000112436	Ncs1,Cacng2,Itgav,Marcksl1,Cacng3,Cacna1a
GO Function	GO:0035639	Purine ribonucleoside triphosphate binding	31	1847	0.41	0.56	0.00041	10090.ENSMUSP00000004990,10090.ENSMUSP00000007444,10090.ENSMUSP00000016125,10090.ENSMUSP00000018992,10090.ENSMUSP00000020717,10090.ENSMUSP00000025089,10090.ENSMUSP00000029635,10090.ENSMUSP00000029968,10090.ENSMUSP00000030491,10090.ENSMUSP00000031492,10090.ENSMUSP00000032728,10090.ENSMUSP00000038540,10090.ENSMUSP00000041447,10090.ENSMUSP00000045841,10090.ENSMUSP00000054556,10090.ENSMUSP00000070413…	Mapk14,Strada,Stk32c,Rars,Arf5,Map4k3,Gucy1b1,Rars2,Cmpk1,Rab35,Tarsl2,Pdxk,Pdk2,Eprs,Eef1a2,Dnaja4,Pgk1,Gnl1,Dnm1,Lars,Pars2,Mast1,Gk,Cask,Pik3c3,Mapk10,Mars,Iars,Gucy1a1,Pi4ka,Rab18
GO Function	GO:0005262	Calcium channel activity	8	114	1.03	0.82	0.00045	10090.ENSMUSP00000000199,10090.ENSMUSP00000019290,10090.ENSMUSP00000028499,10090.ENSMUSP00000032168,10090.ENSMUSP00000034756,10090.ENSMUSP00000055637,10090.ENSMUSP00000081664,10090.ENSMUSP00000112436	Ncs1,Cacng2,Itgav,Sec61a1,Anxa2,Marcksl1,Cacng3,Cacna1a
GO Component	GO:0030125	Clathrin vesicle coat	5	32	1.38	0.88	0.00047	10090.ENSMUSP00000083281,10090.ENSMUSP00000096096,10090.ENSMUSP00000099475,10090.ENSMUSP00000107913,10090.ENSMUSP00000127842	Ap2s1,Snap91,Cltc,Ap1s2,Ap2a1
GO Component	GO:0030117	Membrane coat	7	95	1.05	0.81	0.00049	10090.ENSMUSP00000064900,10090.ENSMUSP00000083281,10090.ENSMUSP00000088618,10090.ENSMUSP00000096096,10090.ENSMUSP00000099475,10090.ENSMUSP00000107913,10090.ENSMUSP00000127842	Sec31b,Ap2s1,Dnm1,Snap91,Cltc,Ap1s2,Ap2a1
GO Component	GO:0030120	Vesicle coat	6	60	1.19	0.84	0.00049	10090.ENSMUSP00000064900,10090.ENSMUSP00000083281,10090.ENSMUSP00000096096,10090.ENSMUSP00000099475,10090.ENSMUSP00000107913,10090.ENSMUSP00000127842	Sec31b,Ap2s1,Snap91,Cltc,Ap1s2,Ap2a1
COMPARTMENTS	GOCC:0043005	Neuron projection	22	1122	0.48	0.59	0.0005	10090.ENSMUSP00000000199,10090.ENSMUSP00000019220,10090.ENSMUSP00000019290,10090.ENSMUSP00000021077,10090.ENSMUSP00000037377,10090.ENSMUSP00000041702,10090.ENSMUSP00000053943,10090.ENSMUSP00000068895,10090.ENSMUSP00000075687,10090.ENSMUSP00000086139,10090.ENSMUSP00000088618,10090.ENSMUSP00000092148,10090.ENSMUSP00000096096,10090.ENSMUSP00000098212,10090.ENSMUSP00000105363,10090.ENSMUSP00000111098…	Ncs1,Strn4,Cacng2,Slc9a3r1,Fbxo2,Kcna2,Basp1,Capn2,Gria3,Adam22,Dnm1,Nfasc,Snap91,Clip2,Mast1,Cask,Cacna1a,Mapk10,Comt,Ncam1,Sipa1l1,Rufy3
GO Component	GO:0062167	Complement component C1q complex	3	3	2.19	0.93	0.00051	10090.ENSMUSP00000036747,10090.ENSMUSP00000040246,10090.ENSMUSP00000048836	C1qc,C1qb,C1qa
TISSUES	BTO:0000233	Cerebral cortex	14	457	0.67	0.67	0.00055	10090.ENSMUSP00000022102,10090.ENSMUSP00000023071,10090.ENSMUSP00000028848,10090.ENSMUSP00000028915,10090.ENSMUSP00000030491,10090.ENSMUSP00000038540,10090.ENSMUSP00000047218,10090.ENSMUSP00000053943,10090.ENSMUSP00000107848,10090.ENSMUSP00000107913,10090.ENSMUSP00000112436,10090.ENSMUSP00000127193,10090.ENSMUSP00000143302,10090.ENSMUSP00000145160	Clptm1l,Samm50,Fahd2a,Rbbp9,Cmpk1,Pdxk,Grhpr,Basp1,Gpm6b,Ap1s2,Cacna1a,Mapk10,Rufy3,Add2
COMPARTMENTS	GOCC:0099240	Intrinsic component of synaptic membrane	10	243	0.8	0.71	0.00066	10090.ENSMUSP00000019290,10090.ENSMUSP00000033450,10090.ENSMUSP00000041702,10090.ENSMUSP00000055637,10090.ENSMUSP00000060110,10090.ENSMUSP00000075687,10090.ENSMUSP00000081664,10090.ENSMUSP00000086139,10090.ENSMUSP00000112436,10090.ENSMUSP00000130668	Cacng2,Gpc4,Kcna2,Marcksl1,Kcnj9,Gria3,Cacng3,Adam22,Cacna1a,Ncam1
GO Process	GO:0031623	Receptor internalization	7	75	1.16	0.8	0.00075	10090.ENSMUSP00000019290,10090.ENSMUSP00000023486,10090.ENSMUSP00000081664,10090.ENSMUSP00000083281,10090.ENSMUSP00000088618,10090.ENSMUSP00000099475,10090.ENSMUSP00000127842	Cacng2,Tfrc,Cacng3,Ap2s1,Dnm1,Cltc,Ap2a1
GO Process	GO:0032879	Regulation of localization	36	2366	0.37	0.51	0.00075	10090.ENSMUSP00000000199,10090.ENSMUSP00000004990,10090.ENSMUSP00000010804,10090.ENSMUSP00000019226,10090.ENSMUSP00000019290,10090.ENSMUSP00000021077,10090.ENSMUSP00000023486,10090.ENSMUSP00000027743,10090.ENSMUSP00000028499,10090.ENSMUSP00000029382,10090.ENSMUSP00000029663,10090.ENSMUSP00000030851,10090.ENSMUSP00000033450,10090.ENSMUSP00000034756,10090.ENSMUSP00000041702,10090.ENSMUSP00000044725…	Ncs1,Mapk14,Plcd1,Slc25a22,Cacng2,Slc9a3r1,Tfrc,Stx6,Itgav,Ppid,Aimp1,Tomm7,Gpc4,Anxa2,Kcna2,Bag4,Eprs,Lgi3,Kcnj9,Cacng3,Dnm1,Snap91,Rasgrf2,Cltc,Gpm6b,Dpp10,Cask,Pik3c3,Cacna1a,Pde4d,Gpc6,Sirpa,Ap2a1,Comt,Ncam1,Rufy3
GO Process	GO:0044281	Small molecule metabolic process	29	1658	0.43	0.54	0.00075	10090.ENSMUSP00000004990,10090.ENSMUSP00000007449,10090.ENSMUSP00000018992,10090.ENSMUSP00000021913,10090.ENSMUSP00000024031,10090.ENSMUSP00000029635,10090.ENSMUSP00000029877,10090.ENSMUSP00000029968,10090.ENSMUSP00000030491,10090.ENSMUSP00000032728,10090.ENSMUSP00000032865,10090.ENSMUSP00000034000,10090.ENSMUSP00000036410,10090.ENSMUSP00000038540,10090.ENSMUSP00000041447,10090.ENSMUSP00000045606…	Mapk14,Akr1b7,Rars,Auh,Acy1,Gucy1b1,Decr1,Rars2,Cmpk1,Tarsl2,Fah,Asah1,Prkab2,Pdxk,Pdk2,Hibch,Eprs,Grhpr,Ephx2,Pgk1,Aldoa,Lars,Nt5m,Pars2,Gk,Pde4d,Mars,Iars,Gucy1a1
GO Component	GO:0099240	Intrinsic component of synaptic membrane	10	252	0.79	0.69	0.00076	10090.ENSMUSP00000019290,10090.ENSMUSP00000033450,10090.ENSMUSP00000041702,10090.ENSMUSP00000055637,10090.ENSMUSP00000060110,10090.ENSMUSP00000075687,10090.ENSMUSP00000081664,10090.ENSMUSP00000086139,10090.ENSMUSP00000112436,10090.ENSMUSP00000130668	Cacng2,Gpc4,Kcna2,Marcksl1,Kcnj9,Gria3,Cacng3,Adam22,Cacna1a,Ncam1
STRING clusters	CL:11179	Clathrin coat, and Presynaptic endocytosis	7	72	1.17	0.8	0.00078	10090.ENSMUSP00000083281,10090.ENSMUSP00000088618,10090.ENSMUSP00000096096,10090.ENSMUSP00000099475,10090.ENSMUSP00000107913,10090.ENSMUSP00000123238,10090.ENSMUSP00000127842	Ap2s1,Dnm1,Snap91,Cltc,Ap1s2,Reps1,Ap2a1
TISSUES	BTO:0000478	Forebrain	15	553	0.62	0.63	0.00078	10090.ENSMUSP00000022102,10090.ENSMUSP00000023071,10090.ENSMUSP00000028848,10090.ENSMUSP00000028915,10090.ENSMUSP00000030491,10090.ENSMUSP00000038540,10090.ENSMUSP00000047218,10090.ENSMUSP00000053943,10090.ENSMUSP00000084977,10090.ENSMUSP00000107848,10090.ENSMUSP00000107913,10090.ENSMUSP00000112436,10090.ENSMUSP00000127193,10090.ENSMUSP00000143302,10090.ENSMUSP00000145160	Clptm1l,Samm50,Fahd2a,Rbbp9,Cmpk1,Pdxk,Grhpr,Basp1,Prune2,Gpm6b,Ap1s2,Cacna1a,Mapk10,Rufy3,Add2
GO Component	GO:0098797	Plasma membrane protein complex	15	589	0.59	0.62	0.00079	10090.ENSMUSP00000019290,10090.ENSMUSP00000021077,10090.ENSMUSP00000023486,10090.ENSMUSP00000028499,10090.ENSMUSP00000034756,10090.ENSMUSP00000041702,10090.ENSMUSP00000075687,10090.ENSMUSP00000081664,10090.ENSMUSP00000083281,10090.ENSMUSP00000096096,10090.ENSMUSP00000099475,10090.ENSMUSP00000108225,10090.ENSMUSP00000112436,10090.ENSMUSP00000113488,10090.ENSMUSP00000127842	Cacng2,Slc9a3r1,Tfrc,Itgav,Anxa2,Kcna2,Gria3,Cacng3,Ap2s1,Snap91,Cltc,Dpp10,Cacna1a,Pde4d,Ap2a1
COMPARTMENTS	GOCC:0016020	Membrane	58	5247	0.23	0.44	0.0008	10090.ENSMUSP00000001240,10090.ENSMUSP00000010804,10090.ENSMUSP00000016072,10090.ENSMUSP00000019226,10090.ENSMUSP00000019290,10090.ENSMUSP00000019722,10090.ENSMUSP00000020717,10090.ENSMUSP00000021077,10090.ENSMUSP00000023071,10090.ENSMUSP00000023486,10090.ENSMUSP00000027743,10090.ENSMUSP00000028499,10090.ENSMUSP00000030851,10090.ENSMUSP00000031492,10090.ENSMUSP00000032168,10090.ENSMUSP00000032172…	Agpat3,Plcd1,Rrbp1,Slc25a22,Cacng2,Ubxn6,Arf5,Slc9a3r1,Samm50,Tfrc,Stx6,Itgav,Tomm7,Rab35,Sec61a1,Chchd6,Gpc4,Gsr,Anxa2,Syne1,Kcna2,Eprs,Basp1,Marcksl1,Kcnj9,Sec31b,Msra,Capn2,Gria3,Pgk1,Cacng3,Ap2s1,Aldoa,Adam22,Dnm1,Nfasc,Snap91,Rasgrf2,Cltc,Mast1,Gpm6b,Dpp10,Tnpo3,Cask,Pik3c3,Cacna1a,Pde4d,Reps1,Sirpa,Mapk10,Ap2a1,Comt,Ncam1,Cox7a2l,Stx5a,Ly6c1,Add2,Pi4ka
GO Component	GO:0005622	Intracellular anatomical structure	119	14759	0.09	0.37	0.00086	10090.ENSMUSP00000000199,10090.ENSMUSP00000001127,10090.ENSMUSP00000001240,10090.ENSMUSP00000001716,10090.ENSMUSP00000002133,10090.ENSMUSP00000004786,10090.ENSMUSP00000004990,10090.ENSMUSP00000007444,10090.ENSMUSP00000007449,10090.ENSMUSP00000010804,10090.ENSMUSP00000016072,10090.ENSMUSP00000018992,10090.ENSMUSP00000019220,10090.ENSMUSP00000019226,10090.ENSMUSP00000019290,10090.ENSMUSP00000019722…	Ncs1,Poldip2,Agpat3,Ddt,Sdf2,Polr2e,Mapk14,Strada,Akr1b7,Plcd1,Rrbp1,Rars,Strn4,Slc25a22,Cacng2,Ubxn6,Macroh2a2,Arf5,Slc9a3r1,Auh,Clptm1l,Samm50,Tfrc,Acy1,Map4k3,Stx6,Itgav,Fahd2a,Rbbp9,Ppid,Gucy1b1,Aimp1,Decr1,Rars2,Atg4c,Cmpk1,Tomm7,Rab35,Sec61a1,Chchd6,Tarsl2,Lhpp,Gpc4,Gsr,Asah1,Anxa2,Prkab2,Fbxo2,Pdxk,Syne1,Pdk2,Kcna2,Map6d1,Bag4,Hibch,Eprs,Lgi3,Grhpr,Timm8a1,Ckap4,Ttc7b,Basp1,Eef1a2,Marcksl1…
COMPARTMENTS	GOCC:0098796	Membrane protein complex	24	1359	0.43	0.54	0.00086	10090.ENSMUSP00000019290,10090.ENSMUSP00000021077,10090.ENSMUSP00000023071,10090.ENSMUSP00000023486,10090.ENSMUSP00000027743,10090.ENSMUSP00000028499,10090.ENSMUSP00000030851,10090.ENSMUSP00000032168,10090.ENSMUSP00000032172,10090.ENSMUSP00000039440,10090.ENSMUSP00000041702,10090.ENSMUSP00000064900,10090.ENSMUSP00000075687,10090.ENSMUSP00000081664,10090.ENSMUSP00000083281,10090.ENSMUSP00000088618…	Cacng2,Slc9a3r1,Samm50,Tfrc,Stx6,Itgav,Tomm7,Sec61a1,Chchd6,Syne1,Kcna2,Sec31b,Gria3,Cacng3,Ap2s1,Dnm1,Snap91,Cltc,Dpp10,Pik3c3,Cacna1a,Pde4d,Ap2a1,Stx5a
WikiPathways	WP662	Amino acid metabolism	7	95	1.05	0.76	0.00089	10090.ENSMUSP00000018992,10090.ENSMUSP00000021913,10090.ENSMUSP00000032865,10090.ENSMUSP00000033992,10090.ENSMUSP00000045606,10090.ENSMUSP00000045841,10090.ENSMUSP00000132082	Rars,Auh,Fah,Gsr,Hibch,Eprs,Iars
GO Component	GO:0030132	Clathrin coat of coated pit	4	18	1.53	0.83	0.00091	10090.ENSMUSP00000083281,10090.ENSMUSP00000096096,10090.ENSMUSP00000099475,10090.ENSMUSP00000127842	Ap2s1,Snap91,Cltc,Ap2a1
Reactome	MMU-1430728	Metabolism	30	1754	0.42	0.53	0.00093	10090.ENSMUSP00000001240,10090.ENSMUSP00000007449,10090.ENSMUSP00000010804,10090.ENSMUSP00000021913,10090.ENSMUSP00000024031,10090.ENSMUSP00000029877,10090.ENSMUSP00000030491,10090.ENSMUSP00000032865,10090.ENSMUSP00000033241,10090.ENSMUSP00000033450,10090.ENSMUSP00000033992,10090.ENSMUSP00000034000,10090.ENSMUSP00000036410,10090.ENSMUSP00000038540,10090.ENSMUSP00000041447,10090.ENSMUSP00000045606…	Agpat3,Akr1b7,Plcd1,Auh,Acy1,Decr1,Cmpk1,Fah,Lhpp,Gpc4,Gsr,Asah1,Prkab2,Pdxk,Pdk2,Hibch,Grhpr,Fahd1,Ephx2,Pgk1,Sult4a1,Aldoa,Nt5m,Gk,Pik3c3,Cacna1a,Gpc6,Comt,Cox7a2l,Pi4ka
Reactome	MMU-373760	L1CAM interactions	7	68	1.2	0.78	0.00093	10090.ENSMUSP00000028499,10090.ENSMUSP00000083281,10090.ENSMUSP00000088618,10090.ENSMUSP00000092148,10090.ENSMUSP00000099475,10090.ENSMUSP00000127842,10090.ENSMUSP00000130668	Itgav,Ap2s1,Dnm1,Nfasc,Cltc,Ap2a1,Ncam1
WikiPathways	WP1496	Oxidative damage response	5	40	1.28	0.79	0.001	10090.ENSMUSP00000036747,10090.ENSMUSP00000040246,10090.ENSMUSP00000044725,10090.ENSMUSP00000048836,10090.ENSMUSP00000127193	C1qc,C1qb,Bag4,C1qa,Mapk10
GO Process	GO:0006810	Transport	48	3782	0.29	0.46	0.0012	10090.ENSMUSP00000000199,10090.ENSMUSP00000004990,10090.ENSMUSP00000007444,10090.ENSMUSP00000016072,10090.ENSMUSP00000019226,10090.ENSMUSP00000019290,10090.ENSMUSP00000019722,10090.ENSMUSP00000020717,10090.ENSMUSP00000021077,10090.ENSMUSP00000022102,10090.ENSMUSP00000023071,10090.ENSMUSP00000023486,10090.ENSMUSP00000027743,10090.ENSMUSP00000028499,10090.ENSMUSP00000029382,10090.ENSMUSP00000030279…	Ncs1,Mapk14,Strada,Rrbp1,Slc25a22,Cacng2,Ubxn6,Arf5,Slc9a3r1,Clptm1l,Samm50,Tfrc,Stx6,Itgav,Ppid,Atg4c,Tomm7,Rab35,Sec61a1,Anxa2,Syne1,Kcna2,Map6d1,Lgi3,Timm8a1,Marcksl1,Kcnj9,Sec31b,Gria3,Cacng3,Ap2s1,Dnm1,Snap91,Cltc,Gpm6b,Ap1s2,Tnpo3,Cask,Pik3c3,Cacna1a,Reps1,Sirpa,Dpy30,Mapk10,Ap2a1,Stx5a,Add2,Rab18
KEGG	mmu01100	Metabolic pathways	26	1534	0.42	0.51	0.0012	10090.ENSMUSP00000001240,10090.ENSMUSP00000007449,10090.ENSMUSP00000010804,10090.ENSMUSP00000021913,10090.ENSMUSP00000024031,10090.ENSMUSP00000029635,10090.ENSMUSP00000030491,10090.ENSMUSP00000032865,10090.ENSMUSP00000033992,10090.ENSMUSP00000034000,10090.ENSMUSP00000038540,10090.ENSMUSP00000045606,10090.ENSMUSP00000045841,10090.ENSMUSP00000047218,10090.ENSMUSP00000055827,10090.ENSMUSP00000069209…	Agpat3,Akr1b7,Plcd1,Auh,Acy1,Gucy1b1,Cmpk1,Fah,Gsr,Asah1,Pdxk,Hibch,Eprs,Grhpr,Fahd1,Ephx2,Pgk1,Aldoa,Nt5m,Gk,Pik3c3,Pde4d,Comt,Mars,Gucy1a1,Pi4ka
TISSUES	BTO:0000284	Organism form	29	1844	0.38	0.5	0.0013	10090.ENSMUSP00000001716,10090.ENSMUSP00000004990,10090.ENSMUSP00000016072,10090.ENSMUSP00000018992,10090.ENSMUSP00000019220,10090.ENSMUSP00000019290,10090.ENSMUSP00000021077,10090.ENSMUSP00000023486,10090.ENSMUSP00000028499,10090.ENSMUSP00000029382,10090.ENSMUSP00000030491,10090.ENSMUSP00000034756,10090.ENSMUSP00000045841,10090.ENSMUSP00000050336,10090.ENSMUSP00000055637,10090.ENSMUSP00000078336…	Ddt,Mapk14,Rrbp1,Rars,Strn4,Cacng2,Slc9a3r1,Tfrc,Itgav,Ppid,Cmpk1,Anxa2,Eprs,Ckap4,Marcksl1,Ablim1,Pgk1,Htatsf1,Dnm1,Lars,Snap91,Cltc,Srsf5,Trp53bp1,Tmsb10,Tnpo3,Sirpa,Comt,Ncam1
COMPARTMENTS	GOCC:0043227	Membrane-bounded organelle	78	8117	0.17	0.4	0.0013	10090.ENSMUSP00000000199,10090.ENSMUSP00000001127,10090.ENSMUSP00000001240,10090.ENSMUSP00000002133,10090.ENSMUSP00000004786,10090.ENSMUSP00000004990,10090.ENSMUSP00000016072,10090.ENSMUSP00000018992,10090.ENSMUSP00000019226,10090.ENSMUSP00000019722,10090.ENSMUSP00000020283,10090.ENSMUSP00000021077,10090.ENSMUSP00000021913,10090.ENSMUSP00000023071,10090.ENSMUSP00000023486,10090.ENSMUSP00000024031…	Ncs1,Poldip2,Agpat3,Sdf2,Polr2e,Mapk14,Rrbp1,Rars,Slc25a22,Ubxn6,Macroh2a2,Slc9a3r1,Auh,Samm50,Tfrc,Acy1,Stx6,Fahd2a,Decr1,Rars2,Cmpk1,Tomm7,Rab35,Sec61a1,Chchd6,Tarsl2,Gpc4,Gsr,Asah1,Anxa2,Syne1,Pdk2,Map6d1,Bag4,Hibch,Lgi3,Timm8a1,Ckap4,Basp1,Eef1a2,Marcksl1,Trim32,Sec31b,Msra,Capn2,Ephx2,Sult4a1,Ap2s1,Aldoa,Prune2,Htatsf1,Sacs,Dnm1,Lars,Snap91,Rasgrf2,Clip2,Cltc,Nt5m,Pars2,Srsf5,Trp53bp1,Tnks1b…
GO Process	GO:0046907	Intracellular transport	25	1342	0.46	0.53	0.0014	10090.ENSMUSP00000007444,10090.ENSMUSP00000019290,10090.ENSMUSP00000019722,10090.ENSMUSP00000020717,10090.ENSMUSP00000021077,10090.ENSMUSP00000023071,10090.ENSMUSP00000027743,10090.ENSMUSP00000030851,10090.ENSMUSP00000031492,10090.ENSMUSP00000032168,10090.ENSMUSP00000039440,10090.ENSMUSP00000043332,10090.ENSMUSP00000050156,10090.ENSMUSP00000064900,10090.ENSMUSP00000081664,10090.ENSMUSP00000083281…	Strada,Cacng2,Ubxn6,Arf5,Slc9a3r1,Samm50,Stx6,Tomm7,Rab35,Sec61a1,Syne1,Map6d1,Timm8a1,Sec31b,Cacng3,Ap2s1,Cltc,Ap1s2,Tnpo3,Pik3c3,Reps1,Dpy30,Ap2a1,Stx5a,Rab18
STRING clusters	CL:11181	Clathrin coat, and Synaptic vesicle coating	6	52	1.25	0.75	0.0014	10090.ENSMUSP00000083281,10090.ENSMUSP00000096096,10090.ENSMUSP00000099475,10090.ENSMUSP00000107913,10090.ENSMUSP00000123238,10090.ENSMUSP00000127842	Ap2s1,Snap91,Cltc,Ap1s2,Reps1,Ap2a1
TISSUES	BTO:0000174	Embryonic structure	28	1759	0.39	0.5	0.0014	10090.ENSMUSP00000001716,10090.ENSMUSP00000004990,10090.ENSMUSP00000016072,10090.ENSMUSP00000018992,10090.ENSMUSP00000019220,10090.ENSMUSP00000021077,10090.ENSMUSP00000023486,10090.ENSMUSP00000028499,10090.ENSMUSP00000029382,10090.ENSMUSP00000030491,10090.ENSMUSP00000034756,10090.ENSMUSP00000045841,10090.ENSMUSP00000050336,10090.ENSMUSP00000055637,10090.ENSMUSP00000078336,10090.ENSMUSP00000080302…	Ddt,Mapk14,Rrbp1,Rars,Strn4,Slc9a3r1,Tfrc,Itgav,Ppid,Cmpk1,Anxa2,Eprs,Ckap4,Marcksl1,Ablim1,Pgk1,Htatsf1,Dnm1,Lars,Snap91,Cltc,Srsf5,Trp53bp1,Tmsb10,Tnpo3,Sirpa,Comt,Ncam1
GO Process	GO:0051234	Establishment of localization	49	3947	0.28	0.44	0.0015	10090.ENSMUSP00000000199,10090.ENSMUSP00000004990,10090.ENSMUSP00000007444,10090.ENSMUSP00000016072,10090.ENSMUSP00000019226,10090.ENSMUSP00000019290,10090.ENSMUSP00000019722,10090.ENSMUSP00000020283,10090.ENSMUSP00000020717,10090.ENSMUSP00000021077,10090.ENSMUSP00000022102,10090.ENSMUSP00000023071,10090.ENSMUSP00000023486,10090.ENSMUSP00000027743,10090.ENSMUSP00000028499,10090.ENSMUSP00000029382…	Ncs1,Mapk14,Strada,Rrbp1,Slc25a22,Cacng2,Ubxn6,Macroh2a2,Arf5,Slc9a3r1,Clptm1l,Samm50,Tfrc,Stx6,Itgav,Ppid,Atg4c,Tomm7,Rab35,Sec61a1,Anxa2,Syne1,Kcna2,Map6d1,Lgi3,Timm8a1,Marcksl1,Kcnj9,Sec31b,Gria3,Cacng3,Ap2s1,Dnm1,Snap91,Cltc,Gpm6b,Ap1s2,Tnpo3,Cask,Pik3c3,Cacna1a,Reps1,Sirpa,Dpy30,Mapk10,Ap2a1,Stx5a,Add2,Rab18
STRING clusters	CL:11182	Clathrin vesicle coat, and Eps15 homology domain	5	29	1.42	0.76	0.0015	10090.ENSMUSP00000083281,10090.ENSMUSP00000096096,10090.ENSMUSP00000099475,10090.ENSMUSP00000123238,10090.ENSMUSP00000127842	Ap2s1,Snap91,Cltc,Reps1,Ap2a1
InterPro	IPR014729	Rossmann-like alpha/beta/alpha sandwich fold	6	42	1.34	0.75	0.0015	10090.ENSMUSP00000018992,10090.ENSMUSP00000029968,10090.ENSMUSP00000045841,10090.ENSMUSP00000095197,10090.ENSMUSP00000130666,10090.ENSMUSP00000132082	Rars,Rars2,Eprs,Lars,Mars,Iars
GO Process	GO:0006898	Receptor-mediated endocytosis	9	172	0.91	0.67	0.0016	10090.ENSMUSP00000019290,10090.ENSMUSP00000023486,10090.ENSMUSP00000081664,10090.ENSMUSP00000083281,10090.ENSMUSP00000088618,10090.ENSMUSP00000096096,10090.ENSMUSP00000099475,10090.ENSMUSP00000123238,10090.ENSMUSP00000127842	Cacng2,Tfrc,Cacng3,Ap2s1,Dnm1,Snap91,Cltc,Reps1,Ap2a1
Monarch	MP:0003631	Nervous system phenotype	48	3684	0.3	0.45	0.0018	10090.ENSMUSP00000001240,10090.ENSMUSP00000015791,10090.ENSMUSP00000019290,10090.ENSMUSP00000022102,10090.ENSMUSP00000023486,10090.ENSMUSP00000028499,10090.ENSMUSP00000029635,10090.ENSMUSP00000031492,10090.ENSMUSP00000034000,10090.ENSMUSP00000037377,10090.ENSMUSP00000039440,10090.ENSMUSP00000040840,10090.ENSMUSP00000041702,10090.ENSMUSP00000045606,10090.ENSMUSP00000046705,10090.ENSMUSP00000048836…	Agpat3,Lama5,Cacng2,Clptm1l,Tfrc,Itgav,Gucy1b1,Rab35,Asah1,Fbxo2,Syne1,Apmap,Kcna2,Hibch,Lgi3,C1qa,Basp1,Eef1a2,Marcksl1,Trim32,Gria3,Iah1,Ap2s1,Prune2,Adam22,Sacs,Dnm1,Nfasc,Snap91,Clip2,Mpp3,Mast1,Gpm6b,Ap1s2,Cntn4,Gk,Cask,Pik3c3,Cacna1a,Sirpa,Dpy30,Mapk10,Comt,Ncam1,Gucy1a1,Rufy3,Add2,Rab18
Reactome	MMU-399719	Trafficking of AMPA receptors	5	31	1.39	0.73	0.0019	10090.ENSMUSP00000019290,10090.ENSMUSP00000075687,10090.ENSMUSP00000081664,10090.ENSMUSP00000083281,10090.ENSMUSP00000127842	Cacng2,Gria3,Cacng3,Ap2s1,Ap2a1
Reactome	MMU-5682910	LGI-ADAM interactions	4	14	1.64	0.75	0.0019	10090.ENSMUSP00000019290,10090.ENSMUSP00000046705,10090.ENSMUSP00000081664,10090.ENSMUSP00000086139	Cacng2,Lgi3,Cacng3,Adam22
GO Process	GO:0071702	Organic substance transport	31	1971	0.38	0.48	0.002	10090.ENSMUSP00000004990,10090.ENSMUSP00000007444,10090.ENSMUSP00000016072,10090.ENSMUSP00000019226,10090.ENSMUSP00000019290,10090.ENSMUSP00000020717,10090.ENSMUSP00000021077,10090.ENSMUSP00000022102,10090.ENSMUSP00000023071,10090.ENSMUSP00000023486,10090.ENSMUSP00000027743,10090.ENSMUSP00000029382,10090.ENSMUSP00000030279,10090.ENSMUSP00000030851,10090.ENSMUSP00000031492,10090.ENSMUSP00000032168…	Mapk14,Strada,Rrbp1,Slc25a22,Cacng2,Arf5,Slc9a3r1,Clptm1l,Samm50,Tfrc,Stx6,Ppid,Atg4c,Tomm7,Rab35,Sec61a1,Timm8a1,Sec31b,Cacng3,Ap2s1,Snap91,Cltc,Gpm6b,Ap1s2,Tnpo3,Pik3c3,Cacna1a,Mapk10,Ap2a1,Stx5a,Rab18
GO Process	GO:0016192	Vesicle-mediated transport	24	1296	0.45	0.5	0.0021	10090.ENSMUSP00000019290,10090.ENSMUSP00000019722,10090.ENSMUSP00000020717,10090.ENSMUSP00000023486,10090.ENSMUSP00000027743,10090.ENSMUSP00000028499,10090.ENSMUSP00000031492,10090.ENSMUSP00000034756,10090.ENSMUSP00000046705,10090.ENSMUSP00000064900,10090.ENSMUSP00000081664,10090.ENSMUSP00000083281,10090.ENSMUSP00000088618,10090.ENSMUSP00000096096,10090.ENSMUSP00000099475,10090.ENSMUSP00000107913…	Cacng2,Ubxn6,Arf5,Tfrc,Stx6,Itgav,Rab35,Anxa2,Lgi3,Sec31b,Cacng3,Ap2s1,Dnm1,Snap91,Cltc,Ap1s2,Pik3c3,Cacna1a,Reps1,Sirpa,Dpy30,Mapk10,Ap2a1,Stx5a
KEGG	mmu04141	Protein processing in endoplasmic reticulum	8	169	0.86	0.63	0.0022	10090.ENSMUSP00000016072,10090.ENSMUSP00000019722,10090.ENSMUSP00000032168,10090.ENSMUSP00000037377,10090.ENSMUSP00000050336,10090.ENSMUSP00000064900,10090.ENSMUSP00000068895,10090.ENSMUSP00000127193	Rrbp1,Ubxn6,Sec61a1,Fbxo2,Ckap4,Sec31b,Capn2,Mapk10
GO Function	GO:0022843	Voltage-gated cation channel activity	8	148	0.92	0.64	0.0023	10090.ENSMUSP00000000199,10090.ENSMUSP00000019290,10090.ENSMUSP00000028499,10090.ENSMUSP00000041702,10090.ENSMUSP00000055637,10090.ENSMUSP00000060110,10090.ENSMUSP00000081664,10090.ENSMUSP00000112436	Ncs1,Cacng2,Itgav,Kcna2,Marcksl1,Kcnj9,Cacng3,Cacna1a
GO Component	GO:0005602	Complement component C1 complex	3	7	1.82	0.74	0.0023	10090.ENSMUSP00000036747,10090.ENSMUSP00000040246,10090.ENSMUSP00000048836	C1qc,C1qb,C1qa
COMPARTMENTS	GOCC:0043231	Intracellular membrane-bounded organelle	72	7393	0.18	0.38	0.0025	10090.ENSMUSP00000001127,10090.ENSMUSP00000001240,10090.ENSMUSP00000002133,10090.ENSMUSP00000004786,10090.ENSMUSP00000004990,10090.ENSMUSP00000016072,10090.ENSMUSP00000018992,10090.ENSMUSP00000019226,10090.ENSMUSP00000019722,10090.ENSMUSP00000020283,10090.ENSMUSP00000021913,10090.ENSMUSP00000023071,10090.ENSMUSP00000023486,10090.ENSMUSP00000027743,10090.ENSMUSP00000028848,10090.ENSMUSP00000029877…	Poldip2,Agpat3,Sdf2,Polr2e,Mapk14,Rrbp1,Rars,Slc25a22,Ubxn6,Macroh2a2,Auh,Samm50,Tfrc,Stx6,Fahd2a,Decr1,Rars2,Cmpk1,Tomm7,Sec61a1,Chchd6,Tarsl2,Gpc4,Gsr,Asah1,Anxa2,Syne1,Pdk2,Map6d1,Bag4,Hibch,Lgi3,Timm8a1,Ckap4,Basp1,Eef1a2,Marcksl1,Trim32,Msra,Capn2,Ephx2,Sult4a1,Aldoa,Prune2,Htatsf1,Sacs,Dnm1,Lars,Snap91,Rasgrf2,Clip2,Cltc,Nt5m,Pars2,Srsf5,Trp53bp1,Tnks1bp1,Gk,Tnpo3,Cask,Pik3c3,Gpc6,Dpy30,Map…
GO Process	GO:0051649	Establishment of localization in cell	29	1802	0.39	0.47	0.0027	10090.ENSMUSP00000007444,10090.ENSMUSP00000019290,10090.ENSMUSP00000019722,10090.ENSMUSP00000020717,10090.ENSMUSP00000021077,10090.ENSMUSP00000023071,10090.ENSMUSP00000027743,10090.ENSMUSP00000030851,10090.ENSMUSP00000031492,10090.ENSMUSP00000032168,10090.ENSMUSP00000039440,10090.ENSMUSP00000043332,10090.ENSMUSP00000050156,10090.ENSMUSP00000064900,10090.ENSMUSP00000081664,10090.ENSMUSP00000083281…	Strada,Cacng2,Ubxn6,Arf5,Slc9a3r1,Samm50,Stx6,Tomm7,Rab35,Sec61a1,Syne1,Map6d1,Timm8a1,Sec31b,Cacng3,Ap2s1,Dnm1,Snap91,Cltc,Ap1s2,Tnpo3,Cask,Pik3c3,Cacna1a,Reps1,Dpy30,Ap2a1,Stx5a,Rab18
COMPARTMENTS	GOCC:0005602	Complement component C1 complex	3	7	1.82	0.72	0.0027	10090.ENSMUSP00000036747,10090.ENSMUSP00000040246,10090.ENSMUSP00000048836	C1qc,C1qb,C1qa
GO Component	GO:0098889	Intrinsic component of presynaptic membrane	7	135	0.9	0.62	0.0028	10090.ENSMUSP00000033450,10090.ENSMUSP00000041702,10090.ENSMUSP00000055637,10090.ENSMUSP00000060110,10090.ENSMUSP00000075687,10090.ENSMUSP00000112436,10090.ENSMUSP00000130668	Gpc4,Kcna2,Marcksl1,Kcnj9,Gria3,Cacna1a,Ncam1
GO Process	GO:0099072	Regulation of postsynaptic membrane neurotransmitter receptor levels	6	63	1.17	0.66	0.0029	10090.ENSMUSP00000019290,10090.ENSMUSP00000081664,10090.ENSMUSP00000083281,10090.ENSMUSP00000086139,10090.ENSMUSP00000127193,10090.ENSMUSP00000127842	Cacng2,Cacng3,Ap2s1,Adam22,Mapk10,Ap2a1
COMPARTMENTS	GOCC:0043226	Organelle	85	9352	0.15	0.36	0.0029	10090.ENSMUSP00000000199,10090.ENSMUSP00000001127,10090.ENSMUSP00000001240,10090.ENSMUSP00000002133,10090.ENSMUSP00000004786,10090.ENSMUSP00000004990,10090.ENSMUSP00000016072,10090.ENSMUSP00000018992,10090.ENSMUSP00000019226,10090.ENSMUSP00000019290,10090.ENSMUSP00000019722,10090.ENSMUSP00000020283,10090.ENSMUSP00000021077,10090.ENSMUSP00000021913,10090.ENSMUSP00000023071,10090.ENSMUSP00000023486…	Ncs1,Poldip2,Agpat3,Sdf2,Polr2e,Mapk14,Rrbp1,Rars,Slc25a22,Cacng2,Ubxn6,Macroh2a2,Slc9a3r1,Auh,Samm50,Tfrc,Acy1,Stx6,Fahd2a,Decr1,Rars2,Cmpk1,Tomm7,Rab35,Sec61a1,Chchd6,Tarsl2,Gpc4,Gsr,Asah1,Anxa2,Syne1,Pdk2,Map6d1,Bag4,Hibch,Lgi3,Timm8a1,Ckap4,Basp1,Eef1a2,Marcksl1,Trim32,Sec31b,Msra,Capn2,Ephx2,Gria3,Ablim1,Sult4a1,Cacng3,Ap2s1,Aldoa,Prune2,Htatsf1,Adam22,Sacs,Dnm1,Lars,Snap91,Rasgrf2,Clip2,Clt…
COMPARTMENTS	GOCC:0098889	Intrinsic component of presynaptic membrane	7	134	0.9	0.61	0.003	10090.ENSMUSP00000033450,10090.ENSMUSP00000041702,10090.ENSMUSP00000055637,10090.ENSMUSP00000060110,10090.ENSMUSP00000075687,10090.ENSMUSP00000112436,10090.ENSMUSP00000130668	Gpc4,Kcna2,Marcksl1,Kcnj9,Gria3,Cacna1a,Ncam1
COMPARTMENTS	GOCC:0014069	Postsynaptic density	10	305	0.7	0.56	0.0031	10090.ENSMUSP00000019290,10090.ENSMUSP00000075687,10090.ENSMUSP00000078336,10090.ENSMUSP00000081664,10090.ENSMUSP00000086139,10090.ENSMUSP00000096096,10090.ENSMUSP00000111098,10090.ENSMUSP00000127193,10090.ENSMUSP00000131030,10090.ENSMUSP00000145160	Cacng2,Gria3,Ablim1,Cacng3,Adam22,Snap91,Cask,Mapk10,Sipa1l1,Add2
COMPARTMENTS	GOCC:0030117	Membrane coat	6	92	1	0.63	0.0031	10090.ENSMUSP00000064900,10090.ENSMUSP00000083281,10090.ENSMUSP00000088618,10090.ENSMUSP00000096096,10090.ENSMUSP00000099475,10090.ENSMUSP00000127842	Sec31b,Ap2s1,Dnm1,Snap91,Cltc,Ap2a1
COMPARTMENTS	GOCC:0120025	Plasma membrane bounded cell projection	28	1905	0.35	0.44	0.0031	10090.ENSMUSP00000000199,10090.ENSMUSP00000019220,10090.ENSMUSP00000019290,10090.ENSMUSP00000021077,10090.ENSMUSP00000028499,10090.ENSMUSP00000031492,10090.ENSMUSP00000034756,10090.ENSMUSP00000037377,10090.ENSMUSP00000041702,10090.ENSMUSP00000053943,10090.ENSMUSP00000068895,10090.ENSMUSP00000075687,10090.ENSMUSP00000078336,10090.ENSMUSP00000084846,10090.ENSMUSP00000086139,10090.ENSMUSP00000088618…	Ncs1,Strn4,Cacng2,Slc9a3r1,Itgav,Rab35,Anxa2,Fbxo2,Kcna2,Basp1,Capn2,Gria3,Ablim1,Aldoa,Adam22,Dnm1,Nfasc,Snap91,Clip2,Mast1,Cask,Cacna1a,Mapk10,Ap2a1,Comt,Ncam1,Sipa1l1,Rufy3
GO Function	GO:0019904	Protein domain specific binding	18	844	0.52	0.5	0.0032	10090.ENSMUSP00000019220,10090.ENSMUSP00000021077,10090.ENSMUSP00000025089,10090.ENSMUSP00000053943,10090.ENSMUSP00000060110,10090.ENSMUSP00000075687,10090.ENSMUSP00000081664,10090.ENSMUSP00000088618,10090.ENSMUSP00000092148,10090.ENSMUSP00000096096,10090.ENSMUSP00000099475,10090.ENSMUSP00000102786,10090.ENSMUSP00000105980,10090.ENSMUSP00000107232,10090.ENSMUSP00000111098,10090.ENSMUSP00000123238…	Strn4,Slc9a3r1,Map4k3,Basp1,Kcnj9,Gria3,Cacng3,Dnm1,Nfasc,Snap91,Cltc,Mpp3,Srsf5,Tnks1bp1,Cask,Reps1,Sirpa,Ncam1
GO Function	GO:0097367	Carbohydrate derivative binding	33	2313	0.34	0.44	0.0032	10090.ENSMUSP00000004990,10090.ENSMUSP00000007444,10090.ENSMUSP00000016125,10090.ENSMUSP00000018992,10090.ENSMUSP00000020717,10090.ENSMUSP00000025089,10090.ENSMUSP00000029635,10090.ENSMUSP00000029968,10090.ENSMUSP00000030491,10090.ENSMUSP00000031492,10090.ENSMUSP00000032728,10090.ENSMUSP00000038540,10090.ENSMUSP00000041447,10090.ENSMUSP00000045841,10090.ENSMUSP00000054556,10090.ENSMUSP00000070413…	Mapk14,Strada,Stk32c,Rars,Arf5,Map4k3,Gucy1b1,Rars2,Cmpk1,Rab35,Tarsl2,Pdxk,Pdk2,Eprs,Eef1a2,Dnaja4,Pgk1,Gnl1,Dnm1,Lars,Pars2,Mast1,Gk,Cask,Pik3c3,Pde4d,Mapk10,Mars,Ncam1,Iars,Gucy1a1,Pi4ka,Rab18
GO Component	GO:0030131	Clathrin adaptor complex	4	27	1.36	0.67	0.0032	10090.ENSMUSP00000083281,10090.ENSMUSP00000096096,10090.ENSMUSP00000107913,10090.ENSMUSP00000127842	Ap2s1,Snap91,Ap1s2,Ap2a1
COMPARTMENTS	GOCC:0098835	Presynaptic endocytic zone membrane	3	9	1.71	0.68	0.0036	10090.ENSMUSP00000088618,10090.ENSMUSP00000096096,10090.ENSMUSP00000099475	Dnm1,Snap91,Cltc
GO Process	GO:0099003	Vesicle-mediated transport in synapse	8	147	0.92	0.6	0.0037	10090.ENSMUSP00000083281,10090.ENSMUSP00000088618,10090.ENSMUSP00000096096,10090.ENSMUSP00000099475,10090.ENSMUSP00000107913,10090.ENSMUSP00000112436,10090.ENSMUSP00000127193,10090.ENSMUSP00000127842	Ap2s1,Dnm1,Snap91,Cltc,Ap1s2,Cacna1a,Mapk10,Ap2a1
GO Process	GO:0099590	Neurotransmitter receptor internalization	4	16	1.58	0.67	0.0037	10090.ENSMUSP00000019290,10090.ENSMUSP00000081664,10090.ENSMUSP00000083281,10090.ENSMUSP00000127842	Cacng2,Cacng3,Ap2s1,Ap2a1
GO Component	GO:0098835	Presynaptic endocytic zone membrane	3	9	1.71	0.67	0.0038	10090.ENSMUSP00000088618,10090.ENSMUSP00000096096,10090.ENSMUSP00000099475	Dnm1,Snap91,Cltc
GO Function	GO:0005261	Cation channel activity	11	335	0.7	0.54	0.0039	10090.ENSMUSP00000000199,10090.ENSMUSP00000019290,10090.ENSMUSP00000028499,10090.ENSMUSP00000032168,10090.ENSMUSP00000034756,10090.ENSMUSP00000041702,10090.ENSMUSP00000055637,10090.ENSMUSP00000060110,10090.ENSMUSP00000075687,10090.ENSMUSP00000081664,10090.ENSMUSP00000112436	Ncs1,Cacng2,Itgav,Sec61a1,Anxa2,Kcna2,Marcksl1,Kcnj9,Gria3,Cacng3,Cacna1a
GO Function	GO:0005488	Binding	111	13419	0.1	0.34	0.0039	10090.ENSMUSP00000000199,10090.ENSMUSP00000001127,10090.ENSMUSP00000001716,10090.ENSMUSP00000002133,10090.ENSMUSP00000004786,10090.ENSMUSP00000004990,10090.ENSMUSP00000007444,10090.ENSMUSP00000010804,10090.ENSMUSP00000015791,10090.ENSMUSP00000016125,10090.ENSMUSP00000018992,10090.ENSMUSP00000019220,10090.ENSMUSP00000019290,10090.ENSMUSP00000020283,10090.ENSMUSP00000020717,10090.ENSMUSP00000021077…	Ncs1,Poldip2,Ddt,Sdf2,Polr2e,Mapk14,Strada,Plcd1,Lama5,Stk32c,Rars,Strn4,Cacng2,Macroh2a2,Arf5,Slc9a3r1,Auh,Tfrc,Acy1,Map4k3,Stx6,Itgav,Fahd2a,Ppid,Gucy1b1,Aimp1,Decr1,Rars2,Cmpk1,Rab35,Sec61a1,Tarsl2,Fah,Lhpp,Gsr,Asah1,Anxa2,Prkab2,Fbxo2,Pdxk,Syne1,C1qb,Pdk2,Kcna2,Map6d1,Bag4,Eprs,Grhpr,Timm8a1,Basp1,Eef1a2,Marcksl1,Fahd1,Kcnj9,Trim32,Nap1l5,Capn2,Ephx2,Dnaja4,Gria3,Iah1,Ablim1,Pgk1,Sult4a1,Cacn…
GO Function	GO:0035615	Clathrin adaptor activity	4	20	1.49	0.66	0.0039	10090.ENSMUSP00000083281,10090.ENSMUSP00000096096,10090.ENSMUSP00000107913,10090.ENSMUSP00000127842	Ap2s1,Snap91,Ap1s2,Ap2a1
Reactome	MMU-112315	Transmission across Chemical Synapses	9	213	0.81	0.57	0.0041	10090.ENSMUSP00000019290,10090.ENSMUSP00000060110,10090.ENSMUSP00000075687,10090.ENSMUSP00000081664,10090.ENSMUSP00000083281,10090.ENSMUSP00000111098,10090.ENSMUSP00000112436,10090.ENSMUSP00000127842,10090.ENSMUSP00000130077	Cacng2,Kcnj9,Gria3,Cacng3,Ap2s1,Cask,Cacna1a,Ap2a1,Comt
GO Function	GO:0099626	Voltage-gated calcium channel activity involved in regulation of presynaptic cytosolic calcium levels	3	6	1.89	0.67	0.0042	10090.ENSMUSP00000000199,10090.ENSMUSP00000055637,10090.ENSMUSP00000112436	Ncs1,Marcksl1,Cacna1a
Monarch	MP:0002066	Abnormal motor capabilities/coordination/movement	41	3015	0.32	0.41	0.0044	10090.ENSMUSP00000000199,10090.ENSMUSP00000016072,10090.ENSMUSP00000016125,10090.ENSMUSP00000019290,10090.ENSMUSP00000021077,10090.ENSMUSP00000021913,10090.ENSMUSP00000022102,10090.ENSMUSP00000024031,10090.ENSMUSP00000028499,10090.ENSMUSP00000029877,10090.ENSMUSP00000030279,10090.ENSMUSP00000031492,10090.ENSMUSP00000034000,10090.ENSMUSP00000036747,10090.ENSMUSP00000037377,10090.ENSMUSP00000039440…	Ncs1,Rrbp1,Stk32c,Cacng2,Slc9a3r1,Auh,Clptm1l,Acy1,Itgav,Decr1,Atg4c,Rab35,Asah1,C1qc,Fbxo2,Syne1,Apmap,Kcna2,Lgi3,Trim32,Fam110b,Gria3,Iah1,Gnl1,Sacs,Dnm1,Nfasc,Snap91,Srsf5,Tnks1bp1,Ap1s2,Dpp10,Gk,Cask,Pik3c3,Cacna1a,Ap2a1,Comt,Sipa1l1,Pi4ka,Rab18
COMPARTMENTS	GOCC:0062167	Complement component C1q complex	3	10	1.66	0.65	0.0045	10090.ENSMUSP00000036747,10090.ENSMUSP00000040246,10090.ENSMUSP00000048836	C1qc,C1qb,C1qa
Reactome	MMU-199991	Membrane Trafficking	14	559	0.59	0.49	0.0052	10090.ENSMUSP00000001240,10090.ENSMUSP00000020717,10090.ENSMUSP00000023486,10090.ENSMUSP00000027743,10090.ENSMUSP00000031492,10090.ENSMUSP00000083281,10090.ENSMUSP00000088618,10090.ENSMUSP00000096096,10090.ENSMUSP00000099475,10090.ENSMUSP00000107913,10090.ENSMUSP00000123238,10090.ENSMUSP00000127842,10090.ENSMUSP00000134854,10090.ENSMUSP00000157011	Agpat3,Arf5,Tfrc,Stx6,Rab35,Ap2s1,Dnm1,Snap91,Cltc,Ap1s2,Reps1,Ap2a1,Stx5a,Rab18
GO Component	GO:0036477	Somatodendritic compartment	20	1168	0.42	0.44	0.0053	10090.ENSMUSP00000000199,10090.ENSMUSP00000019220,10090.ENSMUSP00000019290,10090.ENSMUSP00000037377,10090.ENSMUSP00000041702,10090.ENSMUSP00000054556,10090.ENSMUSP00000068895,10090.ENSMUSP00000075687,10090.ENSMUSP00000081664,10090.ENSMUSP00000092148,10090.ENSMUSP00000096096,10090.ENSMUSP00000098212,10090.ENSMUSP00000105363,10090.ENSMUSP00000111098,10090.ENSMUSP00000112436,10090.ENSMUSP00000127193…	Ncs1,Strn4,Cacng2,Fbxo2,Kcna2,Eef1a2,Capn2,Gria3,Cacng3,Nfasc,Snap91,Clip2,Mast1,Cask,Cacna1a,Mapk10,Comt,Ncam1,Sipa1l1,Rufy3
TISSUES	BTO:0000601	Hippocampus	8	185	0.82	0.55	0.0053	10090.ENSMUSP00000023071,10090.ENSMUSP00000028848,10090.ENSMUSP00000028915,10090.ENSMUSP00000030491,10090.ENSMUSP00000038540,10090.ENSMUSP00000047218,10090.ENSMUSP00000127193,10090.ENSMUSP00000143302	Samm50,Fahd2a,Rbbp9,Cmpk1,Pdxk,Grhpr,Mapk10,Rufy3
COMPARTMENTS	GOCC:0030122	AP-2 adaptor complex	3	11	1.62	0.62	0.0056	10090.ENSMUSP00000083281,10090.ENSMUSP00000096096,10090.ENSMUSP00000127842	Ap2s1,Snap91,Ap2a1
GO Component	GO:0030122	AP-2 adaptor complex	3	11	1.62	0.62	0.0058	10090.ENSMUSP00000083281,10090.ENSMUSP00000096096,10090.ENSMUSP00000127842	Ap2s1,Snap91,Ap2a1
STRING clusters	CL:14612	aminoacyl-tRNA synthetase multienzyme complex	3	5	1.97	0.63	0.0059	10090.ENSMUSP00000018992,10090.ENSMUSP00000095197,10090.ENSMUSP00000132082	Rars,Lars,Iars
GO Process	GO:0051049	Regulation of transport	30	1998	0.36	0.41	0.0061	10090.ENSMUSP00000000199,10090.ENSMUSP00000004990,10090.ENSMUSP00000010804,10090.ENSMUSP00000019226,10090.ENSMUSP00000019290,10090.ENSMUSP00000021077,10090.ENSMUSP00000028499,10090.ENSMUSP00000029382,10090.ENSMUSP00000029663,10090.ENSMUSP00000030851,10090.ENSMUSP00000034756,10090.ENSMUSP00000041702,10090.ENSMUSP00000044725,10090.ENSMUSP00000045841,10090.ENSMUSP00000046705,10090.ENSMUSP00000060110…	Ncs1,Mapk14,Plcd1,Slc25a22,Cacng2,Slc9a3r1,Itgav,Ppid,Aimp1,Tomm7,Anxa2,Kcna2,Bag4,Eprs,Lgi3,Kcnj9,Cacng3,Dnm1,Snap91,Rasgrf2,Gpm6b,Dpp10,Cask,Pik3c3,Cacna1a,Pde4d,Sirpa,Ap2a1,Comt,Rufy3
GO Process	GO:0065008	Regulation of biological quality	47	3943	0.26	0.38	0.0061	10090.ENSMUSP00000000199,10090.ENSMUSP00000004990,10090.ENSMUSP00000007449,10090.ENSMUSP00000010804,10090.ENSMUSP00000019226,10090.ENSMUSP00000019290,10090.ENSMUSP00000021077,10090.ENSMUSP00000022102,10090.ENSMUSP00000023486,10090.ENSMUSP00000028499,10090.ENSMUSP00000029382,10090.ENSMUSP00000029663,10090.ENSMUSP00000029877,10090.ENSMUSP00000030851,10090.ENSMUSP00000033450,10090.ENSMUSP00000033992…	Ncs1,Mapk14,Akr1b7,Plcd1,Slc25a22,Cacng2,Slc9a3r1,Clptm1l,Tfrc,Itgav,Ppid,Aimp1,Decr1,Tomm7,Gpc4,Gsr,Anxa2,Prkab2,Pdk2,Kcna2,Bag4,Marcksl1,Trim32,Ephx2,Gria3,Cacng3,Ap2s1,Aldoa,Adam22,Lars,Snap91,Rasgrf2,Gpm6b,Gk,Tmsb10,Cask,Cacna1a,Pde4d,Gpc6,Mapk10,Ap2a1,Comt,Sipa1l1,Iars,Gucy1a1,Rufy3,Add2
STRING clusters	CL:11185	Clathrin coat of coated pit, and NECAP, PHear domain	4	20	1.49	0.61	0.0061	10090.ENSMUSP00000083281,10090.ENSMUSP00000096096,10090.ENSMUSP00000099475,10090.ENSMUSP00000127842	Ap2s1,Snap91,Cltc,Ap2a1
GO Function	GO:0030554	Adenyl nucleotide binding	25	1583	0.39	0.42	0.0063	10090.ENSMUSP00000004990,10090.ENSMUSP00000007444,10090.ENSMUSP00000016125,10090.ENSMUSP00000018992,10090.ENSMUSP00000025089,10090.ENSMUSP00000029968,10090.ENSMUSP00000030491,10090.ENSMUSP00000032728,10090.ENSMUSP00000038540,10090.ENSMUSP00000041447,10090.ENSMUSP00000044725,10090.ENSMUSP00000045841,10090.ENSMUSP00000070413,10090.ENSMUSP00000080302,10090.ENSMUSP00000095197,10090.ENSMUSP00000102393…	Mapk14,Strada,Stk32c,Rars,Map4k3,Rars2,Cmpk1,Tarsl2,Pdxk,Pdk2,Bag4,Eprs,Dnaja4,Pgk1,Lars,Pars2,Mast1,Gk,Cask,Pik3c3,Pde4d,Mapk10,Mars,Iars,Pi4ka
GO Process	GO:0072659	Protein localization to plasma membrane	9	214	0.81	0.52	0.0066	10090.ENSMUSP00000015791,10090.ENSMUSP00000021077,10090.ENSMUSP00000034756,10090.ENSMUSP00000044725,10090.ENSMUSP00000052107,10090.ENSMUSP00000092148,10090.ENSMUSP00000095331,10090.ENSMUSP00000108225,10090.ENSMUSP00000111098	Lama5,Slc9a3r1,Anxa2,Bag4,Ttc7b,Nfasc,Fam126b,Dpp10,Cask
TISSUES	BTO:0000928	Limbic system	10	314	0.69	0.5	0.0067	10090.ENSMUSP00000022102,10090.ENSMUSP00000023071,10090.ENSMUSP00000028848,10090.ENSMUSP00000028915,10090.ENSMUSP00000030491,10090.ENSMUSP00000038540,10090.ENSMUSP00000047218,10090.ENSMUSP00000084977,10090.ENSMUSP00000127193,10090.ENSMUSP00000143302	Clptm1l,Samm50,Fahd2a,Rbbp9,Cmpk1,Pdxk,Grhpr,Prune2,Mapk10,Rufy3
GO Component	GO:0030139	Endocytic vesicle	8	220	0.75	0.5	0.0073	10090.ENSMUSP00000027743,10090.ENSMUSP00000031492,10090.ENSMUSP00000032168,10090.ENSMUSP00000083281,10090.ENSMUSP00000096096,10090.ENSMUSP00000099475,10090.ENSMUSP00000111479,10090.ENSMUSP00000127842	Stx6,Rab35,Sec61a1,Ap2s1,Snap91,Cltc,Pik3c3,Ap2a1
COMPARTMENTS	GOCC:0071944	Cell periphery	42	3688	0.24	0.36	0.0073	10090.ENSMUSP00000015791,10090.ENSMUSP00000019290,10090.ENSMUSP00000020717,10090.ENSMUSP00000021077,10090.ENSMUSP00000021913,10090.ENSMUSP00000023486,10090.ENSMUSP00000028499,10090.ENSMUSP00000029635,10090.ENSMUSP00000031492,10090.ENSMUSP00000033450,10090.ENSMUSP00000033992,10090.ENSMUSP00000034756,10090.ENSMUSP00000039440,10090.ENSMUSP00000041702,10090.ENSMUSP00000045841,10090.ENSMUSP00000053943…	Lama5,Cacng2,Arf5,Slc9a3r1,Auh,Tfrc,Itgav,Gucy1b1,Rab35,Gpc4,Gsr,Anxa2,Syne1,Kcna2,Eprs,Basp1,Marcksl1,Kcnj9,Gria3,Cacng3,Ap2s1,Aldoa,Adam22,Dnm1,Nfasc,Snap91,Rasgrf2,Cltc,Gpm6b,Dpp10,Cask,Cacna1a,Pde4d,Gpc6,Reps1,Sirpa,Mapk10,Ap2a1,Comt,Ncam1,Ly6c1,Add2
COMPARTMENTS	GOCC:0099699	Integral component of synaptic membrane	8	223	0.74	0.5	0.0073	10090.ENSMUSP00000019290,10090.ENSMUSP00000041702,10090.ENSMUSP00000060110,10090.ENSMUSP00000075687,10090.ENSMUSP00000081664,10090.ENSMUSP00000086139,10090.ENSMUSP00000112436,10090.ENSMUSP00000130668	Cacng2,Kcna2,Kcnj9,Gria3,Cacng3,Adam22,Cacna1a,Ncam1
Monarch	MP:0001051	Abnormal somatic motor system morphology	7	97	1.05	0.55	0.0074	10090.ENSMUSP00000015791,10090.ENSMUSP00000019290,10090.ENSMUSP00000039440,10090.ENSMUSP00000053943,10090.ENSMUSP00000054556,10090.ENSMUSP00000127193,10090.ENSMUSP00000157011	Lama5,Cacng2,Syne1,Basp1,Eef1a2,Mapk10,Rab18
GO Component	GO:0043005	Neuron projection	25	1721	0.35	0.4	0.0077	10090.ENSMUSP00000000199,10090.ENSMUSP00000019220,10090.ENSMUSP00000019290,10090.ENSMUSP00000021077,10090.ENSMUSP00000037377,10090.ENSMUSP00000041702,10090.ENSMUSP00000046705,10090.ENSMUSP00000053943,10090.ENSMUSP00000068895,10090.ENSMUSP00000075687,10090.ENSMUSP00000081664,10090.ENSMUSP00000086139,10090.ENSMUSP00000088618,10090.ENSMUSP00000092148,10090.ENSMUSP00000096096,10090.ENSMUSP00000098212…	Ncs1,Strn4,Cacng2,Slc9a3r1,Fbxo2,Kcna2,Lgi3,Basp1,Capn2,Gria3,Cacng3,Adam22,Dnm1,Nfasc,Snap91,Clip2,Mast1,Cntn4,Cask,Cacna1a,Mapk10,Comt,Ncam1,Sipa1l1,Rufy3
UniProt Keywords	KW-0496	Mitochondrion	19	1131	0.41	0.42	0.0077	10090.ENSMUSP00000001127,10090.ENSMUSP00000019226,10090.ENSMUSP00000021913,10090.ENSMUSP00000023071,10090.ENSMUSP00000029877,10090.ENSMUSP00000029968,10090.ENSMUSP00000030851,10090.ENSMUSP00000032172,10090.ENSMUSP00000033992,10090.ENSMUSP00000041447,10090.ENSMUSP00000045606,10090.ENSMUSP00000050156,10090.ENSMUSP00000055827,10090.ENSMUSP00000065754,10090.ENSMUSP00000099756,10090.ENSMUSP00000102393…	Poldip2,Slc25a22,Auh,Samm50,Decr1,Rars2,Tomm7,Chchd6,Gsr,Pdk2,Hibch,Timm8a1,Fahd1,Msra,Nt5m,Pars2,Gk,Mapk10,Cox7a2l
GO Component	GO:0014069	Postsynaptic density	11	431	0.59	0.46	0.0079	10090.ENSMUSP00000000199,10090.ENSMUSP00000019290,10090.ENSMUSP00000075687,10090.ENSMUSP00000078336,10090.ENSMUSP00000081664,10090.ENSMUSP00000086139,10090.ENSMUSP00000096096,10090.ENSMUSP00000111098,10090.ENSMUSP00000127193,10090.ENSMUSP00000131030,10090.ENSMUSP00000145160	Ncs1,Cacng2,Gria3,Ablim1,Cacng3,Adam22,Snap91,Cask,Mapk10,Sipa1l1,Add2
Reactome	MMU-173623	Classical antibody-mediated complement activation	3	8	1.76	0.58	0.0083	10090.ENSMUSP00000036747,10090.ENSMUSP00000040246,10090.ENSMUSP00000048836	C1qc,C1qb,C1qa
Reactome	MMU-8856828	Clathrin-mediated endocytosis	7	140	0.89	0.52	0.0083	10090.ENSMUSP00000023486,10090.ENSMUSP00000083281,10090.ENSMUSP00000088618,10090.ENSMUSP00000096096,10090.ENSMUSP00000099475,10090.ENSMUSP00000123238,10090.ENSMUSP00000127842	Tfrc,Ap2s1,Dnm1,Snap91,Cltc,Reps1,Ap2a1
TISSUES	BTO:0000379	Embryo	23	1447	0.39	0.4	0.0085	10090.ENSMUSP00000004990,10090.ENSMUSP00000016072,10090.ENSMUSP00000018992,10090.ENSMUSP00000021077,10090.ENSMUSP00000023486,10090.ENSMUSP00000028499,10090.ENSMUSP00000029382,10090.ENSMUSP00000030491,10090.ENSMUSP00000034756,10090.ENSMUSP00000045841,10090.ENSMUSP00000050336,10090.ENSMUSP00000055637,10090.ENSMUSP00000078336,10090.ENSMUSP00000080302,10090.ENSMUSP00000086027,10090.ENSMUSP00000088618…	Mapk14,Rrbp1,Rars,Slc9a3r1,Tfrc,Itgav,Ppid,Cmpk1,Anxa2,Eprs,Ckap4,Marcksl1,Ablim1,Pgk1,Htatsf1,Dnm1,Lars,Cltc,Srsf5,Trp53bp1,Tnpo3,Comt,Ncam1
GO Component	GO:0099699	Integral component of synaptic membrane	8	232	0.72	0.49	0.0086	10090.ENSMUSP00000019290,10090.ENSMUSP00000041702,10090.ENSMUSP00000060110,10090.ENSMUSP00000075687,10090.ENSMUSP00000081664,10090.ENSMUSP00000086139,10090.ENSMUSP00000112436,10090.ENSMUSP00000130668	Cacng2,Kcna2,Kcnj9,Gria3,Cacng3,Adam22,Cacna1a,Ncam1
InterPro	IPR011234	Fumarylacetoacetase-like, C-terminal	3	3	2.19	0.58	0.0092	10090.ENSMUSP00000028848,10090.ENSMUSP00000032865,10090.ENSMUSP00000055827	Fahd2a,Fah,Fahd1
InterPro	IPR036663	Fumarylacetoacetase-like, C-terminal domain superfamily	3	3	2.19	0.58	0.0092	10090.ENSMUSP00000028848,10090.ENSMUSP00000032865,10090.ENSMUSP00000055827	Fahd2a,Fah,Fahd1
GO Function	GO:0016301	Kinase activity	16	775	0.5	0.43	0.0094	10090.ENSMUSP00000004990,10090.ENSMUSP00000007444,10090.ENSMUSP00000016125,10090.ENSMUSP00000025089,10090.ENSMUSP00000030491,10090.ENSMUSP00000036410,10090.ENSMUSP00000038540,10090.ENSMUSP00000041447,10090.ENSMUSP00000080302,10090.ENSMUSP00000102786,10090.ENSMUSP00000105363,10090.ENSMUSP00000109611,10090.ENSMUSP00000111098,10090.ENSMUSP00000111479,10090.ENSMUSP00000127193,10090.ENSMUSP00000156049	Mapk14,Strada,Stk32c,Map4k3,Cmpk1,Prkab2,Pdxk,Pdk2,Pgk1,Mpp3,Mast1,Gk,Cask,Pik3c3,Mapk10,Pi4ka
UniProt Keywords	KW-0067	ATP-binding	21	1365	0.37	0.39	0.0098	10090.ENSMUSP00000004990,10090.ENSMUSP00000016125,10090.ENSMUSP00000018992,10090.ENSMUSP00000025089,10090.ENSMUSP00000029968,10090.ENSMUSP00000030491,10090.ENSMUSP00000032728,10090.ENSMUSP00000038540,10090.ENSMUSP00000041447,10090.ENSMUSP00000045841,10090.ENSMUSP00000080302,10090.ENSMUSP00000095197,10090.ENSMUSP00000102393,10090.ENSMUSP00000105363,10090.ENSMUSP00000109611,10090.ENSMUSP00000111098…	Mapk14,Stk32c,Rars,Map4k3,Rars2,Cmpk1,Tarsl2,Pdxk,Pdk2,Eprs,Pgk1,Lars,Pars2,Mast1,Gk,Cask,Pik3c3,Mapk10,Mars,Iars,Pi4ka
UniProt Keywords	KW-0809	Transit peptide	12	531	0.54	0.43	0.0098	10090.ENSMUSP00000001127,10090.ENSMUSP00000021913,10090.ENSMUSP00000029877,10090.ENSMUSP00000029968,10090.ENSMUSP00000033992,10090.ENSMUSP00000041447,10090.ENSMUSP00000045606,10090.ENSMUSP00000055827,10090.ENSMUSP00000065754,10090.ENSMUSP00000099756,10090.ENSMUSP00000102393,10090.ENSMUSP00000131584	Poldip2,Auh,Decr1,Rars2,Gsr,Pdk2,Hibch,Fahd1,Msra,Nt5m,Pars2,Cox7a2l
COMPARTMENTS	GOCC:0005886	Plasma membrane	38	3267	0.25	0.35	0.0101	10090.ENSMUSP00000019290,10090.ENSMUSP00000020717,10090.ENSMUSP00000021077,10090.ENSMUSP00000023486,10090.ENSMUSP00000028499,10090.ENSMUSP00000031492,10090.ENSMUSP00000033450,10090.ENSMUSP00000033992,10090.ENSMUSP00000034756,10090.ENSMUSP00000039440,10090.ENSMUSP00000041702,10090.ENSMUSP00000045841,10090.ENSMUSP00000053943,10090.ENSMUSP00000055637,10090.ENSMUSP00000060110,10090.ENSMUSP00000075687…	Cacng2,Arf5,Slc9a3r1,Tfrc,Itgav,Rab35,Gpc4,Gsr,Anxa2,Syne1,Kcna2,Eprs,Basp1,Marcksl1,Kcnj9,Gria3,Cacng3,Ap2s1,Aldoa,Adam22,Dnm1,Nfasc,Snap91,Rasgrf2,Cltc,Gpm6b,Dpp10,Cask,Cacna1a,Pde4d,Reps1,Sirpa,Mapk10,Ap2a1,Comt,Ncam1,Ly6c1,Add2
Reactome	MMU-1266738	Developmental Biology	12	470	0.59	0.44	0.0105	10090.ENSMUSP00000004990,10090.ENSMUSP00000019290,10090.ENSMUSP00000028499,10090.ENSMUSP00000046705,10090.ENSMUSP00000081664,10090.ENSMUSP00000083281,10090.ENSMUSP00000086139,10090.ENSMUSP00000088618,10090.ENSMUSP00000092148,10090.ENSMUSP00000099475,10090.ENSMUSP00000127842,10090.ENSMUSP00000130668	Mapk14,Cacng2,Itgav,Lgi3,Cacng3,Ap2s1,Adam22,Dnm1,Nfasc,Cltc,Ap2a1,Ncam1
Reactome	MMU-8856825	Cargo recognition for clathrin-mediated endocytosis	6	101	0.96	0.5	0.0105	10090.ENSMUSP00000023486,10090.ENSMUSP00000083281,10090.ENSMUSP00000096096,10090.ENSMUSP00000099475,10090.ENSMUSP00000123238,10090.ENSMUSP00000127842	Tfrc,Ap2s1,Snap91,Cltc,Reps1,Ap2a1
GO Process	GO:0044237	Cellular metabolic process	66	6530	0.19	0.33	0.0106	10090.ENSMUSP00000001127,10090.ENSMUSP00000001240,10090.ENSMUSP00000001716,10090.ENSMUSP00000004786,10090.ENSMUSP00000004990,10090.ENSMUSP00000007444,10090.ENSMUSP00000007449,10090.ENSMUSP00000010804,10090.ENSMUSP00000016125,10090.ENSMUSP00000018992,10090.ENSMUSP00000019226,10090.ENSMUSP00000019722,10090.ENSMUSP00000021913,10090.ENSMUSP00000024031,10090.ENSMUSP00000025089,10090.ENSMUSP00000029635…	Poldip2,Agpat3,Ddt,Polr2e,Mapk14,Strada,Akr1b7,Plcd1,Stk32c,Rars,Slc25a22,Ubxn6,Auh,Acy1,Map4k3,Gucy1b1,Aimp1,Decr1,Rars2,Atg4c,Cmpk1,Tarsl2,Fah,Lhpp,Gsr,Asah1,Anxa2,Prkab2,Fbxo2,Pdxk,Pdk2,Map6d1,Hibch,Eprs,Grhpr,Ttc7b,Eef1a2,Trim32,Ephx2,Ablim1,Pgk1,Sult4a1,Aldoa,Htatsf1,Lars,Fam126b,Cltc,Nt5m,Pars2,Mpp3,Mast1,Srsf5,Trp53bp1,Tnks1bp1,Gk,Cask,Pik3c3,Pde4d,Dpy30,Mapk10,Comt,Mars,Cox7a2l,Iars,Gucy1…
TISSUES	BTO:0000445	Cerebral lobe	9	272	0.71	0.46	0.0107	10090.ENSMUSP00000022102,10090.ENSMUSP00000023071,10090.ENSMUSP00000028848,10090.ENSMUSP00000028915,10090.ENSMUSP00000030491,10090.ENSMUSP00000038540,10090.ENSMUSP00000047218,10090.ENSMUSP00000127193,10090.ENSMUSP00000143302	Clptm1l,Samm50,Fahd2a,Rbbp9,Cmpk1,Pdxk,Grhpr,Mapk10,Rufy3
COMPARTMENTS	GOCC:0030425	Dendrite	12	536	0.54	0.42	0.0113	10090.ENSMUSP00000000199,10090.ENSMUSP00000019220,10090.ENSMUSP00000037377,10090.ENSMUSP00000041702,10090.ENSMUSP00000068895,10090.ENSMUSP00000075687,10090.ENSMUSP00000092148,10090.ENSMUSP00000098212,10090.ENSMUSP00000111098,10090.ENSMUSP00000112436,10090.ENSMUSP00000130077,10090.ENSMUSP00000131030	Ncs1,Strn4,Fbxo2,Kcna2,Capn2,Gria3,Nfasc,Clip2,Cask,Cacna1a,Comt,Sipa1l1
GO Function	GO:0016829	Lyase activity	8	204	0.78	0.47	0.0115	10090.ENSMUSP00000001716,10090.ENSMUSP00000021913,10090.ENSMUSP00000028848,10090.ENSMUSP00000029635,10090.ENSMUSP00000040840,10090.ENSMUSP00000055827,10090.ENSMUSP00000084846,10090.ENSMUSP00000142138	Ddt,Auh,Fahd2a,Gucy1b1,Apmap,Fahd1,Aldoa,Gucy1a1
Reactome	MMU-112316	Neuronal System	10	339	0.66	0.45	0.0118	10090.ENSMUSP00000019290,10090.ENSMUSP00000041702,10090.ENSMUSP00000060110,10090.ENSMUSP00000075687,10090.ENSMUSP00000081664,10090.ENSMUSP00000083281,10090.ENSMUSP00000111098,10090.ENSMUSP00000112436,10090.ENSMUSP00000127842,10090.ENSMUSP00000130077	Cacng2,Kcna2,Kcnj9,Gria3,Cacng3,Ap2s1,Cask,Cacna1a,Ap2a1,Comt
Reactome	MMU-177504	Retrograde neurotrophin signalling	3	11	1.62	0.54	0.0118	10090.ENSMUSP00000083281,10090.ENSMUSP00000099475,10090.ENSMUSP00000127842	Ap2s1,Cltc,Ap2a1
UniProt Keywords	KW-0418	Kinase	13	636	0.5	0.41	0.0118	10090.ENSMUSP00000004990,10090.ENSMUSP00000016125,10090.ENSMUSP00000025089,10090.ENSMUSP00000030491,10090.ENSMUSP00000038540,10090.ENSMUSP00000041447,10090.ENSMUSP00000080302,10090.ENSMUSP00000105363,10090.ENSMUSP00000109611,10090.ENSMUSP00000111098,10090.ENSMUSP00000111479,10090.ENSMUSP00000127193,10090.ENSMUSP00000156049	Mapk14,Stk32c,Map4k3,Cmpk1,Pdxk,Pdk2,Pgk1,Mast1,Gk,Cask,Pik3c3,Mapk10,Pi4ka
Pfam	PF01557	Fumarylacetoacetate (FAA) hydrolase family	3	3	2.19	0.55	0.0118	10090.ENSMUSP00000028848,10090.ENSMUSP00000032865,10090.ENSMUSP00000055827	Fahd2a,Fah,Fahd1
COMPARTMENTS	GOCC:0030118	Clathrin coat	4	44	1.15	0.51	0.012	10090.ENSMUSP00000083281,10090.ENSMUSP00000096096,10090.ENSMUSP00000099475,10090.ENSMUSP00000127842	Ap2s1,Snap91,Cltc,Ap2a1
KEGG	mmu04721	Synaptic vesicle cycle	5	73	1.02	0.49	0.0126	10090.ENSMUSP00000083281,10090.ENSMUSP00000088618,10090.ENSMUSP00000099475,10090.ENSMUSP00000112436,10090.ENSMUSP00000127842	Ap2s1,Dnm1,Cltc,Cacna1a,Ap2a1
KEGG	mmu05133	Pertussis	5	73	1.02	0.49	0.0126	10090.ENSMUSP00000004990,10090.ENSMUSP00000036747,10090.ENSMUSP00000040246,10090.ENSMUSP00000048836,10090.ENSMUSP00000127193	Mapk14,C1qc,C1qb,C1qa,Mapk10
KEGG	mmu04728	Dopaminergic synapse	6	127	0.86	0.47	0.0127	10090.ENSMUSP00000004990,10090.ENSMUSP00000060110,10090.ENSMUSP00000075687,10090.ENSMUSP00000112436,10090.ENSMUSP00000127193,10090.ENSMUSP00000130077	Mapk14,Kcnj9,Gria3,Cacna1a,Mapk10,Comt
COMPARTMENTS	GOCC:0098685	Schaffer collateral - CA1 synapse	5	84	0.96	0.49	0.0127	10090.ENSMUSP00000019290,10090.ENSMUSP00000081664,10090.ENSMUSP00000096096,10090.ENSMUSP00000111098,10090.ENSMUSP00000130668	Cacng2,Cacng3,Snap91,Cask,Ncam1
GO Function	GO:0032559	Adenyl ribonucleotide binding	24	1569	0.37	0.37	0.0128	10090.ENSMUSP00000004990,10090.ENSMUSP00000007444,10090.ENSMUSP00000016125,10090.ENSMUSP00000018992,10090.ENSMUSP00000025089,10090.ENSMUSP00000029968,10090.ENSMUSP00000030491,10090.ENSMUSP00000032728,10090.ENSMUSP00000038540,10090.ENSMUSP00000041447,10090.ENSMUSP00000045841,10090.ENSMUSP00000070413,10090.ENSMUSP00000080302,10090.ENSMUSP00000095197,10090.ENSMUSP00000102393,10090.ENSMUSP00000105363…	Mapk14,Strada,Stk32c,Rars,Map4k3,Rars2,Cmpk1,Tarsl2,Pdxk,Pdk2,Eprs,Dnaja4,Pgk1,Lars,Pars2,Mast1,Gk,Cask,Pik3c3,Pde4d,Mapk10,Mars,Iars,Pi4ka
Monarch	MP:0003632	Abnormal nervous system morphology	36	2638	0.32	0.36	0.0129	10090.ENSMUSP00000001240,10090.ENSMUSP00000015791,10090.ENSMUSP00000019290,10090.ENSMUSP00000023486,10090.ENSMUSP00000028499,10090.ENSMUSP00000031492,10090.ENSMUSP00000034000,10090.ENSMUSP00000037377,10090.ENSMUSP00000039440,10090.ENSMUSP00000045606,10090.ENSMUSP00000048836,10090.ENSMUSP00000053943,10090.ENSMUSP00000054556,10090.ENSMUSP00000055637,10090.ENSMUSP00000062277,10090.ENSMUSP00000083281…	Agpat3,Lama5,Cacng2,Tfrc,Itgav,Rab35,Asah1,Fbxo2,Syne1,Hibch,C1qa,Basp1,Eef1a2,Marcksl1,Trim32,Ap2s1,Adam22,Sacs,Dnm1,Nfasc,Snap91,Clip2,Mpp3,Mast1,Gpm6b,Ap1s2,Cntn4,Pik3c3,Cacna1a,Sirpa,Dpy30,Mapk10,Ncam1,Gucy1a1,Rufy3,Rab18
Monarch	MP:0004792	Abnormal synaptic vesicle number	5	40	1.28	0.51	0.0129	10090.ENSMUSP00000019290,10090.ENSMUSP00000088618,10090.ENSMUSP00000096096,10090.ENSMUSP00000107913,10090.ENSMUSP00000124048	Cacng2,Dnm1,Snap91,Ap1s2,Sirpa
COMPARTMENTS	GOCC:0031224	Intrinsic component of membrane	22	1495	0.35	0.37	0.0129	10090.ENSMUSP00000016072,10090.ENSMUSP00000019290,10090.ENSMUSP00000023486,10090.ENSMUSP00000027743,10090.ENSMUSP00000028499,10090.ENSMUSP00000031492,10090.ENSMUSP00000032168,10090.ENSMUSP00000032172,10090.ENSMUSP00000033450,10090.ENSMUSP00000039440,10090.ENSMUSP00000041702,10090.ENSMUSP00000055637,10090.ENSMUSP00000060110,10090.ENSMUSP00000075687,10090.ENSMUSP00000081664,10090.ENSMUSP00000086139…	Rrbp1,Cacng2,Tfrc,Stx6,Itgav,Rab35,Sec61a1,Chchd6,Gpc4,Syne1,Kcna2,Marcksl1,Kcnj9,Gria3,Cacng3,Adam22,Nfasc,Dpp10,Cacna1a,Pde4d,Sirpa,Ncam1
COMPARTMENTS	GOCC:0030139	Endocytic vesicle	7	190	0.75	0.45	0.013	10090.ENSMUSP00000031492,10090.ENSMUSP00000032168,10090.ENSMUSP00000083281,10090.ENSMUSP00000096096,10090.ENSMUSP00000099475,10090.ENSMUSP00000111479,10090.ENSMUSP00000127842	Rab35,Sec61a1,Ap2s1,Snap91,Cltc,Pik3c3,Ap2a1
WikiPathways	WP200	Complement activation, classical pathway	3	16	1.46	0.52	0.0134	10090.ENSMUSP00000036747,10090.ENSMUSP00000040246,10090.ENSMUSP00000048836	C1qc,C1qb,C1qa
WikiPathways	WP3626	Microglia pathogen phagocytosis pathway	4	41	1.18	0.5	0.0134	10090.ENSMUSP00000036747,10090.ENSMUSP00000040246,10090.ENSMUSP00000048836,10090.ENSMUSP00000111479	C1qc,C1qb,C1qa,Pik3c3
Reactome	MMU-437239	Recycling pathway of L1	4	36	1.23	0.5	0.0142	10090.ENSMUSP00000083281,10090.ENSMUSP00000088618,10090.ENSMUSP00000099475,10090.ENSMUSP00000127842	Ap2s1,Dnm1,Cltc,Ap2a1
Reactome	MMU-5140745	WNT5A-dependent internalization of FZD2, FZD5 and ROR2	3	13	1.55	0.51	0.0146	10090.ENSMUSP00000083281,10090.ENSMUSP00000099475,10090.ENSMUSP00000127842	Ap2s1,Cltc,Ap2a1
STRING clusters	CL:8197	Mixed, incl. Intrinsic component of synaptic membrane, and Neurexins and neuroligins	8	188	0.82	0.45	0.0147	10090.ENSMUSP00000019290,10090.ENSMUSP00000033450,10090.ENSMUSP00000075687,10090.ENSMUSP00000081664,10090.ENSMUSP00000092148,10090.ENSMUSP00000108889,10090.ENSMUSP00000111098,10090.ENSMUSP00000130668	Cacng2,Gpc4,Gria3,Cacng3,Nfasc,Cntn4,Cask,Ncam1
COMPARTMENTS	GOCC:0030666	Endocytic vesicle membrane	4	48	1.11	0.48	0.0151	10090.ENSMUSP00000032168,10090.ENSMUSP00000083281,10090.ENSMUSP00000096096,10090.ENSMUSP00000127842	Sec61a1,Ap2s1,Snap91,Ap2a1
UniProt Keywords	KW-0112	Calmodulin-binding	6	143	0.81	0.45	0.0152	10090.ENSMUSP00000019220,10090.ENSMUSP00000043332,10090.ENSMUSP00000055637,10090.ENSMUSP00000096930,10090.ENSMUSP00000111098,10090.ENSMUSP00000145160	Strn4,Map6d1,Marcksl1,Rasgrf2,Cask,Add2
GO Function	GO:0016772	Transferase activity, transferring phosphorus-containing groups	17	910	0.46	0.38	0.0153	10090.ENSMUSP00000004786,10090.ENSMUSP00000004990,10090.ENSMUSP00000007444,10090.ENSMUSP00000016125,10090.ENSMUSP00000025089,10090.ENSMUSP00000030491,10090.ENSMUSP00000036410,10090.ENSMUSP00000038540,10090.ENSMUSP00000041447,10090.ENSMUSP00000080302,10090.ENSMUSP00000102786,10090.ENSMUSP00000105363,10090.ENSMUSP00000109611,10090.ENSMUSP00000111098,10090.ENSMUSP00000111479,10090.ENSMUSP00000127193…	Polr2e,Mapk14,Strada,Stk32c,Map4k3,Cmpk1,Prkab2,Pdxk,Pdk2,Pgk1,Mpp3,Mast1,Gk,Cask,Pik3c3,Mapk10,Pi4ka
GO Function	GO:0019899	Enzyme binding	31	2347	0.31	0.35	0.0153	10090.ENSMUSP00000000199,10090.ENSMUSP00000001716,10090.ENSMUSP00000004990,10090.ENSMUSP00000007444,10090.ENSMUSP00000019220,10090.ENSMUSP00000021077,10090.ENSMUSP00000023486,10090.ENSMUSP00000028499,10090.ENSMUSP00000029382,10090.ENSMUSP00000029663,10090.ENSMUSP00000034756,10090.ENSMUSP00000036410,10090.ENSMUSP00000039440,10090.ENSMUSP00000044725,10090.ENSMUSP00000045841,10090.ENSMUSP00000054556…	Ncs1,Ddt,Mapk14,Strada,Strn4,Slc9a3r1,Tfrc,Itgav,Ppid,Aimp1,Anxa2,Prkab2,Syne1,Bag4,Eprs,Eef1a2,Capn2,Aldoa,Dnm1,Snap91,Cltc,Srsf5,Tnks1bp1,Tnpo3,Pde4d,Sirpa,Ap2a1,Ncam1,Sipa1l1,Iars,Add2
GO Function	GO:0022890	Inorganic cation transmembrane transporter activity	13	571	0.54	0.4	0.0153	10090.ENSMUSP00000000199,10090.ENSMUSP00000019226,10090.ENSMUSP00000019290,10090.ENSMUSP00000023486,10090.ENSMUSP00000028499,10090.ENSMUSP00000032168,10090.ENSMUSP00000034756,10090.ENSMUSP00000041702,10090.ENSMUSP00000055637,10090.ENSMUSP00000060110,10090.ENSMUSP00000075687,10090.ENSMUSP00000081664,10090.ENSMUSP00000112436	Ncs1,Slc25a22,Cacng2,Tfrc,Itgav,Sec61a1,Anxa2,Kcna2,Marcksl1,Kcnj9,Gria3,Cacng3,Cacna1a
GO Function	GO:0005524	ATP binding	23	1498	0.37	0.36	0.0155	10090.ENSMUSP00000004990,10090.ENSMUSP00000007444,10090.ENSMUSP00000016125,10090.ENSMUSP00000018992,10090.ENSMUSP00000025089,10090.ENSMUSP00000029968,10090.ENSMUSP00000030491,10090.ENSMUSP00000032728,10090.ENSMUSP00000038540,10090.ENSMUSP00000041447,10090.ENSMUSP00000045841,10090.ENSMUSP00000070413,10090.ENSMUSP00000080302,10090.ENSMUSP00000095197,10090.ENSMUSP00000102393,10090.ENSMUSP00000105363…	Mapk14,Strada,Stk32c,Rars,Map4k3,Rars2,Cmpk1,Tarsl2,Pdxk,Pdk2,Eprs,Dnaja4,Pgk1,Lars,Pars2,Mast1,Gk,Cask,Pik3c3,Mapk10,Mars,Iars,Pi4ka
Reactome	MMU-168249	Innate Immune System	17	945	0.44	0.38	0.016	10090.ENSMUSP00000004990,10090.ENSMUSP00000028499,10090.ENSMUSP00000034000,10090.ENSMUSP00000034756,10090.ENSMUSP00000036747,10090.ENSMUSP00000038540,10090.ENSMUSP00000040246,10090.ENSMUSP00000048836,10090.ENSMUSP00000050336,10090.ENSMUSP00000062277,10090.ENSMUSP00000084846,10090.ENSMUSP00000088618,10090.ENSMUSP00000092148,10090.ENSMUSP00000111479,10090.ENSMUSP00000124048,10090.ENSMUSP00000127193…	Mapk14,Itgav,Asah1,Anxa2,C1qc,Pdxk,C1qb,C1qa,Ckap4,Trim32,Aldoa,Dnm1,Nfasc,Pik3c3,Sirpa,Mapk10,Rab18
GO Component	GO:0043226	Organelle	107	13445	0.09	0.28	0.0165	10090.ENSMUSP00000000199,10090.ENSMUSP00000001127,10090.ENSMUSP00000001240,10090.ENSMUSP00000002133,10090.ENSMUSP00000004786,10090.ENSMUSP00000004990,10090.ENSMUSP00000007444,10090.ENSMUSP00000007449,10090.ENSMUSP00000010804,10090.ENSMUSP00000016072,10090.ENSMUSP00000018992,10090.ENSMUSP00000019226,10090.ENSMUSP00000019290,10090.ENSMUSP00000019722,10090.ENSMUSP00000020283,10090.ENSMUSP00000020717…	Ncs1,Poldip2,Agpat3,Sdf2,Polr2e,Mapk14,Strada,Akr1b7,Plcd1,Rrbp1,Rars,Slc25a22,Cacng2,Ubxn6,Macroh2a2,Arf5,Slc9a3r1,Auh,Clptm1l,Samm50,Tfrc,Acy1,Stx6,Fahd2a,Rbbp9,Ppid,Aimp1,Decr1,Rars2,Cmpk1,Tomm7,Rab35,Sec61a1,Chchd6,Tarsl2,Lhpp,Gpc4,Gsr,Asah1,Anxa2,Prkab2,Fbxo2,Pdxk,Syne1,Pdk2,Kcna2,Map6d1,Bag4,Hibch,Lgi3,Timm8a1,Ckap4,Basp1,Eef1a2,Marcksl1,Fahd1,Trim32,Fam110b,Nap1l5,Sec31b,Msra,Capn2,Ephx2,G…
GO Component	GO:0030425	Dendrite	15	832	0.44	0.37	0.0171	10090.ENSMUSP00000000199,10090.ENSMUSP00000019220,10090.ENSMUSP00000037377,10090.ENSMUSP00000041702,10090.ENSMUSP00000068895,10090.ENSMUSP00000075687,10090.ENSMUSP00000081664,10090.ENSMUSP00000092148,10090.ENSMUSP00000098212,10090.ENSMUSP00000105363,10090.ENSMUSP00000111098,10090.ENSMUSP00000112436,10090.ENSMUSP00000130077,10090.ENSMUSP00000131030,10090.ENSMUSP00000143302	Ncs1,Strn4,Fbxo2,Kcna2,Capn2,Gria3,Cacng3,Nfasc,Clip2,Mast1,Cask,Cacna1a,Comt,Sipa1l1,Rufy3
GO Function	GO:0030276	Clathrin binding	5	71	1.03	0.46	0.0177	10090.ENSMUSP00000083281,10090.ENSMUSP00000096096,10090.ENSMUSP00000099475,10090.ENSMUSP00000107913,10090.ENSMUSP00000127842	Ap2s1,Snap91,Cltc,Ap1s2,Ap2a1
GO Function	GO:0046873	Metal ion transmembrane transporter activity	11	427	0.6	0.4	0.0177	10090.ENSMUSP00000000199,10090.ENSMUSP00000019290,10090.ENSMUSP00000023486,10090.ENSMUSP00000028499,10090.ENSMUSP00000032168,10090.ENSMUSP00000034756,10090.ENSMUSP00000041702,10090.ENSMUSP00000055637,10090.ENSMUSP00000060110,10090.ENSMUSP00000081664,10090.ENSMUSP00000112436	Ncs1,Cacng2,Tfrc,Itgav,Sec61a1,Anxa2,Kcna2,Marcksl1,Kcnj9,Cacng3,Cacna1a
GO Component	GO:0031225	Anchored component of membrane	7	202	0.73	0.42	0.0179	10090.ENSMUSP00000031492,10090.ENSMUSP00000033450,10090.ENSMUSP00000055637,10090.ENSMUSP00000108889,10090.ENSMUSP00000120362,10090.ENSMUSP00000130668,10090.ENSMUSP00000139559	Rab35,Gpc4,Marcksl1,Cntn4,Gpc6,Ncam1,Ly6c1
TISSUES	BTO:0001491	Viscus	43	3850	0.23	0.32	0.0179	10090.ENSMUSP00000002133,10090.ENSMUSP00000004786,10090.ENSMUSP00000004990,10090.ENSMUSP00000007449,10090.ENSMUSP00000015791,10090.ENSMUSP00000016072,10090.ENSMUSP00000019722,10090.ENSMUSP00000021077,10090.ENSMUSP00000022102,10090.ENSMUSP00000023071,10090.ENSMUSP00000024031,10090.ENSMUSP00000025089,10090.ENSMUSP00000029663,10090.ENSMUSP00000029877,10090.ENSMUSP00000030491,10090.ENSMUSP00000032168…	Sdf2,Polr2e,Mapk14,Akr1b7,Lama5,Rrbp1,Ubxn6,Slc9a3r1,Clptm1l,Samm50,Acy1,Map4k3,Aimp1,Decr1,Cmpk1,Sec61a1,Gpc4,Gsr,Pdxk,C1qb,Pdk2,Hibch,C1qa,Marcksl1,Msra,Ephx2,Iah1,Pgk1,Dnm1,Nfasc,Srsf5,Tnks1bp1,Ap1s2,Gk,Tmsb10,Cask,Pik3c3,Sirpa,Ap2a1,Comt,Ncam1,Pi4ka,Rab18
COMPARTMENTS	GOCC:0045211	Postsynaptic membrane	8	267	0.66	0.41	0.0179	10090.ENSMUSP00000019290,10090.ENSMUSP00000039440,10090.ENSMUSP00000075687,10090.ENSMUSP00000081664,10090.ENSMUSP00000086139,10090.ENSMUSP00000096096,10090.ENSMUSP00000130077,10090.ENSMUSP00000130668	Cacng2,Syne1,Gria3,Cacng3,Adam22,Snap91,Comt,Ncam1
GO Process	GO:0009058	Biosynthetic process	33	2467	0.31	0.34	0.0184	10090.ENSMUSP00000001127,10090.ENSMUSP00000001240,10090.ENSMUSP00000001716,10090.ENSMUSP00000004786,10090.ENSMUSP00000004990,10090.ENSMUSP00000018992,10090.ENSMUSP00000029635,10090.ENSMUSP00000029663,10090.ENSMUSP00000029968,10090.ENSMUSP00000030491,10090.ENSMUSP00000032728,10090.ENSMUSP00000034000,10090.ENSMUSP00000034756,10090.ENSMUSP00000036410,10090.ENSMUSP00000038540,10090.ENSMUSP00000040840…	Poldip2,Agpat3,Ddt,Polr2e,Mapk14,Rars,Gucy1b1,Aimp1,Rars2,Cmpk1,Tarsl2,Asah1,Anxa2,Prkab2,Pdxk,Apmap,Map6d1,Eprs,Ttc7b,Eef1a2,Ablim1,Pgk1,Aldoa,Lars,Fam126b,Pars2,Gk,Pik3c3,Cacna1a,Mars,Iars,Gucy1a1,Pi4ka
Reactome	MMU-5099900	WNT5A-dependent internalization of FZD4	3	15	1.49	0.48	0.0187	10090.ENSMUSP00000083281,10090.ENSMUSP00000099475,10090.ENSMUSP00000127842	Ap2s1,Cltc,Ap2a1
GO Function	GO:0008092	Cytoskeletal protein binding	18	1033	0.43	0.36	0.0191	10090.ENSMUSP00000021077,10090.ENSMUSP00000034756,10090.ENSMUSP00000039440,10090.ENSMUSP00000041702,10090.ENSMUSP00000043332,10090.ENSMUSP00000055637,10090.ENSMUSP00000062277,10090.ENSMUSP00000068895,10090.ENSMUSP00000078336,10090.ENSMUSP00000084846,10090.ENSMUSP00000088618,10090.ENSMUSP00000098212,10090.ENSMUSP00000099475,10090.ENSMUSP00000103386,10090.ENSMUSP00000105363,10090.ENSMUSP00000109683…	Slc9a3r1,Anxa2,Syne1,Kcna2,Map6d1,Marcksl1,Trim32,Capn2,Ablim1,Aldoa,Dnm1,Clip2,Cltc,Coro2a,Mast1,Tmsb10,Sipa1l1,Add2
Reactome	MMU-8866427	VLDLR internalisation and degradation	3	16	1.46	0.47	0.0199	10090.ENSMUSP00000083281,10090.ENSMUSP00000099475,10090.ENSMUSP00000127842	Ap2s1,Cltc,Ap2a1
COMPARTMENTS	GOCC:0030120	Vesicle coat	4	53	1.06	0.45	0.0201	10090.ENSMUSP00000064900,10090.ENSMUSP00000083281,10090.ENSMUSP00000096096,10090.ENSMUSP00000127842	Sec31b,Ap2s1,Snap91,Ap2a1
COMPARTMENTS	GOCC:0043229	Intracellular organelle	78	8917	0.13	0.29	0.0201	10090.ENSMUSP00000000199,10090.ENSMUSP00000001127,10090.ENSMUSP00000001240,10090.ENSMUSP00000002133,10090.ENSMUSP00000004786,10090.ENSMUSP00000004990,10090.ENSMUSP00000016072,10090.ENSMUSP00000018992,10090.ENSMUSP00000019226,10090.ENSMUSP00000019722,10090.ENSMUSP00000020283,10090.ENSMUSP00000021913,10090.ENSMUSP00000023071,10090.ENSMUSP00000023486,10090.ENSMUSP00000027743,10090.ENSMUSP00000028848…	Ncs1,Poldip2,Agpat3,Sdf2,Polr2e,Mapk14,Rrbp1,Rars,Slc25a22,Ubxn6,Macroh2a2,Auh,Samm50,Tfrc,Stx6,Fahd2a,Decr1,Rars2,Cmpk1,Tomm7,Rab35,Sec61a1,Chchd6,Tarsl2,Gpc4,Gsr,Asah1,Anxa2,Syne1,Pdk2,Map6d1,Bag4,Hibch,Lgi3,Timm8a1,Ckap4,Basp1,Eef1a2,Marcksl1,Trim32,Sec31b,Msra,Capn2,Ephx2,Ablim1,Sult4a1,Ap2s1,Aldoa,Prune2,Htatsf1,Sacs,Dnm1,Lars,Snap91,Rasgrf2,Clip2,Cltc,Nt5m,Pars2,Srsf5,Trp53bp1,Tnks1bp1,Gk,T…
Monarch	MP:0004262	Abnormal physical strength	18	885	0.5	0.37	0.0205	10090.ENSMUSP00000000199,10090.ENSMUSP00000022102,10090.ENSMUSP00000024031,10090.ENSMUSP00000031492,10090.ENSMUSP00000036747,10090.ENSMUSP00000039440,10090.ENSMUSP00000040840,10090.ENSMUSP00000041702,10090.ENSMUSP00000062277,10090.ENSMUSP00000084450,10090.ENSMUSP00000086816,10090.ENSMUSP00000108225,10090.ENSMUSP00000111479,10090.ENSMUSP00000112436,10090.ENSMUSP00000127842,10090.ENSMUSP00000130077…	Ncs1,Clptm1l,Acy1,Rab35,C1qc,Syne1,Apmap,Kcna2,Trim32,Gnl1,Sacs,Dpp10,Pik3c3,Cacna1a,Ap2a1,Comt,Sipa1l1,Rab18
UniProt Keywords	KW-0101	Branched-chain amino acid catabolism	2	4	1.89	0.48	0.0207	10090.ENSMUSP00000021913,10090.ENSMUSP00000045606	Auh,Hibch
UniProt Keywords	KW-0813	Transport	25	1910	0.3	0.33	0.0207	10090.ENSMUSP00000016072,10090.ENSMUSP00000019226,10090.ENSMUSP00000019290,10090.ENSMUSP00000020717,10090.ENSMUSP00000027743,10090.ENSMUSP00000029382,10090.ENSMUSP00000030279,10090.ENSMUSP00000030851,10090.ENSMUSP00000031492,10090.ENSMUSP00000032168,10090.ENSMUSP00000041702,10090.ENSMUSP00000050156,10090.ENSMUSP00000060110,10090.ENSMUSP00000064900,10090.ENSMUSP00000075687,10090.ENSMUSP00000081664…	Rrbp1,Slc25a22,Cacng2,Arf5,Stx6,Ppid,Atg4c,Tomm7,Rab35,Sec61a1,Kcna2,Timm8a1,Kcnj9,Sec31b,Gria3,Cacng3,Ap2s1,Snap91,Gpm6b,Ap1s2,Tnpo3,Cacna1a,Ap2a1,Stx5a,Rab18
COMPARTMENTS	GOCC:0034703	Cation channel complex	7	211	0.71	0.4	0.0213	10090.ENSMUSP00000019290,10090.ENSMUSP00000041702,10090.ENSMUSP00000075687,10090.ENSMUSP00000081664,10090.ENSMUSP00000108225,10090.ENSMUSP00000112436,10090.ENSMUSP00000113488	Cacng2,Kcna2,Gria3,Cacng3,Dpp10,Cacna1a,Pde4d
KEGG	mmu04921	Oxytocin signaling pathway	6	145	0.8	0.42	0.0214	10090.ENSMUSP00000019290,10090.ENSMUSP00000029635,10090.ENSMUSP00000036410,10090.ENSMUSP00000060110,10090.ENSMUSP00000081664,10090.ENSMUSP00000142138	Cacng2,Gucy1b1,Prkab2,Kcnj9,Cacng3,Gucy1a1
GO Function	GO:0030165	PDZ domain binding	6	121	0.88	0.42	0.0215	10090.ENSMUSP00000021077,10090.ENSMUSP00000060110,10090.ENSMUSP00000075687,10090.ENSMUSP00000081664,10090.ENSMUSP00000102786,10090.ENSMUSP00000111098	Slc9a3r1,Kcnj9,Gria3,Cacng3,Mpp3,Cask
UniProt Keywords	KW-0456	Lyase	6	159	0.76	0.41	0.0217	10090.ENSMUSP00000001716,10090.ENSMUSP00000021913,10090.ENSMUSP00000029635,10090.ENSMUSP00000055827,10090.ENSMUSP00000084846,10090.ENSMUSP00000142138	Ddt,Auh,Gucy1b1,Fahd1,Aldoa,Gucy1a1
COMPARTMENTS	GOCC:0030424	Axon	12	593	0.49	0.37	0.0218	10090.ENSMUSP00000000199,10090.ENSMUSP00000019290,10090.ENSMUSP00000041702,10090.ENSMUSP00000053943,10090.ENSMUSP00000075687,10090.ENSMUSP00000086139,10090.ENSMUSP00000088618,10090.ENSMUSP00000092148,10090.ENSMUSP00000096096,10090.ENSMUSP00000130077,10090.ENSMUSP00000130668,10090.ENSMUSP00000143302	Ncs1,Cacng2,Kcna2,Basp1,Gria3,Adam22,Dnm1,Nfasc,Snap91,Comt,Ncam1,Rufy3
Reactome	MMU-416993	Trafficking of GluR2-containing AMPA receptors	3	17	1.43	0.46	0.0222	10090.ENSMUSP00000075687,10090.ENSMUSP00000083281,10090.ENSMUSP00000127842	Gria3,Ap2s1,Ap2a1
UniProt Keywords	KW-0771	Synaptosome	4	61	1	0.43	0.0237	10090.ENSMUSP00000019290,10090.ENSMUSP00000041702,10090.ENSMUSP00000046705,10090.ENSMUSP00000131030	Cacng2,Kcna2,Lgi3,Sipa1l1
Reactome	MMU-8964038	LDL clearance	3	18	1.41	0.44	0.0246	10090.ENSMUSP00000083281,10090.ENSMUSP00000099475,10090.ENSMUSP00000127842	Ap2s1,Cltc,Ap2a1
COMPARTMENTS	GOCC:0031226	Intrinsic component of plasma membrane	15	876	0.42	0.34	0.0247	10090.ENSMUSP00000019290,10090.ENSMUSP00000023486,10090.ENSMUSP00000028499,10090.ENSMUSP00000033450,10090.ENSMUSP00000041702,10090.ENSMUSP00000055637,10090.ENSMUSP00000060110,10090.ENSMUSP00000075687,10090.ENSMUSP00000081664,10090.ENSMUSP00000086139,10090.ENSMUSP00000092148,10090.ENSMUSP00000108225,10090.ENSMUSP00000112436,10090.ENSMUSP00000124048,10090.ENSMUSP00000130668	Cacng2,Tfrc,Itgav,Gpc4,Kcna2,Marcksl1,Kcnj9,Gria3,Cacng3,Adam22,Nfasc,Dpp10,Cacna1a,Sirpa,Ncam1
GO Component	GO:0008074	Guanylate cyclase complex, soluble	2	4	1.89	0.45	0.025	10090.ENSMUSP00000029635,10090.ENSMUSP00000142138	Gucy1b1,Gucy1a1
KEGG	mmu05142	Chagas disease	5	100	0.89	0.41	0.025	10090.ENSMUSP00000004990,10090.ENSMUSP00000036747,10090.ENSMUSP00000040246,10090.ENSMUSP00000048836,10090.ENSMUSP00000127193	Mapk14,C1qc,C1qb,C1qa,Mapk10
UniProt Keywords	KW-0024	Alternative initiation	4	64	0.98	0.42	0.0255	10090.ENSMUSP00000033992,10090.ENSMUSP00000065754,10090.ENSMUSP00000130077,10090.ENSMUSP00000134854	Gsr,Msra,Comt,Stx5a
UniProt Keywords	KW-0180	Complement pathway	3	27	1.23	0.43	0.0255	10090.ENSMUSP00000036747,10090.ENSMUSP00000040246,10090.ENSMUSP00000048836	C1qc,C1qb,C1qa
KEGG	mmu04730	Long-term depression	4	59	1.02	0.42	0.0257	10090.ENSMUSP00000029635,10090.ENSMUSP00000075687,10090.ENSMUSP00000112436,10090.ENSMUSP00000142138	Gucy1b1,Gria3,Cacna1a,Gucy1a1
KEGG	mmu04961	Endocrine and other factor-regulated calcium reabsorption	4	58	1.03	0.42	0.0257	10090.ENSMUSP00000083281,10090.ENSMUSP00000088618,10090.ENSMUSP00000099475,10090.ENSMUSP00000127842	Ap2s1,Dnm1,Cltc,Ap2a1
TISSUES	BTO:0000088	Cardiovascular system	18	1080	0.41	0.34	0.0261	10090.ENSMUSP00000002133,10090.ENSMUSP00000015791,10090.ENSMUSP00000019722,10090.ENSMUSP00000023071,10090.ENSMUSP00000029635,10090.ENSMUSP00000036747,10090.ENSMUSP00000039440,10090.ENSMUSP00000041447,10090.ENSMUSP00000054556,10090.ENSMUSP00000064900,10090.ENSMUSP00000070413,10090.ENSMUSP00000084846,10090.ENSMUSP00000088618,10090.ENSMUSP00000096096,10090.ENSMUSP00000109611,10090.ENSMUSP00000124048…	Sdf2,Lama5,Ubxn6,Samm50,Gucy1b1,C1qc,Syne1,Pdk2,Eef1a2,Sec31b,Dnaja4,Aldoa,Dnm1,Snap91,Gk,Sirpa,Ncam1,Add2
GO Component	GO:0030136	Clathrin-coated vesicle	6	156	0.77	0.39	0.0263	10090.ENSMUSP00000031492,10090.ENSMUSP00000083281,10090.ENSMUSP00000096096,10090.ENSMUSP00000099475,10090.ENSMUSP00000107913,10090.ENSMUSP00000127842	Rab35,Ap2s1,Snap91,Cltc,Ap1s2,Ap2a1
GO Component	GO:0043209	Myelin sheath	7	219	0.69	0.38	0.0268	10090.ENSMUSP00000034756,10090.ENSMUSP00000054556,10090.ENSMUSP00000084846,10090.ENSMUSP00000088618,10090.ENSMUSP00000092148,10090.ENSMUSP00000099475,10090.ENSMUSP00000130668	Anxa2,Eef1a2,Aldoa,Dnm1,Nfasc,Cltc,Ncam1
GO Component	GO:0043231	Intracellular membrane-bounded organelle	97	11954	0.1	0.26	0.0268	10090.ENSMUSP00000000199,10090.ENSMUSP00000001127,10090.ENSMUSP00000001240,10090.ENSMUSP00000002133,10090.ENSMUSP00000004786,10090.ENSMUSP00000004990,10090.ENSMUSP00000007444,10090.ENSMUSP00000007449,10090.ENSMUSP00000010804,10090.ENSMUSP00000016072,10090.ENSMUSP00000018992,10090.ENSMUSP00000019226,10090.ENSMUSP00000019722,10090.ENSMUSP00000020283,10090.ENSMUSP00000020717,10090.ENSMUSP00000021913…	Ncs1,Poldip2,Agpat3,Sdf2,Polr2e,Mapk14,Strada,Akr1b7,Plcd1,Rrbp1,Rars,Slc25a22,Ubxn6,Macroh2a2,Arf5,Auh,Clptm1l,Samm50,Tfrc,Stx6,Fahd2a,Rbbp9,Ppid,Aimp1,Decr1,Rars2,Cmpk1,Tomm7,Rab35,Sec61a1,Chchd6,Tarsl2,Lhpp,Gpc4,Gsr,Asah1,Anxa2,Prkab2,Fbxo2,Pdxk,Syne1,Pdk2,Kcna2,Map6d1,Bag4,Hibch,Lgi3,Timm8a1,Ckap4,Basp1,Eef1a2,Marcksl1,Fahd1,Trim32,Fam110b,Nap1l5,Sec31b,Msra,Capn2,Ephx2,Sult4a1,Ap2s1,Aldoa,Pr…
GO Component	GO:0120025	Plasma membrane bounded cell projection	31	2622	0.26	0.3	0.027	10090.ENSMUSP00000000199,10090.ENSMUSP00000019220,10090.ENSMUSP00000019290,10090.ENSMUSP00000021077,10090.ENSMUSP00000028499,10090.ENSMUSP00000031492,10090.ENSMUSP00000034756,10090.ENSMUSP00000037377,10090.ENSMUSP00000041702,10090.ENSMUSP00000046705,10090.ENSMUSP00000053943,10090.ENSMUSP00000068895,10090.ENSMUSP00000075687,10090.ENSMUSP00000078336,10090.ENSMUSP00000081664,10090.ENSMUSP00000084846…	Ncs1,Strn4,Cacng2,Slc9a3r1,Itgav,Rab35,Anxa2,Fbxo2,Kcna2,Lgi3,Basp1,Capn2,Gria3,Ablim1,Cacng3,Aldoa,Adam22,Dnm1,Nfasc,Snap91,Clip2,Mast1,Cntn4,Cask,Cacna1a,Mapk10,Ap2a1,Comt,Ncam1,Sipa1l1,Rufy3
STRING clusters	CL:8210	AMPA glutamate receptor complex	3	11	1.62	0.43	0.028	10090.ENSMUSP00000019290,10090.ENSMUSP00000075687,10090.ENSMUSP00000081664	Cacng2,Gria3,Cacng3
GO Process	GO:0098883	Synapse pruning	3	10	1.66	0.43	0.0285	10090.ENSMUSP00000036747,10090.ENSMUSP00000040246,10090.ENSMUSP00000048836	C1qc,C1qb,C1qa
GO Function	GO:0004827	proline-tRNA ligase activity	2	2	2.19	0.44	0.0286	10090.ENSMUSP00000045841,10090.ENSMUSP00000102393	Eprs,Pars2
GO Function	GO:0047805	Cytidylate cyclase activity	2	2	2.19	0.44	0.0286	10090.ENSMUSP00000029635,10090.ENSMUSP00000142138	Gucy1b1,Gucy1a1
UniProt Keywords	KW-0519	Myristate	6	175	0.72	0.38	0.0286	10090.ENSMUSP00000000199,10090.ENSMUSP00000020717,10090.ENSMUSP00000032172,10090.ENSMUSP00000053943,10090.ENSMUSP00000055637,10090.ENSMUSP00000065754	Ncs1,Arf5,Chchd6,Basp1,Marcksl1,Msra
GO Process	GO:0072583	Clathrin-dependent endocytosis	4	31	1.3	0.42	0.0289	10090.ENSMUSP00000083281,10090.ENSMUSP00000096096,10090.ENSMUSP00000099475,10090.ENSMUSP00000127842	Ap2s1,Snap91,Cltc,Ap2a1
GO Process	GO:0006816	Calcium ion transport	9	266	0.72	0.38	0.0291	10090.ENSMUSP00000000199,10090.ENSMUSP00000019290,10090.ENSMUSP00000028499,10090.ENSMUSP00000032168,10090.ENSMUSP00000034756,10090.ENSMUSP00000055637,10090.ENSMUSP00000081664,10090.ENSMUSP00000111098,10090.ENSMUSP00000112436	Ncs1,Cacng2,Itgav,Sec61a1,Anxa2,Marcksl1,Cacng3,Cask,Cacna1a
COMPARTMENTS	GOCC:0098797	Plasma membrane protein complex	13	705	0.45	0.34	0.0291	10090.ENSMUSP00000019290,10090.ENSMUSP00000021077,10090.ENSMUSP00000023486,10090.ENSMUSP00000028499,10090.ENSMUSP00000041702,10090.ENSMUSP00000075687,10090.ENSMUSP00000081664,10090.ENSMUSP00000083281,10090.ENSMUSP00000096096,10090.ENSMUSP00000108225,10090.ENSMUSP00000112436,10090.ENSMUSP00000113488,10090.ENSMUSP00000127842	Cacng2,Slc9a3r1,Tfrc,Itgav,Kcna2,Gria3,Cacng3,Ap2s1,Snap91,Dpp10,Cacna1a,Pde4d,Ap2a1
GO Component	GO:0034703	Cation channel complex	7	225	0.68	0.37	0.0296	10090.ENSMUSP00000019290,10090.ENSMUSP00000041702,10090.ENSMUSP00000075687,10090.ENSMUSP00000081664,10090.ENSMUSP00000108225,10090.ENSMUSP00000112436,10090.ENSMUSP00000113488	Cacng2,Kcna2,Gria3,Cacng3,Dpp10,Cacna1a,Pde4d
COMPARTMENTS	GOCC:0008074	Guanylate cyclase complex, soluble	2	5	1.79	0.43	0.0308	10090.ENSMUSP00000029635,10090.ENSMUSP00000142138	Gucy1b1,Gucy1a1
Reactome	MMU-112314	Neurotransmitter receptors and postsynaptic signal transmission	6	146	0.8	0.38	0.032	10090.ENSMUSP00000019290,10090.ENSMUSP00000060110,10090.ENSMUSP00000075687,10090.ENSMUSP00000081664,10090.ENSMUSP00000083281,10090.ENSMUSP00000127842	Cacng2,Kcnj9,Gria3,Cacng3,Ap2s1,Ap2a1
Reactome	MMU-422475	Axon guidance	8	268	0.66	0.36	0.032	10090.ENSMUSP00000004990,10090.ENSMUSP00000028499,10090.ENSMUSP00000083281,10090.ENSMUSP00000088618,10090.ENSMUSP00000092148,10090.ENSMUSP00000099475,10090.ENSMUSP00000127842,10090.ENSMUSP00000130668	Mapk14,Itgav,Ap2s1,Dnm1,Nfasc,Cltc,Ap2a1,Ncam1
STRING clusters	CL:11186	WNT5A-dependent internalization of FZD2, FZD5 and ROR2, and NECAP, PHear domain	3	12	1.58	0.42	0.0327	10090.ENSMUSP00000083281,10090.ENSMUSP00000099475,10090.ENSMUSP00000127842	Ap2s1,Cltc,Ap2a1
GO Process	GO:0050808	Synapse organization	10	338	0.66	0.36	0.0335	10090.ENSMUSP00000019290,10090.ENSMUSP00000033450,10090.ENSMUSP00000036747,10090.ENSMUSP00000040246,10090.ENSMUSP00000048836,10090.ENSMUSP00000092148,10090.ENSMUSP00000112436,10090.ENSMUSP00000120362,10090.ENSMUSP00000131030,10090.ENSMUSP00000145160	Cacng2,Gpc4,C1qc,C1qb,C1qa,Nfasc,Cacna1a,Gpc6,Sipa1l1,Add2
GO Process	GO:0008152	Metabolic process	75	8096	0.15	0.27	0.0354	10090.ENSMUSP00000001127,10090.ENSMUSP00000001240,10090.ENSMUSP00000001716,10090.ENSMUSP00000004786,10090.ENSMUSP00000004990,10090.ENSMUSP00000007444,10090.ENSMUSP00000007449,10090.ENSMUSP00000010804,10090.ENSMUSP00000016125,10090.ENSMUSP00000018992,10090.ENSMUSP00000019226,10090.ENSMUSP00000019722,10090.ENSMUSP00000021913,10090.ENSMUSP00000024031,10090.ENSMUSP00000025089,10090.ENSMUSP00000028499…	Poldip2,Agpat3,Ddt,Polr2e,Mapk14,Strada,Akr1b7,Plcd1,Stk32c,Rars,Slc25a22,Ubxn6,Auh,Acy1,Map4k3,Itgav,Ppid,Gucy1b1,Aimp1,Decr1,Rars2,Atg4c,Cmpk1,Tarsl2,Fah,Lhpp,Gsr,Asah1,Anxa2,Prkab2,Fbxo2,Pdxk,Apmap,Pdk2,Map6d1,Hibch,Eprs,Grhpr,Ttc7b,Eef1a2,Trim32,Capn2,Ephx2,Iah1,Ablim1,Pgk1,Sult4a1,Aldoa,Htatsf1,Adam22,Lars,Fam126b,Cltc,Nt5m,Pars2,Mpp3,Mast1,Srsf5,Trp53bp1,Tnks1bp1,Dpp10,Gk,Cask,Pik3c3,Cacna1…
COMPARTMENTS	GOCC:0032281	AMPA glutamate receptor complex	3	28	1.22	0.39	0.0358	10090.ENSMUSP00000019290,10090.ENSMUSP00000075687,10090.ENSMUSP00000081664	Cacng2,Gria3,Cacng3
UniProt Keywords	KW-0379	Hydroxylation	5	125	0.79	0.36	0.037	10090.ENSMUSP00000036747,10090.ENSMUSP00000040246,10090.ENSMUSP00000048836,10090.ENSMUSP00000080302,10090.ENSMUSP00000084846	C1qc,C1qb,C1qa,Pgk1,Aldoa
COMPARTMENTS	GOCC:0030659	Cytoplasmic vesicle membrane	10	469	0.52	0.33	0.0383	10090.ENSMUSP00000023486,10090.ENSMUSP00000027743,10090.ENSMUSP00000031492,10090.ENSMUSP00000032168,10090.ENSMUSP00000034756,10090.ENSMUSP00000064900,10090.ENSMUSP00000083281,10090.ENSMUSP00000096096,10090.ENSMUSP00000099475,10090.ENSMUSP00000127842	Tfrc,Stx6,Rab35,Sec61a1,Anxa2,Sec31b,Ap2s1,Snap91,Cltc,Ap2a1
UniProt Keywords	KW-0342	GTP-binding	8	333	0.57	0.33	0.0387	10090.ENSMUSP00000020717,10090.ENSMUSP00000029635,10090.ENSMUSP00000031492,10090.ENSMUSP00000054556,10090.ENSMUSP00000084450,10090.ENSMUSP00000088618,10090.ENSMUSP00000142138,10090.ENSMUSP00000157011	Arf5,Gucy1b1,Rab35,Eef1a2,Gnl1,Dnm1,Gucy1a1,Rab18
GO Process	GO:0042762	Regulation of sulfur metabolic process	3	12	1.58	0.39	0.0391	10090.ENSMUSP00000041447,10090.ENSMUSP00000112436,10090.ENSMUSP00000130077	Pdk2,Cacna1a,Comt
GO Function	GO:0005516	Calmodulin binding	7	196	0.74	0.35	0.0391	10090.ENSMUSP00000019220,10090.ENSMUSP00000043332,10090.ENSMUSP00000055637,10090.ENSMUSP00000096930,10090.ENSMUSP00000111098,10090.ENSMUSP00000112436,10090.ENSMUSP00000145160	Strn4,Map6d1,Marcksl1,Rasgrf2,Cask,Cacna1a,Add2
COMPARTMENTS	GOCC:0098857	Membrane microdomain	8	313	0.59	0.34	0.0392	10090.ENSMUSP00000010804,10090.ENSMUSP00000021077,10090.ENSMUSP00000034756,10090.ENSMUSP00000068895,10090.ENSMUSP00000080302,10090.ENSMUSP00000107848,10090.ENSMUSP00000111098,10090.ENSMUSP00000145160	Plcd1,Slc9a3r1,Anxa2,Capn2,Pgk1,Gpm6b,Cask,Add2
Monarch	MP:0000603	Pale liver	6	97	0.98	0.37	0.0394	10090.ENSMUSP00000004990,10090.ENSMUSP00000029877,10090.ENSMUSP00000032168,10090.ENSMUSP00000032865,10090.ENSMUSP00000034000,10090.ENSMUSP00000111479	Mapk14,Decr1,Sec61a1,Fah,Asah1,Pik3c3
Monarch	MP:0001053	Abnormal neuromuscular synapse morphology	6	95	0.99	0.37	0.0394	10090.ENSMUSP00000015791,10090.ENSMUSP00000019290,10090.ENSMUSP00000039440,10090.ENSMUSP00000053943,10090.ENSMUSP00000054556,10090.ENSMUSP00000157011	Lama5,Cacng2,Syne1,Basp1,Eef1a2,Rab18
Monarch	MP:0002882	Abnormal neuron morphology	24	1523	0.38	0.3	0.0394	10090.ENSMUSP00000001240,10090.ENSMUSP00000015791,10090.ENSMUSP00000019290,10090.ENSMUSP00000031492,10090.ENSMUSP00000034000,10090.ENSMUSP00000037377,10090.ENSMUSP00000039440,10090.ENSMUSP00000048836,10090.ENSMUSP00000053943,10090.ENSMUSP00000054556,10090.ENSMUSP00000062277,10090.ENSMUSP00000086816,10090.ENSMUSP00000088618,10090.ENSMUSP00000092148,10090.ENSMUSP00000096096,10090.ENSMUSP00000107848…	Agpat3,Lama5,Cacng2,Rab35,Asah1,Fbxo2,Syne1,C1qa,Basp1,Eef1a2,Trim32,Sacs,Dnm1,Nfasc,Snap91,Gpm6b,Ap1s2,Pik3c3,Cacna1a,Sirpa,Ncam1,Gucy1a1,Rufy3,Rab18
GO Function	GO:0022836	Gated channel activity	9	331	0.62	0.34	0.04	10090.ENSMUSP00000000199,10090.ENSMUSP00000019290,10090.ENSMUSP00000028499,10090.ENSMUSP00000041702,10090.ENSMUSP00000055637,10090.ENSMUSP00000060110,10090.ENSMUSP00000075687,10090.ENSMUSP00000081664,10090.ENSMUSP00000112436	Ncs1,Cacng2,Itgav,Kcna2,Marcksl1,Kcnj9,Gria3,Cacng3,Cacna1a
GO Function	GO:0004814	arginine-tRNA ligase activity	2	3	2.01	0.39	0.0409	10090.ENSMUSP00000018992,10090.ENSMUSP00000029968	Rars,Rars2
GO Function	GO:0016823	Hydrolase activity, acting on acid carbon-carbon bonds, in ketonic substances	2	3	2.01	0.39	0.0409	10090.ENSMUSP00000032865,10090.ENSMUSP00000055827	Fah,Fahd1
GO Function	GO:0031072	Heat shock protein binding	6	144	0.81	0.35	0.0411	10090.ENSMUSP00000023486,10090.ENSMUSP00000029382,10090.ENSMUSP00000029635,10090.ENSMUSP00000070413,10090.ENSMUSP00000086816,10090.ENSMUSP00000099475	Tfrc,Ppid,Gucy1b1,Dnaja4,Sacs,Cltc
WikiPathways	WP412	Oxidative stress response	3	28	1.22	0.38	0.0414	10090.ENSMUSP00000004990,10090.ENSMUSP00000033992,10090.ENSMUSP00000127193	Mapk14,Gsr,Mapk10
GO Component	GO:0032281	AMPA glutamate receptor complex	3	29	1.2	0.38	0.0418	10090.ENSMUSP00000019290,10090.ENSMUSP00000075687,10090.ENSMUSP00000081664	Cacng2,Gria3,Cacng3
GO Component	GO:0098685	Schaffer collateral - CA1 synapse	5	116	0.82	0.35	0.0418	10090.ENSMUSP00000019290,10090.ENSMUSP00000081664,10090.ENSMUSP00000096096,10090.ENSMUSP00000111098,10090.ENSMUSP00000130668	Cacng2,Cacng3,Snap91,Cask,Ncam1
GO Process	GO:0016043	Cellular component organization	56	5482	0.2	0.26	0.0425	10090.ENSMUSP00000001127,10090.ENSMUSP00000015791,10090.ENSMUSP00000019290,10090.ENSMUSP00000020283,10090.ENSMUSP00000021077,10090.ENSMUSP00000022102,10090.ENSMUSP00000023071,10090.ENSMUSP00000027743,10090.ENSMUSP00000028499,10090.ENSMUSP00000029382,10090.ENSMUSP00000030851,10090.ENSMUSP00000031492,10090.ENSMUSP00000032168,10090.ENSMUSP00000032172,10090.ENSMUSP00000033450,10090.ENSMUSP00000034756…	Poldip2,Lama5,Cacng2,Macroh2a2,Slc9a3r1,Clptm1l,Samm50,Stx6,Itgav,Ppid,Tomm7,Rab35,Sec61a1,Chchd6,Gpc4,Anxa2,C1qc,Syne1,C1qb,Kcna2,Map6d1,Bag4,C1qa,Timm8a1,Marcksl1,Trim32,Nap1l5,Sec31b,Ablim1,Sult4a1,Aldoa,Dnm1,Nfasc,Lars,Snap91,Clip2,Cltc,Mast1,Trp53bp1,Gpm6b,Ap1s2,Cntn4,Tmsb10,Pik3c3,Cacna1a,Pde4d,Gpc6,Sirpa,Dpy30,Ncam1,Sipa1l1,Cox7a2l,Stx5a,Rufy3,Add2,Rab18
GO Process	GO:0016197	Endosomal transport	8	222	0.74	0.34	0.0425	10090.ENSMUSP00000019722,10090.ENSMUSP00000027743,10090.ENSMUSP00000031492,10090.ENSMUSP00000099475,10090.ENSMUSP00000107913,10090.ENSMUSP00000123238,10090.ENSMUSP00000126702,10090.ENSMUSP00000134854	Ubxn6,Stx6,Rab35,Cltc,Ap1s2,Reps1,Dpy30,Stx5a
KEGG	mmu04144	Endocytosis	7	250	0.63	0.33	0.0433	10090.ENSMUSP00000020717,10090.ENSMUSP00000023486,10090.ENSMUSP00000031492,10090.ENSMUSP00000083281,10090.ENSMUSP00000088618,10090.ENSMUSP00000099475,10090.ENSMUSP00000127842	Arf5,Tfrc,Rab35,Ap2s1,Dnm1,Cltc,Ap2a1
GO Component	GO:0043227	Membrane-bounded organelle	99	12435	0.09	0.24	0.0434	10090.ENSMUSP00000000199,10090.ENSMUSP00000001127,10090.ENSMUSP00000001240,10090.ENSMUSP00000002133,10090.ENSMUSP00000004786,10090.ENSMUSP00000004990,10090.ENSMUSP00000007444,10090.ENSMUSP00000007449,10090.ENSMUSP00000010804,10090.ENSMUSP00000016072,10090.ENSMUSP00000018992,10090.ENSMUSP00000019226,10090.ENSMUSP00000019722,10090.ENSMUSP00000020283,10090.ENSMUSP00000020717,10090.ENSMUSP00000021077…	Ncs1,Poldip2,Agpat3,Sdf2,Polr2e,Mapk14,Strada,Akr1b7,Plcd1,Rrbp1,Rars,Slc25a22,Ubxn6,Macroh2a2,Arf5,Slc9a3r1,Auh,Clptm1l,Samm50,Tfrc,Acy1,Stx6,Fahd2a,Rbbp9,Ppid,Aimp1,Decr1,Rars2,Cmpk1,Tomm7,Rab35,Sec61a1,Chchd6,Tarsl2,Lhpp,Gpc4,Gsr,Asah1,Anxa2,Prkab2,Fbxo2,Pdxk,Syne1,Pdk2,Kcna2,Map6d1,Bag4,Hibch,Lgi3,Timm8a1,Ckap4,Basp1,Eef1a2,Marcksl1,Fahd1,Trim32,Fam110b,Nap1l5,Sec31b,Msra,Capn2,Ephx2,Sult4a1,…
COMPARTMENTS	GOCC:0030135	Coated vesicle	6	181	0.71	0.34	0.0447	10090.ENSMUSP00000031492,10090.ENSMUSP00000064900,10090.ENSMUSP00000083281,10090.ENSMUSP00000096096,10090.ENSMUSP00000099475,10090.ENSMUSP00000127842	Rab35,Sec31b,Ap2s1,Snap91,Cltc,Ap2a1
COMPARTMENTS	GOCC:0031982	Vesicle	21	1570	0.31	0.28	0.0447	10090.ENSMUSP00000000199,10090.ENSMUSP00000019722,10090.ENSMUSP00000023486,10090.ENSMUSP00000024031,10090.ENSMUSP00000027743,10090.ENSMUSP00000031492,10090.ENSMUSP00000032168,10090.ENSMUSP00000034756,10090.ENSMUSP00000043332,10090.ENSMUSP00000046705,10090.ENSMUSP00000064900,10090.ENSMUSP00000083281,10090.ENSMUSP00000084846,10090.ENSMUSP00000088618,10090.ENSMUSP00000096096,10090.ENSMUSP00000098212…	Ncs1,Ubxn6,Tfrc,Acy1,Stx6,Rab35,Sec61a1,Anxa2,Map6d1,Lgi3,Sec31b,Ap2s1,Aldoa,Dnm1,Snap91,Clip2,Cltc,Pik3c3,Ap2a1,Stx5a,Pi4ka
COMPARTMENTS	GOCC:0099056	Integral component of presynaptic membrane	5	121	0.8	0.34	0.0447	10090.ENSMUSP00000041702,10090.ENSMUSP00000060110,10090.ENSMUSP00000075687,10090.ENSMUSP00000112436,10090.ENSMUSP00000130668	Kcna2,Kcnj9,Gria3,Cacna1a,Ncam1
GO Component	GO:0030135	Coated vesicle	7	246	0.64	0.33	0.0455	10090.ENSMUSP00000031492,10090.ENSMUSP00000064900,10090.ENSMUSP00000083281,10090.ENSMUSP00000096096,10090.ENSMUSP00000099475,10090.ENSMUSP00000107913,10090.ENSMUSP00000127842	Rab35,Sec31b,Ap2s1,Snap91,Cltc,Ap1s2,Ap2a1
GO Process	GO:0010256	Endomembrane system organization	12	508	0.56	0.32	0.0461	10090.ENSMUSP00000021077,10090.ENSMUSP00000022102,10090.ENSMUSP00000027743,10090.ENSMUSP00000032168,10090.ENSMUSP00000039440,10090.ENSMUSP00000064900,10090.ENSMUSP00000088618,10090.ENSMUSP00000099475,10090.ENSMUSP00000107913,10090.ENSMUSP00000111479,10090.ENSMUSP00000134854,10090.ENSMUSP00000157011	Slc9a3r1,Clptm1l,Stx6,Sec61a1,Syne1,Sec31b,Dnm1,Cltc,Ap1s2,Pik3c3,Stx5a,Rab18
GO Process	GO:1901576	Organic substance biosynthetic process	31	2392	0.3	0.28	0.0461	10090.ENSMUSP00000001127,10090.ENSMUSP00000001240,10090.ENSMUSP00000001716,10090.ENSMUSP00000004786,10090.ENSMUSP00000004990,10090.ENSMUSP00000018992,10090.ENSMUSP00000029635,10090.ENSMUSP00000029663,10090.ENSMUSP00000029968,10090.ENSMUSP00000030491,10090.ENSMUSP00000032728,10090.ENSMUSP00000034000,10090.ENSMUSP00000034756,10090.ENSMUSP00000036410,10090.ENSMUSP00000038540,10090.ENSMUSP00000043332…	Poldip2,Agpat3,Ddt,Polr2e,Mapk14,Rars,Gucy1b1,Aimp1,Rars2,Cmpk1,Tarsl2,Asah1,Anxa2,Prkab2,Pdxk,Map6d1,Eprs,Ttc7b,Eef1a2,Ablim1,Pgk1,Aldoa,Lars,Fam126b,Pars2,Gk,Pik3c3,Mars,Iars,Gucy1a1,Pi4ka
COMPARTMENTS	GOCC:0098688	Parallel fiber to Purkinje cell synapse	3	32	1.16	0.36	0.0461	10090.ENSMUSP00000060110,10090.ENSMUSP00000075687,10090.ENSMUSP00000096096	Kcnj9,Gria3,Snap91
Monarch	MP:0001515	Abnormal grip strength	16	799	0.49	0.31	0.0474	10090.ENSMUSP00000000199,10090.ENSMUSP00000022102,10090.ENSMUSP00000024031,10090.ENSMUSP00000031492,10090.ENSMUSP00000036747,10090.ENSMUSP00000040840,10090.ENSMUSP00000041702,10090.ENSMUSP00000062277,10090.ENSMUSP00000084450,10090.ENSMUSP00000086816,10090.ENSMUSP00000108225,10090.ENSMUSP00000111479,10090.ENSMUSP00000112436,10090.ENSMUSP00000127842,10090.ENSMUSP00000130077,10090.ENSMUSP00000131030	Ncs1,Clptm1l,Acy1,Rab35,C1qc,Apmap,Kcna2,Trim32,Gnl1,Sacs,Dpp10,Pik3c3,Cacna1a,Ap2a1,Comt,Sipa1l1
Pfam	PF00587	tRNA synthetase class II core domain (G, H, P, S and T)	3	8	1.76	0.37	0.0474	10090.ENSMUSP00000032728,10090.ENSMUSP00000045841,10090.ENSMUSP00000102393	Tarsl2,Eprs,Pars2
Pfam	PF03129	Anticodon binding domain	3	9	1.71	0.37	0.0474	10090.ENSMUSP00000032728,10090.ENSMUSP00000045841,10090.ENSMUSP00000102393	Tarsl2,Eprs,Pars2
Pfam	PF09334	tRNA synthetases class I (M)	3	8	1.76	0.37	0.0474	10090.ENSMUSP00000095197,10090.ENSMUSP00000130666,10090.ENSMUSP00000132082	Lars,Mars,Iars
GO Function	GO:0030674	Protein-macromolecule adaptor activity	9	346	0.6	0.32	0.0475	10090.ENSMUSP00000001127,10090.ENSMUSP00000021077,10090.ENSMUSP00000027743,10090.ENSMUSP00000039440,10090.ENSMUSP00000083281,10090.ENSMUSP00000096096,10090.ENSMUSP00000107913,10090.ENSMUSP00000127842,10090.ENSMUSP00000134854	Poldip2,Slc9a3r1,Stx6,Syne1,Ap2s1,Snap91,Ap1s2,Ap2a1,Stx5a
UniProt Keywords	KW-0141	cGMP biosynthesis	2	9	1.53	0.37	0.0475	10090.ENSMUSP00000029635,10090.ENSMUSP00000142138	Gucy1b1,Gucy1a1
GO Component	GO:0099056	Integral component of presynaptic membrane	5	122	0.8	0.34	0.0476	10090.ENSMUSP00000041702,10090.ENSMUSP00000060110,10090.ENSMUSP00000075687,10090.ENSMUSP00000112436,10090.ENSMUSP00000130668	Kcna2,Kcnj9,Gria3,Cacna1a,Ncam1
UniProt Keywords	KW-0851	Voltage-gated channel	5	137	0.75	0.33	0.0481	10090.ENSMUSP00000019290,10090.ENSMUSP00000041702,10090.ENSMUSP00000060110,10090.ENSMUSP00000081664,10090.ENSMUSP00000112436	Cacng2,Kcna2,Kcnj9,Cacng3,Cacna1a
GO Function	GO:0030544	Hsp70 protein binding	4	54	1.06	0.35	0.049	10090.ENSMUSP00000023486,10090.ENSMUSP00000029382,10090.ENSMUSP00000070413,10090.ENSMUSP00000086816	Tfrc,Ppid,Dnaja4,Sacs
WikiPathways	WP5298	Dravet syndrome: Scn1a-A1783V point mutation model	4	72	0.93	0.34	0.0495	10090.ENSMUSP00000041702,10090.ENSMUSP00000060110,10090.ENSMUSP00000075687,10090.ENSMUSP00000112436	Kcna2,Kcnj9,Gria3,Cacna1a

## Sheet: Shank3 +7-NI Rescued DEPS
List of Resuced DEPs (Shank3 +7-NI vs Shank3)
List of Resuced DEPs (Shank3 +7-NI vs Shank3)	Direction of Change	FC Shank3/WT	FC Shank3+7-NI/Shank3	%id. target Human gene identical to query gene
Ube2d2	Mutation (increase), 7-NI (decrease)	1.38663	0.709095	Not Available
G6pdx	Mutation (increase), 7-NI (decrease)	1.3457	0.703601	Not Available
Hras;cRAP-HRAS	Mutation (increase), 7-NI (decrease)	2.29998	0.453833	Not Available
Arf2	Mutation (increase), 7-NI (decrease)	2.10306	0.451461	Not Available
Arf1;Arf3	Mutation (increase), 7-NI (decrease)	2.22815	0.400625	Not Available
Slc2a3	Mutation (increase), 7-NI (decrease)	3.11406	0.346855	Not Available
Atp5mc1	Mutation (increase), 7-NI (decrease)	2.9787	0.332287	Not Available
Trp53i11	Mutation (increase), 7-NI (decrease)	138.863	0.00720133	Not Available
Vamp7	Mutation (increase), 7-NI (decrease)	228.695	0.00437263	Not Available
Map1lc3a	Mutation (decrease), 7-NI (increase)	0.487713	2.12793	100
Ncald	Mutation (increase), 7-NI (decrease)	1.25133	0.762183	100
Rap1b	Mutation (increase), 7-NI (decrease)	1.29489	0.698879	100
Gng3	Mutation (increase), 7-NI (decrease)	1.25254	0.695498	100
Hpca	Mutation (increase), 7-NI (decrease)	1.55509	0.65932	100
Ap3s1	Mutation (increase), 7-NI (decrease)	1.70759	0.638619	100
Gng2	Mutation (increase), 7-NI (decrease)	1.50917	0.5966	100
Gng5	Mutation (increase), 7-NI (decrease)	1.53038	0.519491	100
Ptp4a2	Mutation (increase), 7-NI (decrease)	2.23057	0.510662	100
Ap2m1	Mutation (increase), 7-NI (decrease)	2.49324	0.422978	100
Arl8b	Mutation (increase), 7-NI (decrease)	2.9083	0.395629	100
Rab10	Mutation (increase), 7-NI (decrease)	2.83295	0.354619	100
Plp1	Mutation (increase), 7-NI (decrease)	4.16576	0.253412	100
Smad2	Mutation (increase), 7-NI (decrease)	48.4388	0.00535911	100
Cyfip2	Mutation (increase), 7-NI (decrease)	3.77712	0.301641	99.9202
Ap2b1	Mutation (increase), 7-NI (decrease)	2.17858	0.4632	99.8948
Gabrb2	Mutation (increase), 7-NI (decrease)	2.20318	0.411937	99.789
Ppp2r5e	Mutation (increase), 7-NI (decrease)	3.1712	0.440544	99.7859
Atp6v0d1	Mutation (increase), 7-NI (decrease)	1.88379	0.499746	99.7151
Cyrib	Mutation (increase), 7-NI (decrease)	2.45519	0.365093	99.6914
Ppp2ca	Mutation (increase), 7-NI (decrease)	1.63084	0.603727	99.6764
Cltc	Mutation (increase), 7-NI (decrease)	3.46072	0.306624	99.5831
Gria3	Mutation (increase), 7-NI (decrease)	3.51072	0.293492	99.5496
Cops3	Mutation (increase), 7-NI (decrease)	1.92526	0.437118	99.5272
Atp2b1	Mutation (increase), 7-NI (decrease)	3.31565	0.32055	99.5082
Dnajc5	Mutation (increase), 7-NI (decrease)	3.36523	0.253349	99.4949
Cand1	Mutation (increase), 7-NI (decrease)	3.37483	0.327621	99.4309
Nckap1	Mutation (increase), 7-NI (decrease)	2.89334	0.350962	99.3794
Vps35	Mutation (increase), 7-NI (decrease)	4.09489	0.279184	99.3719
Flot2	Mutation (increase), 7-NI (decrease)	2.20274	0.49907	99.2991
Copb1	Mutation (increase), 7-NI (decrease)	76.2173	0.0131204	99.2655
Cyth2	Mutation (increase), 7-NI (decrease)	1.28606	0.783288	99.2481
Dync1h1	Mutation (increase), 7-NI (decrease)	3.2999	0.310171	99.2033
Rnf141	Mutation (increase), 7-NI (decrease)	1.43908	0.663091	99.1304
Atp1a2	Mutation (increase), 7-NI (decrease)	3.79542	0.269003	99.1176
Vps26a	Mutation (increase), 7-NI (decrease)	1.56946	0.580955	99.0826
Cse1l	Mutation (increase), 7-NI (decrease)	4.33038	0.248507	99.0731
Mapk9	Mutation (increase), 7-NI (decrease)	1.93017	0.541977	99.0544
Eif4g2	Mutation (increase), 7-NI (decrease)	90.5524	0.0107069	99.0066
Sec61b	Mutation (increase), 7-NI (decrease)	2.13678	0.474951	98.9583
Sv2a	Mutation (increase), 7-NI (decrease)	2.4882	0.423144	98.9218
Gpm6a	Mutation (increase), 7-NI (decrease)	3.29903	0.293451	98.9209
Prpsap2	Mutation (increase), 7-NI (decrease)	1.87668	0.367551	98.916
Kpna4	Mutation (increase), 7-NI (decrease)	1.68165	0.741951	98.8484
Scamp5	Mutation (increase), 7-NI (decrease)	928.592	0.0010769	98.7234
Tln2	Mutation (increase), 7-NI (decrease)	2.715	0.393718	98.6242
Atp2a2	Mutation (increase), 7-NI (decrease)	4.23073	0.264442	98.5972
Slc17a7	Mutation (increase), 7-NI (decrease)	2.92194	0.361617	98.5714
Golt1b	Mutation (increase), 7-NI (decrease)	24.0992	0.0414952	98.5507
Gucy1b1	Mutation (increase), 7-NI (decrease)	2.28855	0.437679	98.5484
Usp9x	Mutation (increase), 7-NI (decrease)	2.97549	0.312428	98.473
Ap2a1	Mutation (increase), 7-NI (decrease)	2.49744	0.358813	98.4293
Atp1a3	Mutation (increase), 7-NI (decrease)	3.65463	0.290805	98.3431
Atp2b2	Mutation (increase), 7-NI (decrease)	3.59102	0.294315	98.3105
Gnai2	Mutation (increase), 7-NI (decrease)	2.62347	0.372052	98.3099
Scamp1	Mutation (increase), 7-NI (decrease)	2.32897	0.406415	98.2249
Ncdn	Mutation (increase), 7-NI (decrease)	2.77447	0.350374	98.2167
Mtch1	Mutation (increase), 7-NI (decrease)	3.41003	0.265542	98.2005
Atp2b3	Mutation (increase), 7-NI (decrease)	3.03369	0.311252	98.1967
Gpm6b	Mutation (increase), 7-NI (decrease)	2.96117	0.328546	98.1707
Nsf	Mutation (increase), 7-NI (decrease)	2.12064	0.489564	98.1183
Cadm1	Mutation (increase), 7-NI (decrease)	1.29718	0.75185	98.1013
Gnao1	Mutation (increase), 7-NI (decrease)	2.81484	0.359962	98.0226
Trim46	Mutation (increase), 7-NI (decrease)	138.616	0.0220297	97.892
Stum	Mutation (increase), 7-NI (decrease)	2.85759	0.322043	97.8723
Gna11	Mutation (increase), 7-NI (decrease)	2.76934	0.323769	97.7716
Huwe1	Mutation (increase), 7-NI (decrease)	423.873	0.0023592	97.7159
Nbea	Mutation (increase), 7-NI (decrease)	3.02357	0.383791	97.6158
Mtmr2	Mutation (increase), 7-NI (decrease)	208.506	0.00479603	97.3561
Pgm1	Mutation (increase), 7-NI (decrease)	1.73037	0.559455	97.331
Lpar1	Mutation (increase), 7-NI (decrease)	12.1071	0.0372395	97.2527
Slc2a1	Mutation (increase), 7-NI (decrease)	3.18446	0.256254	97.1545
Tubb6	Mutation (increase), 7-NI (decrease)	1.23712	0.779268	97.0917
Ubr4	Mutation (increase), 7-NI (decrease)	527.963	0.00189407	96.9498
Myo5a	Mutation (increase), 7-NI (decrease)	2.64912	0.33433	96.8733
Atp1a1	Mutation (increase), 7-NI (decrease)	3.58487	0.295859	96.8719
Grm3	Mutation (increase), 7-NI (decrease)	2.1417	0.39336	96.7008
Armcx3	Mutation (increase), 7-NI (decrease)	2.969	0.463905	96.5699
Fry	Mutation (increase), 7-NI (decrease)	115.928	0.00862601	96.3576
Elmod1	Mutation (increase), 7-NI (decrease)	258.24	0.00387237	96.319
Ggt7	Mutation (increase), 7-NI (decrease)	1.64557	0.586064	96.2236
Wasl	Mutation (increase), 7-NI (decrease)	1.16886	0.846132	96.2076
Atp6v0a1	Mutation (increase), 7-NI (decrease)	2.50484	0.396732	96.062
Agap3	Mutation (increase), 7-NI (decrease)	1.39473	0.566488	96.044
Rcn1	Mutation (increase), 7-NI (decrease)	3.81811	0.227647	96
Ecpas	Mutation (increase), 7-NI (decrease)	62.9952	0.0158742	95.7065
Hspa12a	Mutation (increase), 7-NI (decrease)	1.94881	0.456013	95.7037
Ube4a	Mutation (increase), 7-NI (decrease)	85.5326	0.0116915	95.6682
Slc1a2	Mutation (increase), 7-NI (decrease)	2.86947	0.323597	95.4545
Abcd3	Mutation (increase), 7-NI (decrease)	71.6781	0.0139513	95.4476
Pgrmc1	Mutation (increase), 7-NI (decrease)	1.21337	0.880809	95.3846
Cadm3	Mutation (increase), 7-NI (decrease)	1.96666	0.453389	95.202
Shfl	Mutation (increase), 7-NI (decrease)	1.53741	0.767116	95.1724
Ttc7b	Mutation (increase), 7-NI (decrease)	2.07477	0.42754	95.1163
Wdr7	Mutation (increase), 7-NI (decrease)	3.28048	0.347955	95.0974
Slc8a1	Mutation (increase), 7-NI (decrease)	2.4552	0.377966	95.0515
Cdc37	Mutation (increase), 7-NI (decrease)	1.4715	0.688523	94.9868
Exoc3	Mutation (increase), 7-NI (decrease)	320.877	0.00311646	94.9669
Syp	Mutation (increase), 7-NI (decrease)	2.23618	0.366067	94.9045
Sv2b	Mutation (increase), 7-NI (decrease)	2.14538	0.548395	94.8755
Mff	Mutation (increase), 7-NI (decrease)	1.17083	0.825893	94.8454
Gls	Mutation (increase), 7-NI (decrease)	1.67908	0.601244	94.6588
Slc8a2	Mutation (increase), 7-NI (decrease)	3.09502	0.317498	94.4625
Capns1	Mutation (increase), 7-NI (decrease)	1.19178	0.800436	94.403
Satb1	Mutation (increase), 7-NI (decrease)	87.3874	0.0114433	94.3396
Plaa	Mutation (increase), 7-NI (decrease)	2.1201	0.463854	94.2066
Cldn11	Mutation (increase), 7-NI (decrease)	3.46023	0.278467	94.2029
Ntrk2	Mutation (increase), 7-NI (decrease)	1.83162	0.595019	94.0317
Syngr1	Mutation (increase), 7-NI (decrease)	2.43641	0.416016	94.0171
Pgd	Mutation (increase), 7-NI (decrease)	2.32797	0.473087	93.9959
Pde2a	Mutation (increase), 7-NI (decrease)	2.75085	0.381914	93.9037
Syngr3	Mutation (increase), 7-NI (decrease)	2.74882	0.320241	93.8865
Gdap1	Mutation (increase), 7-NI (decrease)	3.4441	0.327845	93.8548
Atp1b1	Mutation (increase), 7-NI (decrease)	1.50446	0.577642	93.75
Tspan2	Mutation (increase), 7-NI (decrease)	3.45639	0.230746	93.6652
Reep5	Mutation (increase), 7-NI (decrease)	2.69179	0.312702	93.6508
Numb	Mutation (increase), 7-NI (decrease)	2.06927	0.44803	93.415
Arfgef3	Mutation (increase), 7-NI (decrease)	150.961	0.00662424	93.1797
Tmem65	Mutation (increase), 7-NI (decrease)	2.20514	0.442354	93.1624
Naa25	Mutation (increase), 7-NI (decrease)	426.779	0.00234313	92.9012
Hk1	Mutation (increase), 7-NI (decrease)	2.74378	0.351038	92.7015
Slc27a4	Mutation (increase), 7-NI (decrease)	2.88291	0.355969	92.224
Slc7a10	Mutation (increase), 7-NI (decrease)	60.6301	0.0164935	91.6981
Atcay	Mutation (increase), 7-NI (decrease)	1.78222	0.544019	91.129
Dcun1d2	Mutation (increase), 7-NI (decrease)	1.67851	0.4954	91.1197
Praf2	Mutation (increase), 7-NI (decrease)	2.56157	0.453782	91.0112
Slc44a2	Mutation (increase), 7-NI (decrease)	249.865	0.00400217	90.9348
Rabggta	Mutation (increase), 7-NI (decrease)	1.75697	0.521681	90.8289
Ppm1e	Mutation (increase), 7-NI (decrease)	1.45364	0.666375	90.6542
Arl6ip5	Mutation (increase), 7-NI (decrease)	466.951	0.00214155	90.4255
Vapb	Mutation (increase), 7-NI (decrease)	1.89698	0.549755	90.1235
Lpgat1	Mutation (increase), 7-NI (decrease)	264.821	0.00377613	90
Ap3d1	Mutation (increase), 7-NI (decrease)	4.36534	0.32754	89.7414
Dgkg	Mutation (increase), 7-NI (decrease)	291.5	0.00343053	89.5939
Eprs1	Mutation (increase), 7-NI (decrease)	2.41001	0.444288	89.418
Txlna	Mutation (increase), 7-NI (decrease)	1.4684	0.688646	89.1697
Lancl2	Mutation (increase), 7-NI (decrease)	3.10781	0.338674	89.1111
Maob	Mutation (increase), 7-NI (decrease)	2.23354	0.39678	88.6538
Aldh7a1	Mutation (increase), 7-NI (decrease)	1.90389	0.440901	88.3117
Dbn1	Mutation (increase), 7-NI (decrease)	1.25604	0.825499	88.2436
Tmem30a	Mutation (increase), 7-NI (decrease)	1.88306	0.425965	88.1868
Adck1	Mutation (increase), 7-NI (decrease)	29.1582	0.0342956	88
Vamp3	Mutation (increase), 7-NI (decrease)	2.47198	0.417868	87.3786
Gde1	Mutation (increase), 7-NI (decrease)	4.32976	0.306839	87.3112
Sh2d5	Mutation (increase), 7-NI (decrease)	2.72275	0.54988	87.1795
Nrdc	Mutation (increase), 7-NI (decrease)	135.661	0.0260378	87.144
Cpt1a	Mutation (increase), 7-NI (decrease)	195.589	0.0185205	86.5459
Atp2b4	Mutation (increase), 7-NI (decrease)	3.0912	0.286046	84.6473
Myadm	Mutation (increase), 7-NI (decrease)	3.27901	0.329112	84.375
Ndrg4	Mutation (increase), 7-NI (decrease)	1.49373	0.638618	83.9109
Stim1	Mutation (increase), 7-NI (decrease)	1.4991	0.693419	83.4805
Entpd2	Mutation (increase), 7-NI (decrease)	2.84685	0.418749	83.4343
Cspg5	Mutation (increase), 7-NI (decrease)	1.44098	0.829795	82.6855
Fxyd1	Mutation (increase), 7-NI (decrease)	3.25442	0.306466	82.6087
Golga3	Mutation (increase), 7-NI (decrease)	1.17962	0.914697	81.4391
Rtn1	Mutation (increase), 7-NI (decrease)	1.70757	0.604897	81.4103
Sdhc	Mutation (increase), 7-NI (decrease)	298.728	0.0140057	79.8817
Ogfrl1	Mutation (increase), 7-NI (decrease)	2.2154	0.601749	78.8793
Tubgcp6	Mutation (increase), 7-NI (decrease)	18.868	0.0529998	76.6535
Lrpprc	Mutation (increase), 7-NI (decrease)	2.58525	0.409717	75.3592
Spr	Mutation (increase), 7-NI (decrease)	1.12897	0.838966	74.4275
Hsdl2	Mutation (increase), 7-NI (decrease)	4.45306	0.153757	74.2857
Sphkap	Mutation (increase), 7-NI (decrease)	4.99118	0.144495	72.0145
Rtn3	Mutation (increase), 7-NI (decrease)	17.1811	0.112201	71.6805
mt-Nd3	Mutation (increase), 7-NI (decrease)	2.76998	0.405983	66.087
Slc51b	Mutation (increase), 7-NI (decrease)	129.097	0.00774613	63.2812
Apoa2	Mutation (decrease), 7-NI (increase)	0.543185	2.12662	61.7647
Gnas	Mutation (increase), 7-NI (decrease)	2.92574	0.385518	32.4801

## Sheet: Shank3 +7-NI Rescued (Terms)
#category	term ID	term description	observed gene count	background gene count	strength	signal	false discovery rate	matching proteins in your network (IDs)	matching proteins in your network (labels)
Monarch	MP:0001362	Abnormal anxiety-related response	17	658	0.51	0.47	0.0054	10090.ENSMUSP00000004076,10090.ENSMUSP00000032196,10090.ENSMUSP00000032476,10090.ENSMUSP00000035898,10090.ENSMUSP00000038977,10090.ENSMUSP00000039657,10090.ENSMUSP00000046191,10090.ENSMUSP00000052262,10090.ENSMUSP00000078757,10090.ENSMUSP00000079691,10090.ENSMUSP00000081285,10090.ENSMUSP00000082489,10090.ENSMUSP00000083077,10090.ENSMUSP00000087611,10090.ENSMUSP00000106480,10090.ENSMUSP00000112145…	Grm3,Arl8b,Slc2a3,Scamp5,Naa25,Atp1a1,Elmod1,Vamp7,Ntrk2,Atp1a3,Txlna,Slc17a7,Atp1a2,Ncald,Lpgat1,Hpca,Cyfip2
Monarch	MP:0003651	Abnormal axon extension	5	78	0.9	0.35	0.0466	10090.ENSMUSP00000026879,10090.ENSMUSP00000033915,10090.ENSMUSP00000052262,10090.ENSMUSP00000078757,10090.ENSMUSP00000087611	Gdap1,Gpm6a,Vamp7,Ntrk2,Ncald
Monarch	MP:0005404	Abnormal axon morphology	8	214	0.67	0.34	0.0394	10090.ENSMUSP00000033800,10090.ENSMUSP00000042181,10090.ENSMUSP00000064699,10090.ENSMUSP00000078757,10090.ENSMUSP00000082489,10090.ENSMUSP00000099953,10090.ENSMUSP00000102255,10090.ENSMUSP00000107848	Plp1,Cldn11,Vapb,Ntrk2,Slc17a7,Ecpas,Nrd1,Gpm6b
Monarch	MP:0004924	Abnormal behavior	78	4323	0.35	0.83	2.89e-10	10090.ENSMUSP00000001854,10090.ENSMUSP00000004076,10090.ENSMUSP00000006128,10090.ENSMUSP00000007797,10090.ENSMUSP00000018851,10090.ENSMUSP00000020420,10090.ENSMUSP00000021001,10090.ENSMUSP00000021447,10090.ENSMUSP00000021950,10090.ENSMUSP00000026879,10090.ENSMUSP00000029374,10090.ENSMUSP00000029770,10090.ENSMUSP00000030398,10090.ENSMUSP00000030637,10090.ENSMUSP00000030797,10090.ENSMUSP00000031423…	Slc7a10,Grm3,Rcn1,Gabrb2,Dync1h1,Ap3d1,Rab10,Ppp2r5e,Dbn1,Gdap1,Nbea,Abcd3,Slc2a1,Ncdn,Vamp3,Atp2a2,Arl8b,Golt1b,Slc2a3,Stim1,Plp1,Vps35,Mtmr2,Slc44a2,Tmem30a,Cspg5,Scamp5,Atcay,Naa25,Atp1a1,Arl6ip5,Cldn11,Gna11,Elmod1,Gde1,Spr,Vamp7,Pgm1,Slc51b,Vapb,Fam49b,Dnajc5,Ndrg4,Pgrmc1,Gria3,Ntrk2,Slc27a4,Slc1a2,Atp1a3,Txlna,Slc17a7,Atp1a2,Atp2b3,Dgkg,Ncald,Gng3,Atp2b2,Nsf,Ecpas,Nrd1,Arf2,Plaa,Lpar1,Lpgat…
Monarch	MP:0009745	Abnormal behavioral response to xenobiotic	11	315	0.64	0.46	0.0089	10090.ENSMUSP00000007797,10090.ENSMUSP00000030637,10090.ENSMUSP00000039657,10090.ENSMUSP00000075687,10090.ENSMUSP00000078757,10090.ENSMUSP00000079100,10090.ENSMUSP00000079691,10090.ENSMUSP00000099953,10090.ENSMUSP00000110158,10090.ENSMUSP00000127586,10090.ENSMUSP00000140174	Gabrb2,Ncdn,Atp1a1,Gria3,Ntrk2,Slc1a2,Atp1a3,Ecpas,Gls,Cyfip2,Gnas
Monarch	MP:0003956	Abnormal body size	32	1863	0.33	0.41	0.006	10090.ENSMUSP00000001854,10090.ENSMUSP00000018851,10090.ENSMUSP00000020107,10090.ENSMUSP00000020420,10090.ENSMUSP00000029374,10090.ENSMUSP00000030078,10090.ENSMUSP00000030578,10090.ENSMUSP00000031695,10090.ENSMUSP00000034697,10090.ENSMUSP00000036721,10090.ENSMUSP00000037576,10090.ENSMUSP00000045841,10090.ENSMUSP00000066238,10090.ENSMUSP00000072175,10090.ENSMUSP00000078757,10090.ENSMUSP00000079100…	Slc7a10,Dync1h1,Atp2b1,Ap3d1,Nbea,Hsdl2,Ptp4a2,Wasl,Slc44a2,Atcay,Sv2a,Eprs,Rap1b,Dnajc5,Ntrk2,Slc1a2,Atp1a3,Slc17a7,Ncald,Gng3,Atp2b2,Nrd1,Arf2,Lpar1,Hk1,Satb1,Myo5a,Cadm1,Sv2b,Smad2,Gnas,Gnao1
Monarch	MP:0002152	Abnormal brain morphology	26	1540	0.32	0.31	0.0302	10090.ENSMUSP00000021950,10090.ENSMUSP00000026292,10090.ENSMUSP00000029374,10090.ENSMUSP00000030398,10090.ENSMUSP00000030637,10090.ENSMUSP00000031695,10090.ENSMUSP00000033800,10090.ENSMUSP00000036721,10090.ENSMUSP00000052262,10090.ENSMUSP00000078757,10090.ENSMUSP00000079100,10090.ENSMUSP00000079691,10090.ENSMUSP00000083077,10090.ENSMUSP00000087371,10090.ENSMUSP00000087611,10090.ENSMUSP00000095433…	Dbn1,Huwe1,Nbea,Slc2a1,Ncdn,Wasl,Plp1,Atcay,Vamp7,Ntrk2,Slc1a2,Atp1a3,Atp1a2,Dgkg,Ncald,Ubr4,Atp2b2,Nrd1,Plaa,Hpca,Satb1,Myo5a,Numb,Cadm1,Smad2,Gnas
Monarch	MP:0001544	Abnormal cardiovascular system physiology	27	1528	0.34	0.37	0.0129	10090.ENSMUSP00000001845,10090.ENSMUSP00000004327,10090.ENSMUSP00000013304,10090.ENSMUSP00000020107,10090.ENSMUSP00000025835,10090.ENSMUSP00000027863,10090.ENSMUSP00000029635,10090.ENSMUSP00000031423,10090.ENSMUSP00000031695,10090.ENSMUSP00000032372,10090.ENSMUSP00000039657,10090.ENSMUSP00000046191,10090.ENSMUSP00000048460,10090.ENSMUSP00000072883,10090.ENSMUSP00000077446,10090.ENSMUSP00000083077…	Capns1,G6pdx,Atp6v0d1,Atp2b1,Cpt1a,Atp1b1,Gucy1b1,Atp2a2,Wasl,Golt1b,Atp1a1,Elmod1,Fxyd1,Ndrg4,Mff,Atp1a2,Atp2b3,Ncald,Nsf,Atp6v0a1,Gng5,Atp2b4,Slc8a1,Mapk9,Gnas,Pde2a,Gnao1
Monarch	MP:0002824	Abnormal chorioallantoic fusion	6	108	0.84	0.38	0.0325	10090.ENSMUSP00000021950,10090.ENSMUSP00000086716,10090.ENSMUSP00000090130,10090.ENSMUSP00000107390,10090.ENSMUSP00000124551,10090.ENSMUSP00000130115	Dbn1,Usp9x,Vps26a,Nckap1,Eif4g2,Smad2
Monarch	MP:0002206	Abnormal CNS synaptic transmission	27	925	0.56	0.86	4.19e-06	10090.ENSMUSP00000001854,10090.ENSMUSP00000007797,10090.ENSMUSP00000009727,10090.ENSMUSP00000021001,10090.ENSMUSP00000029374,10090.ENSMUSP00000030637,10090.ENSMUSP00000031423,10090.ENSMUSP00000032476,10090.ENSMUSP00000034697,10090.ENSMUSP00000035058,10090.ENSMUSP00000035898,10090.ENSMUSP00000037576,10090.ENSMUSP00000046191,10090.ENSMUSP00000072136,10090.ENSMUSP00000075687,10090.ENSMUSP00000078757…	Slc7a10,Gabrb2,Syngr1,Rab10,Nbea,Ncdn,Atp2a2,Slc2a3,Slc44a2,Cspg5,Scamp5,Sv2a,Elmod1,Flot2,Gria3,Ntrk2,Atp1a3,Slc17a7,Dgkg,Ecpas,Plaa,Lpar1,Myo5a,Cyfip2,Mapk9,Gnas,Slc8a2
Monarch	MP:0002855	Abnormal cochlear ganglion morphology	6	95	0.9	0.44	0.0177	10090.ENSMUSP00000007797,10090.ENSMUSP00000020420,10090.ENSMUSP00000034697,10090.ENSMUSP00000046191,10090.ENSMUSP00000078757,10090.ENSMUSP00000098605	Gabrb2,Ap3d1,Slc44a2,Elmod1,Ntrk2,Atp2b2
Monarch	MP:0014134	Abnormal embryo morphology	29	1725	0.32	0.35	0.0154	10090.ENSMUSP00000002790,10090.ENSMUSP00000004327,10090.ENSMUSP00000013304,10090.ENSMUSP00000018875,10090.ENSMUSP00000019517,10090.ENSMUSP00000020107,10090.ENSMUSP00000020608,10090.ENSMUSP00000021001,10090.ENSMUSP00000021950,10090.ENSMUSP00000026292,10090.ENSMUSP00000030398,10090.ENSMUSP00000031423,10090.ENSMUSP00000031695,10090.ENSMUSP00000032196,10090.ENSMUSP00000035898,10090.ENSMUSP00000045841…	Cse1l,G6pdx,Atp6v0d1,Ap2b1,Cops3,Atp2b1,Ppp2ca,Rab10,Dbn1,Huwe1,Slc2a1,Atp2a2,Wasl,Arl8b,Scamp5,Eprs,Pgm1,Fam49b,Usp9x,Vps26a,Ubr4,Atp6v0a1,Lpar1,Nckap1,Gng5,Numb,Eif4g2,Smad2,Slc8a1
Monarch	MP:0001697	Abnormal embryo size	25	1137	0.44	0.52	0.0015	10090.ENSMUSP00000002790,10090.ENSMUSP00000004327,10090.ENSMUSP00000013304,10090.ENSMUSP00000018875,10090.ENSMUSP00000020107,10090.ENSMUSP00000020608,10090.ENSMUSP00000021001,10090.ENSMUSP00000021950,10090.ENSMUSP00000026292,10090.ENSMUSP00000030398,10090.ENSMUSP00000031423,10090.ENSMUSP00000031695,10090.ENSMUSP00000032196,10090.ENSMUSP00000035898,10090.ENSMUSP00000045841,10090.ENSMUSP00000061227…	Cse1l,G6pdx,Atp6v0d1,Ap2b1,Atp2b1,Ppp2ca,Rab10,Dbn1,Huwe1,Slc2a1,Atp2a2,Wasl,Arl8b,Scamp5,Eprs,Pgm1,Fam49b,Usp9x,Ubr4,Atp6v0a1,Lpar1,Numb,Eif4g2,Smad2,Slc8a1
Monarch	MP:0002088	Abnormal embryonic growth/weight/body size	28	1347	0.41	0.51	0.0013	10090.ENSMUSP00000002790,10090.ENSMUSP00000004327,10090.ENSMUSP00000013304,10090.ENSMUSP00000018875,10090.ENSMUSP00000019517,10090.ENSMUSP00000020107,10090.ENSMUSP00000020608,10090.ENSMUSP00000021001,10090.ENSMUSP00000021950,10090.ENSMUSP00000026292,10090.ENSMUSP00000030398,10090.ENSMUSP00000031423,10090.ENSMUSP00000031695,10090.ENSMUSP00000032196,10090.ENSMUSP00000035898,10090.ENSMUSP00000045841…	Cse1l,G6pdx,Atp6v0d1,Ap2b1,Cops3,Atp2b1,Ppp2ca,Rab10,Dbn1,Huwe1,Slc2a1,Atp2a2,Wasl,Arl8b,Scamp5,Eprs,Pgm1,Fam49b,Usp9x,Vps26a,Ubr4,Atp6v0a1,Lpar1,Lrpprc,Numb,Eif4g2,Smad2,Slc8a1
Monarch	MP:0002572	Abnormal emotion/affect behavior	29	1306	0.44	0.6	0.00031	10090.ENSMUSP00000004076,10090.ENSMUSP00000021447,10090.ENSMUSP00000030398,10090.ENSMUSP00000032196,10090.ENSMUSP00000032476,10090.ENSMUSP00000033289,10090.ENSMUSP00000035898,10090.ENSMUSP00000038977,10090.ENSMUSP00000039657,10090.ENSMUSP00000046191,10090.ENSMUSP00000052262,10090.ENSMUSP00000064699,10090.ENSMUSP00000066359,10090.ENSMUSP00000072883,10090.ENSMUSP00000078757,10090.ENSMUSP00000079691…	Grm3,Ppp2r5e,Slc2a1,Arl8b,Slc2a3,Stim1,Scamp5,Naa25,Atp1a1,Elmod1,Vamp7,Vapb,Fam49b,Ndrg4,Ntrk2,Atp1a3,Txlna,Slc17a7,Atp1a2,Atp2b3,Ncald,Arf2,Lpgat1,Hpca,Satb1,Cyfip2,Gnas,Kpna4,Gnao1
Monarch	MP:0004264	Abnormal extraembryonic tissue physiology	12	356	0.62	0.49	0.0065	10090.ENSMUSP00000004327,10090.ENSMUSP00000021950,10090.ENSMUSP00000031695,10090.ENSMUSP00000032196,10090.ENSMUSP00000032476,10090.ENSMUSP00000086716,10090.ENSMUSP00000090130,10090.ENSMUSP00000095433,10090.ENSMUSP00000107390,10090.ENSMUSP00000124551,10090.ENSMUSP00000130115,10090.ENSMUSP00000132809	G6pdx,Dbn1,Wasl,Arl8b,Slc2a3,Usp9x,Vps26a,Ubr4,Nckap1,Eif4g2,Smad2,Slc8a1
Monarch	MP:0002065	Abnormal fear/anxiety-related behavior	19	790	0.48	0.46	0.0051	10090.ENSMUSP00000004076,10090.ENSMUSP00000030398,10090.ENSMUSP00000032196,10090.ENSMUSP00000032476,10090.ENSMUSP00000033289,10090.ENSMUSP00000035898,10090.ENSMUSP00000038977,10090.ENSMUSP00000039657,10090.ENSMUSP00000046191,10090.ENSMUSP00000052262,10090.ENSMUSP00000078757,10090.ENSMUSP00000079691,10090.ENSMUSP00000081285,10090.ENSMUSP00000082489,10090.ENSMUSP00000083077,10090.ENSMUSP00000087611…	Grm3,Slc2a1,Arl8b,Slc2a3,Stim1,Scamp5,Naa25,Atp1a1,Elmod1,Vamp7,Ntrk2,Atp1a3,Txlna,Slc17a7,Atp1a2,Ncald,Lpgat1,Hpca,Cyfip2
Monarch	MP:0000783	Abnormal forebrain morphology	20	1026	0.39	0.33	0.028	10090.ENSMUSP00000021950,10090.ENSMUSP00000026292,10090.ENSMUSP00000029374,10090.ENSMUSP00000030637,10090.ENSMUSP00000031695,10090.ENSMUSP00000033800,10090.ENSMUSP00000036721,10090.ENSMUSP00000078757,10090.ENSMUSP00000079100,10090.ENSMUSP00000079691,10090.ENSMUSP00000083077,10090.ENSMUSP00000087611,10090.ENSMUSP00000098605,10090.ENSMUSP00000102255,10090.ENSMUSP00000102724,10090.ENSMUSP00000112145…	Dbn1,Huwe1,Nbea,Ncdn,Wasl,Plp1,Atcay,Ntrk2,Slc1a2,Atp1a3,Atp1a2,Ncald,Atp2b2,Nrd1,Plaa,Hpca,Numb,Cadm1,Smad2,Gnas
Monarch	MP:0001674	Abnormal germ layer development	7	132	0.82	0.45	0.0153	10090.ENSMUSP00000019517,10090.ENSMUSP00000021001,10090.ENSMUSP00000026292,10090.ENSMUSP00000031695,10090.ENSMUSP00000090130,10090.ENSMUSP00000107390,10090.ENSMUSP00000124551	Cops3,Rab10,Huwe1,Wasl,Vps26a,Nckap1,Eif4g2
Monarch	MP:0001764	Abnormal homeostasis	57	4256	0.22	0.37	0.0055	10090.ENSMUSP00000001854,10090.ENSMUSP00000020107,10090.ENSMUSP00000020315,10090.ENSMUSP00000020420,10090.ENSMUSP00000021001,10090.ENSMUSP00000021447,10090.ENSMUSP00000021950,10090.ENSMUSP00000025357,10090.ENSMUSP00000025835,10090.ENSMUSP00000026292,10090.ENSMUSP00000026879,10090.ENSMUSP00000029635,10090.ENSMUSP00000029770,10090.ENSMUSP00000030797,10090.ENSMUSP00000031423,10090.ENSMUSP00000031477…	Slc7a10,Atp2b1,Cand1,Ap3d1,Rab10,Ppp2r5e,Dbn1,Ap3s1,Cpt1a,Huwe1,Gdap1,Gucy1b1,Abcd3,Vamp3,Atp2a2,Golga3,Wasl,Arl8b,Stim1,Plp1,Vps35,Tmem30a,Scamp5,Exoc3,Gna11,Eprs,Elmod1,Spr,Gnai2,Slc51b,Aldh7a1,Rap1b,Fam49b,Ndrg4,Pgrmc1,Ntrk2,Slc27a4,Atp1a2,Ncald,Atp2b2,Nsf,Atp6v0a1,Lpar1,Apoa2,Sdhc,Hk1,Numb,Eif4g2,Sphkap,Cyfip2,Ap2a1,Smad2,Slc8a1,Gnas,Gnao1,Arfgef3,Rabggta
Monarch	MP:0001499	Abnormal kindling response	3	15	1.4	0.39	0.0376	10090.ENSMUSP00000078757,10090.ENSMUSP00000079691,10090.ENSMUSP00000148550	Ntrk2,Atp1a3,Gnao1
Monarch	MP:0002063	Abnormal learning/memory/conditioning	24	1062	0.45	0.52	0.0015	10090.ENSMUSP00000021447,10090.ENSMUSP00000021950,10090.ENSMUSP00000029374,10090.ENSMUSP00000030398,10090.ENSMUSP00000030637,10090.ENSMUSP00000038977,10090.ENSMUSP00000039657,10090.ENSMUSP00000041503,10090.ENSMUSP00000066359,10090.ENSMUSP00000072883,10090.ENSMUSP00000078757,10090.ENSMUSP00000079691,10090.ENSMUSP00000082489,10090.ENSMUSP00000083077,10090.ENSMUSP00000085775,10090.ENSMUSP00000102255…	Ppp2r5e,Dbn1,Nbea,Slc2a1,Ncdn,Naa25,Atp1a1,Arl6ip5,Fam49b,Ndrg4,Ntrk2,Atp1a3,Slc17a7,Atp1a2,Atp2b3,Nrd1,Arf2,Lpgat1,Satb1,Myo5a,Gnas,Kpna4,Slc8a2,Gnao1
Monarch	MP:0004166	Abnormal limbic system morphology	10	329	0.58	0.33	0.0388	10090.ENSMUSP00000026292,10090.ENSMUSP00000030637,10090.ENSMUSP00000031695,10090.ENSMUSP00000033800,10090.ENSMUSP00000078757,10090.ENSMUSP00000079100,10090.ENSMUSP00000079691,10090.ENSMUSP00000083077,10090.ENSMUSP00000087611,10090.ENSMUSP00000112145	Huwe1,Ncdn,Wasl,Plp1,Ntrk2,Slc1a2,Atp1a3,Atp1a2,Ncald,Hpca
Monarch	MP:0003313	Abnormal locomotor activation	18	565	0.6	0.67	0.00038	10090.ENSMUSP00000021447,10090.ENSMUSP00000031423,10090.ENSMUSP00000032196,10090.ENSMUSP00000035898,10090.ENSMUSP00000038977,10090.ENSMUSP00000039657,10090.ENSMUSP00000046191,10090.ENSMUSP00000046371,10090.ENSMUSP00000048111,10090.ENSMUSP00000072883,10090.ENSMUSP00000075687,10090.ENSMUSP00000078971,10090.ENSMUSP00000079691,10090.ENSMUSP00000087611,10090.ENSMUSP00000099953,10090.ENSMUSP00000110158…	Ppp2r5e,Atp2a2,Arl8b,Scamp5,Naa25,Atp1a1,Elmod1,Gde1,Spr,Ndrg4,Gria3,Slc27a4,Atp1a3,Ncald,Ecpas,Gls,Satb1,Gnao1
Monarch	MP:0001392	Abnormal locomotor behavior	40	1534	0.51	0.96	2.54e-08	10090.ENSMUSP00000001854,10090.ENSMUSP00000018851,10090.ENSMUSP00000021447,10090.ENSMUSP00000026879,10090.ENSMUSP00000029374,10090.ENSMUSP00000031423,10090.ENSMUSP00000032196,10090.ENSMUSP00000033800,10090.ENSMUSP00000034131,10090.ENSMUSP00000034396,10090.ENSMUSP00000035898,10090.ENSMUSP00000038977,10090.ENSMUSP00000039657,10090.ENSMUSP00000041503,10090.ENSMUSP00000046191,10090.ENSMUSP00000046371…	Slc7a10,Dync1h1,Ppp2r5e,Gdap1,Nbea,Atp2a2,Arl8b,Plp1,Vps35,Mtmr2,Scamp5,Naa25,Atp1a1,Arl6ip5,Elmod1,Gde1,Spr,Dnajc5,Ndrg4,Gria3,Slc27a4,Atp1a3,Txlna,Atp1a2,Atp2b3,Dgkg,Ncald,Atp2b2,Ecpas,Plaa,Lpar1,Lpgat1,Sdhc,Gls,Hpca,Satb1,Myo5a,Smad2,Gnas,Gnao1
Monarch	MP:0003312	Abnormal locomotor coordination	10	241	0.71	0.52	0.0058	10090.ENSMUSP00000018851,10090.ENSMUSP00000026879,10090.ENSMUSP00000033800,10090.ENSMUSP00000034396,10090.ENSMUSP00000079691,10090.ENSMUSP00000087371,10090.ENSMUSP00000098605,10090.ENSMUSP00000116028,10090.ENSMUSP00000130115,10090.ENSMUSP00000148550	Dync1h1,Gdap1,Plp1,Mtmr2,Atp1a3,Dgkg,Atp2b2,Myo5a,Smad2,Gnao1
Monarch	MP:0014141	Abnormal mesoderm morphology	7	120	0.86	0.5	0.0098	10090.ENSMUSP00000004327,10090.ENSMUSP00000019517,10090.ENSMUSP00000020608,10090.ENSMUSP00000107390,10090.ENSMUSP00000114014,10090.ENSMUSP00000124551,10090.ENSMUSP00000130115	G6pdx,Cops3,Ppp2ca,Nckap1,Gng5,Eif4g2,Smad2
Monarch	MP:0002066	Abnormal motor capabilities/coordination/movement	64	3015	0.42	0.94	1.72e-10	10090.ENSMUSP00000001854,10090.ENSMUSP00000006128,10090.ENSMUSP00000018851,10090.ENSMUSP00000020420,10090.ENSMUSP00000021001,10090.ENSMUSP00000021447,10090.ENSMUSP00000021950,10090.ENSMUSP00000026879,10090.ENSMUSP00000029374,10090.ENSMUSP00000029770,10090.ENSMUSP00000030398,10090.ENSMUSP00000031423,10090.ENSMUSP00000032196,10090.ENSMUSP00000032372,10090.ENSMUSP00000032476,10090.ENSMUSP00000033800…	Slc7a10,Rcn1,Dync1h1,Ap3d1,Rab10,Ppp2r5e,Dbn1,Gdap1,Nbea,Abcd3,Slc2a1,Atp2a2,Arl8b,Golt1b,Slc2a3,Plp1,Vps35,Mtmr2,Slc44a2,Tmem30a,Scamp5,Atcay,Naa25,Atp1a1,Arl6ip5,Cldn11,Gna11,Elmod1,Gde1,Spr,Slc51b,Vapb,Dnajc5,Ndrg4,Gria3,Ntrk2,Slc27a4,Atp1a3,Txlna,Slc17a7,Atp1a2,Atp2b3,Dgkg,Ncald,Atp2b2,Nsf,Ecpas,Nrd1,Plaa,Lpar1,Lpgat1,Sdhc,Gls,Hpca,Satb1,Myo5a,Atp2b4,Cadm1,Cyfip2,Ap2a1,Smad2,Gnas,Kpna4,Gnao1
Monarch	MP:0001516	Abnormal motor coordination/balance	14	387	0.65	0.61	0.0013	10090.ENSMUSP00000018851,10090.ENSMUSP00000031423,10090.ENSMUSP00000036721,10090.ENSMUSP00000041503,10090.ENSMUSP00000064699,10090.ENSMUSP00000072175,10090.ENSMUSP00000078757,10090.ENSMUSP00000079691,10090.ENSMUSP00000098605,10090.ENSMUSP00000102724,10090.ENSMUSP00000116028,10090.ENSMUSP00000130115,10090.ENSMUSP00000140174,10090.ENSMUSP00000148550	Dync1h1,Atp2a2,Atcay,Arl6ip5,Vapb,Dnajc5,Ntrk2,Atp1a3,Atp2b2,Plaa,Myo5a,Smad2,Gnas,Gnao1
Monarch	MP:0002106	Abnormal muscle physiology	16	733	0.44	0.32	0.0344	10090.ENSMUSP00000001845,10090.ENSMUSP00000020107,10090.ENSMUSP00000027863,10090.ENSMUSP00000029374,10090.ENSMUSP00000029635,10090.ENSMUSP00000031423,10090.ENSMUSP00000035898,10090.ENSMUSP00000039657,10090.ENSMUSP00000048460,10090.ENSMUSP00000083077,10090.ENSMUSP00000114014,10090.ENSMUSP00000119242,10090.ENSMUSP00000132809,10090.ENSMUSP00000136977,10090.ENSMUSP00000140174,10090.ENSMUSP00000149210	Capns1,Atp2b1,Atp1b1,Nbea,Gucy1b1,Atp2a2,Scamp5,Atp1a1,Fxyd1,Atp1a2,Gng5,Atp2b4,Slc8a1,Mapk9,Gnas,Arfgef3
Monarch	MP:0002272	Abnormal nervous system electrophysiology	10	237	0.72	0.52	0.0054	10090.ENSMUSP00000020420,10090.ENSMUSP00000026879,10090.ENSMUSP00000028328,10090.ENSMUSP00000032476,10090.ENSMUSP00000035898,10090.ENSMUSP00000079100,10090.ENSMUSP00000079691,10090.ENSMUSP00000082489,10090.ENSMUSP00000083077,10090.ENSMUSP00000098605	Ap3d1,Gdap1,Entpd2,Slc2a3,Scamp5,Slc1a2,Atp1a3,Slc17a7,Atp1a2,Atp2b2
Monarch	MP:0003632	Abnormal nervous system morphology	50	2638	0.37	0.71	2.34e-06	10090.ENSMUSP00000004327,10090.ENSMUSP00000007797,10090.ENSMUSP00000018851,10090.ENSMUSP00000020420,10090.ENSMUSP00000021950,10090.ENSMUSP00000026292,10090.ENSMUSP00000026879,10090.ENSMUSP00000029374,10090.ENSMUSP00000029451,10090.ENSMUSP00000030398,10090.ENSMUSP00000030637,10090.ENSMUSP00000031695,10090.ENSMUSP00000033800,10090.ENSMUSP00000033915,10090.ENSMUSP00000034131,10090.ENSMUSP00000034396…	G6pdx,Gabrb2,Dync1h1,Ap3d1,Dbn1,Huwe1,Gdap1,Nbea,Tspan2,Slc2a1,Ncdn,Wasl,Plp1,Gpm6a,Vps35,Mtmr2,Slc44a2,Tmem30a,Atcay,Cldn11,Elmod1,Spr,Vamp7,Vapb,Dnajc5,Ntrk2,Slc1a2,Atp1a3,Slc17a7,Atp1a2,Usp9x,Dgkg,Ncald,Ubr4,Atp2b2,Ecpas,Nrd1,Plaa,Lpar1,Nckap1,Gpm6b,Gls,Hpca,Satb1,Myo5a,Numb,Cadm1,Cyfip2,Smad2,Gnas
Monarch	MP:0003633	Abnormal nervous system physiology	48	1929	0.49	0.99	1.93e-09	10090.ENSMUSP00000001854,10090.ENSMUSP00000004076,10090.ENSMUSP00000007797,10090.ENSMUSP00000009727,10090.ENSMUSP00000018851,10090.ENSMUSP00000020420,10090.ENSMUSP00000021001,10090.ENSMUSP00000021950,10090.ENSMUSP00000026292,10090.ENSMUSP00000026879,10090.ENSMUSP00000028328,10090.ENSMUSP00000029374,10090.ENSMUSP00000030398,10090.ENSMUSP00000030637,10090.ENSMUSP00000031423,10090.ENSMUSP00000032476…	Slc7a10,Grm3,Gabrb2,Syngr1,Dync1h1,Ap3d1,Rab10,Dbn1,Huwe1,Gdap1,Entpd2,Nbea,Slc2a1,Ncdn,Atp2a2,Slc2a3,Stim1,Plp1,Slc44a2,Cspg5,Scamp5,Sv2a,Maob,Elmod1,Spr,Flot2,Dnajc5,Ndrg4,Gria3,Ntrk2,Slc1a2,Atp1a3,Slc17a7,Atp1a2,Dgkg,Gng3,Atp2b2,Ecpas,Plaa,Lpar1,Hpca,Myo5a,Cyfip2,Smad2,Mapk9,Gnas,Slc8a2,Gnao1
Monarch	MP:0008415	Abnormal neurite morphology	16	457	0.64	0.68	0.00044	10090.ENSMUSP00000021950,10090.ENSMUSP00000026879,10090.ENSMUSP00000033800,10090.ENSMUSP00000042181,10090.ENSMUSP00000064699,10090.ENSMUSP00000078757,10090.ENSMUSP00000082489,10090.ENSMUSP00000087371,10090.ENSMUSP00000099953,10090.ENSMUSP00000102255,10090.ENSMUSP00000102724,10090.ENSMUSP00000107848,10090.ENSMUSP00000116028,10090.ENSMUSP00000119303,10090.ENSMUSP00000127586,10090.ENSMUSP00000130115	Dbn1,Gdap1,Plp1,Cldn11,Vapb,Ntrk2,Slc17a7,Dgkg,Ecpas,Nrd1,Plaa,Gpm6b,Myo5a,Numb,Cyfip2,Smad2
Monarch	MP:0002882	Abnormal neuron morphology	32	1523	0.42	0.59	0.00026	10090.ENSMUSP00000007797,10090.ENSMUSP00000018851,10090.ENSMUSP00000021950,10090.ENSMUSP00000026292,10090.ENSMUSP00000026879,10090.ENSMUSP00000029374,10090.ENSMUSP00000033800,10090.ENSMUSP00000033915,10090.ENSMUSP00000034131,10090.ENSMUSP00000034697,10090.ENSMUSP00000034878,10090.ENSMUSP00000042181,10090.ENSMUSP00000048111,10090.ENSMUSP00000052262,10090.ENSMUSP00000064699,10090.ENSMUSP00000072175…	Gabrb2,Dync1h1,Dbn1,Huwe1,Gdap1,Nbea,Plp1,Gpm6a,Vps35,Slc44a2,Tmem30a,Cldn11,Spr,Vamp7,Vapb,Dnajc5,Ntrk2,Slc1a2,Atp1a3,Slc17a7,Dgkg,Ncald,Atp2b2,Ecpas,Nrd1,Plaa,Gpm6b,Hpca,Myo5a,Numb,Cyfip2,Smad2
Monarch	MP:0004811	Abnormal neuron physiology	15	582	0.51	0.42	0.0117	10090.ENSMUSP00000004076,10090.ENSMUSP00000018851,10090.ENSMUSP00000026292,10090.ENSMUSP00000026879,10090.ENSMUSP00000033289,10090.ENSMUSP00000033800,10090.ENSMUSP00000040550,10090.ENSMUSP00000078757,10090.ENSMUSP00000079691,10090.ENSMUSP00000098605,10090.ENSMUSP00000099953,10090.ENSMUSP00000102724,10090.ENSMUSP00000112145,10090.ENSMUSP00000130115,10090.ENSMUSP00000147497	Grm3,Dync1h1,Huwe1,Gdap1,Stim1,Plp1,Maob,Ntrk2,Atp1a3,Atp2b2,Ecpas,Plaa,Hpca,Smad2,Slc8a2
Monarch	MP:0006336	Abnormal otoacoustic response	5	77	0.91	0.35	0.045	10090.ENSMUSP00000007797,10090.ENSMUSP00000042181,10090.ENSMUSP00000072175,10090.ENSMUSP00000078757,10090.ENSMUSP00000098605	Gabrb2,Cldn11,Dnajc5,Ntrk2,Atp2b2
Monarch	MP:0002089	Abnormal postnatal growth/weight/body size	41	2495	0.31	0.46	0.0015	10090.ENSMUSP00000001854,10090.ENSMUSP00000018851,10090.ENSMUSP00000020107,10090.ENSMUSP00000020420,10090.ENSMUSP00000021950,10090.ENSMUSP00000029374,10090.ENSMUSP00000029770,10090.ENSMUSP00000030078,10090.ENSMUSP00000030578,10090.ENSMUSP00000031695,10090.ENSMUSP00000034697,10090.ENSMUSP00000035898,10090.ENSMUSP00000036721,10090.ENSMUSP00000037576,10090.ENSMUSP00000039416,10090.ENSMUSP00000045841…	Slc7a10,Dync1h1,Atp2b1,Ap3d1,Dbn1,Nbea,Abcd3,Hsdl2,Ptp4a2,Wasl,Slc44a2,Scamp5,Atcay,Sv2a,Exoc3,Eprs,Elmod1,Slc51b,Rap1b,Dnajc5,Ntrk2,Slc27a4,Slc1a2,Atp1a3,Slc17a7,Ncald,Gng3,Atp2b2,Nsf,Nrd1,Arf2,Lpar1,Lpgat1,Hk1,Satb1,Myo5a,Cadm1,Sv2b,Smad2,Gnas,Gnao1
Monarch	MP:0010866	Abnormal prenatal body size	27	1279	0.42	0.51	0.0014	10090.ENSMUSP00000002790,10090.ENSMUSP00000004327,10090.ENSMUSP00000013304,10090.ENSMUSP00000018875,10090.ENSMUSP00000020107,10090.ENSMUSP00000020608,10090.ENSMUSP00000021001,10090.ENSMUSP00000021950,10090.ENSMUSP00000026292,10090.ENSMUSP00000030398,10090.ENSMUSP00000030578,10090.ENSMUSP00000031423,10090.ENSMUSP00000031695,10090.ENSMUSP00000032196,10090.ENSMUSP00000035898,10090.ENSMUSP00000045841…	Cse1l,G6pdx,Atp6v0d1,Ap2b1,Atp2b1,Ppp2ca,Rab10,Dbn1,Huwe1,Slc2a1,Ptp4a2,Atp2a2,Wasl,Arl8b,Scamp5,Eprs,Pgm1,Fam49b,Usp9x,Ubr4,Atp6v0a1,Lpar1,Numb,Cadm1,Eif4g2,Smad2,Slc8a1
Monarch	MP:0004196	Abnormal prenatal growth/weight/body size	30	1528	0.39	0.5	0.0015	10090.ENSMUSP00000002790,10090.ENSMUSP00000004327,10090.ENSMUSP00000013304,10090.ENSMUSP00000018875,10090.ENSMUSP00000019517,10090.ENSMUSP00000020107,10090.ENSMUSP00000020608,10090.ENSMUSP00000021001,10090.ENSMUSP00000021950,10090.ENSMUSP00000026292,10090.ENSMUSP00000030398,10090.ENSMUSP00000030578,10090.ENSMUSP00000031423,10090.ENSMUSP00000031695,10090.ENSMUSP00000032196,10090.ENSMUSP00000035898…	Cse1l,G6pdx,Atp6v0d1,Ap2b1,Cops3,Atp2b1,Ppp2ca,Rab10,Dbn1,Huwe1,Slc2a1,Ptp4a2,Atp2a2,Wasl,Arl8b,Scamp5,Eprs,Pgm1,Fam49b,Usp9x,Vps26a,Ubr4,Atp6v0a1,Lpar1,Lrpprc,Numb,Cadm1,Eif4g2,Smad2,Slc8a1
Monarch	MP:0003088	Abnormal prepulse inhibition	12	474	0.5	0.31	0.0466	10090.ENSMUSP00000021001,10090.ENSMUSP00000030637,10090.ENSMUSP00000031423,10090.ENSMUSP00000032476,10090.ENSMUSP00000034697,10090.ENSMUSP00000046191,10090.ENSMUSP00000072136,10090.ENSMUSP00000078757,10090.ENSMUSP00000079691,10090.ENSMUSP00000103197,10090.ENSMUSP00000127586,10090.ENSMUSP00000140174	Rab10,Ncdn,Atp2a2,Slc2a3,Slc44a2,Elmod1,Flot2,Ntrk2,Atp1a3,Lpar1,Cyfip2,Gnas
Monarch	MP:0008572	Abnormal Purkinje cell dendrite morphology	6	74	1.01	0.55	0.0067	10090.ENSMUSP00000078757,10090.ENSMUSP00000087371,10090.ENSMUSP00000102724,10090.ENSMUSP00000116028,10090.ENSMUSP00000119303,10090.ENSMUSP00000130115	Ntrk2,Dgkg,Plaa,Myo5a,Numb,Smad2
Monarch	MP:0001961	Abnormal reflex	36	1199	0.57	1.06	9.79e-09	10090.ENSMUSP00000006128,10090.ENSMUSP00000018851,10090.ENSMUSP00000021001,10090.ENSMUSP00000021950,10090.ENSMUSP00000026879,10090.ENSMUSP00000029374,10090.ENSMUSP00000031423,10090.ENSMUSP00000032476,10090.ENSMUSP00000033800,10090.ENSMUSP00000034396,10090.ENSMUSP00000034697,10090.ENSMUSP00000036721,10090.ENSMUSP00000042181,10090.ENSMUSP00000043190,10090.ENSMUSP00000046191,10090.ENSMUSP00000046371…	Rcn1,Dync1h1,Rab10,Dbn1,Gdap1,Nbea,Atp2a2,Slc2a3,Plp1,Mtmr2,Slc44a2,Atcay,Cldn11,Gna11,Elmod1,Gde1,Slc51b,Dnajc5,Ndrg4,Gria3,Ntrk2,Slc27a4,Atp1a3,Slc17a7,Atp1a2,Atp2b2,Ecpas,Nrd1,Plaa,Satb1,Myo5a,Cyfip2,Smad2,Gnas,Kpna4,Gnao1
Monarch	MP:0009357	Abnormal seizure response to inducing agent	9	199	0.75	0.51	0.0069	10090.ENSMUSP00000033800,10090.ENSMUSP00000035898,10090.ENSMUSP00000075687,10090.ENSMUSP00000078757,10090.ENSMUSP00000079100,10090.ENSMUSP00000079691,10090.ENSMUSP00000093978,10090.ENSMUSP00000099953,10090.ENSMUSP00000148550	Plp1,Scamp5,Gria3,Ntrk2,Slc1a2,Atp1a3,Gng3,Ecpas,Gnao1
Monarch	MP:0002067	Abnormal sensory capabilities/reflexes/nociception	37	1375	0.53	0.96	5.48e-08	10090.ENSMUSP00000006128,10090.ENSMUSP00000018851,10090.ENSMUSP00000021001,10090.ENSMUSP00000021950,10090.ENSMUSP00000026879,10090.ENSMUSP00000029374,10090.ENSMUSP00000031423,10090.ENSMUSP00000032476,10090.ENSMUSP00000033800,10090.ENSMUSP00000034396,10090.ENSMUSP00000034697,10090.ENSMUSP00000036721,10090.ENSMUSP00000042181,10090.ENSMUSP00000043190,10090.ENSMUSP00000046191,10090.ENSMUSP00000046371…	Rcn1,Dync1h1,Rab10,Dbn1,Gdap1,Nbea,Atp2a2,Slc2a3,Plp1,Mtmr2,Slc44a2,Atcay,Cldn11,Gna11,Elmod1,Gde1,Slc51b,Dnajc5,Ndrg4,Pgrmc1,Gria3,Ntrk2,Slc27a4,Atp1a3,Slc17a7,Atp1a2,Atp2b2,Ecpas,Nrd1,Plaa,Satb1,Myo5a,Cyfip2,Smad2,Gnas,Kpna4,Gnao1
Monarch	MP:0001486	Abnormal startle reflex	23	661	0.64	0.94	2.77e-06	10090.ENSMUSP00000006128,10090.ENSMUSP00000021001,10090.ENSMUSP00000021950,10090.ENSMUSP00000032476,10090.ENSMUSP00000033800,10090.ENSMUSP00000034697,10090.ENSMUSP00000042181,10090.ENSMUSP00000043190,10090.ENSMUSP00000046191,10090.ENSMUSP00000046371,10090.ENSMUSP00000064494,10090.ENSMUSP00000072175,10090.ENSMUSP00000075687,10090.ENSMUSP00000079691,10090.ENSMUSP00000082489,10090.ENSMUSP00000083077…	Rcn1,Rab10,Dbn1,Slc2a3,Plp1,Slc44a2,Cldn11,Gna11,Elmod1,Gde1,Slc51b,Dnajc5,Gria3,Atp1a3,Slc17a7,Atp1a2,Atp2b2,Ecpas,Satb1,Cyfip2,Gnas,Kpna4,Gnao1
Monarch	MP:0012690	Abnormal stride length	6	78	0.98	0.53	0.0084	10090.ENSMUSP00000026879,10090.ENSMUSP00000034396,10090.ENSMUSP00000079691,10090.ENSMUSP00000087371,10090.ENSMUSP00000130115,10090.ENSMUSP00000148550	Gdap1,Mtmr2,Atp1a3,Dgkg,Smad2,Gnao1
Monarch	MP:0010769	Abnormal survival	83	5157	0.3	0.73	8.63e-09	10090.ENSMUSP00000001845,10090.ENSMUSP00000001854,10090.ENSMUSP00000002790,10090.ENSMUSP00000004327,10090.ENSMUSP00000007216,10090.ENSMUSP00000013304,10090.ENSMUSP00000018851,10090.ENSMUSP00000018875,10090.ENSMUSP00000019517,10090.ENSMUSP00000019615,10090.ENSMUSP00000020107,10090.ENSMUSP00000020315,10090.ENSMUSP00000020420,10090.ENSMUSP00000020608,10090.ENSMUSP00000021001,10090.ENSMUSP00000021950…	Capns1,Slc7a10,Cse1l,G6pdx,Ap2m1,Atp6v0d1,Dync1h1,Ap2b1,Cops3,Cdc37,Atp2b1,Cand1,Ap3d1,Ppp2ca,Rab10,Dbn1,Cpt1a,Huwe1,Atp1b1,Nbea,Gucy1b1,Slc2a1,Ptp4a2,Ncdn,Vamp3,Atp2a2,Wasl,Arl8b,Slc2a3,Stim1,Plp1,Vps35,Mtmr2,Tmem30a,Scamp5,Atcay,Sv2a,Naa25,Atp1a1,Gna11,Eprs,Gde1,Spr,Ttc7b,Gnai2,Aldh7a1,Rap1b,Fam49b,Dnajc5,Ntrk2,Slc27a4,Slc1a2,Atp1a3,Txlna,Slc17a7,Atp1a2,Armcx3,Ncald,Vps26a,Gng3,Ubr4,Nsf,Atp6v0a…
Monarch	MP:0009538	Abnormal synapse morphology	8	213	0.67	0.34	0.0388	10090.ENSMUSP00000018851,10090.ENSMUSP00000026879,10090.ENSMUSP00000029374,10090.ENSMUSP00000064699,10090.ENSMUSP00000072175,10090.ENSMUSP00000078757,10090.ENSMUSP00000082489,10090.ENSMUSP00000102724	Dync1h1,Gdap1,Nbea,Vapb,Dnajc5,Ntrk2,Slc17a7,Plaa
Monarch	MP:0021009	Abnormal synaptic physiology	33	1020	0.61	1.1	1.11e-08	10090.ENSMUSP00000001854,10090.ENSMUSP00000007797,10090.ENSMUSP00000009727,10090.ENSMUSP00000020420,10090.ENSMUSP00000021001,10090.ENSMUSP00000021950,10090.ENSMUSP00000029374,10090.ENSMUSP00000030637,10090.ENSMUSP00000031423,10090.ENSMUSP00000032476,10090.ENSMUSP00000034697,10090.ENSMUSP00000035058,10090.ENSMUSP00000035898,10090.ENSMUSP00000037576,10090.ENSMUSP00000046191,10090.ENSMUSP00000048111…	Slc7a10,Gabrb2,Syngr1,Ap3d1,Rab10,Dbn1,Nbea,Ncdn,Atp2a2,Slc2a3,Slc44a2,Cspg5,Scamp5,Sv2a,Elmod1,Spr,Flot2,Dnajc5,Gria3,Ntrk2,Atp1a3,Slc17a7,Atp1a2,Dgkg,Ecpas,Plaa,Lpar1,Myo5a,Cyfip2,Mapk9,Gnas,Slc8a2,Gnao1
Monarch	MP:0003635	Abnormal synaptic transmission	32	1013	0.6	1.06	3e-08	10090.ENSMUSP00000001854,10090.ENSMUSP00000007797,10090.ENSMUSP00000009727,10090.ENSMUSP00000020420,10090.ENSMUSP00000021001,10090.ENSMUSP00000029374,10090.ENSMUSP00000030637,10090.ENSMUSP00000031423,10090.ENSMUSP00000032476,10090.ENSMUSP00000034697,10090.ENSMUSP00000035058,10090.ENSMUSP00000035898,10090.ENSMUSP00000037576,10090.ENSMUSP00000046191,10090.ENSMUSP00000048111,10090.ENSMUSP00000072136…	Slc7a10,Gabrb2,Syngr1,Ap3d1,Rab10,Nbea,Ncdn,Atp2a2,Slc2a3,Slc44a2,Cspg5,Scamp5,Sv2a,Elmod1,Spr,Flot2,Dnajc5,Gria3,Ntrk2,Atp1a3,Slc17a7,Atp1a2,Dgkg,Ecpas,Plaa,Lpar1,Myo5a,Cyfip2,Mapk9,Gnas,Slc8a2,Gnao1
Monarch	MP:0000787	Abnormal telencephalon morphology	17	747	0.45	0.38	0.0157	10090.ENSMUSP00000021950,10090.ENSMUSP00000026292,10090.ENSMUSP00000030637,10090.ENSMUSP00000031695,10090.ENSMUSP00000033800,10090.ENSMUSP00000078757,10090.ENSMUSP00000079100,10090.ENSMUSP00000079691,10090.ENSMUSP00000083077,10090.ENSMUSP00000087611,10090.ENSMUSP00000098605,10090.ENSMUSP00000102255,10090.ENSMUSP00000102724,10090.ENSMUSP00000112145,10090.ENSMUSP00000119303,10090.ENSMUSP00000124119…	Dbn1,Huwe1,Ncdn,Wasl,Plp1,Ntrk2,Slc1a2,Atp1a3,Atp1a2,Ncald,Atp2b2,Nrd1,Plaa,Hpca,Numb,Cadm1,Gnas
Monarch	MP:0003491	Abnormal voluntary movement	42	1618	0.51	0.98	1.11e-08	10090.ENSMUSP00000001854,10090.ENSMUSP00000018851,10090.ENSMUSP00000021447,10090.ENSMUSP00000026879,10090.ENSMUSP00000029374,10090.ENSMUSP00000031423,10090.ENSMUSP00000032196,10090.ENSMUSP00000033800,10090.ENSMUSP00000034131,10090.ENSMUSP00000034396,10090.ENSMUSP00000034878,10090.ENSMUSP00000035898,10090.ENSMUSP00000038977,10090.ENSMUSP00000039657,10090.ENSMUSP00000041503,10090.ENSMUSP00000046191…	Slc7a10,Dync1h1,Ppp2r5e,Gdap1,Nbea,Atp2a2,Arl8b,Plp1,Vps35,Mtmr2,Tmem30a,Scamp5,Naa25,Atp1a1,Arl6ip5,Elmod1,Gde1,Spr,Dnajc5,Ndrg4,Gria3,Ntrk2,Slc27a4,Atp1a3,Txlna,Atp1a2,Atp2b3,Dgkg,Ncald,Atp2b2,Ecpas,Plaa,Lpar1,Lpgat1,Sdhc,Gls,Hpca,Satb1,Myo5a,Smad2,Gnas,Gnao1
Monarch	MP:0001435	Absent suckling reflex	3	15	1.4	0.39	0.0376	10090.ENSMUSP00000018851,10090.ENSMUSP00000078757,10090.ENSMUSP00000078971	Dync1h1,Ntrk2,Slc27a4
UniProt Keywords	KW-0007	Acetylation	61	3080	0.39	0.88	5.51e-10	10090.ENSMUSP00000001845,10090.ENSMUSP00000002790,10090.ENSMUSP00000004327,10090.ENSMUSP00000004955,10090.ENSMUSP00000007236,10090.ENSMUSP00000009727,10090.ENSMUSP00000018851,10090.ENSMUSP00000018875,10090.ENSMUSP00000019517,10090.ENSMUSP00000019615,10090.ENSMUSP00000020107,10090.ENSMUSP00000020315,10090.ENSMUSP00000020420,10090.ENSMUSP00000021001,10090.ENSMUSP00000021447,10090.ENSMUSP00000021950…	Capns1,Cse1l,G6pdx,Prpsap2,Syngr3,Syngr1,Dync1h1,Ap2b1,Cops3,Cdc37,Atp2b1,Cand1,Ap3d1,Rab10,Ppp2r5e,Dbn1,Scamp1,Cpt1a,Huwe1,Gdap1,Abcd3,Hsdl2,Slc2a1,Ncdn,Golga3,Wasl,Golt1b,Copb1,Gpm6a,Tmem30a,Exoc3,Atp1a1,Maob,Arl6ip5,Eprs,Spr,Vamp7,Pgm1,Vapb,Aldh7a1,Rtn3,Hspa12a,Sec61b,Dnajc5,Pgd,Ubr4,Nsf,Cltc,Plaa,Nckap1,Lrpprc,Gls,Ube4a,Gng5,Satb1,Myo5a,Eif4g2,Gng2,Cyfip2,Smad2,Kpna4
COMPARTMENTS	GOCC:0098858	Actin-based cell projection	7	228	0.58	0.33	0.0394	10090.ENSMUSP00000018851,10090.ENSMUSP00000021950,10090.ENSMUSP00000033915,10090.ENSMUSP00000052262,10090.ENSMUSP00000078971,10090.ENSMUSP00000116028,10090.ENSMUSP00000127842	Dync1h1,Dbn1,Gpm6a,Vamp7,Slc27a4,Myo5a,Ap2a1
Reactome	MMU-1296041	Activation of G protein gated Potassium channels	3	29	1.11	0.37	0.0423	10090.ENSMUSP00000093978,10090.ENSMUSP00000114014,10090.ENSMUSP00000125697	Gng3,Gng5,Gng2
Reactome	MMU-991365	Activation of GABAB receptors	4	43	1.06	0.49	0.0138	10090.ENSMUSP00000057543,10090.ENSMUSP00000093978,10090.ENSMUSP00000114014,10090.ENSMUSP00000125697	Gnai2,Gng3,Gng5,Gng2
Reactome	MMU-451326	Activation of kainate receptors upon glutamate binding	4	30	1.22	0.6	0.0054	10090.ENSMUSP00000087611,10090.ENSMUSP00000093978,10090.ENSMUSP00000114014,10090.ENSMUSP00000125697	Ncald,Gng3,Gng5,Gng2
GO Function	GO:0022853	Active ion transmembrane transporter activity	15	250	0.87	1.15	2.11e-06	10090.ENSMUSP00000013304,10090.ENSMUSP00000020107,10090.ENSMUSP00000027863,10090.ENSMUSP00000031423,10090.ENSMUSP00000039657,10090.ENSMUSP00000079100,10090.ENSMUSP00000079691,10090.ENSMUSP00000082489,10090.ENSMUSP00000083077,10090.ENSMUSP00000085775,10090.ENSMUSP00000098605,10090.ENSMUSP00000099399,10090.ENSMUSP00000119242,10090.ENSMUSP00000132809,10090.ENSMUSP00000147497	Atp6v0d1,Atp2b1,Atp1b1,Atp2a2,Atp1a1,Slc1a2,Atp1a3,Slc17a7,Atp1a2,Atp2b3,Atp2b2,Atp6v0a1,Atp2b4,Slc8a1,Slc8a2
GO Function	GO:0022804	Active transmembrane transporter activity	17	399	0.73	0.91	1.79e-05	10090.ENSMUSP00000013304,10090.ENSMUSP00000020107,10090.ENSMUSP00000027863,10090.ENSMUSP00000029770,10090.ENSMUSP00000031423,10090.ENSMUSP00000039657,10090.ENSMUSP00000079100,10090.ENSMUSP00000079691,10090.ENSMUSP00000080998,10090.ENSMUSP00000082489,10090.ENSMUSP00000083077,10090.ENSMUSP00000085775,10090.ENSMUSP00000098605,10090.ENSMUSP00000099399,10090.ENSMUSP00000119242,10090.ENSMUSP00000132809…	Atp6v0d1,Atp2b1,Atp1b1,Abcd3,Atp2a2,Atp1a1,Slc1a2,Atp1a3,mt-Nd3,Slc17a7,Atp1a2,Atp2b3,Atp2b2,Atp6v0a1,Atp2b4,Slc8a1,Slc8a2
Reactome	MMU-1280218	Adaptive Immune System	15	687	0.44	0.39	0.0135	10090.ENSMUSP00000001513,10090.ENSMUSP00000007216,10090.ENSMUSP00000018851,10090.ENSMUSP00000018875,10090.ENSMUSP00000020608,10090.ENSMUSP00000021447,10090.ENSMUSP00000026292,10090.ENSMUSP00000030797,10090.ENSMUSP00000033289,10090.ENSMUSP00000066238,10090.ENSMUSP00000095433,10090.ENSMUSP00000099475,10090.ENSMUSP00000112632,10090.ENSMUSP00000127842,10090.ENSMUSP00000132446	Tubb6,Ap2m1,Dync1h1,Ap2b1,Ppp2ca,Ppp2r5e,Huwe1,Vamp3,Stim1,Rap1b,Ubr4,Cltc,Ube4a,Ap2a1,Ube2d2a
Reactome	MMU-418592	ADP signalling through P2Y purinoceptor 1	4	25	1.3	0.66	0.0032	10090.ENSMUSP00000043190,10090.ENSMUSP00000093978,10090.ENSMUSP00000114014,10090.ENSMUSP00000125697	Gna11,Gng3,Gng5,Gng2
Reactome	MMU-392170	ADP signalling through P2Y purinoceptor 12	4	22	1.36	0.7	0.0024	10090.ENSMUSP00000057543,10090.ENSMUSP00000093978,10090.ENSMUSP00000114014,10090.ENSMUSP00000125697	Gnai2,Gng3,Gng5,Gng2
Reactome	MMU-400042	Adrenaline,noradrenaline inhibits insulin secretion	4	23	1.34	0.68	0.0027	10090.ENSMUSP00000057543,10090.ENSMUSP00000093978,10090.ENSMUSP00000114014,10090.ENSMUSP00000125697	Gnai2,Gng3,Gng5,Gng2
KEGG	mmu04261	Adrenergic signaling in cardiomyocytes	13	141	1.06	1.57	3.54e-08	10090.ENSMUSP00000020107,10090.ENSMUSP00000020608,10090.ENSMUSP00000021447,10090.ENSMUSP00000027863,10090.ENSMUSP00000031423,10090.ENSMUSP00000039657,10090.ENSMUSP00000057543,10090.ENSMUSP00000079691,10090.ENSMUSP00000083077,10090.ENSMUSP00000085775,10090.ENSMUSP00000119242,10090.ENSMUSP00000132809,10090.ENSMUSP00000147497	Atp2b1,Ppp2ca,Ppp2r5e,Atp1b1,Atp2a2,Atp1a1,Gnai2,Atp1a3,Atp1a2,Atp2b3,Atp2b4,Slc8a1,Slc8a2
KEGG	mmu05034	Alcoholism	7	148	0.77	0.59	0.0028	10090.ENSMUSP00000040550,10090.ENSMUSP00000057543,10090.ENSMUSP00000078757,10090.ENSMUSP00000093978,10090.ENSMUSP00000114014,10090.ENSMUSP00000125697,10090.ENSMUSP00000148550	Maob,Gnai2,Ntrk2,Gng3,Gng5,Gng2,Gnao1
KEGG	mmu04925	Aldosterone synthesis and secretion	9	94	1.08	1.21	5.66e-06	10090.ENSMUSP00000020107,10090.ENSMUSP00000027863,10090.ENSMUSP00000039657,10090.ENSMUSP00000043190,10090.ENSMUSP00000079691,10090.ENSMUSP00000083077,10090.ENSMUSP00000085775,10090.ENSMUSP00000119242,10090.ENSMUSP00000147553	Atp2b1,Atp1b1,Atp1a1,Gna11,Atp1a3,Atp1a2,Atp2b3,Atp2b4,Pde2a
KEGG	mmu04960	Aldosterone-regulated sodium reabsorption	4	38	1.12	0.63	0.0035	10090.ENSMUSP00000027863,10090.ENSMUSP00000039657,10090.ENSMUSP00000079691,10090.ENSMUSP00000083077	Atp1b1,Atp1a1,Atp1a3,Atp1a2
UniProt Keywords	KW-0025	Alternative splicing	56	4782	0.16	0.29	0.0233	10090.ENSMUSP00000007797,10090.ENSMUSP00000009727,10090.ENSMUSP00000018875,10090.ENSMUSP00000021950,10090.ENSMUSP00000024123,10090.ENSMUSP00000026292,10090.ENSMUSP00000026879,10090.ENSMUSP00000028328,10090.ENSMUSP00000029374,10090.ENSMUSP00000030637,10090.ENSMUSP00000031423,10090.ENSMUSP00000031477,10090.ENSMUSP00000033800,10090.ENSMUSP00000035058,10090.ENSMUSP00000036053,10090.ENSMUSP00000038977…	Gabrb2,Syngr1,Ap2b1,Dbn1,Agap3,Huwe1,Gdap1,Entpd2,Nbea,Ncdn,Atp2a2,Golga3,Plp1,Cspg5,Trim46,Naa25,Shfl,Dcun1d2,Aldh7a1,Rtn3,Flot2,Wdr7,Ndrg4,Gria3,Mff,Ntrk2,Slc1a2,Txlna,Fry,Vps26a,Mtch1,Ubr4,Atp6v0a1,Ecpas,Lpar1,Cyth2,Tubgcp6,Nckap1,Gpm6b,Gls,Hk1,Atp2b4,Numb,Cadm1,Eif4g2,Sphkap,Ap2a1,Smad2,Rnf141,Mapk9,Gnas,Slc8a2,Pde2a,Gnao1,Adck1,Rabggta
TISSUES	BTO:0001042	Amygdala	4	35	1.15	0.45	0.02	10090.ENSMUSP00000041503,10090.ENSMUSP00000078757,10090.ENSMUSP00000079100,10090.ENSMUSP00000140174	Arl6ip5,Ntrk2,Slc1a2,Gnas
GO Component	GO:0070161	Anchoring junction	42	1193	0.64	1.44	8.82e-14	10090.ENSMUSP00000007236,10090.ENSMUSP00000007797,10090.ENSMUSP00000009727,10090.ENSMUSP00000020107,10090.ENSMUSP00000021950,10090.ENSMUSP00000027863,10090.ENSMUSP00000029374,10090.ENSMUSP00000030398,10090.ENSMUSP00000030637,10090.ENSMUSP00000030797,10090.ENSMUSP00000031423,10090.ENSMUSP00000032196,10090.ENSMUSP00000033915,10090.ENSMUSP00000035058,10090.ENSMUSP00000035898,10090.ENSMUSP00000036721…	Syngr3,Gabrb2,Syngr1,Atp2b1,Dbn1,Atp1b1,Nbea,Slc2a1,Ncdn,Vamp3,Atp2a2,Arl8b,Gpm6a,Cspg5,Scamp5,Atcay,Sv2a,Tln2,Atp1a1,Cldn11,Fxyd1,Vamp7,Rap1b,Syp,Tmem65,Flot2,Gria3,Mff,Ntrk2,Slc17a7,Atp1a2,Atp2b2,Atp6v0a1,Sh2d5,Plaa,Cyth2,Cadm3,Cadm1,Sv2b,Cyfip2,Slc8a1,Myadm
GO Function	GO:0043168	Anion binding	37	2465	0.27	0.35	0.0138	10090.ENSMUSP00000001513,10090.ENSMUSP00000018851,10090.ENSMUSP00000020107,10090.ENSMUSP00000021001,10090.ENSMUSP00000024123,10090.ENSMUSP00000028328,10090.ENSMUSP00000029635,10090.ENSMUSP00000029770,10090.ENSMUSP00000031423,10090.ENSMUSP00000032196,10090.ENSMUSP00000039657,10090.ENSMUSP00000040550,10090.ENSMUSP00000043190,10090.ENSMUSP00000045841,10090.ENSMUSP00000057543,10090.ENSMUSP00000066238…	Tubb6,Dync1h1,Atp2b1,Rab10,Agap3,Entpd2,Gucy1b1,Abcd3,Atp2a2,Arl8b,Atp1a1,Maob,Gna11,Eprs,Gnai2,Rap1b,Hspa12a,Ntrk2,Atp1a3,Pgd,Atp1a2,Atp2b3,Dgkg,Atp2b2,Nsf,Arf2,Lpar1,Cyth2,Hk1,Myo5a,Atp2b4,Ube2d2a,Mapk9,Gnas,Pde2a,Gnao1,Adck1
GO Process	GO:0008089	Anterograde axonal transport	4	46	1.04	0.35	0.0479	10090.ENSMUSP00000020420,10090.ENSMUSP00000025357,10090.ENSMUSP00000032196,10090.ENSMUSP00000036053	Ap3d1,Ap3s1,Arl8b,Trim46
GO Process	GO:0048490	Anterograde synaptic vesicle transport	3	17	1.34	0.38	0.0414	10090.ENSMUSP00000020420,10090.ENSMUSP00000025357,10090.ENSMUSP00000036053	Ap3d1,Ap3s1,Trim46
GO Component	GO:0030122	AP-2 adaptor complex	3	11	1.53	0.7	0.0027	10090.ENSMUSP00000007216,10090.ENSMUSP00000018875,10090.ENSMUSP00000127842	Ap2m1,Ap2b1,Ap2a1
COMPARTMENTS	GOCC:0030122	AP-2 adaptor complex	3	11	1.53	0.67	0.0034	10090.ENSMUSP00000007216,10090.ENSMUSP00000018875,10090.ENSMUSP00000127842	Ap2m1,Ap2b1,Ap2a1
GO Component	GO:0030123	AP-3 adaptor complex	2	9	1.44	0.39	0.039	10090.ENSMUSP00000020420,10090.ENSMUSP00000025357	Ap3d1,Ap3s1
COMPARTMENTS	GOCC:0030123	AP-3 adaptor complex	2	9	1.44	0.37	0.0458	10090.ENSMUSP00000020420,10090.ENSMUSP00000025357	Ap3d1,Ap3s1
KEGG	mmu04371	Apelin signaling pathway	7	133	0.82	0.64	0.0017	10090.ENSMUSP00000057543,10090.ENSMUSP00000093978,10090.ENSMUSP00000114014,10090.ENSMUSP00000125697,10090.ENSMUSP00000130115,10090.ENSMUSP00000132809,10090.ENSMUSP00000147497	Gnai2,Gng3,Gng5,Gng2,Smad2,Slc8a1,Slc8a2
GO Component	GO:0045177	Apical part of cell	14	529	0.52	0.53	0.002	10090.ENSMUSP00000013304,10090.ENSMUSP00000020107,10090.ENSMUSP00000027863,10090.ENSMUSP00000030398,10090.ENSMUSP00000030797,10090.ENSMUSP00000034878,10090.ENSMUSP00000039657,10090.ENSMUSP00000048460,10090.ENSMUSP00000052262,10090.ENSMUSP00000086716,10090.ENSMUSP00000098605,10090.ENSMUSP00000119303,10090.ENSMUSP00000127842,10090.ENSMUSP00000140174	Atp6v0d1,Atp2b1,Atp1b1,Slc2a1,Vamp3,Tmem30a,Atp1a1,Fxyd1,Vamp7,Usp9x,Atp2b2,Numb,Ap2a1,Gnas
COMPARTMENTS	GOCC:0045177	Apical part of cell	10	386	0.51	0.38	0.0203	10090.ENSMUSP00000002790,10090.ENSMUSP00000020107,10090.ENSMUSP00000027863,10090.ENSMUSP00000030398,10090.ENSMUSP00000030797,10090.ENSMUSP00000039657,10090.ENSMUSP00000052262,10090.ENSMUSP00000086716,10090.ENSMUSP00000098605,10090.ENSMUSP00000119303	Cse1l,Atp2b1,Atp1b1,Slc2a1,Vamp3,Atp1a1,Vamp7,Usp9x,Atp2b2,Numb
GO Component	GO:0016324	Apical plasma membrane	11	424	0.51	0.43	0.0102	10090.ENSMUSP00000013304,10090.ENSMUSP00000020107,10090.ENSMUSP00000027863,10090.ENSMUSP00000030398,10090.ENSMUSP00000030797,10090.ENSMUSP00000034878,10090.ENSMUSP00000039657,10090.ENSMUSP00000048460,10090.ENSMUSP00000098605,10090.ENSMUSP00000127842,10090.ENSMUSP00000140174	Atp6v0d1,Atp2b1,Atp1b1,Slc2a1,Vamp3,Tmem30a,Atp1a1,Fxyd1,Atp2b2,Ap2a1,Gnas
GO Component	GO:0030119	AP-type membrane coat adaptor complex	5	40	1.19	0.83	0.00054	10090.ENSMUSP00000007216,10090.ENSMUSP00000018875,10090.ENSMUSP00000020420,10090.ENSMUSP00000025357,10090.ENSMUSP00000127842	Ap2m1,Ap2b1,Ap3d1,Ap3s1,Ap2a1
COMPARTMENTS	GOCC:0030119	AP-type membrane coat adaptor complex	5	38	1.22	0.84	0.00054	10090.ENSMUSP00000007216,10090.ENSMUSP00000018875,10090.ENSMUSP00000020420,10090.ENSMUSP00000025357,10090.ENSMUSP00000127842	Ap2m1,Ap2b1,Ap3d1,Ap3s1,Ap2a1
InterPro	IPR011989	Armadillo-like helical	11	230	0.78	0.62	0.0019	10090.ENSMUSP00000002790,10090.ENSMUSP00000018875,10090.ENSMUSP00000020315,10090.ENSMUSP00000020420,10090.ENSMUSP00000021447,10090.ENSMUSP00000033012,10090.ENSMUSP00000084097,10090.ENSMUSP00000099953,10090.ENSMUSP00000102724,10090.ENSMUSP00000127842,10090.ENSMUSP00000141227	Cse1l,Ap2b1,Cand1,Ap3d1,Ppp2r5e,Copb1,Armcx3,Ecpas,Plaa,Ap2a1,Kpna4
InterPro	IPR016024	Armadillo-type fold	20	347	0.86	1.34	5.32e-08	10090.ENSMUSP00000002790,10090.ENSMUSP00000018875,10090.ENSMUSP00000020315,10090.ENSMUSP00000020420,10090.ENSMUSP00000021447,10090.ENSMUSP00000026292,10090.ENSMUSP00000029374,10090.ENSMUSP00000030637,10090.ENSMUSP00000033012,10090.ENSMUSP00000034131,10090.ENSMUSP00000084097,10090.ENSMUSP00000084454,10090.ENSMUSP00000086716,10090.ENSMUSP00000095433,10090.ENSMUSP00000099475,10090.ENSMUSP00000099953…	Cse1l,Ap2b1,Cand1,Ap3d1,Ppp2r5e,Huwe1,Nbea,Ncdn,Copb1,Vps35,Armcx3,Fry,Usp9x,Ubr4,Cltc,Ecpas,Eif4g2,Ap2a1,Kpna4,Arfgef3
GO Function	GO:0016887	ATP hydrolysis activity	11	337	0.61	0.44	0.012	10090.ENSMUSP00000020107,10090.ENSMUSP00000028328,10090.ENSMUSP00000029770,10090.ENSMUSP00000031423,10090.ENSMUSP00000039657,10090.ENSMUSP00000079691,10090.ENSMUSP00000083077,10090.ENSMUSP00000085775,10090.ENSMUSP00000098605,10090.ENSMUSP00000099364,10090.ENSMUSP00000119242	Atp2b1,Entpd2,Abcd3,Atp2a2,Atp1a1,Atp1a3,Atp1a2,Atp2b3,Atp2b2,Nsf,Atp2b4
GO Function	GO:0019829	ATPase-coupled cation transmembrane transporter activity	11	58	1.37	1.81	3.5e-08	10090.ENSMUSP00000013304,10090.ENSMUSP00000020107,10090.ENSMUSP00000027863,10090.ENSMUSP00000031423,10090.ENSMUSP00000039657,10090.ENSMUSP00000079691,10090.ENSMUSP00000083077,10090.ENSMUSP00000085775,10090.ENSMUSP00000098605,10090.ENSMUSP00000099399,10090.ENSMUSP00000119242	Atp6v0d1,Atp2b1,Atp1b1,Atp2a2,Atp1a1,Atp1a3,Atp1a2,Atp2b3,Atp2b2,Atp6v0a1,Atp2b4
GO Function	GO:0042626	ATPase-coupled transmembrane transporter activity	12	109	1.14	1.48	2.95e-07	10090.ENSMUSP00000013304,10090.ENSMUSP00000020107,10090.ENSMUSP00000027863,10090.ENSMUSP00000029770,10090.ENSMUSP00000031423,10090.ENSMUSP00000039657,10090.ENSMUSP00000079691,10090.ENSMUSP00000083077,10090.ENSMUSP00000085775,10090.ENSMUSP00000098605,10090.ENSMUSP00000099399,10090.ENSMUSP00000119242	Atp6v0d1,Atp2b1,Atp1b1,Abcd3,Atp2a2,Atp1a1,Atp1a3,Atp1a2,Atp2b3,Atp2b2,Atp6v0a1,Atp2b4
UniProt Keywords	KW-0067	ATP-binding	21	1365	0.28	0.27	0.0481	10090.ENSMUSP00000018851,10090.ENSMUSP00000020107,10090.ENSMUSP00000028328,10090.ENSMUSP00000029770,10090.ENSMUSP00000031423,10090.ENSMUSP00000039657,10090.ENSMUSP00000045841,10090.ENSMUSP00000066860,10090.ENSMUSP00000078757,10090.ENSMUSP00000079691,10090.ENSMUSP00000083077,10090.ENSMUSP00000085775,10090.ENSMUSP00000087371,10090.ENSMUSP00000098605,10090.ENSMUSP00000099364,10090.ENSMUSP00000111946…	Dync1h1,Atp2b1,Entpd2,Abcd3,Atp2a2,Atp1a1,Eprs,Hspa12a,Ntrk2,Atp1a3,Atp1a2,Atp2b3,Dgkg,Atp2b2,Nsf,Hk1,Myo5a,Atp2b4,Ube2d2a,Mapk9,Adck1
GO Function	GO:0140657	ATP-dependent activity	18	557	0.61	0.7	0.00021	10090.ENSMUSP00000013304,10090.ENSMUSP00000018851,10090.ENSMUSP00000020107,10090.ENSMUSP00000027863,10090.ENSMUSP00000028328,10090.ENSMUSP00000029770,10090.ENSMUSP00000031423,10090.ENSMUSP00000034878,10090.ENSMUSP00000039657,10090.ENSMUSP00000078971,10090.ENSMUSP00000079691,10090.ENSMUSP00000083077,10090.ENSMUSP00000085775,10090.ENSMUSP00000098605,10090.ENSMUSP00000099364,10090.ENSMUSP00000099399…	Atp6v0d1,Dync1h1,Atp2b1,Atp1b1,Entpd2,Abcd3,Atp2a2,Tmem30a,Atp1a1,Slc27a4,Atp1a3,Atp1a2,Atp2b3,Atp2b2,Nsf,Atp6v0a1,Myo5a,Atp2b4
GO Function	GO:0043008	ATP-dependent protein binding	3	11	1.53	0.49	0.0162	10090.ENSMUSP00000072175,10090.ENSMUSP00000099364,10090.ENSMUSP00000116028	Dnajc5,Nsf,Myo5a
GO Process	GO:0008088	Axo-dendritic transport	8	79	1.1	0.93	0.00015	10090.ENSMUSP00000018851,10090.ENSMUSP00000020420,10090.ENSMUSP00000025357,10090.ENSMUSP00000032196,10090.ENSMUSP00000036053,10090.ENSMUSP00000072136,10090.ENSMUSP00000084097,10090.ENSMUSP00000116028	Dync1h1,Ap3d1,Ap3s1,Arl8b,Trim46,Flot2,Armcx3,Myo5a
GO Component	GO:0030424	Axon	33	847	0.69	1.42	9.28e-12	10090.ENSMUSP00000004076,10090.ENSMUSP00000013304,10090.ENSMUSP00000018851,10090.ENSMUSP00000020420,10090.ENSMUSP00000020608,10090.ENSMUSP00000021950,10090.ENSMUSP00000025357,10090.ENSMUSP00000032196,10090.ENSMUSP00000033289,10090.ENSMUSP00000033915,10090.ENSMUSP00000034396,10090.ENSMUSP00000036053,10090.ENSMUSP00000036721,10090.ENSMUSP00000039416,10090.ENSMUSP00000039657,10090.ENSMUSP00000042181…	Grm3,Atp6v0d1,Dync1h1,Ap3d1,Ppp2ca,Dbn1,Ap3s1,Arl8b,Stim1,Gpm6a,Mtmr2,Trim46,Atcay,Exoc3,Atp1a1,Cldn11,Syp,Gria3,Ntrk2,Slc1a2,Atp1a3,Slc17a7,Armcx3,Atp2b3,Usp9x,Atp5g1,Cyth2,Hpca,Myo5a,Cadm1,Slc8a1,Slc8a2,Pde2a
COMPARTMENTS	GOCC:0030424	Axon	22	593	0.67	1.08	1.91e-07	10090.ENSMUSP00000004076,10090.ENSMUSP00000018851,10090.ENSMUSP00000020420,10090.ENSMUSP00000020608,10090.ENSMUSP00000021950,10090.ENSMUSP00000032196,10090.ENSMUSP00000033289,10090.ENSMUSP00000033915,10090.ENSMUSP00000034396,10090.ENSMUSP00000036053,10090.ENSMUSP00000042181,10090.ENSMUSP00000069429,10090.ENSMUSP00000075687,10090.ENSMUSP00000078757,10090.ENSMUSP00000079100,10090.ENSMUSP00000079691…	Grm3,Dync1h1,Ap3d1,Ppp2ca,Dbn1,Arl8b,Stim1,Gpm6a,Mtmr2,Trim46,Cldn11,Syp,Gria3,Ntrk2,Slc1a2,Atp1a3,Slc17a7,Atp2b3,Usp9x,Myo5a,Cadm1,Pde2a
GO Component	GO:1904115	Axon cytoplasm	6	66	1.05	0.82	0.00047	10090.ENSMUSP00000018851,10090.ENSMUSP00000020420,10090.ENSMUSP00000025357,10090.ENSMUSP00000032196,10090.ENSMUSP00000036053,10090.ENSMUSP00000084097	Dync1h1,Ap3d1,Ap3s1,Arl8b,Trim46,Armcx3
GO Process	GO:0008366	Axon ensheathment	7	128	0.83	0.47	0.0118	10090.ENSMUSP00000029451,10090.ENSMUSP00000033800,10090.ENSMUSP00000034396,10090.ENSMUSP00000042181,10090.ENSMUSP00000078757,10090.ENSMUSP00000103197,10090.ENSMUSP00000116028	Tspan2,Plp1,Mtmr2,Cldn11,Ntrk2,Lpar1,Myo5a
GO Component	GO:0043679	Axon terminus	9	197	0.76	0.68	0.00078	10090.ENSMUSP00000013304,10090.ENSMUSP00000020420,10090.ENSMUSP00000020608,10090.ENSMUSP00000069429,10090.ENSMUSP00000075687,10090.ENSMUSP00000078757,10090.ENSMUSP00000079691,10090.ENSMUSP00000132809,10090.ENSMUSP00000147497	Atp6v0d1,Ap3d1,Ppp2ca,Syp,Gria3,Ntrk2,Atp1a3,Slc8a1,Slc8a2
GO Process	GO:0098930	Axonal transport	6	60	1.1	0.66	0.0025	10090.ENSMUSP00000018851,10090.ENSMUSP00000020420,10090.ENSMUSP00000025357,10090.ENSMUSP00000032196,10090.ENSMUSP00000036053,10090.ENSMUSP00000084097	Dync1h1,Ap3d1,Ap3s1,Arl8b,Trim46,Armcx3
TISSUES	BTO:0000235	Basal ganglion	7	93	0.97	0.67	0.0019	10090.ENSMUSP00000034131,10090.ENSMUSP00000040550,10090.ENSMUSP00000041503,10090.ENSMUSP00000078757,10090.ENSMUSP00000079100,10090.ENSMUSP00000125697,10090.ENSMUSP00000140174	Vps35,Maob,Arl6ip5,Ntrk2,Slc1a2,Gng2,Gnas
GO Component	GO:0045178	Basal part of cell	15	326	0.76	1.04	2.79e-06	10090.ENSMUSP00000020107,10090.ENSMUSP00000027863,10090.ENSMUSP00000030398,10090.ENSMUSP00000039657,10090.ENSMUSP00000042181,10090.ENSMUSP00000064494,10090.ENSMUSP00000072136,10090.ENSMUSP00000072883,10090.ENSMUSP00000098605,10090.ENSMUSP00000119242,10090.ENSMUSP00000119303,10090.ENSMUSP00000124119,10090.ENSMUSP00000127842,10090.ENSMUSP00000132809,10090.ENSMUSP00000147497	Atp2b1,Atp1b1,Slc2a1,Atp1a1,Cldn11,Slc51b,Flot2,Ndrg4,Atp2b2,Atp2b4,Numb,Cadm1,Ap2a1,Slc8a1,Slc8a2
COMPARTMENTS	GOCC:0045178	Basal part of cell	10	200	0.8	0.79	0.00021	10090.ENSMUSP00000020107,10090.ENSMUSP00000027863,10090.ENSMUSP00000030398,10090.ENSMUSP00000039657,10090.ENSMUSP00000042181,10090.ENSMUSP00000064494,10090.ENSMUSP00000119242,10090.ENSMUSP00000119303,10090.ENSMUSP00000124119,10090.ENSMUSP00000132809	Atp2b1,Atp1b1,Slc2a1,Atp1a1,Cldn11,Slc51b,Atp2b4,Numb,Cadm1,Slc8a1
COMPARTMENTS	GOCC:0009925	Basal plasma membrane	9	178	0.8	0.74	0.00048	10090.ENSMUSP00000020107,10090.ENSMUSP00000027863,10090.ENSMUSP00000030398,10090.ENSMUSP00000039657,10090.ENSMUSP00000064494,10090.ENSMUSP00000119242,10090.ENSMUSP00000119303,10090.ENSMUSP00000124119,10090.ENSMUSP00000132809	Atp2b1,Atp1b1,Slc2a1,Atp1a1,Slc51b,Atp2b4,Numb,Cadm1,Slc8a1
GO Component	GO:0016323	Basolateral plasma membrane	14	273	0.81	1.09	2.28e-06	10090.ENSMUSP00000020107,10090.ENSMUSP00000027863,10090.ENSMUSP00000030398,10090.ENSMUSP00000039657,10090.ENSMUSP00000064494,10090.ENSMUSP00000072136,10090.ENSMUSP00000072883,10090.ENSMUSP00000098605,10090.ENSMUSP00000119242,10090.ENSMUSP00000119303,10090.ENSMUSP00000124119,10090.ENSMUSP00000127842,10090.ENSMUSP00000132809,10090.ENSMUSP00000147497	Atp2b1,Atp1b1,Slc2a1,Atp1a1,Slc51b,Flot2,Ndrg4,Atp2b2,Atp2b4,Numb,Cadm1,Ap2a1,Slc8a1,Slc8a2
Monarch	MP:0005386	Behavior/neurological phenotype	82	4534	0.35	0.85	6.9e-11	10090.ENSMUSP00000001854,10090.ENSMUSP00000004076,10090.ENSMUSP00000006128,10090.ENSMUSP00000007797,10090.ENSMUSP00000018851,10090.ENSMUSP00000020420,10090.ENSMUSP00000021001,10090.ENSMUSP00000021447,10090.ENSMUSP00000021950,10090.ENSMUSP00000026879,10090.ENSMUSP00000029374,10090.ENSMUSP00000029451,10090.ENSMUSP00000029770,10090.ENSMUSP00000030398,10090.ENSMUSP00000030637,10090.ENSMUSP00000030797…	Slc7a10,Grm3,Rcn1,Gabrb2,Dync1h1,Ap3d1,Rab10,Ppp2r5e,Dbn1,Gdap1,Nbea,Tspan2,Abcd3,Slc2a1,Ncdn,Vamp3,Atp2a2,Arl8b,Golt1b,Slc2a3,Stim1,Plp1,Vps35,Mtmr2,Slc44a2,Tmem30a,Cspg5,Scamp5,Atcay,Naa25,Atp1a1,Maob,Arl6ip5,Cldn11,Gna11,Elmod1,Gde1,Spr,Vamp7,Pgm1,Slc51b,Vapb,Aldh7a1,Fam49b,Dnajc5,Ndrg4,Pgrmc1,Gria3,Ntrk2,Slc27a4,Slc1a2,Atp1a3,Txlna,Slc17a7,Atp1a2,Atp2b3,Dgkg,Ncald,Gng3,Atp2b2,Nsf,Ecpas,Nrd1,A…
Reactome	MMU-3858494	Beta-catenin independent WNT signaling	8	127	0.9	0.73	0.00076	10090.ENSMUSP00000007216,10090.ENSMUSP00000018875,10090.ENSMUSP00000093978,10090.ENSMUSP00000099475,10090.ENSMUSP00000114014,10090.ENSMUSP00000125697,10090.ENSMUSP00000127842,10090.ENSMUSP00000148550	Ap2m1,Ap2b1,Gng3,Cltc,Gng5,Gng2,Ap2a1,Gnao1
KEGG	mmu04976	Bile secretion	6	98	0.88	0.63	0.0024	10090.ENSMUSP00000027863,10090.ENSMUSP00000030398,10090.ENSMUSP00000039657,10090.ENSMUSP00000064494,10090.ENSMUSP00000079691,10090.ENSMUSP00000083077	Atp1b1,Slc2a1,Atp1a1,Slc51b,Atp1a3,Atp1a2
GO Function	GO:0005488	Binding	129	13419	0.08	0.25	0.0378	10090.ENSMUSP00000001513,10090.ENSMUSP00000001845,10090.ENSMUSP00000002790,10090.ENSMUSP00000004076,10090.ENSMUSP00000004327,10090.ENSMUSP00000004955,10090.ENSMUSP00000006128,10090.ENSMUSP00000007216,10090.ENSMUSP00000007236,10090.ENSMUSP00000013304,10090.ENSMUSP00000018851,10090.ENSMUSP00000018875,10090.ENSMUSP00000019615,10090.ENSMUSP00000020107,10090.ENSMUSP00000020315,10090.ENSMUSP00000020608…	Tubb6,Capns1,Cse1l,Grm3,G6pdx,Prpsap2,Rcn1,Ap2m1,Syngr3,Atp6v0d1,Dync1h1,Ap2b1,Cdc37,Atp2b1,Cand1,Ppp2ca,Rab10,Dbn1,Scamp1,Agap3,Cpt1a,Huwe1,Atp1b1,Entpd2,Map1lc3a,Nbea,Gucy1b1,Abcd3,Slc2a1,Vamp3,Atp2a2,Wasl,Arl8b,Slc2a3,Stim1,Plp1,Vps35,Mtmr2,Scamp5,Trim46,Atcay,Sv2a,Exoc3,Tln2,Atp1a1,Maob,Arl6ip5,Cldn11,Gna11,Shfl,Eprs,Gde1,Dcun1d2,Spr,Fxyd1,Lancl2,Vamp7,Gnai2,Pgm1,Ppm1e,Slc51b,Vapb,Aldh7a1,Rap…
GO Component	GO:0098588	Bounding membrane of organelle	58	1758	0.61	1.54	1.45e-18	10090.ENSMUSP00000006027,10090.ENSMUSP00000007216,10090.ENSMUSP00000007236,10090.ENSMUSP00000009727,10090.ENSMUSP00000013304,10090.ENSMUSP00000018875,10090.ENSMUSP00000020107,10090.ENSMUSP00000020420,10090.ENSMUSP00000021001,10090.ENSMUSP00000022197,10090.ENSMUSP00000025835,10090.ENSMUSP00000026292,10090.ENSMUSP00000026879,10090.ENSMUSP00000029128,10090.ENSMUSP00000029770,10090.ENSMUSP00000030398…	Reep5,Ap2m1,Syngr3,Syngr1,Atp6v0d1,Ap2b1,Atp2b1,Ap3d1,Rab10,Scamp1,Cpt1a,Huwe1,Gdap1,Map1lc3a,Abcd3,Slc2a1,Ncdn,Vamp3,Atp2a2,Golga3,Wasl,Arl8b,Golt1b,Slc2a3,Copb1,Stim1,Praf2,Vps35,Mtmr2,Tmem30a,Cspg5,Scamp5,Sv2a,Exoc3,Maob,Vamp7,Rtn3,Sec61b,Syp,Flot2,Dnajc5,Pgrmc1,Mff,Rtn1,Ntrk2,Slc17a7,Armcx3,Vps26a,Mtch1,Atp6v0a1,Cltc,Lrpprc,Hk1,Numb,Sv2b,Ap2a1,Pde2a,Arfgef3
COMPARTMENTS	GOCC:0098588	Bounding membrane of organelle	46	1133	0.7	1.72	2.71e-17	10090.ENSMUSP00000006027,10090.ENSMUSP00000007216,10090.ENSMUSP00000009727,10090.ENSMUSP00000013304,10090.ENSMUSP00000018875,10090.ENSMUSP00000020107,10090.ENSMUSP00000020420,10090.ENSMUSP00000021001,10090.ENSMUSP00000022197,10090.ENSMUSP00000025835,10090.ENSMUSP00000026879,10090.ENSMUSP00000029128,10090.ENSMUSP00000029770,10090.ENSMUSP00000030398,10090.ENSMUSP00000030797,10090.ENSMUSP00000031423…	Reep5,Ap2m1,Syngr1,Atp6v0d1,Ap2b1,Atp2b1,Ap3d1,Rab10,Scamp1,Cpt1a,Gdap1,Map1lc3a,Abcd3,Slc2a1,Vamp3,Atp2a2,Golga3,Wasl,Arl8b,Slc2a3,Copb1,Stim1,Vps35,Mtmr2,Tmem30a,Cspg5,Scamp5,Sv2a,Exoc3,Maob,Vamp7,Sec61b,Syp,Flot2,Dnajc5,Pgrmc1,Mff,Slc17a7,Armcx3,Vps26a,Atp6v0a1,Cltc,Sv2b,Ap2a1,Gnas,Pde2a
TISSUES	BTO:0000142	Brain	87	2575	0.62	1.79	2.48e-31	10090.ENSMUSP00000001845,10090.ENSMUSP00000001854,10090.ENSMUSP00000004076,10090.ENSMUSP00000004327,10090.ENSMUSP00000006128,10090.ENSMUSP00000007236,10090.ENSMUSP00000007797,10090.ENSMUSP00000009727,10090.ENSMUSP00000013304,10090.ENSMUSP00000018851,10090.ENSMUSP00000020420,10090.ENSMUSP00000021950,10090.ENSMUSP00000024123,10090.ENSMUSP00000025835,10090.ENSMUSP00000026292,10090.ENSMUSP00000026879…	Capns1,Slc7a10,Grm3,G6pdx,Rcn1,Syngr3,Gabrb2,Syngr1,Atp6v0d1,Dync1h1,Ap3d1,Dbn1,Agap3,Cpt1a,Huwe1,Gdap1,Atp1b1,Map1lc3a,Ggt7,Tspan2,Gucy1b1,Slc2a1,Ptp4a2,Ncdn,Wasl,Arl8b,Slc2a3,Plp1,Gpm6a,Vps35,Cspg5,Scamp5,Atcay,Sv2a,Exoc3,Tln2,Atp1a1,Maob,Arl6ip5,Cldn11,Elmod1,Gde1,Lancl2,Vamp7,Pgm1,Hspa12a,Syp,Flot2,Dnajc5,Wdr7,Ndrg4,Gria3,Rtn1,Ntrk2,Slc27a4,Slc1a2,Atp1a3,Slc17a7,Atp1a2,Ncald,Mtch1,Gng3,Ubr4,A…
GO Process	GO:0007420	Brain development	19	810	0.47	0.46	0.0054	10090.ENSMUSP00000013304,10090.ENSMUSP00000020107,10090.ENSMUSP00000029451,10090.ENSMUSP00000030398,10090.ENSMUSP00000065810,10090.ENSMUSP00000072883,10090.ENSMUSP00000078757,10090.ENSMUSP00000079100,10090.ENSMUSP00000079691,10090.ENSMUSP00000082489,10090.ENSMUSP00000083077,10090.ENSMUSP00000086716,10090.ENSMUSP00000098605,10090.ENSMUSP00000103197,10090.ENSMUSP00000112145,10090.ENSMUSP00000119242…	Atp6v0d1,Atp2b1,Tspan2,Slc2a1,Rtn3,Ndrg4,Ntrk2,Slc1a2,Atp1a3,Slc17a7,Atp1a2,Usp9x,Atp2b2,Lpar1,Hpca,Atp2b4,Numb,Cadm1,Slc8a1
Reactome	MMU-4086398	Ca2+ pathway	4	46	1.04	0.46	0.0166	10090.ENSMUSP00000093978,10090.ENSMUSP00000114014,10090.ENSMUSP00000125697,10090.ENSMUSP00000148550	Gng3,Gng5,Gng2,Gnao1
UniProt Keywords	KW-0106	Calcium	16	858	0.37	0.32	0.0285	10090.ENSMUSP00000001845,10090.ENSMUSP00000006128,10090.ENSMUSP00000020107,10090.ENSMUSP00000028328,10090.ENSMUSP00000031423,10090.ENSMUSP00000033289,10090.ENSMUSP00000069429,10090.ENSMUSP00000085775,10090.ENSMUSP00000087371,10090.ENSMUSP00000087611,10090.ENSMUSP00000098605,10090.ENSMUSP00000106851,10090.ENSMUSP00000112145,10090.ENSMUSP00000119242,10090.ENSMUSP00000132809,10090.ENSMUSP00000147497	Capns1,Rcn1,Atp2b1,Entpd2,Atp2a2,Stim1,Syp,Atp2b3,Dgkg,Ncald,Atp2b2,Cadm3,Hpca,Atp2b4,Slc8a1,Slc8a2
GO Process	GO:1901660	Calcium ion export	3	3	2.1	0.76	0.0019	10090.ENSMUSP00000020107,10090.ENSMUSP00000119242,10090.ENSMUSP00000132809	Atp2b1,Atp2b4,Slc8a1
GO Process	GO:1990034	Calcium ion export across plasma membrane	3	6	1.8	0.62	0.0059	10090.ENSMUSP00000020107,10090.ENSMUSP00000085775,10090.ENSMUSP00000147497	Atp2b1,Atp2b3,Slc8a2
GO Process	GO:0055074	Calcium ion homeostasis	14	247	0.85	1.01	1.46e-05	10090.ENSMUSP00000020107,10090.ENSMUSP00000027863,10090.ENSMUSP00000031423,10090.ENSMUSP00000033289,10090.ENSMUSP00000037576,10090.ENSMUSP00000048460,10090.ENSMUSP00000064699,10090.ENSMUSP00000085775,10090.ENSMUSP00000098605,10090.ENSMUSP00000116028,10090.ENSMUSP00000119242,10090.ENSMUSP00000132809,10090.ENSMUSP00000140174,10090.ENSMUSP00000147497	Atp2b1,Atp1b1,Atp2a2,Stim1,Sv2a,Fxyd1,Vapb,Atp2b3,Atp2b2,Myo5a,Atp2b4,Slc8a1,Gnas,Slc8a2
GO Function	GO:0015085	Calcium ion transmembrane transporter activity	9	132	0.93	0.79	0.00042	10090.ENSMUSP00000020107,10090.ENSMUSP00000031423,10090.ENSMUSP00000033289,10090.ENSMUSP00000033915,10090.ENSMUSP00000085775,10090.ENSMUSP00000098605,10090.ENSMUSP00000119242,10090.ENSMUSP00000132809,10090.ENSMUSP00000147497	Atp2b1,Atp2a2,Stim1,Gpm6a,Atp2b3,Atp2b2,Atp2b4,Slc8a1,Slc8a2
WikiPathways	WP553	Calcium regulation in cardiac cells	13	144	1.05	1.51	8.08e-08	10090.ENSMUSP00000020107,10090.ENSMUSP00000027863,10090.ENSMUSP00000031423,10090.ENSMUSP00000043190,10090.ENSMUSP00000057543,10090.ENSMUSP00000085775,10090.ENSMUSP00000093978,10090.ENSMUSP00000098605,10090.ENSMUSP00000114014,10090.ENSMUSP00000125697,10090.ENSMUSP00000132809,10090.ENSMUSP00000140174,10090.ENSMUSP00000148550	Atp2b1,Atp1b1,Atp2a2,Gna11,Gnai2,Atp2b3,Gng3,Atp2b2,Gng5,Gng2,Slc8a1,Gnas,Gnao1
KEGG	mmu04020	Calcium signaling pathway	8	191	0.72	0.59	0.0024	10090.ENSMUSP00000020107,10090.ENSMUSP00000031423,10090.ENSMUSP00000033289,10090.ENSMUSP00000043190,10090.ENSMUSP00000085775,10090.ENSMUSP00000119242,10090.ENSMUSP00000132809,10090.ENSMUSP00000147497	Atp2b1,Atp2a2,Stim1,Gna11,Atp2b3,Atp2b4,Slc8a1,Slc8a2
UniProt Keywords	KW-0109	Calcium transport	8	95	1.02	0.99	6.02e-05	10090.ENSMUSP00000020107,10090.ENSMUSP00000031423,10090.ENSMUSP00000033289,10090.ENSMUSP00000085775,10090.ENSMUSP00000098605,10090.ENSMUSP00000119242,10090.ENSMUSP00000132809,10090.ENSMUSP00000147497	Atp2b1,Atp2a2,Stim1,Atp2b3,Atp2b2,Atp2b4,Slc8a1,Slc8a2
UniProt Keywords	KW-0112	Calmodulin-binding	7	143	0.79	0.56	0.0039	10090.ENSMUSP00000020107,10090.ENSMUSP00000095433,10090.ENSMUSP00000098605,10090.ENSMUSP00000116028,10090.ENSMUSP00000119242,10090.ENSMUSP00000132809,10090.ENSMUSP00000147497	Atp2b1,Ubr4,Atp2b2,Myo5a,Atp2b4,Slc8a1,Slc8a2
KEGG	mmu04024	cAMP signaling pathway	13	206	0.9	1.2	1.29e-06	10090.ENSMUSP00000020107,10090.ENSMUSP00000027863,10090.ENSMUSP00000031423,10090.ENSMUSP00000039657,10090.ENSMUSP00000048460,10090.ENSMUSP00000057543,10090.ENSMUSP00000066238,10090.ENSMUSP00000075687,10090.ENSMUSP00000079691,10090.ENSMUSP00000083077,10090.ENSMUSP00000085775,10090.ENSMUSP00000119242,10090.ENSMUSP00000136977	Atp2b1,Atp1b1,Atp2a2,Atp1a1,Fxyd1,Gnai2,Rap1b,Gria3,Atp1a3,Atp1a2,Atp2b3,Atp2b4,Mapk9
GO Function	GO:0097367	Carbohydrate derivative binding	34	2313	0.26	0.29	0.0337	10090.ENSMUSP00000001513,10090.ENSMUSP00000018851,10090.ENSMUSP00000020107,10090.ENSMUSP00000021001,10090.ENSMUSP00000024123,10090.ENSMUSP00000028328,10090.ENSMUSP00000029635,10090.ENSMUSP00000029770,10090.ENSMUSP00000031423,10090.ENSMUSP00000032196,10090.ENSMUSP00000039657,10090.ENSMUSP00000043190,10090.ENSMUSP00000045841,10090.ENSMUSP00000057543,10090.ENSMUSP00000066238,10090.ENSMUSP00000066860…	Tubb6,Dync1h1,Atp2b1,Rab10,Agap3,Entpd2,Gucy1b1,Abcd3,Atp2a2,Arl8b,Atp1a1,Gna11,Eprs,Gnai2,Rap1b,Hspa12a,Ntrk2,Atp1a3,Atp1a2,Atp2b3,Dgkg,Atp2b2,Nsf,Arf2,Lpar1,Hk1,Myo5a,Atp2b4,Ube2d2a,Mapk9,Gnas,Pde2a,Gnao1,Adck1
KEGG	mmu04973	Carbohydrate digestion and absorption	5	45	1.14	0.79	0.00079	10090.ENSMUSP00000027863,10090.ENSMUSP00000039657,10090.ENSMUSP00000079691,10090.ENSMUSP00000083077,10090.ENSMUSP00000111946	Atp1b1,Atp1a1,Atp1a3,Atp1a2,Hk1
GO Process	GO:1905039	Carboxylic acid transmembrane transport	8	199	0.7	0.39	0.0243	10090.ENSMUSP00000001854,10090.ENSMUSP00000029770,10090.ENSMUSP00000030398,10090.ENSMUSP00000041503,10090.ENSMUSP00000064494,10090.ENSMUSP00000078971,10090.ENSMUSP00000079100,10090.ENSMUSP00000082489	Slc7a10,Abcd3,Slc2a1,Arl6ip5,Slc51b,Slc27a4,Slc1a2,Slc17a7
KEGG	mmu04260	Cardiac muscle contraction	7	84	1.02	0.89	0.00018	10090.ENSMUSP00000027863,10090.ENSMUSP00000031423,10090.ENSMUSP00000039657,10090.ENSMUSP00000079691,10090.ENSMUSP00000083077,10090.ENSMUSP00000132809,10090.ENSMUSP00000147497	Atp1b1,Atp2a2,Atp1a1,Atp1a3,Atp1a2,Slc8a1,Slc8a2
Monarch	MP:0005385	Cardiovascular system phenotype	46	2947	0.29	0.45	0.0015	10090.ENSMUSP00000001845,10090.ENSMUSP00000004327,10090.ENSMUSP00000006128,10090.ENSMUSP00000013304,10090.ENSMUSP00000018875,10090.ENSMUSP00000020107,10090.ENSMUSP00000020315,10090.ENSMUSP00000020608,10090.ENSMUSP00000021447,10090.ENSMUSP00000021950,10090.ENSMUSP00000025835,10090.ENSMUSP00000026292,10090.ENSMUSP00000027863,10090.ENSMUSP00000029374,10090.ENSMUSP00000029635,10090.ENSMUSP00000031423…	Capns1,G6pdx,Rcn1,Atp6v0d1,Ap2b1,Atp2b1,Cand1,Ppp2ca,Ppp2r5e,Dbn1,Cpt1a,Huwe1,Atp1b1,Nbea,Gucy1b1,Atp2a2,Wasl,Golt1b,Stim1,Atp1a1,Shfl,Elmod1,Fxyd1,Vamp7,Gnai2,Ndrg4,Mff,Atp1a2,Atp2b3,Usp9x,Ncald,Ubr4,Nsf,Atp6v0a1,Nckap1,Gng5,Atp2b4,Numb,Cyfip2,Smad2,Slc8a1,Mapk9,Gnas,Kpna4,Pde2a,Gnao1
Reactome	MMU-8856825	Cargo recognition for clathrin-mediated endocytosis	6	101	0.87	0.53	0.0066	10090.ENSMUSP00000007216,10090.ENSMUSP00000018875,10090.ENSMUSP00000019517,10090.ENSMUSP00000030797,10090.ENSMUSP00000099475,10090.ENSMUSP00000127842	Ap2m1,Ap2b1,Cops3,Vamp3,Cltc,Ap2a1
GO Process	GO:0055080	Cation homeostasis	19	526	0.65	0.83	3.57e-05	10090.ENSMUSP00000013304,10090.ENSMUSP00000020107,10090.ENSMUSP00000027863,10090.ENSMUSP00000031423,10090.ENSMUSP00000033289,10090.ENSMUSP00000037576,10090.ENSMUSP00000039657,10090.ENSMUSP00000048460,10090.ENSMUSP00000064699,10090.ENSMUSP00000079691,10090.ENSMUSP00000083077,10090.ENSMUSP00000085775,10090.ENSMUSP00000098605,10090.ENSMUSP00000099399,10090.ENSMUSP00000116028,10090.ENSMUSP00000119242…	Atp6v0d1,Atp2b1,Atp1b1,Atp2a2,Stim1,Sv2a,Atp1a1,Fxyd1,Vapb,Atp1a3,Atp1a2,Atp2b3,Atp2b2,Atp6v0a1,Myo5a,Atp2b4,Slc8a1,Gnas,Slc8a2
GO Function	GO:0008324	Cation transmembrane transporter activity	20	621	0.6	0.77	5.89e-05	10090.ENSMUSP00000013304,10090.ENSMUSP00000020107,10090.ENSMUSP00000027863,10090.ENSMUSP00000031423,10090.ENSMUSP00000033289,10090.ENSMUSP00000033915,10090.ENSMUSP00000034697,10090.ENSMUSP00000039657,10090.ENSMUSP00000075687,10090.ENSMUSP00000079100,10090.ENSMUSP00000079691,10090.ENSMUSP00000082489,10090.ENSMUSP00000083077,10090.ENSMUSP00000085775,10090.ENSMUSP00000088029,10090.ENSMUSP00000098605…	Atp6v0d1,Atp2b1,Atp1b1,Atp2a2,Stim1,Gpm6a,Slc44a2,Atp1a1,Gria3,Slc1a2,Atp1a3,Slc17a7,Atp1a2,Atp2b3,Atp5g1,Atp2b2,Atp6v0a1,Atp2b4,Slc8a1,Slc8a2
GO Process	GO:0006812	Cation transport	25	906	0.54	0.74	4.37e-05	10090.ENSMUSP00000001854,10090.ENSMUSP00000013304,10090.ENSMUSP00000020107,10090.ENSMUSP00000020420,10090.ENSMUSP00000027863,10090.ENSMUSP00000031423,10090.ENSMUSP00000033289,10090.ENSMUSP00000033915,10090.ENSMUSP00000034697,10090.ENSMUSP00000039657,10090.ENSMUSP00000048460,10090.ENSMUSP00000075687,10090.ENSMUSP00000079100,10090.ENSMUSP00000079691,10090.ENSMUSP00000082489,10090.ENSMUSP00000083077…	Slc7a10,Atp6v0d1,Atp2b1,Ap3d1,Atp1b1,Atp2a2,Stim1,Gpm6a,Slc44a2,Atp1a1,Fxyd1,Gria3,Slc1a2,Atp1a3,Slc17a7,Atp1a2,Atp2b3,Atp5g1,Atp2b2,Nsf,Atp6v0a1,Cltc,Atp2b4,Slc8a1,Slc8a2
Pfam	PF13246	Cation transport ATPase (P-type)	8	32	1.49	1.55	9.51e-07	10090.ENSMUSP00000020107,10090.ENSMUSP00000031423,10090.ENSMUSP00000039657,10090.ENSMUSP00000079691,10090.ENSMUSP00000083077,10090.ENSMUSP00000085775,10090.ENSMUSP00000098605,10090.ENSMUSP00000119242	Atp2b1,Atp2a2,Atp1a1,Atp1a3,Atp1a2,Atp2b3,Atp2b2,Atp2b4
SMART	SM00831	Cation transporter/ATPase, N-terminus	8	19	1.72	2.02	2.14e-08	10090.ENSMUSP00000020107,10090.ENSMUSP00000031423,10090.ENSMUSP00000039657,10090.ENSMUSP00000079691,10090.ENSMUSP00000083077,10090.ENSMUSP00000085775,10090.ENSMUSP00000098605,10090.ENSMUSP00000119242	Atp2b1,Atp2a2,Atp1a1,Atp1a3,Atp1a2,Atp2b3,Atp2b2,Atp2b4
Pfam	PF00689	Cation transporting ATPase, C-terminus	8	15	1.82	2.1	1.36e-08	10090.ENSMUSP00000020107,10090.ENSMUSP00000031423,10090.ENSMUSP00000039657,10090.ENSMUSP00000079691,10090.ENSMUSP00000083077,10090.ENSMUSP00000085775,10090.ENSMUSP00000098605,10090.ENSMUSP00000119242	Atp2b1,Atp2a2,Atp1a1,Atp1a3,Atp1a2,Atp2b3,Atp2b2,Atp2b4
GO Component	GO:0090533	Cation-transporting ATPase complex	6	15	1.7	1.7	4.02e-07	10090.ENSMUSP00000027863,10090.ENSMUSP00000031423,10090.ENSMUSP00000039657,10090.ENSMUSP00000048460,10090.ENSMUSP00000079691,10090.ENSMUSP00000083077	Atp1b1,Atp2a2,Atp1a1,Fxyd1,Atp1a3,Atp1a2
COMPARTMENTS	GOCC:0090533	Cation-transporting ATPase complex	5	13	1.68	1.35	8.99e-06	10090.ENSMUSP00000031423,10090.ENSMUSP00000039657,10090.ENSMUSP00000048460,10090.ENSMUSP00000079691,10090.ENSMUSP00000083077	Atp2a2,Atp1a1,Fxyd1,Atp1a3,Atp1a2
InterPro	IPR006068	Cation-transporting P-type ATPase, C-terminal	8	15	1.82	1.97	4.24e-08	10090.ENSMUSP00000020107,10090.ENSMUSP00000031423,10090.ENSMUSP00000039657,10090.ENSMUSP00000079691,10090.ENSMUSP00000083077,10090.ENSMUSP00000085775,10090.ENSMUSP00000098605,10090.ENSMUSP00000119242	Atp2b1,Atp2a2,Atp1a1,Atp1a3,Atp1a2,Atp2b3,Atp2b2,Atp2b4
InterPro	IPR004014	Cation-transporting P-type ATPase, N-terminal	8	18	1.74	1.93	5.32e-08	10090.ENSMUSP00000020107,10090.ENSMUSP00000031423,10090.ENSMUSP00000039657,10090.ENSMUSP00000079691,10090.ENSMUSP00000083077,10090.ENSMUSP00000085775,10090.ENSMUSP00000098605,10090.ENSMUSP00000119242	Atp2b1,Atp2a2,Atp1a1,Atp1a3,Atp1a2,Atp2b3,Atp2b2,Atp2b4
GO Component	GO:0005901	Caveola	7	102	0.93	0.77	0.00053	10090.ENSMUSP00000027863,10090.ENSMUSP00000030398,10090.ENSMUSP00000039657,10090.ENSMUSP00000048460,10090.ENSMUSP00000072136,10090.ENSMUSP00000083077,10090.ENSMUSP00000111946	Atp1b1,Slc2a1,Atp1a1,Fxyd1,Flot2,Atp1a2,Hk1
COMPARTMENTS	GOCC:0005901	Caveola	7	94	0.97	0.81	0.0004	10090.ENSMUSP00000027863,10090.ENSMUSP00000030398,10090.ENSMUSP00000039657,10090.ENSMUSP00000048460,10090.ENSMUSP00000072136,10090.ENSMUSP00000083077,10090.ENSMUSP00000111946	Atp1b1,Slc2a1,Atp1a1,Fxyd1,Flot2,Atp1a2,Hk1
GO Component	GO:0044297	Cell body	29	877	0.62	1.13	7.82e-09	10090.ENSMUSP00000001854,10090.ENSMUSP00000018851,10090.ENSMUSP00000020107,10090.ENSMUSP00000021950,10090.ENSMUSP00000028328,10090.ENSMUSP00000030637,10090.ENSMUSP00000032476,10090.ENSMUSP00000033915,10090.ENSMUSP00000034131,10090.ENSMUSP00000037576,10090.ENSMUSP00000057543,10090.ENSMUSP00000073061,10090.ENSMUSP00000075687,10090.ENSMUSP00000077594,10090.ENSMUSP00000078757,10090.ENSMUSP00000079100…	Slc7a10,Dync1h1,Atp2b1,Dbn1,Entpd2,Ncdn,Slc2a3,Gpm6a,Vps35,Sv2a,Gnai2,Pgrmc1,Gria3,Rtn1,Ntrk2,Slc1a2,Atp1a3,Atp1a2,Atp5g1,Gng3,Atp2b2,Lpar1,Hpca,Myo5a,Slc8a1,Mapk9,Gnas,Slc8a2,Gnao1
COMPARTMENTS	GOCC:0044297	Cell body	17	513	0.62	0.8	4.02e-05	10090.ENSMUSP00000018851,10090.ENSMUSP00000020107,10090.ENSMUSP00000021950,10090.ENSMUSP00000030637,10090.ENSMUSP00000037576,10090.ENSMUSP00000057543,10090.ENSMUSP00000075687,10090.ENSMUSP00000077594,10090.ENSMUSP00000078757,10090.ENSMUSP00000079100,10090.ENSMUSP00000093978,10090.ENSMUSP00000098605,10090.ENSMUSP00000112145,10090.ENSMUSP00000116028,10090.ENSMUSP00000136977,10090.ENSMUSP00000140174…	Dync1h1,Atp2b1,Dbn1,Ncdn,Sv2a,Gnai2,Gria3,Rtn1,Ntrk2,Slc1a2,Gng3,Atp2b2,Hpca,Myo5a,Mapk9,Gnas,Gnao1
GO Component	GO:0005938	Cell cortex	11	351	0.59	0.54	0.0026	10090.ENSMUSP00000018851,10090.ENSMUSP00000021950,10090.ENSMUSP00000029635,10090.ENSMUSP00000030398,10090.ENSMUSP00000031695,10090.ENSMUSP00000033289,10090.ENSMUSP00000039416,10090.ENSMUSP00000052146,10090.ENSMUSP00000072136,10090.ENSMUSP00000084454,10090.ENSMUSP00000145120	Dync1h1,Dbn1,Gucy1b1,Slc2a1,Wasl,Stim1,Exoc3,Lancl2,Flot2,Fry,Myadm
COMPARTMENTS	GOCC:0005938	Cell cortex	8	273	0.56	0.36	0.0282	10090.ENSMUSP00000029635,10090.ENSMUSP00000030398,10090.ENSMUSP00000031695,10090.ENSMUSP00000033289,10090.ENSMUSP00000039416,10090.ENSMUSP00000052146,10090.ENSMUSP00000072136,10090.ENSMUSP00000145120	Gucy1b1,Slc2a1,Wasl,Stim1,Exoc3,Lancl2,Flot2,Myadm
GO Process	GO:0048468	Cell development	31	2044	0.28	0.29	0.0369	10090.ENSMUSP00000004327,10090.ENSMUSP00000007797,10090.ENSMUSP00000021001,10090.ENSMUSP00000021950,10090.ENSMUSP00000029451,10090.ENSMUSP00000030637,10090.ENSMUSP00000030797,10090.ENSMUSP00000031423,10090.ENSMUSP00000031695,10090.ENSMUSP00000033800,10090.ENSMUSP00000033915,10090.ENSMUSP00000034396,10090.ENSMUSP00000035058,10090.ENSMUSP00000036053,10090.ENSMUSP00000036721,10090.ENSMUSP00000048111…	G6pdx,Gabrb2,Rab10,Dbn1,Tspan2,Ncdn,Vamp3,Atp2a2,Wasl,Plp1,Gpm6a,Mtmr2,Cspg5,Trim46,Atcay,Spr,Rap1b,Ntrk2,Fry,Usp9x,Dgkg,Atp2b2,Lpar1,Nckap1,Gpm6b,Numb,Cyfip2,Slc8a1,Mapk9,Myadm,Pde2a
GO Component	GO:0030054	Cell junction	79	2232	0.65	1.83	6.81e-29	10090.ENSMUSP00000004076,10090.ENSMUSP00000007216,10090.ENSMUSP00000007236,10090.ENSMUSP00000007797,10090.ENSMUSP00000009727,10090.ENSMUSP00000013304,10090.ENSMUSP00000018875,10090.ENSMUSP00000020107,10090.ENSMUSP00000020420,10090.ENSMUSP00000020608,10090.ENSMUSP00000021001,10090.ENSMUSP00000021950,10090.ENSMUSP00000022197,10090.ENSMUSP00000025357,10090.ENSMUSP00000027863,10090.ENSMUSP00000029128…	Grm3,Ap2m1,Syngr3,Gabrb2,Syngr1,Atp6v0d1,Ap2b1,Atp2b1,Ap3d1,Ppp2ca,Rab10,Dbn1,Scamp1,Ap3s1,Atp1b1,Map1lc3a,Nbea,Gucy1b1,Slc2a1,Ncdn,Vamp3,Atp2a2,Wasl,Arl8b,Gpm6a,Vps35,Mtmr2,Cspg5,Scamp5,Atcay,Sv2a,Exoc3,Tln2,Atp1a1,Cldn11,Fxyd1,Vamp7,Gnai2,Rtn3,Rap1b,Syp,Tmem65,Flot2,Dnajc5,Wdr7,Pgrmc1,Gria3,Mff,Ntrk2,Slc1a2,Atp1a3,Slc17a7,Atp1a2,Atp2b3,Gng3,Atp2b2,Nsf,Atp6v0a1,Cltc,Sh2d5,Plaa,Lpar1,Cyth2,Cadm3,…
COMPARTMENTS	GOCC:0030054	Cell junction	62	1534	0.7	1.92	3.99e-24	10090.ENSMUSP00000004076,10090.ENSMUSP00000007236,10090.ENSMUSP00000007797,10090.ENSMUSP00000009727,10090.ENSMUSP00000013304,10090.ENSMUSP00000020107,10090.ENSMUSP00000020420,10090.ENSMUSP00000020608,10090.ENSMUSP00000021001,10090.ENSMUSP00000021950,10090.ENSMUSP00000022197,10090.ENSMUSP00000029374,10090.ENSMUSP00000029635,10090.ENSMUSP00000030398,10090.ENSMUSP00000030797,10090.ENSMUSP00000031423…	Grm3,Syngr3,Gabrb2,Syngr1,Atp6v0d1,Atp2b1,Ap3d1,Ppp2ca,Rab10,Dbn1,Scamp1,Nbea,Gucy1b1,Slc2a1,Vamp3,Atp2a2,Wasl,Arl8b,Gpm6a,Vps35,Mtmr2,Cspg5,Scamp5,Sv2a,Exoc3,Tln2,Atp1a1,Cldn11,Fxyd1,Vamp7,Rap1b,Syp,Tmem65,Flot2,Dnajc5,Wdr7,Gria3,Ntrk2,Slc1a2,Atp1a3,Slc17a7,Atp1a2,Atp2b3,Gng3,Atp2b2,Nsf,Atp6v0a1,Cltc,Sh2d5,Plaa,Lpar1,Cyth2,Cadm3,Hpca,Myo5a,Atp2b4,Numb,Cadm1,Sv2b,Slc8a1,Slc8a2,Pde2a
UniProt Keywords	KW-0965	Cell junction	30	791	0.68	1.31	2.81e-10	10090.ENSMUSP00000007236,10090.ENSMUSP00000007797,10090.ENSMUSP00000009727,10090.ENSMUSP00000020107,10090.ENSMUSP00000021950,10090.ENSMUSP00000029374,10090.ENSMUSP00000030797,10090.ENSMUSP00000032196,10090.ENSMUSP00000033915,10090.ENSMUSP00000035058,10090.ENSMUSP00000035898,10090.ENSMUSP00000036721,10090.ENSMUSP00000037576,10090.ENSMUSP00000039633,10090.ENSMUSP00000042181,10090.ENSMUSP00000052262…	Syngr3,Gabrb2,Syngr1,Atp2b1,Dbn1,Nbea,Vamp3,Arl8b,Gpm6a,Cspg5,Scamp5,Atcay,Sv2a,Tln2,Cldn11,Vamp7,Rap1b,Syp,Gria3,Mff,Ntrk2,Slc17a7,Atp2b2,Sh2d5,Plaa,Cyth2,Cadm3,Cadm1,Sv2b,Cyfip2
GO Process	GO:0034330	Cell junction organization	13	547	0.47	0.31	0.0436	10090.ENSMUSP00000007797,10090.ENSMUSP00000021950,10090.ENSMUSP00000031695,10090.ENSMUSP00000033915,10090.ENSMUSP00000034131,10090.ENSMUSP00000034396,10090.ENSMUSP00000042181,10090.ENSMUSP00000073061,10090.ENSMUSP00000098605,10090.ENSMUSP00000116028,10090.ENSMUSP00000119303,10090.ENSMUSP00000124119,10090.ENSMUSP00000147497	Gabrb2,Dbn1,Wasl,Gpm6a,Vps35,Mtmr2,Cldn11,Pgrmc1,Atp2b2,Myo5a,Numb,Cadm1,Slc8a2
GO Component	GO:0031252	Cell leading edge	16	471	0.63	0.8	4.6e-05	10090.ENSMUSP00000019615,10090.ENSMUSP00000020107,10090.ENSMUSP00000021950,10090.ENSMUSP00000031695,10090.ENSMUSP00000039633,10090.ENSMUSP00000052262,10090.ENSMUSP00000072136,10090.ENSMUSP00000079100,10090.ENSMUSP00000098605,10090.ENSMUSP00000102622,10090.ENSMUSP00000103357,10090.ENSMUSP00000107390,10090.ENSMUSP00000112145,10090.ENSMUSP00000116028,10090.ENSMUSP00000140174,10090.ENSMUSP00000145120	Cdc37,Atp2b1,Dbn1,Wasl,Tln2,Vamp7,Flot2,Slc1a2,Atp2b2,Arf2,Cyth2,Nckap1,Hpca,Myo5a,Gnas,Myadm
COMPARTMENTS	GOCC:0031252	Cell leading edge	13	360	0.65	0.71	0.00026	10090.ENSMUSP00000019615,10090.ENSMUSP00000020107,10090.ENSMUSP00000021950,10090.ENSMUSP00000031695,10090.ENSMUSP00000052262,10090.ENSMUSP00000072136,10090.ENSMUSP00000079100,10090.ENSMUSP00000098605,10090.ENSMUSP00000103357,10090.ENSMUSP00000107390,10090.ENSMUSP00000112145,10090.ENSMUSP00000116028,10090.ENSMUSP00000140174	Cdc37,Atp2b1,Dbn1,Wasl,Vamp7,Flot2,Slc1a2,Atp2b2,Cyth2,Nckap1,Hpca,Myo5a,Gnas
UniProt Keywords	KW-1003	Cell membrane	56	4164	0.22	0.44	0.00093	10090.ENSMUSP00000001845,10090.ENSMUSP00000004076,10090.ENSMUSP00000007216,10090.ENSMUSP00000007797,10090.ENSMUSP00000018875,10090.ENSMUSP00000020107,10090.ENSMUSP00000027863,10090.ENSMUSP00000028328,10090.ENSMUSP00000029374,10090.ENSMUSP00000030398,10090.ENSMUSP00000030578,10090.ENSMUSP00000032476,10090.ENSMUSP00000033012,10090.ENSMUSP00000033289,10090.ENSMUSP00000033800,10090.ENSMUSP00000033915…	Capns1,Grm3,Ap2m1,Gabrb2,Ap2b1,Atp2b1,Atp1b1,Entpd2,Nbea,Slc2a1,Ptp4a2,Slc2a3,Copb1,Stim1,Plp1,Gpm6a,Tmem30a,Cspg5,Scamp5,Tln2,Atp1a1,Arl6ip5,Cldn11,Gna11,Gde1,Fxyd1,Ttc7b,Lancl2,Gnai2,Slc51b,Rap1b,Tmem65,Flot2,Dnajc5,Gria3,Ntrk2,Slc1a2,Atp1a3,Atp1a2,Gng3,Atp2b2,Lpar1,Cyth2,Cadm3,Nckap1,Gpm6b,Gng5,Atp2b4,Cadm1,Gng2,Ap2a1,Slc8a1,Gnas,Slc8a2,Pde2a,Gnao1
GO Component	GO:0071944	Cell periphery	92	7050	0.21	0.58	8.82e-07	10090.ENSMUSP00000001845,10090.ENSMUSP00000001854,10090.ENSMUSP00000004076,10090.ENSMUSP00000004327,10090.ENSMUSP00000007216,10090.ENSMUSP00000007797,10090.ENSMUSP00000013304,10090.ENSMUSP00000018851,10090.ENSMUSP00000018875,10090.ENSMUSP00000019615,10090.ENSMUSP00000020107,10090.ENSMUSP00000020608,10090.ENSMUSP00000021001,10090.ENSMUSP00000021950,10090.ENSMUSP00000024123,10090.ENSMUSP00000027863…	Capns1,Slc7a10,Grm3,G6pdx,Ap2m1,Gabrb2,Atp6v0d1,Dync1h1,Ap2b1,Cdc37,Atp2b1,Ppp2ca,Rab10,Dbn1,Agap3,Atp1b1,Entpd2,Ggt7,Nbea,Tspan2,Gucy1b1,Slc2a1,Ptp4a2,Vamp3,Atp2a2,Wasl,Slc2a3,Copb1,Stim1,Plp1,Gpm6a,Mtmr2,Slc44a2,Tmem30a,Cspg5,Scamp5,Exoc3,Tln2,Atp1a1,Arl6ip5,Cldn11,Gna11,Eprs,Gde1,Fxyd1,Ttc7b,Lancl2,Vamp7,Gnai2,Slc51b,Vapb,Rap1b,Syp,Tmem65,Flot2,Dnajc5,Ndrg4,Gria3,Ntrk2,Slc27a4,Slc1a2,Atp1a3,At…
COMPARTMENTS	GOCC:0071944	Cell periphery	71	3688	0.38	0.91	1.68e-11	10090.ENSMUSP00000001854,10090.ENSMUSP00000002790,10090.ENSMUSP00000004076,10090.ENSMUSP00000007216,10090.ENSMUSP00000007797,10090.ENSMUSP00000013304,10090.ENSMUSP00000018875,10090.ENSMUSP00000019615,10090.ENSMUSP00000020107,10090.ENSMUSP00000020608,10090.ENSMUSP00000021950,10090.ENSMUSP00000024123,10090.ENSMUSP00000027863,10090.ENSMUSP00000028328,10090.ENSMUSP00000029374,10090.ENSMUSP00000029451…	Slc7a10,Cse1l,Grm3,Ap2m1,Gabrb2,Atp6v0d1,Ap2b1,Cdc37,Atp2b1,Ppp2ca,Dbn1,Agap3,Atp1b1,Entpd2,Nbea,Tspan2,Gucy1b1,Slc2a1,Vamp3,Atp2a2,Wasl,Slc2a3,Stim1,Plp1,Gpm6a,Slc44a2,Tmem30a,Cspg5,Scamp5,Exoc3,Atp1a1,Arl6ip5,Cldn11,Gna11,Eprs,Fxyd1,Lancl2,Vamp7,Gnai2,Slc51b,Syp,Tmem65,Flot2,Gria3,Ntrk2,Slc27a4,Slc1a2,Atp1a3,Atp1a2,Atp2b3,Gng3,Atp2b2,Atp6v0a1,Cltc,Lpar1,Cyth2,Cadm3,Gpm6b,Hk1,Hpca,Atp2b4,Numb,Ca…
GO Component	GO:0042995	Cell projection	72	2723	0.52	1.31	1.18e-18	10090.ENSMUSP00000001854,10090.ENSMUSP00000004076,10090.ENSMUSP00000007797,10090.ENSMUSP00000013304,10090.ENSMUSP00000018851,10090.ENSMUSP00000019615,10090.ENSMUSP00000020107,10090.ENSMUSP00000020420,10090.ENSMUSP00000020608,10090.ENSMUSP00000021001,10090.ENSMUSP00000021950,10090.ENSMUSP00000025357,10090.ENSMUSP00000027863,10090.ENSMUSP00000028328,10090.ENSMUSP00000030637,10090.ENSMUSP00000030797…	Slc7a10,Grm3,Gabrb2,Atp6v0d1,Dync1h1,Cdc37,Atp2b1,Ap3d1,Ppp2ca,Rab10,Dbn1,Ap3s1,Atp1b1,Entpd2,Ncdn,Vamp3,Atp2a2,Wasl,Arl8b,Slc2a3,Stim1,Gpm6a,Vps35,Mtmr2,Trim46,Atcay,Sv2a,Exoc3,Tln2,Atp1a1,Cldn11,Vamp7,Gnai2,Rtn3,Fam49b,Syp,Flot2,Ndrg4,Pgrmc1,Gria3,Rtn1,Ntrk2,Slc27a4,Slc1a2,Atp1a3,Slc17a7,Atp1a2,Armcx3,Atp2b3,Usp9x,Atp5g1,Gng3,Atp2b2,Nsf,Lpar1,Cyth2,Nckap1,Hpca,Myo5a,Atp2b4,Numb,Cadm1,Sv2b,Cyfip…
GO Component	GO:0031253	Cell projection membrane	9	382	0.47	0.3	0.0486	10090.ENSMUSP00000019615,10090.ENSMUSP00000020107,10090.ENSMUSP00000028328,10090.ENSMUSP00000072883,10090.ENSMUSP00000078971,10090.ENSMUSP00000079100,10090.ENSMUSP00000098605,10090.ENSMUSP00000107390,10090.ENSMUSP00000112145	Cdc37,Atp2b1,Entpd2,Ndrg4,Slc27a4,Slc1a2,Atp2b2,Nckap1,Hpca
GO Component	GO:0044291	Cell-cell contact zone	10	90	1.14	1.49	2.71e-07	10090.ENSMUSP00000027863,10090.ENSMUSP00000030398,10090.ENSMUSP00000031423,10090.ENSMUSP00000039633,10090.ENSMUSP00000039657,10090.ENSMUSP00000048460,10090.ENSMUSP00000071984,10090.ENSMUSP00000072136,10090.ENSMUSP00000083077,10090.ENSMUSP00000132809	Atp1b1,Slc2a1,Atp2a2,Tln2,Atp1a1,Fxyd1,Tmem65,Flot2,Atp1a2,Slc8a1
COMPARTMENTS	GOCC:0044291	Cell-cell contact zone	9	88	1.11	1.27	3.25e-06	10090.ENSMUSP00000030398,10090.ENSMUSP00000031423,10090.ENSMUSP00000039633,10090.ENSMUSP00000039657,10090.ENSMUSP00000048460,10090.ENSMUSP00000071984,10090.ENSMUSP00000072136,10090.ENSMUSP00000083077,10090.ENSMUSP00000132809	Slc2a1,Atp2a2,Tln2,Atp1a1,Fxyd1,Tmem65,Flot2,Atp1a2,Slc8a1
GO Component	GO:0005911	Cell-cell junction	18	553	0.61	0.83	1.88e-05	10090.ENSMUSP00000021950,10090.ENSMUSP00000027863,10090.ENSMUSP00000030398,10090.ENSMUSP00000031423,10090.ENSMUSP00000037576,10090.ENSMUSP00000039633,10090.ENSMUSP00000039657,10090.ENSMUSP00000042181,10090.ENSMUSP00000048460,10090.ENSMUSP00000066238,10090.ENSMUSP00000071984,10090.ENSMUSP00000072136,10090.ENSMUSP00000083077,10090.ENSMUSP00000103357,10090.ENSMUSP00000106851,10090.ENSMUSP00000124119…	Dbn1,Atp1b1,Slc2a1,Atp2a2,Sv2a,Tln2,Atp1a1,Cldn11,Fxyd1,Rap1b,Tmem65,Flot2,Atp1a2,Cyth2,Cadm3,Cadm1,Slc8a1,Myadm
COMPARTMENTS	GOCC:0005911	Cell-cell junction	16	438	0.66	0.85	2.54e-05	10090.ENSMUSP00000021950,10090.ENSMUSP00000030398,10090.ENSMUSP00000031423,10090.ENSMUSP00000037576,10090.ENSMUSP00000039633,10090.ENSMUSP00000039657,10090.ENSMUSP00000042181,10090.ENSMUSP00000048460,10090.ENSMUSP00000066238,10090.ENSMUSP00000071984,10090.ENSMUSP00000072136,10090.ENSMUSP00000083077,10090.ENSMUSP00000103357,10090.ENSMUSP00000106851,10090.ENSMUSP00000124119,10090.ENSMUSP00000132809	Dbn1,Slc2a1,Atp2a2,Sv2a,Tln2,Atp1a1,Cldn11,Fxyd1,Rap1b,Tmem65,Flot2,Atp1a2,Cyth2,Cadm3,Cadm1,Slc8a1
GO Component	GO:0110165	Cellular anatomical entity	174	19694	0.04	0.42	7.78e-06	10090.ENSMUSP00000001513,10090.ENSMUSP00000001845,10090.ENSMUSP00000001854,10090.ENSMUSP00000002790,10090.ENSMUSP00000004076,10090.ENSMUSP00000004327,10090.ENSMUSP00000004955,10090.ENSMUSP00000006027,10090.ENSMUSP00000006128,10090.ENSMUSP00000007216,10090.ENSMUSP00000007236,10090.ENSMUSP00000007797,10090.ENSMUSP00000009727,10090.ENSMUSP00000013304,10090.ENSMUSP00000018851,10090.ENSMUSP00000018875…	Tubb6,Capns1,Slc7a10,Cse1l,Grm3,G6pdx,Prpsap2,Reep5,Rcn1,Ap2m1,Syngr3,Gabrb2,Syngr1,Atp6v0d1,Dync1h1,Ap2b1,Cops3,Cdc37,Atp2b1,Cand1,Ap3d1,Ppp2ca,Rab10,Ppp2r5e,Dbn1,Scamp1,Agap3,Ap3s1,Cpt1a,Huwe1,Gdap1,Ogfrl1,Atp1b1,Entpd2,Map1lc3a,Ggt7,Nbea,Tspan2,Gucy1b1,Abcd3,Hsdl2,Slc2a1,Ptp4a2,Ncdn,Vamp3,Atp2a2,Golga3,Wasl,Arl8b,Golt1b,Slc2a3,Copb1,Stim1,Praf2,Plp1,Gpm6a,Vps35,Mtmr2,Slc44a2,Tmem30a,Cspg5,Scam…
COMPARTMENTS	GOCC:0110165	Cellular anatomical entity	154	13279	0.16	0.64	2.5e-13	10090.ENSMUSP00000001513,10090.ENSMUSP00000001845,10090.ENSMUSP00000001854,10090.ENSMUSP00000002790,10090.ENSMUSP00000004076,10090.ENSMUSP00000004327,10090.ENSMUSP00000006027,10090.ENSMUSP00000006128,10090.ENSMUSP00000007216,10090.ENSMUSP00000007236,10090.ENSMUSP00000007797,10090.ENSMUSP00000009727,10090.ENSMUSP00000013304,10090.ENSMUSP00000018851,10090.ENSMUSP00000018875,10090.ENSMUSP00000019517…	Tubb6,Capns1,Slc7a10,Cse1l,Grm3,G6pdx,Reep5,Rcn1,Ap2m1,Syngr3,Gabrb2,Syngr1,Atp6v0d1,Dync1h1,Ap2b1,Cops3,Cdc37,Atp2b1,Cand1,Ap3d1,Ppp2ca,Rab10,Ppp2r5e,Dbn1,Scamp1,Agap3,Ap3s1,Cpt1a,Huwe1,Gdap1,Atp1b1,Entpd2,Map1lc3a,Nbea,Tspan2,Gucy1b1,Abcd3,Hsdl2,Slc2a1,Ptp4a2,Ncdn,Vamp3,Atp2a2,Golga3,Wasl,Arl8b,Slc2a3,Copb1,Stim1,Plp1,Gpm6a,Vps35,Mtmr2,Slc44a2,Tmem30a,Cspg5,Scamp5,Trim46,Atcay,Sv2a,Naa25,Exoc3,…
GO Process	GO:0006874	Cellular calcium ion homeostasis	13	213	0.88	1.01	1.73e-05	10090.ENSMUSP00000020107,10090.ENSMUSP00000027863,10090.ENSMUSP00000031423,10090.ENSMUSP00000033289,10090.ENSMUSP00000037576,10090.ENSMUSP00000048460,10090.ENSMUSP00000064699,10090.ENSMUSP00000085775,10090.ENSMUSP00000098605,10090.ENSMUSP00000116028,10090.ENSMUSP00000119242,10090.ENSMUSP00000132809,10090.ENSMUSP00000147497	Atp2b1,Atp1b1,Atp2a2,Stim1,Sv2a,Fxyd1,Vapb,Atp2b3,Atp2b2,Myo5a,Atp2b4,Slc8a1,Slc8a2
GO Process	GO:0044248	Cellular catabolic process	26	1596	0.31	0.29	0.0393	10090.ENSMUSP00000019517,10090.ENSMUSP00000024123,10090.ENSMUSP00000025835,10090.ENSMUSP00000026292,10090.ENSMUSP00000028328,10090.ENSMUSP00000029128,10090.ENSMUSP00000029131,10090.ENSMUSP00000029770,10090.ENSMUSP00000031423,10090.ENSMUSP00000032196,10090.ENSMUSP00000040550,10090.ENSMUSP00000061227,10090.ENSMUSP00000067681,10090.ENSMUSP00000078971,10090.ENSMUSP00000081141,10090.ENSMUSP00000086716…	Cops3,Agap3,Cpt1a,Huwe1,Entpd2,Map1lc3a,Ggt7,Abcd3,Atp2a2,Arl8b,Maob,Pgm1,Sec61b,Slc27a4,Pgd,Usp9x,Ubr4,Cltc,Ecpas,Plaa,Apoa2,Lrpprc,Gls,Ube4a,Myo5a,Pde2a
GO Process	GO:0030003	Cellular cation homeostasis	18	420	0.73	0.95	9.93e-06	10090.ENSMUSP00000013304,10090.ENSMUSP00000020107,10090.ENSMUSP00000027863,10090.ENSMUSP00000031423,10090.ENSMUSP00000033289,10090.ENSMUSP00000037576,10090.ENSMUSP00000039657,10090.ENSMUSP00000048460,10090.ENSMUSP00000064699,10090.ENSMUSP00000079691,10090.ENSMUSP00000083077,10090.ENSMUSP00000085775,10090.ENSMUSP00000098605,10090.ENSMUSP00000099399,10090.ENSMUSP00000116028,10090.ENSMUSP00000119242…	Atp6v0d1,Atp2b1,Atp1b1,Atp2a2,Stim1,Sv2a,Atp1a1,Fxyd1,Vapb,Atp1a3,Atp1a2,Atp2b3,Atp2b2,Atp6v0a1,Myo5a,Atp2b4,Slc8a1,Slc8a2
GO Process	GO:0055082	Cellular chemical homeostasis	20	561	0.65	0.85	2.04e-05	10090.ENSMUSP00000013304,10090.ENSMUSP00000020107,10090.ENSMUSP00000020608,10090.ENSMUSP00000027863,10090.ENSMUSP00000031423,10090.ENSMUSP00000033289,10090.ENSMUSP00000037576,10090.ENSMUSP00000039657,10090.ENSMUSP00000048460,10090.ENSMUSP00000064699,10090.ENSMUSP00000079691,10090.ENSMUSP00000083077,10090.ENSMUSP00000085775,10090.ENSMUSP00000098605,10090.ENSMUSP00000099399,10090.ENSMUSP00000111946…	Atp6v0d1,Atp2b1,Ppp2ca,Atp1b1,Atp2a2,Stim1,Sv2a,Atp1a1,Fxyd1,Vapb,Atp1a3,Atp1a2,Atp2b3,Atp2b2,Atp6v0a1,Hk1,Myo5a,Atp2b4,Slc8a1,Slc8a2
GO Process	GO:0022607	Cellular component assembly	35	2396	0.26	0.3	0.0317	10090.ENSMUSP00000007216,10090.ENSMUSP00000007797,10090.ENSMUSP00000013304,10090.ENSMUSP00000018851,10090.ENSMUSP00000018875,10090.ENSMUSP00000020315,10090.ENSMUSP00000020420,10090.ENSMUSP00000025357,10090.ENSMUSP00000029128,10090.ENSMUSP00000030398,10090.ENSMUSP00000030797,10090.ENSMUSP00000031423,10090.ENSMUSP00000031695,10090.ENSMUSP00000032196,10090.ENSMUSP00000033915,10090.ENSMUSP00000034131…	Ap2m1,Gabrb2,Atp6v0d1,Dync1h1,Ap2b1,Cand1,Ap3d1,Ap3s1,Map1lc3a,Slc2a1,Vamp3,Atp2a2,Wasl,Arl8b,Gpm6a,Vps35,Mtmr2,Sv2a,Cldn11,Vamp7,Rtn3,Slc1a2,Atp5g1,Cltc,Ecpas,Lpar1,Tubgcp6,Apoa2,Nckap1,Gpm6b,Gls,Myo5a,Cadm1,Smad2,Gnas
GO Process	GO:0016043	Cellular component organization	71	5482	0.21	0.42	0.0012	10090.ENSMUSP00000001513,10090.ENSMUSP00000006027,10090.ENSMUSP00000007216,10090.ENSMUSP00000007797,10090.ENSMUSP00000009727,10090.ENSMUSP00000013304,10090.ENSMUSP00000018851,10090.ENSMUSP00000018875,10090.ENSMUSP00000020315,10090.ENSMUSP00000020420,10090.ENSMUSP00000021001,10090.ENSMUSP00000021950,10090.ENSMUSP00000025357,10090.ENSMUSP00000026292,10090.ENSMUSP00000026879,10090.ENSMUSP00000029128…	Tubb6,Reep5,Ap2m1,Gabrb2,Syngr1,Atp6v0d1,Dync1h1,Ap2b1,Cand1,Ap3d1,Rab10,Dbn1,Ap3s1,Huwe1,Gdap1,Map1lc3a,Tspan2,Abcd3,Slc2a1,Ncdn,Vamp3,Atp2a2,Wasl,Arl8b,Plp1,Gpm6a,Vps35,Mtmr2,Tmem30a,Cspg5,Trim46,Atcay,Sv2a,Exoc3,Tln2,Cldn11,Vamp7,Vapb,Rtn3,Fam49b,Pgrmc1,Mff,Slc1a2,Atp1a3,Slc17a7,Armcx3,Fry,Usp9x,Atp5g1,Atp2b2,Nsf,Cltc,Ecpas,Lpar1,Tubgcp6,Apoa2,Nckap1,Gpm6b,Gls,Satb1,Myo5a,Numb,Cadm1,Cyfip2,Sma…
GO Process	GO:0019725	Cellular homeostasis	22	660	0.62	0.84	1.56e-05	10090.ENSMUSP00000013304,10090.ENSMUSP00000020107,10090.ENSMUSP00000020608,10090.ENSMUSP00000027863,10090.ENSMUSP00000031423,10090.ENSMUSP00000033289,10090.ENSMUSP00000037576,10090.ENSMUSP00000039657,10090.ENSMUSP00000048460,10090.ENSMUSP00000064699,10090.ENSMUSP00000079691,10090.ENSMUSP00000082489,10090.ENSMUSP00000083077,10090.ENSMUSP00000085775,10090.ENSMUSP00000098605,10090.ENSMUSP00000099399…	Atp6v0d1,Atp2b1,Ppp2ca,Atp1b1,Atp2a2,Stim1,Sv2a,Atp1a1,Fxyd1,Vapb,Atp1a3,Slc17a7,Atp1a2,Atp2b3,Atp2b2,Atp6v0a1,Plaa,Hk1,Myo5a,Atp2b4,Slc8a1,Slc8a2
GO Process	GO:0051641	Cellular localization	58	2778	0.42	0.87	7.02e-09	10090.ENSMUSP00000002790,10090.ENSMUSP00000007216,10090.ENSMUSP00000009727,10090.ENSMUSP00000013304,10090.ENSMUSP00000018851,10090.ENSMUSP00000018875,10090.ENSMUSP00000020420,10090.ENSMUSP00000021001,10090.ENSMUSP00000021950,10090.ENSMUSP00000022197,10090.ENSMUSP00000024123,10090.ENSMUSP00000025357,10090.ENSMUSP00000026879,10090.ENSMUSP00000027863,10090.ENSMUSP00000029374,10090.ENSMUSP00000029770…	Cse1l,Ap2m1,Syngr1,Atp6v0d1,Dync1h1,Ap2b1,Ap3d1,Rab10,Dbn1,Scamp1,Agap3,Ap3s1,Gdap1,Atp1b1,Nbea,Abcd3,Vamp3,Atp2a2,Wasl,Arl8b,Golt1b,Copb1,Stim1,Praf2,Vps35,Tmem30a,Scamp5,Trim46,Sv2a,Exoc3,Arl6ip5,Ttc7b,Vamp7,Vapb,Rap1b,Sec61b,Syp,Flot2,Mff,Slc27a4,Slc1a2,Slc17a7,Armcx3,Vps26a,Atp2b2,Nsf,Cltc,Arf2,Cadm3,Nckap1,Gpm6b,Hk1,Myo5a,Ap2a1,Smad2,Mapk9,Kpna4,Myadm
GO Process	GO:0006875	Cellular metal ion homeostasis	17	344	0.79	1.05	3.61e-06	10090.ENSMUSP00000013304,10090.ENSMUSP00000020107,10090.ENSMUSP00000027863,10090.ENSMUSP00000031423,10090.ENSMUSP00000033289,10090.ENSMUSP00000037576,10090.ENSMUSP00000039657,10090.ENSMUSP00000048460,10090.ENSMUSP00000064699,10090.ENSMUSP00000079691,10090.ENSMUSP00000083077,10090.ENSMUSP00000085775,10090.ENSMUSP00000098605,10090.ENSMUSP00000116028,10090.ENSMUSP00000119242,10090.ENSMUSP00000132809…	Atp6v0d1,Atp2b1,Atp1b1,Atp2a2,Stim1,Sv2a,Atp1a1,Fxyd1,Vapb,Atp1a3,Atp1a2,Atp2b3,Atp2b2,Myo5a,Atp2b4,Slc8a1,Slc8a2
GO Process	GO:0030004	Cellular monovalent inorganic cation homeostasis	7	114	0.88	0.53	0.0071	10090.ENSMUSP00000013304,10090.ENSMUSP00000027863,10090.ENSMUSP00000039657,10090.ENSMUSP00000079691,10090.ENSMUSP00000083077,10090.ENSMUSP00000099399,10090.ENSMUSP00000132809	Atp6v0d1,Atp1b1,Atp1a1,Atp1a3,Atp1a2,Atp6v0a1,Slc8a1
GO Process	GO:0030007	Cellular potassium ion homeostasis	4	15	1.52	0.71	0.0024	10090.ENSMUSP00000027863,10090.ENSMUSP00000039657,10090.ENSMUSP00000079691,10090.ENSMUSP00000083077	Atp1b1,Atp1a1,Atp1a3,Atp1a2
GO Process	GO:0009987	Cellular process	155	16238	0.08	0.37	0.0007	10090.ENSMUSP00000001513,10090.ENSMUSP00000001854,10090.ENSMUSP00000002790,10090.ENSMUSP00000004076,10090.ENSMUSP00000004327,10090.ENSMUSP00000004955,10090.ENSMUSP00000006027,10090.ENSMUSP00000007216,10090.ENSMUSP00000007236,10090.ENSMUSP00000007797,10090.ENSMUSP00000009727,10090.ENSMUSP00000013304,10090.ENSMUSP00000018851,10090.ENSMUSP00000018875,10090.ENSMUSP00000019517,10090.ENSMUSP00000019615…	Tubb6,Slc7a10,Cse1l,Grm3,G6pdx,Prpsap2,Reep5,Ap2m1,Syngr3,Gabrb2,Syngr1,Atp6v0d1,Dync1h1,Ap2b1,Cops3,Cdc37,Atp2b1,Cand1,Ap3d1,Ppp2ca,Rab10,Ppp2r5e,Dbn1,Scamp1,Agap3,Ap3s1,Cpt1a,Huwe1,Gdap1,Atp1b1,Entpd2,Map1lc3a,Ggt7,Nbea,Tspan2,Gucy1b1,Abcd3,Slc2a1,Ptp4a2,Ncdn,Vamp3,Atp2a2,Golga3,Wasl,Arl8b,Golt1b,Slc2a3,Copb1,Stim1,Praf2,Plp1,Gpm6a,Vps35,Mtmr2,Slc44a2,Tmem30a,Cspg5,Scamp5,Trim46,Atcay,Sv2a,Exoc…
GO Process	GO:0070887	Cellular response to chemical stimulus	45	2827	0.3	0.47	0.001	10090.ENSMUSP00000004327,10090.ENSMUSP00000007797,10090.ENSMUSP00000009727,10090.ENSMUSP00000013304,10090.ENSMUSP00000020107,10090.ENSMUSP00000020608,10090.ENSMUSP00000021001,10090.ENSMUSP00000021950,10090.ENSMUSP00000024123,10090.ENSMUSP00000025835,10090.ENSMUSP00000026879,10090.ENSMUSP00000028328,10090.ENSMUSP00000029128,10090.ENSMUSP00000029635,10090.ENSMUSP00000030398,10090.ENSMUSP00000030797…	G6pdx,Gabrb2,Syngr1,Atp6v0d1,Atp2b1,Ppp2ca,Rab10,Dbn1,Agap3,Cpt1a,Gdap1,Entpd2,Map1lc3a,Gucy1b1,Slc2a1,Vamp3,Atp2a2,Atp1a1,Arl6ip5,Gna11,Eprs,Gnai2,Ppm1e,Vapb,Rap1b,Syp,Ntrk2,Slc27a4,Slc1a2,Atp1a3,mt-Nd3,Atp1a2,Usp9x,Atp5g1,Plaa,Lpar1,Hpca,Myo5a,Atp2b4,Smad2,Slc8a1,Mapk9,Gnas,Pde2a,Gnao1
GO Process	GO:0071495	Cellular response to endogenous stimulus	23	1133	0.4	0.42	0.0066	10090.ENSMUSP00000007797,10090.ENSMUSP00000020107,10090.ENSMUSP00000021001,10090.ENSMUSP00000021950,10090.ENSMUSP00000039657,10090.ENSMUSP00000043190,10090.ENSMUSP00000045841,10090.ENSMUSP00000066238,10090.ENSMUSP00000078757,10090.ENSMUSP00000078971,10090.ENSMUSP00000079100,10090.ENSMUSP00000079691,10090.ENSMUSP00000080998,10090.ENSMUSP00000083077,10090.ENSMUSP00000086716,10090.ENSMUSP00000088029…	Gabrb2,Atp2b1,Rab10,Dbn1,Atp1a1,Gna11,Eprs,Rap1b,Ntrk2,Slc27a4,Slc1a2,Atp1a3,mt-Nd3,Atp1a2,Usp9x,Atp5g1,Myo5a,Atp2b4,Smad2,Slc8a1,Gnas,Pde2a,Gnao1
GO Process	GO:1901699	Cellular response to nitrogen compound	18	686	0.52	0.52	0.0024	10090.ENSMUSP00000007797,10090.ENSMUSP00000021001,10090.ENSMUSP00000029635,10090.ENSMUSP00000043190,10090.ENSMUSP00000045841,10090.ENSMUSP00000057543,10090.ENSMUSP00000066238,10090.ENSMUSP00000078757,10090.ENSMUSP00000078971,10090.ENSMUSP00000079100,10090.ENSMUSP00000079691,10090.ENSMUSP00000088029,10090.ENSMUSP00000116028,10090.ENSMUSP00000119242,10090.ENSMUSP00000132809,10090.ENSMUSP00000140174…	Gabrb2,Rab10,Gucy1b1,Gna11,Eprs,Gnai2,Rap1b,Ntrk2,Slc27a4,Slc1a2,Atp1a3,Atp5g1,Myo5a,Atp2b4,Slc8a1,Gnas,Pde2a,Gnao1
GO Process	GO:0071407	Cellular response to organic cyclic compound	15	540	0.54	0.47	0.0059	10090.ENSMUSP00000007797,10090.ENSMUSP00000020107,10090.ENSMUSP00000026879,10090.ENSMUSP00000039657,10090.ENSMUSP00000041503,10090.ENSMUSP00000043190,10090.ENSMUSP00000066238,10090.ENSMUSP00000079100,10090.ENSMUSP00000080998,10090.ENSMUSP00000083077,10090.ENSMUSP00000119242,10090.ENSMUSP00000132809,10090.ENSMUSP00000140174,10090.ENSMUSP00000147553,10090.ENSMUSP00000148550	Gabrb2,Atp2b1,Gdap1,Atp1a1,Arl6ip5,Gna11,Rap1b,Slc1a2,mt-Nd3,Atp1a2,Atp2b4,Slc8a1,Gnas,Pde2a,Gnao1
GO Process	GO:0071310	Cellular response to organic substance	34	2191	0.29	0.34	0.0151	10090.ENSMUSP00000007797,10090.ENSMUSP00000009727,10090.ENSMUSP00000020107,10090.ENSMUSP00000020608,10090.ENSMUSP00000021001,10090.ENSMUSP00000021950,10090.ENSMUSP00000025835,10090.ENSMUSP00000026879,10090.ENSMUSP00000028328,10090.ENSMUSP00000030797,10090.ENSMUSP00000039657,10090.ENSMUSP00000041503,10090.ENSMUSP00000043190,10090.ENSMUSP00000045841,10090.ENSMUSP00000064699,10090.ENSMUSP00000066238…	Gabrb2,Syngr1,Atp2b1,Ppp2ca,Rab10,Dbn1,Cpt1a,Gdap1,Entpd2,Vamp3,Atp1a1,Arl6ip5,Gna11,Eprs,Vapb,Rap1b,Syp,Ntrk2,Slc27a4,Slc1a2,Atp1a3,mt-Nd3,Atp1a2,Usp9x,Atp5g1,Plaa,Lpar1,Myo5a,Atp2b4,Smad2,Slc8a1,Gnas,Pde2a,Gnao1
GO Process	GO:0071417	Cellular response to organonitrogen compound	16	610	0.52	0.46	0.0061	10090.ENSMUSP00000007797,10090.ENSMUSP00000021001,10090.ENSMUSP00000043190,10090.ENSMUSP00000045841,10090.ENSMUSP00000066238,10090.ENSMUSP00000078757,10090.ENSMUSP00000078971,10090.ENSMUSP00000079100,10090.ENSMUSP00000079691,10090.ENSMUSP00000088029,10090.ENSMUSP00000116028,10090.ENSMUSP00000119242,10090.ENSMUSP00000132809,10090.ENSMUSP00000140174,10090.ENSMUSP00000147553,10090.ENSMUSP00000148550	Gabrb2,Rab10,Gna11,Eprs,Rap1b,Ntrk2,Slc27a4,Slc1a2,Atp1a3,Atp5g1,Myo5a,Atp2b4,Slc8a1,Gnas,Pde2a,Gnao1
GO Process	GO:1901701	Cellular response to oxygen-containing compound	26	1154	0.45	0.57	0.00064	10090.ENSMUSP00000020107,10090.ENSMUSP00000020608,10090.ENSMUSP00000021001,10090.ENSMUSP00000024123,10090.ENSMUSP00000025835,10090.ENSMUSP00000026879,10090.ENSMUSP00000029128,10090.ENSMUSP00000029635,10090.ENSMUSP00000043190,10090.ENSMUSP00000045841,10090.ENSMUSP00000057543,10090.ENSMUSP00000066238,10090.ENSMUSP00000078757,10090.ENSMUSP00000078971,10090.ENSMUSP00000079100,10090.ENSMUSP00000079691…	Atp2b1,Ppp2ca,Rab10,Agap3,Cpt1a,Gdap1,Map1lc3a,Gucy1b1,Gna11,Eprs,Gnai2,Rap1b,Ntrk2,Slc27a4,Slc1a2,Atp1a3,Atp5g1,Plaa,Lpar1,Myo5a,Atp2b4,Slc8a1,Mapk9,Gnas,Pde2a,Gnao1
GO Process	GO:0006883	Cellular sodium ion homeostasis	5	26	1.38	0.8	0.00099	10090.ENSMUSP00000027863,10090.ENSMUSP00000039657,10090.ENSMUSP00000079691,10090.ENSMUSP00000083077,10090.ENSMUSP00000132809	Atp1b1,Atp1a1,Atp1a3,Atp1a2,Slc8a1
KEGG	mmu05230	Central carbon metabolism in cancer	4	69	0.86	0.41	0.0233	10090.ENSMUSP00000004327,10090.ENSMUSP00000030398,10090.ENSMUSP00000110158,10090.ENSMUSP00000111946	G6pdx,Slc2a1,Gls,Hk1
TISSUES	BTO:0000227	Central nervous system	89	2651	0.62	1.79	8.34e-32	10090.ENSMUSP00000001845,10090.ENSMUSP00000001854,10090.ENSMUSP00000004076,10090.ENSMUSP00000004327,10090.ENSMUSP00000006128,10090.ENSMUSP00000007236,10090.ENSMUSP00000007797,10090.ENSMUSP00000009727,10090.ENSMUSP00000013304,10090.ENSMUSP00000018851,10090.ENSMUSP00000020420,10090.ENSMUSP00000021950,10090.ENSMUSP00000024123,10090.ENSMUSP00000025835,10090.ENSMUSP00000026292,10090.ENSMUSP00000026879…	Capns1,Slc7a10,Grm3,G6pdx,Rcn1,Syngr3,Gabrb2,Syngr1,Atp6v0d1,Dync1h1,Ap3d1,Dbn1,Agap3,Cpt1a,Huwe1,Gdap1,Atp1b1,Entpd2,Map1lc3a,Ggt7,Tspan2,Gucy1b1,Slc2a1,Ptp4a2,Ncdn,Wasl,Arl8b,Slc2a3,Plp1,Gpm6a,Vps35,Slc44a2,Cspg5,Scamp5,Atcay,Sv2a,Exoc3,Tln2,Atp1a1,Maob,Arl6ip5,Cldn11,Elmod1,Gde1,Lancl2,Vamp7,Pgm1,Hspa12a,Syp,Flot2,Dnajc5,Wdr7,Ndrg4,Gria3,Rtn1,Ntrk2,Slc27a4,Slc1a2,Atp1a3,Slc17a7,Atp1a2,Ncald,Mt…
GO Process	GO:0007417	Central nervous system development	20	1067	0.37	0.31	0.0358	10090.ENSMUSP00000013304,10090.ENSMUSP00000020107,10090.ENSMUSP00000029451,10090.ENSMUSP00000030398,10090.ENSMUSP00000033800,10090.ENSMUSP00000065810,10090.ENSMUSP00000072883,10090.ENSMUSP00000078757,10090.ENSMUSP00000079100,10090.ENSMUSP00000079691,10090.ENSMUSP00000082489,10090.ENSMUSP00000083077,10090.ENSMUSP00000086716,10090.ENSMUSP00000098605,10090.ENSMUSP00000103197,10090.ENSMUSP00000112145…	Atp6v0d1,Atp2b1,Tspan2,Slc2a1,Plp1,Rtn3,Ndrg4,Ntrk2,Slc1a2,Atp1a3,Slc17a7,Atp1a2,Usp9x,Atp2b2,Lpar1,Hpca,Atp2b4,Numb,Cadm1,Slc8a1
TISSUES	BTO:0000233	Cerebral cortex	17	457	0.67	0.81	6.1e-05	10090.ENSMUSP00000004327,10090.ENSMUSP00000034131,10090.ENSMUSP00000039657,10090.ENSMUSP00000040550,10090.ENSMUSP00000041503,10090.ENSMUSP00000069429,10090.ENSMUSP00000072883,10090.ENSMUSP00000078757,10090.ENSMUSP00000079100,10090.ENSMUSP00000082489,10090.ENSMUSP00000087611,10090.ENSMUSP00000093978,10090.ENSMUSP00000102622,10090.ENSMUSP00000107848,10090.ENSMUSP00000125697,10090.ENSMUSP00000136977…	G6pdx,Vps35,Atp1a1,Maob,Arl6ip5,Syp,Ndrg4,Ntrk2,Slc1a2,Slc17a7,Ncald,Gng3,Arf2,Gpm6b,Gng2,Mapk9,Gnas
TISSUES	BTO:0000445	Cerebral lobe	10	272	0.66	0.47	0.0084	10090.ENSMUSP00000004327,10090.ENSMUSP00000041503,10090.ENSMUSP00000069429,10090.ENSMUSP00000078757,10090.ENSMUSP00000079100,10090.ENSMUSP00000082489,10090.ENSMUSP00000087611,10090.ENSMUSP00000102622,10090.ENSMUSP00000136977,10090.ENSMUSP00000140174	G6pdx,Arl6ip5,Syp,Ntrk2,Slc1a2,Slc17a7,Ncald,Arf2,Mapk9,Gnas
KEGG	mmu04022	cGMP-PKG signaling pathway	14	166	1.02	1.54	3.22e-08	10090.ENSMUSP00000020107,10090.ENSMUSP00000027863,10090.ENSMUSP00000029635,10090.ENSMUSP00000031423,10090.ENSMUSP00000039657,10090.ENSMUSP00000043190,10090.ENSMUSP00000057543,10090.ENSMUSP00000079691,10090.ENSMUSP00000083077,10090.ENSMUSP00000085775,10090.ENSMUSP00000119242,10090.ENSMUSP00000132809,10090.ENSMUSP00000147497,10090.ENSMUSP00000147553	Atp2b1,Atp1b1,Gucy1b1,Atp2a2,Atp1a1,Gna11,Gnai2,Atp1a3,Atp1a2,Atp2b3,Atp2b4,Slc8a1,Slc8a2,Pde2a
KEGG	mmu05142	Chagas disease	6	100	0.87	0.63	0.0024	10090.ENSMUSP00000020608,10090.ENSMUSP00000043190,10090.ENSMUSP00000057543,10090.ENSMUSP00000130115,10090.ENSMUSP00000136977,10090.ENSMUSP00000148550	Ppp2ca,Gna11,Gnai2,Smad2,Mapk9,Gnao1
GO Process	GO:0048878	Chemical homeostasis	26	1001	0.51	0.7	6.71e-05	10090.ENSMUSP00000013304,10090.ENSMUSP00000020107,10090.ENSMUSP00000020420,10090.ENSMUSP00000020608,10090.ENSMUSP00000027863,10090.ENSMUSP00000031423,10090.ENSMUSP00000033289,10090.ENSMUSP00000037576,10090.ENSMUSP00000039657,10090.ENSMUSP00000048460,10090.ENSMUSP00000064699,10090.ENSMUSP00000079691,10090.ENSMUSP00000082489,10090.ENSMUSP00000083077,10090.ENSMUSP00000085775,10090.ENSMUSP00000098605…	Atp6v0d1,Atp2b1,Ap3d1,Ppp2ca,Atp1b1,Atp2a2,Stim1,Sv2a,Atp1a1,Fxyd1,Vapb,Atp1a3,Slc17a7,Atp1a2,Atp2b3,Atp2b2,Atp6v0a1,Apoa2,Gls,Hk1,Myo5a,Atp2b4,Slc8a1,Gnas,Slc8a2,Adck1
KEGG	mmu04725	Cholinergic synapse	6	110	0.83	0.58	0.0035	10090.ENSMUSP00000043190,10090.ENSMUSP00000057543,10090.ENSMUSP00000093978,10090.ENSMUSP00000114014,10090.ENSMUSP00000125697,10090.ENSMUSP00000148550	Gna11,Gnai2,Gng3,Gng5,Gng2,Gnao1
KEGG	mmu04713	Circadian entrainment	7	93	0.97	0.84	0.00028	10090.ENSMUSP00000029635,10090.ENSMUSP00000057543,10090.ENSMUSP00000075687,10090.ENSMUSP00000093978,10090.ENSMUSP00000114014,10090.ENSMUSP00000125697,10090.ENSMUSP00000148550	Gucy1b1,Gnai2,Gria3,Gng3,Gng5,Gng2,Gnao1
GO Process	GO:0003013	Circulatory system process	13	475	0.53	0.4	0.0155	10090.ENSMUSP00000004327,10090.ENSMUSP00000020107,10090.ENSMUSP00000027863,10090.ENSMUSP00000030398,10090.ENSMUSP00000039657,10090.ENSMUSP00000043190,10090.ENSMUSP00000078971,10090.ENSMUSP00000079691,10090.ENSMUSP00000083077,10090.ENSMUSP00000087611,10090.ENSMUSP00000132809,10090.ENSMUSP00000140174,10090.ENSMUSP00000147553	G6pdx,Atp2b1,Atp1b1,Slc2a1,Atp1a1,Gna11,Slc27a4,Atp1a3,Atp1a2,Ncald,Slc8a1,Gnas,Pde2a
GO Function	GO:0030276	Clathrin binding	6	71	1.02	0.59	0.0047	10090.ENSMUSP00000007216,10090.ENSMUSP00000018875,10090.ENSMUSP00000039633,10090.ENSMUSP00000087611,10090.ENSMUSP00000099475,10090.ENSMUSP00000127842	Ap2m1,Ap2b1,Tln2,Ncald,Cltc,Ap2a1
COMPARTMENTS	GOCC:0030118	Clathrin coat	4	44	1.05	0.52	0.01	10090.ENSMUSP00000007216,10090.ENSMUSP00000018875,10090.ENSMUSP00000099475,10090.ENSMUSP00000127842	Ap2m1,Ap2b1,Cltc,Ap2a1
GO Component	GO:0030132	Clathrin coat of coated pit	4	18	1.44	0.88	0.0005	10090.ENSMUSP00000007216,10090.ENSMUSP00000018875,10090.ENSMUSP00000099475,10090.ENSMUSP00000127842	Ap2m1,Ap2b1,Cltc,Ap2a1
STRING clusters	CL:11181	Clathrin coat, and Synaptic vesicle coating	6	52	1.16	0.67	0.0026	10090.ENSMUSP00000007216,10090.ENSMUSP00000018875,10090.ENSMUSP00000020420,10090.ENSMUSP00000025357,10090.ENSMUSP00000099475,10090.ENSMUSP00000127842	Ap2m1,Ap2b1,Ap3d1,Ap3s1,Cltc,Ap2a1
GO Component	GO:0030125	Clathrin vesicle coat	4	32	1.19	0.66	0.0029	10090.ENSMUSP00000007216,10090.ENSMUSP00000018875,10090.ENSMUSP00000099475,10090.ENSMUSP00000127842	Ap2m1,Ap2b1,Cltc,Ap2a1
InterPro	IPR002553	Clathrin/coatomer adaptor, adaptin-like, N-terminal	4	14	1.55	0.64	0.0046	10090.ENSMUSP00000018875,10090.ENSMUSP00000020420,10090.ENSMUSP00000033012,10090.ENSMUSP00000127842	Ap2b1,Ap3d1,Copb1,Ap2a1
GO Component	GO:0045334	Clathrin-coated endocytic vesicle	4	25	1.3	0.75	0.0014	10090.ENSMUSP00000007216,10090.ENSMUSP00000018875,10090.ENSMUSP00000099475,10090.ENSMUSP00000127842	Ap2m1,Ap2b1,Cltc,Ap2a1
COMPARTMENTS	GOCC:0045334	Clathrin-coated endocytic vesicle	4	27	1.27	0.7	0.0022	10090.ENSMUSP00000007216,10090.ENSMUSP00000018875,10090.ENSMUSP00000099475,10090.ENSMUSP00000127842	Ap2m1,Ap2b1,Cltc,Ap2a1
GO Component	GO:0005905	Clathrin-coated pit	5	71	0.94	0.57	0.0051	10090.ENSMUSP00000007216,10090.ENSMUSP00000018875,10090.ENSMUSP00000099475,10090.ENSMUSP00000119303,10090.ENSMUSP00000127842	Ap2m1,Ap2b1,Cltc,Numb,Ap2a1
COMPARTMENTS	GOCC:0005905	Clathrin-coated pit	5	56	1.05	0.65	0.0026	10090.ENSMUSP00000007216,10090.ENSMUSP00000018875,10090.ENSMUSP00000099475,10090.ENSMUSP00000119303,10090.ENSMUSP00000127842	Ap2m1,Ap2b1,Cltc,Numb,Ap2a1
GO Component	GO:0030136	Clathrin-coated vesicle	11	156	0.94	1.18	2.79e-06	10090.ENSMUSP00000007216,10090.ENSMUSP00000013304,10090.ENSMUSP00000018875,10090.ENSMUSP00000022197,10090.ENSMUSP00000030797,10090.ENSMUSP00000069429,10090.ENSMUSP00000072175,10090.ENSMUSP00000099399,10090.ENSMUSP00000099475,10090.ENSMUSP00000119303,10090.ENSMUSP00000127842	Ap2m1,Atp6v0d1,Ap2b1,Scamp1,Vamp3,Syp,Dnajc5,Atp6v0a1,Cltc,Numb,Ap2a1
COMPARTMENTS	GOCC:0030136	Clathrin-coated vesicle	9	112	1	1.07	1.97e-05	10090.ENSMUSP00000007216,10090.ENSMUSP00000018875,10090.ENSMUSP00000022197,10090.ENSMUSP00000030797,10090.ENSMUSP00000069429,10090.ENSMUSP00000072175,10090.ENSMUSP00000099475,10090.ENSMUSP00000119303,10090.ENSMUSP00000127842	Ap2m1,Ap2b1,Scamp1,Vamp3,Syp,Dnajc5,Cltc,Numb,Ap2a1
GO Component	GO:0030665	Clathrin-coated vesicle membrane	9	73	1.19	1.45	6.38e-07	10090.ENSMUSP00000007216,10090.ENSMUSP00000013304,10090.ENSMUSP00000018875,10090.ENSMUSP00000030797,10090.ENSMUSP00000069429,10090.ENSMUSP00000072175,10090.ENSMUSP00000099399,10090.ENSMUSP00000099475,10090.ENSMUSP00000127842	Ap2m1,Atp6v0d1,Ap2b1,Vamp3,Syp,Dnajc5,Atp6v0a1,Cltc,Ap2a1
COMPARTMENTS	GOCC:0030665	Clathrin-coated vesicle membrane	6	45	1.22	1.01	9.64e-05	10090.ENSMUSP00000007216,10090.ENSMUSP00000018875,10090.ENSMUSP00000030797,10090.ENSMUSP00000069429,10090.ENSMUSP00000072175,10090.ENSMUSP00000127842	Ap2m1,Ap2b1,Vamp3,Syp,Dnajc5,Ap2a1
GO Process	GO:0072583	Clathrin-dependent endocytosis	4	31	1.21	0.47	0.0169	10090.ENSMUSP00000007216,10090.ENSMUSP00000018875,10090.ENSMUSP00000099475,10090.ENSMUSP00000127842	Ap2m1,Ap2b1,Cltc,Ap2a1
GO Component	GO:0060203	Clathrin-sculpted glutamate transport vesicle membrane	2	7	1.55	0.43	0.0271	10090.ENSMUSP00000069429,10090.ENSMUSP00000072175	Syp,Dnajc5
COMPARTMENTS	GOCC:0060203	Clathrin-sculpted glutamate transport vesicle membrane	2	7	1.55	0.42	0.0317	10090.ENSMUSP00000069429,10090.ENSMUSP00000072175	Syp,Dnajc5
UniProt Keywords	KW-0168	Coated pit	4	48	1.02	0.48	0.0145	10090.ENSMUSP00000007216,10090.ENSMUSP00000018875,10090.ENSMUSP00000099475,10090.ENSMUSP00000127842	Ap2m1,Ap2b1,Cltc,Ap2a1
GO Component	GO:0030135	Coated vesicle	14	246	0.85	1.19	7.62e-07	10090.ENSMUSP00000007216,10090.ENSMUSP00000013304,10090.ENSMUSP00000018875,10090.ENSMUSP00000022197,10090.ENSMUSP00000030797,10090.ENSMUSP00000033012,10090.ENSMUSP00000069429,10090.ENSMUSP00000072175,10090.ENSMUSP00000099399,10090.ENSMUSP00000099475,10090.ENSMUSP00000099953,10090.ENSMUSP00000119303,10090.ENSMUSP00000127842,10090.ENSMUSP00000140174	Ap2m1,Atp6v0d1,Ap2b1,Scamp1,Vamp3,Copb1,Syp,Dnajc5,Atp6v0a1,Cltc,Ecpas,Numb,Ap2a1,Gnas
COMPARTMENTS	GOCC:0030135	Coated vesicle	12	181	0.92	1.18	2.02e-06	10090.ENSMUSP00000007216,10090.ENSMUSP00000018875,10090.ENSMUSP00000022197,10090.ENSMUSP00000030797,10090.ENSMUSP00000033012,10090.ENSMUSP00000069429,10090.ENSMUSP00000072175,10090.ENSMUSP00000099475,10090.ENSMUSP00000099953,10090.ENSMUSP00000119303,10090.ENSMUSP00000127842,10090.ENSMUSP00000140174	Ap2m1,Ap2b1,Scamp1,Vamp3,Copb1,Syp,Dnajc5,Cltc,Ecpas,Numb,Ap2a1,Gnas
GO Component	GO:0030662	Coated vesicle membrane	10	121	1.01	1.23	2.75e-06	10090.ENSMUSP00000007216,10090.ENSMUSP00000013304,10090.ENSMUSP00000018875,10090.ENSMUSP00000030797,10090.ENSMUSP00000033012,10090.ENSMUSP00000069429,10090.ENSMUSP00000072175,10090.ENSMUSP00000099399,10090.ENSMUSP00000099475,10090.ENSMUSP00000127842	Ap2m1,Atp6v0d1,Ap2b1,Vamp3,Copb1,Syp,Dnajc5,Atp6v0a1,Cltc,Ap2a1
COMPARTMENTS	GOCC:0030662	Coated vesicle membrane	7	82	1.03	0.88	0.0002	10090.ENSMUSP00000007216,10090.ENSMUSP00000018875,10090.ENSMUSP00000030797,10090.ENSMUSP00000033012,10090.ENSMUSP00000069429,10090.ENSMUSP00000072175,10090.ENSMUSP00000127842	Ap2m1,Ap2b1,Vamp3,Copb1,Syp,Dnajc5,Ap2a1
TISSUES	BTO:0000421	Connective tissue	38	1821	0.42	0.69	1.3e-05	10090.ENSMUSP00000004327,10090.ENSMUSP00000006128,10090.ENSMUSP00000018851,10090.ENSMUSP00000020107,10090.ENSMUSP00000020420,10090.ENSMUSP00000021447,10090.ENSMUSP00000021950,10090.ENSMUSP00000025357,10090.ENSMUSP00000026292,10090.ENSMUSP00000031695,10090.ENSMUSP00000033012,10090.ENSMUSP00000033800,10090.ENSMUSP00000034131,10090.ENSMUSP00000039416,10090.ENSMUSP00000039657,10090.ENSMUSP00000045841…	G6pdx,Rcn1,Dync1h1,Atp2b1,Ap3d1,Ppp2r5e,Dbn1,Ap3s1,Huwe1,Wasl,Copb1,Plp1,Vps35,Exoc3,Atp1a1,Eprs,Pgm1,Tmem65,Flot2,Dnajc5,Pgrmc1,Pgd,Atp1a2,Usp9x,Mtch1,Nsf,Atp6v0a1,Cltc,Nrd1,Plaa,Lpgat1,Gls,Gng5,Cyfip2,Smad2,Gnas,Myadm,Pde2a
Reactome	MMU-6814122	Cooperation of PDCL (PhLP1) and TRiC/CCT in G-protein beta folding	4	38	1.12	0.53	0.0097	10090.ENSMUSP00000043190,10090.ENSMUSP00000093978,10090.ENSMUSP00000114014,10090.ENSMUSP00000125697	Gna11,Gng3,Gng5,Gng2
GO Component	GO:0030864	Cortical actin cytoskeleton	6	84	0.95	0.68	0.0015	10090.ENSMUSP00000021950,10090.ENSMUSP00000030398,10090.ENSMUSP00000031695,10090.ENSMUSP00000052146,10090.ENSMUSP00000072136,10090.ENSMUSP00000145120	Dbn1,Slc2a1,Wasl,Lancl2,Flot2,Myadm
COMPARTMENTS	GOCC:0030864	Cortical actin cytoskeleton	5	81	0.89	0.49	0.0107	10090.ENSMUSP00000030398,10090.ENSMUSP00000031695,10090.ENSMUSP00000052146,10090.ENSMUSP00000072136,10090.ENSMUSP00000145120	Slc2a1,Wasl,Lancl2,Flot2,Myadm
GO Component	GO:0005737	Cytoplasm	149	11788	0.2	0.71	5.34e-16	10090.ENSMUSP00000001513,10090.ENSMUSP00000001845,10090.ENSMUSP00000002790,10090.ENSMUSP00000004327,10090.ENSMUSP00000004955,10090.ENSMUSP00000006027,10090.ENSMUSP00000006128,10090.ENSMUSP00000007216,10090.ENSMUSP00000007236,10090.ENSMUSP00000007797,10090.ENSMUSP00000009727,10090.ENSMUSP00000013304,10090.ENSMUSP00000018851,10090.ENSMUSP00000018875,10090.ENSMUSP00000019517,10090.ENSMUSP00000019615…	Tubb6,Capns1,Cse1l,G6pdx,Prpsap2,Reep5,Rcn1,Ap2m1,Syngr3,Gabrb2,Syngr1,Atp6v0d1,Dync1h1,Ap2b1,Cops3,Cdc37,Atp2b1,Cand1,Ap3d1,Ppp2ca,Rab10,Ppp2r5e,Dbn1,Scamp1,Agap3,Ap3s1,Cpt1a,Huwe1,Gdap1,Map1lc3a,Nbea,Gucy1b1,Abcd3,Hsdl2,Slc2a1,Ptp4a2,Ncdn,Vamp3,Atp2a2,Golga3,Wasl,Arl8b,Golt1b,Slc2a3,Copb1,Stim1,Praf2,Vps35,Mtmr2,Slc44a2,Tmem30a,Cspg5,Scamp5,Trim46,Atcay,Sv2a,Naa25,Exoc3,Tln2,Atp1a1,Maob,Arl6ip5…
COMPARTMENTS	GOCC:0005737	Cytoplasm	118	7282	0.31	0.88	2.34e-17	10090.ENSMUSP00000001845,10090.ENSMUSP00000002790,10090.ENSMUSP00000004327,10090.ENSMUSP00000006027,10090.ENSMUSP00000006128,10090.ENSMUSP00000007216,10090.ENSMUSP00000007236,10090.ENSMUSP00000009727,10090.ENSMUSP00000013304,10090.ENSMUSP00000018851,10090.ENSMUSP00000018875,10090.ENSMUSP00000019615,10090.ENSMUSP00000020107,10090.ENSMUSP00000020315,10090.ENSMUSP00000020420,10090.ENSMUSP00000020608…	Capns1,Cse1l,G6pdx,Reep5,Rcn1,Ap2m1,Syngr3,Syngr1,Atp6v0d1,Dync1h1,Ap2b1,Cdc37,Atp2b1,Cand1,Ap3d1,Ppp2ca,Rab10,Ppp2r5e,Dbn1,Scamp1,Agap3,Ap3s1,Cpt1a,Huwe1,Gdap1,Map1lc3a,Nbea,Gucy1b1,Abcd3,Hsdl2,Slc2a1,Ptp4a2,Vamp3,Atp2a2,Golga3,Wasl,Arl8b,Slc2a3,Copb1,Stim1,Vps35,Mtmr2,Tmem30a,Cspg5,Scamp5,Atcay,Sv2a,Naa25,Exoc3,Maob,Cldn11,Gna11,Shfl,Eprs,Spr,Ttc7b,Lancl2,Vamp7,Gnai2,Pgm1,Vapb,Aldh7a1,Rtn3,Rap1…
UniProt Keywords	KW-0963	Cytoplasm	70	4796	0.26	0.6	3.7e-06	10090.ENSMUSP00000001513,10090.ENSMUSP00000001845,10090.ENSMUSP00000002790,10090.ENSMUSP00000004327,10090.ENSMUSP00000018851,10090.ENSMUSP00000019517,10090.ENSMUSP00000019615,10090.ENSMUSP00000020315,10090.ENSMUSP00000020420,10090.ENSMUSP00000020608,10090.ENSMUSP00000021001,10090.ENSMUSP00000021447,10090.ENSMUSP00000021950,10090.ENSMUSP00000024123,10090.ENSMUSP00000026292,10090.ENSMUSP00000026879…	Tubb6,Capns1,Cse1l,G6pdx,Dync1h1,Cops3,Cdc37,Cand1,Ap3d1,Ppp2ca,Rab10,Ppp2r5e,Dbn1,Agap3,Huwe1,Gdap1,Map1lc3a,Gucy1b1,Ptp4a2,Ncdn,Golga3,Wasl,Arl8b,Copb1,Stim1,Vps35,Mtmr2,Trim46,Atcay,Naa25,Exoc3,Tln2,Arl6ip5,Gna11,Shfl,Eprs,Spr,Ttc7b,Lancl2,Gnai2,Pgm1,Ppm1e,Aldh7a1,Rap1b,Hspa12a,Ndrg4,Ntrk2,Pgd,Armcx3,Fry,Usp9x,Vps26a,Ubr4,Nsf,Cltc,Ecpas,Plaa,Cyth2,Tubgcp6,Nckap1,Gls,Hk1,Hpca,Ube4a,Sphkap,Cyfip…
GO Component	GO:0099568	Cytoplasmic region	9	327	0.54	0.38	0.0195	10090.ENSMUSP00000018851,10090.ENSMUSP00000020420,10090.ENSMUSP00000025357,10090.ENSMUSP00000029635,10090.ENSMUSP00000032196,10090.ENSMUSP00000036053,10090.ENSMUSP00000072136,10090.ENSMUSP00000084097,10090.ENSMUSP00000112145	Dync1h1,Ap3d1,Ap3s1,Gucy1b1,Arl8b,Trim46,Flot2,Armcx3,Hpca
GO Component	GO:0009898	Cytoplasmic side of plasma membrane	13	184	0.95	1.34	2.49e-07	10090.ENSMUSP00000004327,10090.ENSMUSP00000007216,10090.ENSMUSP00000018875,10090.ENSMUSP00000020107,10090.ENSMUSP00000031423,10090.ENSMUSP00000043190,10090.ENSMUSP00000057543,10090.ENSMUSP00000093978,10090.ENSMUSP00000114014,10090.ENSMUSP00000125697,10090.ENSMUSP00000127842,10090.ENSMUSP00000140174,10090.ENSMUSP00000148550	G6pdx,Ap2m1,Ap2b1,Atp2b1,Atp2a2,Gna11,Gnai2,Gng3,Gng5,Gng2,Ap2a1,Gnas,Gnao1
GO Component	GO:0031410	Cytoplasmic vesicle	50	2147	0.46	0.99	2.77e-10	10090.ENSMUSP00000007216,10090.ENSMUSP00000007236,10090.ENSMUSP00000007797,10090.ENSMUSP00000009727,10090.ENSMUSP00000013304,10090.ENSMUSP00000018875,10090.ENSMUSP00000020107,10090.ENSMUSP00000020420,10090.ENSMUSP00000021001,10090.ENSMUSP00000022197,10090.ENSMUSP00000025357,10090.ENSMUSP00000029128,10090.ENSMUSP00000030578,10090.ENSMUSP00000030637,10090.ENSMUSP00000030797,10090.ENSMUSP00000031695…	Ap2m1,Syngr3,Gabrb2,Syngr1,Atp6v0d1,Ap2b1,Atp2b1,Ap3d1,Rab10,Scamp1,Ap3s1,Map1lc3a,Ptp4a2,Ncdn,Vamp3,Wasl,Arl8b,Slc2a3,Copb1,Praf2,Vps35,Mtmr2,Tmem30a,Cspg5,Scamp5,Sv2a,Exoc3,Atp1a1,Gde1,Vamp7,Syp,Flot2,Dnajc5,Wdr7,Mff,Ntrk2,Slc17a7,Atp1a2,Vps26a,Atp6v0a1,Cltc,Ecpas,Lpar1,Myo5a,Numb,Cadm1,Sv2b,Ap2a1,Gnas,Arfgef3
COMPARTMENTS	GOCC:0031410	Cytoplasmic vesicle	39	1456	0.52	1.04	1.79e-09	10090.ENSMUSP00000002790,10090.ENSMUSP00000007216,10090.ENSMUSP00000007236,10090.ENSMUSP00000009727,10090.ENSMUSP00000013304,10090.ENSMUSP00000018875,10090.ENSMUSP00000020107,10090.ENSMUSP00000020420,10090.ENSMUSP00000021001,10090.ENSMUSP00000022197,10090.ENSMUSP00000029128,10090.ENSMUSP00000030797,10090.ENSMUSP00000032476,10090.ENSMUSP00000033012,10090.ENSMUSP00000034131,10090.ENSMUSP00000034396…	Cse1l,Ap2m1,Syngr3,Syngr1,Atp6v0d1,Ap2b1,Atp2b1,Ap3d1,Rab10,Scamp1,Map1lc3a,Vamp3,Slc2a3,Copb1,Vps35,Mtmr2,Tmem30a,Cspg5,Scamp5,Sv2a,Exoc3,Vamp7,Syp,Flot2,Dnajc5,Wdr7,Ntrk2,Slc17a7,Vps26a,Atp6v0a1,Cltc,Ecpas,Lpar1,Myo5a,Numb,Cadm1,Sv2b,Ap2a1,Gnas
UniProt Keywords	KW-0968	Cytoplasmic vesicle	20	595	0.62	0.9	4.75e-06	10090.ENSMUSP00000007236,10090.ENSMUSP00000007797,10090.ENSMUSP00000009727,10090.ENSMUSP00000021001,10090.ENSMUSP00000025357,10090.ENSMUSP00000029128,10090.ENSMUSP00000033012,10090.ENSMUSP00000034878,10090.ENSMUSP00000035898,10090.ENSMUSP00000037576,10090.ENSMUSP00000046371,10090.ENSMUSP00000052262,10090.ENSMUSP00000069429,10090.ENSMUSP00000077446,10090.ENSMUSP00000082489,10090.ENSMUSP00000099399…	Syngr3,Gabrb2,Syngr1,Rab10,Ap3s1,Map1lc3a,Copb1,Tmem30a,Scamp5,Sv2a,Gde1,Vamp7,Syp,Mff,Slc17a7,Atp6v0a1,Cltc,Ecpas,Sv2b,Arfgef3
GO Component	GO:0030659	Cytoplasmic vesicle membrane	37	911	0.7	1.57	8.82e-14	10090.ENSMUSP00000007216,10090.ENSMUSP00000007236,10090.ENSMUSP00000009727,10090.ENSMUSP00000013304,10090.ENSMUSP00000018875,10090.ENSMUSP00000020107,10090.ENSMUSP00000020420,10090.ENSMUSP00000021001,10090.ENSMUSP00000022197,10090.ENSMUSP00000025357,10090.ENSMUSP00000030637,10090.ENSMUSP00000030797,10090.ENSMUSP00000032196,10090.ENSMUSP00000032476,10090.ENSMUSP00000033012,10090.ENSMUSP00000033489…	Ap2m1,Syngr3,Syngr1,Atp6v0d1,Ap2b1,Atp2b1,Ap3d1,Rab10,Scamp1,Ap3s1,Ncdn,Vamp3,Arl8b,Slc2a3,Copb1,Praf2,Vps35,Mtmr2,Tmem30a,Cspg5,Scamp5,Sv2a,Exoc3,Gde1,Vamp7,Syp,Flot2,Dnajc5,Ntrk2,Slc17a7,Vps26a,Atp6v0a1,Cltc,Numb,Sv2b,Ap2a1,Arfgef3
COMPARTMENTS	GOCC:0030659	Cytoplasmic vesicle membrane	24	469	0.81	1.55	1.05e-10	10090.ENSMUSP00000007216,10090.ENSMUSP00000009727,10090.ENSMUSP00000018875,10090.ENSMUSP00000020107,10090.ENSMUSP00000020420,10090.ENSMUSP00000021001,10090.ENSMUSP00000022197,10090.ENSMUSP00000030797,10090.ENSMUSP00000032476,10090.ENSMUSP00000033012,10090.ENSMUSP00000034131,10090.ENSMUSP00000035898,10090.ENSMUSP00000037576,10090.ENSMUSP00000039416,10090.ENSMUSP00000052262,10090.ENSMUSP00000069429…	Ap2m1,Syngr1,Ap2b1,Atp2b1,Ap3d1,Rab10,Scamp1,Vamp3,Slc2a3,Copb1,Vps35,Scamp5,Sv2a,Exoc3,Vamp7,Syp,Flot2,Dnajc5,Slc17a7,Vps26a,Atp6v0a1,Cltc,Sv2b,Ap2a1
GO Function	GO:0008092	Cytoskeletal protein binding	22	1033	0.42	0.45	0.0047	10090.ENSMUSP00000020608,10090.ENSMUSP00000021001,10090.ENSMUSP00000021950,10090.ENSMUSP00000029128,10090.ENSMUSP00000031695,10090.ENSMUSP00000032196,10090.ENSMUSP00000033289,10090.ENSMUSP00000036053,10090.ENSMUSP00000036721,10090.ENSMUSP00000039633,10090.ENSMUSP00000039657,10090.ENSMUSP00000048460,10090.ENSMUSP00000064699,10090.ENSMUSP00000087611,10090.ENSMUSP00000099475,10090.ENSMUSP00000104977…	Ppp2ca,Rab10,Dbn1,Map1lc3a,Wasl,Arl8b,Stim1,Trim46,Atcay,Tln2,Atp1a1,Fxyd1,Vapb,Ncald,Cltc,Tubgcp6,Lrpprc,Hpca,Myo5a,Smad2,Slc8a1,Gnas
GO Component	GO:0005856	Cytoskeleton	32	2401	0.22	0.28	0.0346	10090.ENSMUSP00000001513,10090.ENSMUSP00000004327,10090.ENSMUSP00000013304,10090.ENSMUSP00000018851,10090.ENSMUSP00000020608,10090.ENSMUSP00000021001,10090.ENSMUSP00000021950,10090.ENSMUSP00000029128,10090.ENSMUSP00000030398,10090.ENSMUSP00000031695,10090.ENSMUSP00000032196,10090.ENSMUSP00000033289,10090.ENSMUSP00000036053,10090.ENSMUSP00000039633,10090.ENSMUSP00000041503,10090.ENSMUSP00000042181…	Tubb6,G6pdx,Atp6v0d1,Dync1h1,Ppp2ca,Rab10,Dbn1,Map1lc3a,Slc2a1,Wasl,Arl8b,Stim1,Trim46,Tln2,Arl6ip5,Cldn11,Lancl2,Gnai2,Flot2,Fry,Usp9x,Dgkg,Ubr4,Cltc,Ecpas,Tubgcp6,Nckap1,Lrpprc,Myo5a,Slc8a1,Myadm,Slc8a2
GO Process	GO:0030705	Cytoskeleton-dependent intracellular transport	10	199	0.8	0.65	0.0014	10090.ENSMUSP00000018851,10090.ENSMUSP00000020420,10090.ENSMUSP00000025357,10090.ENSMUSP00000031695,10090.ENSMUSP00000032196,10090.ENSMUSP00000036053,10090.ENSMUSP00000052262,10090.ENSMUSP00000072136,10090.ENSMUSP00000084097,10090.ENSMUSP00000116028	Dync1h1,Ap3d1,Ap3s1,Wasl,Arl8b,Trim46,Vamp7,Flot2,Armcx3,Myo5a
GO Component	GO:0005829	Cytosol	60	4213	0.25	0.53	5.87e-05	10090.ENSMUSP00000001845,10090.ENSMUSP00000002790,10090.ENSMUSP00000004327,10090.ENSMUSP00000007797,10090.ENSMUSP00000019517,10090.ENSMUSP00000019615,10090.ENSMUSP00000020315,10090.ENSMUSP00000020608,10090.ENSMUSP00000021447,10090.ENSMUSP00000021950,10090.ENSMUSP00000026292,10090.ENSMUSP00000026879,10090.ENSMUSP00000029128,10090.ENSMUSP00000029374,10090.ENSMUSP00000029635,10090.ENSMUSP00000030398…	Capns1,Cse1l,G6pdx,Gabrb2,Cops3,Cdc37,Cand1,Ppp2ca,Ppp2r5e,Dbn1,Huwe1,Gdap1,Map1lc3a,Nbea,Gucy1b1,Slc2a1,Ncdn,Vamp3,Golga3,Wasl,Arl8b,Golt1b,Copb1,Vps35,Mtmr2,Naa25,Gna11,Shfl,Eprs,Spr,Ttc7b,Lancl2,Gnai2,Pgm1,Aldh7a1,Rap1b,Dnajc5,Ndrg4,Ntrk2,Pgd,Armcx3,Usp9x,Dgkg,Ncald,Vps26a,Ubr4,Nsf,Atp6v0a1,Cltc,Tubgcp6,Apoa2,Gls,Hk1,Hpca,Myo5a,Eif4g2,Mapk9,Gnas,Kpna4,Pde2a
COMPARTMENTS	GOCC:0005829	Cytosol	38	2014	0.37	0.65	2.11e-05	10090.ENSMUSP00000001845,10090.ENSMUSP00000002790,10090.ENSMUSP00000004327,10090.ENSMUSP00000019615,10090.ENSMUSP00000020315,10090.ENSMUSP00000020608,10090.ENSMUSP00000021950,10090.ENSMUSP00000026292,10090.ENSMUSP00000029128,10090.ENSMUSP00000029374,10090.ENSMUSP00000029635,10090.ENSMUSP00000030398,10090.ENSMUSP00000030797,10090.ENSMUSP00000031695,10090.ENSMUSP00000033012,10090.ENSMUSP00000034131…	Capns1,Cse1l,G6pdx,Cdc37,Cand1,Ppp2ca,Dbn1,Huwe1,Map1lc3a,Nbea,Gucy1b1,Slc2a1,Vamp3,Wasl,Copb1,Vps35,Mtmr2,Gna11,Eprs,Ttc7b,Lancl2,Gnai2,Rap1b,Dnajc5,Ntrk2,Pgd,Armcx3,Dgkg,Ncald,Vps26a,Nsf,Hk1,Hpca,Myo5a,Eif4g2,Mapk9,Gnas,Pde2a
GO Function	GO:0031748	D1 dopamine receptor binding	4	14	1.55	0.75	0.0018	10090.ENSMUSP00000034131,10090.ENSMUSP00000079691,10090.ENSMUSP00000099364,10090.ENSMUSP00000140174	Vps35,Atp1a3,Nsf,Gnas
Monarch	MP:0001265	Decreased body size	29	1475	0.39	0.49	0.0018	10090.ENSMUSP00000001854,10090.ENSMUSP00000020107,10090.ENSMUSP00000020420,10090.ENSMUSP00000029374,10090.ENSMUSP00000030578,10090.ENSMUSP00000031695,10090.ENSMUSP00000034697,10090.ENSMUSP00000036721,10090.ENSMUSP00000037576,10090.ENSMUSP00000066238,10090.ENSMUSP00000072175,10090.ENSMUSP00000078757,10090.ENSMUSP00000079100,10090.ENSMUSP00000079691,10090.ENSMUSP00000082489,10090.ENSMUSP00000087611…	Slc7a10,Atp2b1,Ap3d1,Nbea,Ptp4a2,Wasl,Slc44a2,Atcay,Sv2a,Rap1b,Dnajc5,Ntrk2,Slc1a2,Atp1a3,Slc17a7,Ncald,Gng3,Atp2b2,Nrd1,Arf2,Lpar1,Hk1,Satb1,Myo5a,Cadm1,Sv2b,Smad2,Gnas,Gnao1
Monarch	MP:0001698	Decreased embryo size	14	608	0.46	0.31	0.0427	10090.ENSMUSP00000002790,10090.ENSMUSP00000004327,10090.ENSMUSP00000020608,10090.ENSMUSP00000021001,10090.ENSMUSP00000026292,10090.ENSMUSP00000030398,10090.ENSMUSP00000031423,10090.ENSMUSP00000031695,10090.ENSMUSP00000032196,10090.ENSMUSP00000086716,10090.ENSMUSP00000095433,10090.ENSMUSP00000119303,10090.ENSMUSP00000130115,10090.ENSMUSP00000132809	Cse1l,G6pdx,Ppp2ca,Rab10,Huwe1,Slc2a1,Atp2a2,Wasl,Arl8b,Usp9x,Ubr4,Numb,Smad2,Slc8a1
Monarch	MP:0010053	Decreased grip strength	13	542	0.48	0.31	0.046	10090.ENSMUSP00000018851,10090.ENSMUSP00000021950,10090.ENSMUSP00000029770,10090.ENSMUSP00000046191,10090.ENSMUSP00000064699,10090.ENSMUSP00000072175,10090.ENSMUSP00000099364,10090.ENSMUSP00000102255,10090.ENSMUSP00000102724,10090.ENSMUSP00000106968,10090.ENSMUSP00000127842,10090.ENSMUSP00000141227,10090.ENSMUSP00000148550	Dync1h1,Dbn1,Abcd3,Elmod1,Vapb,Dnajc5,Nsf,Nrd1,Plaa,Sdhc,Ap2a1,Kpna4,Gnao1
Monarch	MP:0001402	Decreased locomotor activity	19	745	0.5	0.51	0.0025	10090.ENSMUSP00000001854,10090.ENSMUSP00000029374,10090.ENSMUSP00000032196,10090.ENSMUSP00000033800,10090.ENSMUSP00000034131,10090.ENSMUSP00000041503,10090.ENSMUSP00000046191,10090.ENSMUSP00000048111,10090.ENSMUSP00000072175,10090.ENSMUSP00000078971,10090.ENSMUSP00000079691,10090.ENSMUSP00000081285,10090.ENSMUSP00000083077,10090.ENSMUSP00000085775,10090.ENSMUSP00000102724,10090.ENSMUSP00000103197…	Slc7a10,Nbea,Arl8b,Plp1,Vps35,Arl6ip5,Elmod1,Spr,Dnajc5,Slc27a4,Atp1a3,Txlna,Atp1a2,Atp2b3,Plaa,Lpar1,Sdhc,Gnas,Gnao1
Monarch	MP:0001489	Decreased startle reflex	11	344	0.6	0.41	0.0157	10090.ENSMUSP00000021950,10090.ENSMUSP00000046191,10090.ENSMUSP00000046371,10090.ENSMUSP00000064494,10090.ENSMUSP00000072175,10090.ENSMUSP00000075687,10090.ENSMUSP00000098605,10090.ENSMUSP00000099953,10090.ENSMUSP00000116006,10090.ENSMUSP00000127586,10090.ENSMUSP00000148550	Dbn1,Elmod1,Gde1,Slc51b,Dnajc5,Gria3,Atp2b2,Ecpas,Satb1,Cyfip2,Gnao1
GO Component	GO:0030425	Dendrite	30	832	0.65	1.25	5.79e-10	10090.ENSMUSP00000001854,10090.ENSMUSP00000004076,10090.ENSMUSP00000020107,10090.ENSMUSP00000021950,10090.ENSMUSP00000030637,10090.ENSMUSP00000033915,10090.ENSMUSP00000034396,10090.ENSMUSP00000036721,10090.ENSMUSP00000037576,10090.ENSMUSP00000057543,10090.ENSMUSP00000072136,10090.ENSMUSP00000075687,10090.ENSMUSP00000077594,10090.ENSMUSP00000078757,10090.ENSMUSP00000079100,10090.ENSMUSP00000079691…	Slc7a10,Grm3,Atp2b1,Dbn1,Ncdn,Gpm6a,Mtmr2,Atcay,Sv2a,Gnai2,Flot2,Gria3,Rtn1,Ntrk2,Slc1a2,Atp1a3,Atp1a2,Gng3,Atp2b2,Nsf,Lpar1,Hpca,Myo5a,Numb,Cadm1,Slc8a1,Gnas,Slc8a2,Pde2a,Gnao1
COMPARTMENTS	GOCC:0030425	Dendrite	26	536	0.78	1.54	4.59e-11	10090.ENSMUSP00000001854,10090.ENSMUSP00000004076,10090.ENSMUSP00000020107,10090.ENSMUSP00000021950,10090.ENSMUSP00000030637,10090.ENSMUSP00000037576,10090.ENSMUSP00000057543,10090.ENSMUSP00000075687,10090.ENSMUSP00000077594,10090.ENSMUSP00000078757,10090.ENSMUSP00000079100,10090.ENSMUSP00000079691,10090.ENSMUSP00000083077,10090.ENSMUSP00000093978,10090.ENSMUSP00000098605,10090.ENSMUSP00000099364…	Slc7a10,Grm3,Atp2b1,Dbn1,Ncdn,Sv2a,Gnai2,Gria3,Rtn1,Ntrk2,Slc1a2,Atp1a3,Atp1a2,Gng3,Atp2b2,Nsf,Lpar1,Hpca,Myo5a,Numb,Cadm1,Slc8a1,Gnas,Slc8a2,Pde2a,Gnao1
GO Component	GO:0043198	Dendritic shaft	6	69	1.04	0.79	0.00056	10090.ENSMUSP00000021950,10090.ENSMUSP00000075687,10090.ENSMUSP00000079100,10090.ENSMUSP00000099364,10090.ENSMUSP00000103197,10090.ENSMUSP00000132809	Dbn1,Gria3,Slc1a2,Nsf,Lpar1,Slc8a1
COMPARTMENTS	GOCC:0043198	Dendritic shaft	6	66	1.05	0.8	0.00055	10090.ENSMUSP00000021950,10090.ENSMUSP00000075687,10090.ENSMUSP00000079100,10090.ENSMUSP00000099364,10090.ENSMUSP00000103197,10090.ENSMUSP00000132809	Dbn1,Gria3,Slc1a2,Nsf,Lpar1,Slc8a1
GO Component	GO:0043197	Dendritic spine	16	231	0.94	1.53	7.82e-09	10090.ENSMUSP00000004076,10090.ENSMUSP00000020107,10090.ENSMUSP00000021950,10090.ENSMUSP00000033915,10090.ENSMUSP00000034396,10090.ENSMUSP00000075687,10090.ENSMUSP00000078757,10090.ENSMUSP00000079100,10090.ENSMUSP00000079691,10090.ENSMUSP00000083077,10090.ENSMUSP00000098605,10090.ENSMUSP00000103197,10090.ENSMUSP00000112145,10090.ENSMUSP00000119303,10090.ENSMUSP00000132809,10090.ENSMUSP00000147497	Grm3,Atp2b1,Dbn1,Gpm6a,Mtmr2,Gria3,Ntrk2,Slc1a2,Atp1a3,Atp1a2,Atp2b2,Lpar1,Hpca,Numb,Slc8a1,Slc8a2
COMPARTMENTS	GOCC:0043197	Dendritic spine	13	177	0.96	1.37	1.91e-07	10090.ENSMUSP00000004076,10090.ENSMUSP00000020107,10090.ENSMUSP00000021950,10090.ENSMUSP00000075687,10090.ENSMUSP00000078757,10090.ENSMUSP00000079100,10090.ENSMUSP00000079691,10090.ENSMUSP00000083077,10090.ENSMUSP00000098605,10090.ENSMUSP00000103197,10090.ENSMUSP00000112145,10090.ENSMUSP00000119303,10090.ENSMUSP00000147497	Grm3,Atp2b1,Dbn1,Gria3,Ntrk2,Slc1a2,Atp1a3,Atp1a2,Atp2b2,Lpar1,Hpca,Numb,Slc8a2
TISSUES	BTO:0000345	Digestive gland	30	1984	0.28	0.28	0.0423	10090.ENSMUSP00000025835,10090.ENSMUSP00000026292,10090.ENSMUSP00000028328,10090.ENSMUSP00000029770,10090.ENSMUSP00000030078,10090.ENSMUSP00000030578,10090.ENSMUSP00000031423,10090.ENSMUSP00000031695,10090.ENSMUSP00000033289,10090.ENSMUSP00000033800,10090.ENSMUSP00000034878,10090.ENSMUSP00000040550,10090.ENSMUSP00000048460,10090.ENSMUSP00000052262,10090.ENSMUSP00000061227,10090.ENSMUSP00000065089…	Cpt1a,Huwe1,Entpd2,Abcd3,Hsdl2,Ptp4a2,Atp2a2,Wasl,Stim1,Plp1,Tmem30a,Maob,Fxyd1,Vamp7,Pgm1,Aldh7a1,Dnajc5,Pgrmc1,Mff,Slc1a2,Usp9x,Ubr4,Apoa2,Lrpprc,Myo5a,Numb,Eif4g2,Mapk9,Kpna4,Arfgef3
GO Function	GO:0097718	Disordered domain specific binding	4	37	1.13	0.41	0.0281	10090.ENSMUSP00000007216,10090.ENSMUSP00000099475,10090.ENSMUSP00000116028,10090.ENSMUSP00000130115	Ap2m1,Cltc,Myo5a,Smad2
GO Component	GO:0150034	Distal axon	17	420	0.7	1	2.36e-06	10090.ENSMUSP00000013304,10090.ENSMUSP00000020420,10090.ENSMUSP00000020608,10090.ENSMUSP00000021950,10090.ENSMUSP00000033289,10090.ENSMUSP00000033915,10090.ENSMUSP00000036721,10090.ENSMUSP00000039416,10090.ENSMUSP00000069429,10090.ENSMUSP00000075687,10090.ENSMUSP00000078757,10090.ENSMUSP00000079691,10090.ENSMUSP00000086716,10090.ENSMUSP00000088029,10090.ENSMUSP00000103357,10090.ENSMUSP00000132809…	Atp6v0d1,Ap3d1,Ppp2ca,Dbn1,Stim1,Gpm6a,Atcay,Exoc3,Syp,Gria3,Ntrk2,Atp1a3,Usp9x,Atp5g1,Cyth2,Slc8a1,Slc8a2
COMPARTMENTS	GOCC:0150034	Distal axon	10	354	0.55	0.42	0.0116	10090.ENSMUSP00000020420,10090.ENSMUSP00000020608,10090.ENSMUSP00000021950,10090.ENSMUSP00000033289,10090.ENSMUSP00000033915,10090.ENSMUSP00000069429,10090.ENSMUSP00000075687,10090.ENSMUSP00000078757,10090.ENSMUSP00000079691,10090.ENSMUSP00000086716	Ap3d1,Ppp2ca,Dbn1,Stim1,Gpm6a,Syp,Gria3,Ntrk2,Atp1a3,Usp9x
KEGG	mmu04728	Dopaminergic synapse	10	127	0.99	1.16	5.66e-06	10090.ENSMUSP00000020608,10090.ENSMUSP00000021447,10090.ENSMUSP00000040550,10090.ENSMUSP00000057543,10090.ENSMUSP00000075687,10090.ENSMUSP00000093978,10090.ENSMUSP00000114014,10090.ENSMUSP00000125697,10090.ENSMUSP00000136977,10090.ENSMUSP00000148550	Ppp2ca,Ppp2r5e,Maob,Gnai2,Gria3,Gng3,Gng5,Gng2,Mapk9,Gnao1
WikiPathways	WP5298	Dravet syndrome: Scn1a-A1783V point mutation model	8	72	1.14	1.11	2.41e-05	10090.ENSMUSP00000004076,10090.ENSMUSP00000030398,10090.ENSMUSP00000032476,10090.ENSMUSP00000040550,10090.ENSMUSP00000075687,10090.ENSMUSP00000079100,10090.ENSMUSP00000082489,10090.ENSMUSP00000110158	Grm3,Slc2a1,Slc2a3,Maob,Gria3,Slc1a2,Slc17a7,Gls
Pfam	PF00122	E1-E2 ATPase	8	34	1.47	1.54	9.6e-07	10090.ENSMUSP00000020107,10090.ENSMUSP00000031423,10090.ENSMUSP00000039657,10090.ENSMUSP00000079691,10090.ENSMUSP00000083077,10090.ENSMUSP00000085775,10090.ENSMUSP00000098605,10090.ENSMUSP00000119242	Atp2b1,Atp2a2,Atp1a1,Atp1a3,Atp1a2,Atp2b3,Atp2b2,Atp2b4
GO Component	GO:0005769	Early endosome	13	426	0.58	0.6	0.00095	10090.ENSMUSP00000013304,10090.ENSMUSP00000020420,10090.ENSMUSP00000025357,10090.ENSMUSP00000030578,10090.ENSMUSP00000030797,10090.ENSMUSP00000034131,10090.ENSMUSP00000034396,10090.ENSMUSP00000034878,10090.ENSMUSP00000078757,10090.ENSMUSP00000090130,10090.ENSMUSP00000099953,10090.ENSMUSP00000116028,10090.ENSMUSP00000119303	Atp6v0d1,Ap3d1,Ap3s1,Ptp4a2,Vamp3,Vps35,Mtmr2,Tmem30a,Ntrk2,Vps26a,Ecpas,Myo5a,Numb
COMPARTMENTS	GOCC:0005769	Early endosome	8	263	0.58	0.38	0.0228	10090.ENSMUSP00000013304,10090.ENSMUSP00000030797,10090.ENSMUSP00000034131,10090.ENSMUSP00000034878,10090.ENSMUSP00000078757,10090.ENSMUSP00000090130,10090.ENSMUSP00000116028,10090.ENSMUSP00000119303	Atp6v0d1,Vamp3,Vps35,Tmem30a,Ntrk2,Vps26a,Myo5a,Numb
TISSUES	BTO:0000379	Embryo	27	1447	0.37	0.43	0.0046	10090.ENSMUSP00000018851,10090.ENSMUSP00000020107,10090.ENSMUSP00000020420,10090.ENSMUSP00000021447,10090.ENSMUSP00000021950,10090.ENSMUSP00000026292,10090.ENSMUSP00000030398,10090.ENSMUSP00000031695,10090.ENSMUSP00000033012,10090.ENSMUSP00000034131,10090.ENSMUSP00000034697,10090.ENSMUSP00000039657,10090.ENSMUSP00000045841,10090.ENSMUSP00000061227,10090.ENSMUSP00000072175,10090.ENSMUSP00000073061…	Dync1h1,Atp2b1,Ap3d1,Ppp2r5e,Dbn1,Huwe1,Slc2a1,Wasl,Copb1,Vps35,Slc44a2,Atp1a1,Eprs,Pgm1,Dnajc5,Pgrmc1,Pgd,Mtch1,Nsf,Cltc,Nrd1,Plaa,Gls,Myo5a,Cadm1,Eif4g2,Mapk9
Monarch	MP:0005380	Embryo phenotype	36	2262	0.3	0.38	0.008	10090.ENSMUSP00000001845,10090.ENSMUSP00000002790,10090.ENSMUSP00000004327,10090.ENSMUSP00000013304,10090.ENSMUSP00000018875,10090.ENSMUSP00000019517,10090.ENSMUSP00000020107,10090.ENSMUSP00000020608,10090.ENSMUSP00000021001,10090.ENSMUSP00000021950,10090.ENSMUSP00000026292,10090.ENSMUSP00000030398,10090.ENSMUSP00000030578,10090.ENSMUSP00000030637,10090.ENSMUSP00000031423,10090.ENSMUSP00000031695…	Capns1,Cse1l,G6pdx,Atp6v0d1,Ap2b1,Cops3,Atp2b1,Ppp2ca,Rab10,Dbn1,Huwe1,Slc2a1,Ptp4a2,Ncdn,Atp2a2,Wasl,Arl8b,Slc2a3,Stim1,Scamp5,Eprs,Pgm1,Fam49b,Atp1a2,Usp9x,Vps26a,Ubr4,Atp6v0a1,Lpar1,Nckap1,Lrpprc,Gng5,Numb,Eif4g2,Smad2,Slc8a1
Monarch	MP:0008762	Embryonic lethality	36	1947	0.36	0.52	0.00069	10090.ENSMUSP00000001845,10090.ENSMUSP00000002790,10090.ENSMUSP00000004327,10090.ENSMUSP00000007216,10090.ENSMUSP00000013304,10090.ENSMUSP00000018851,10090.ENSMUSP00000019517,10090.ENSMUSP00000020107,10090.ENSMUSP00000020608,10090.ENSMUSP00000021001,10090.ENSMUSP00000025835,10090.ENSMUSP00000026292,10090.ENSMUSP00000029635,10090.ENSMUSP00000030398,10090.ENSMUSP00000030637,10090.ENSMUSP00000031423…	Capns1,Cse1l,G6pdx,Ap2m1,Atp6v0d1,Dync1h1,Cops3,Atp2b1,Ppp2ca,Rab10,Cpt1a,Huwe1,Gucy1b1,Slc2a1,Ncdn,Atp2a2,Wasl,Slc2a3,Stim1,Vps35,Tmem30a,Naa25,Eprs,Slc27a4,Vps26a,Ubr4,Nsf,Atp6v0a1,Sdhc,Nckap1,Lrpprc,Gng5,Numb,Eif4g2,Smad2,Slc8a1
Monarch	MP:0009850	Embryonic lethality between implantation and placentation	14	459	0.58	0.49	0.0053	10090.ENSMUSP00000002790,10090.ENSMUSP00000018851,10090.ENSMUSP00000019517,10090.ENSMUSP00000020107,10090.ENSMUSP00000020608,10090.ENSMUSP00000021001,10090.ENSMUSP00000029635,10090.ENSMUSP00000030637,10090.ENSMUSP00000031423,10090.ENSMUSP00000032476,10090.ENSMUSP00000033289,10090.ENSMUSP00000107390,10090.ENSMUSP00000107927,10090.ENSMUSP00000130115	Cse1l,Dync1h1,Cops3,Atp2b1,Ppp2ca,Rab10,Gucy1b1,Ncdn,Atp2a2,Slc2a3,Stim1,Nckap1,Lrpprc,Smad2
Monarch	MP:0006206	Embryonic lethality between somite formation and embryo turning	7	98	0.95	0.59	0.0043	10090.ENSMUSP00000018851,10090.ENSMUSP00000019517,10090.ENSMUSP00000021001,10090.ENSMUSP00000031423,10090.ENSMUSP00000033289,10090.ENSMUSP00000107390,10090.ENSMUSP00000107927	Dync1h1,Cops3,Rab10,Atp2a2,Stim1,Nckap1,Lrpprc
Monarch	MP:0011097	Embryonic lethality between somite formation and embryo turning, complete penetrance	6	80	0.97	0.52	0.009	10090.ENSMUSP00000018851,10090.ENSMUSP00000019517,10090.ENSMUSP00000021001,10090.ENSMUSP00000031423,10090.ENSMUSP00000107390,10090.ENSMUSP00000107927	Dync1h1,Cops3,Rab10,Atp2a2,Nckap1,Lrpprc
Monarch	MP:0013292	Embryonic lethality prior to organogenesis	21	950	0.44	0.45	0.0055	10090.ENSMUSP00000002790,10090.ENSMUSP00000007216,10090.ENSMUSP00000013304,10090.ENSMUSP00000018851,10090.ENSMUSP00000019517,10090.ENSMUSP00000020107,10090.ENSMUSP00000020608,10090.ENSMUSP00000021001,10090.ENSMUSP00000029635,10090.ENSMUSP00000030637,10090.ENSMUSP00000031423,10090.ENSMUSP00000032476,10090.ENSMUSP00000033289,10090.ENSMUSP00000038977,10090.ENSMUSP00000045841,10090.ENSMUSP00000099364…	Cse1l,Ap2m1,Atp6v0d1,Dync1h1,Cops3,Atp2b1,Ppp2ca,Rab10,Gucy1b1,Ncdn,Atp2a2,Slc2a3,Stim1,Naa25,Eprs,Nsf,Atp6v0a1,Nckap1,Lrpprc,Eif4g2,Smad2
Monarch	MP:0013293	Embryonic lethality prior to tooth bud stage	23	1068	0.43	0.46	0.004	10090.ENSMUSP00000002790,10090.ENSMUSP00000007216,10090.ENSMUSP00000013304,10090.ENSMUSP00000018851,10090.ENSMUSP00000019517,10090.ENSMUSP00000020107,10090.ENSMUSP00000020608,10090.ENSMUSP00000021001,10090.ENSMUSP00000029635,10090.ENSMUSP00000030637,10090.ENSMUSP00000031423,10090.ENSMUSP00000032476,10090.ENSMUSP00000033289,10090.ENSMUSP00000038977,10090.ENSMUSP00000045841,10090.ENSMUSP00000095433…	Cse1l,Ap2m1,Atp6v0d1,Dync1h1,Cops3,Atp2b1,Ppp2ca,Rab10,Gucy1b1,Ncdn,Atp2a2,Slc2a3,Stim1,Naa25,Eprs,Ubr4,Nsf,Atp6v0a1,Sdhc,Nckap1,Lrpprc,Eif4g2,Smad2
TISSUES	BTO:0000174	Embryonic structure	31	1759	0.34	0.44	0.0036	10090.ENSMUSP00000018851,10090.ENSMUSP00000020107,10090.ENSMUSP00000020420,10090.ENSMUSP00000021447,10090.ENSMUSP00000021950,10090.ENSMUSP00000026292,10090.ENSMUSP00000028328,10090.ENSMUSP00000030398,10090.ENSMUSP00000031695,10090.ENSMUSP00000033012,10090.ENSMUSP00000034131,10090.ENSMUSP00000034697,10090.ENSMUSP00000039657,10090.ENSMUSP00000045841,10090.ENSMUSP00000061227,10090.ENSMUSP00000072175…	Dync1h1,Atp2b1,Ap3d1,Ppp2r5e,Dbn1,Huwe1,Entpd2,Slc2a1,Wasl,Copb1,Vps35,Slc44a2,Atp1a1,Eprs,Pgm1,Dnajc5,Pgrmc1,Pgd,Vps26a,Mtch1,Nsf,Cltc,Nrd1,Arf2,Plaa,Gls,Myo5a,Cadm1,Eif4g2,Mapk9,Myadm
KEGG	mmu04961	Endocrine and other factor-regulated calcium reabsorption	13	58	1.45	2.65	4.17e-12	10090.ENSMUSP00000007216,10090.ENSMUSP00000018875,10090.ENSMUSP00000020107,10090.ENSMUSP00000027863,10090.ENSMUSP00000039657,10090.ENSMUSP00000079691,10090.ENSMUSP00000083077,10090.ENSMUSP00000085775,10090.ENSMUSP00000099475,10090.ENSMUSP00000119242,10090.ENSMUSP00000127842,10090.ENSMUSP00000132809,10090.ENSMUSP00000147497	Ap2m1,Ap2b1,Atp2b1,Atp1b1,Atp1a1,Atp1a3,Atp1a2,Atp2b3,Cltc,Atp2b4,Ap2a1,Slc8a1,Slc8a2
TISSUES	BTO:0001488	Endocrine gland	56	4315	0.21	0.35	0.0084	10090.ENSMUSP00000001845,10090.ENSMUSP00000006128,10090.ENSMUSP00000020107,10090.ENSMUSP00000025835,10090.ENSMUSP00000026292,10090.ENSMUSP00000028328,10090.ENSMUSP00000029770,10090.ENSMUSP00000030078,10090.ENSMUSP00000030578,10090.ENSMUSP00000031423,10090.ENSMUSP00000031695,10090.ENSMUSP00000032196,10090.ENSMUSP00000032476,10090.ENSMUSP00000033289,10090.ENSMUSP00000033800,10090.ENSMUSP00000034396…	Capns1,Rcn1,Atp2b1,Cpt1a,Huwe1,Entpd2,Abcd3,Hsdl2,Ptp4a2,Atp2a2,Wasl,Arl8b,Slc2a3,Stim1,Plp1,Mtmr2,Slc44a2,Tmem30a,Maob,Arl6ip5,Cldn11,Fxyd1,Vamp7,Pgm1,Aldh7a1,Dnajc5,Pgrmc1,Mff,Rtn1,Slc1a2,Atp1a3,Atp1a2,Usp9x,Vps26a,Ubr4,Nsf,Nrd1,Arf2,Lpgat1,Apoa2,Gpm6b,Lrpprc,Satb1,Myo5a,Numb,Cadm1,Eif4g2,Cyfip2,Smad2,Rnf141,Mapk9,Gnas,Kpna4,Myadm,Gnao1,Arfgef3
GO Component	GO:0030139	Endocytic vesicle	10	220	0.75	0.74	0.00034	10090.ENSMUSP00000007216,10090.ENSMUSP00000018875,10090.ENSMUSP00000021001,10090.ENSMUSP00000030797,10090.ENSMUSP00000052262,10090.ENSMUSP00000072136,10090.ENSMUSP00000099475,10090.ENSMUSP00000099953,10090.ENSMUSP00000103197,10090.ENSMUSP00000127842	Ap2m1,Ap2b1,Rab10,Vamp3,Vamp7,Flot2,Cltc,Ecpas,Lpar1,Ap2a1
COMPARTMENTS	GOCC:0030139	Endocytic vesicle	9	190	0.77	0.69	0.00072	10090.ENSMUSP00000002790,10090.ENSMUSP00000007216,10090.ENSMUSP00000018875,10090.ENSMUSP00000030797,10090.ENSMUSP00000052262,10090.ENSMUSP00000072136,10090.ENSMUSP00000099475,10090.ENSMUSP00000103197,10090.ENSMUSP00000127842	Cse1l,Ap2m1,Ap2b1,Vamp3,Vamp7,Flot2,Cltc,Lpar1,Ap2a1
GO Component	GO:0030666	Endocytic vesicle membrane	5	75	0.92	0.55	0.0064	10090.ENSMUSP00000007216,10090.ENSMUSP00000018875,10090.ENSMUSP00000021001,10090.ENSMUSP00000052262,10090.ENSMUSP00000127842	Ap2m1,Ap2b1,Rab10,Vamp7,Ap2a1
COMPARTMENTS	GOCC:0030666	Endocytic vesicle membrane	4	48	1.02	0.49	0.0129	10090.ENSMUSP00000007216,10090.ENSMUSP00000018875,10090.ENSMUSP00000052262,10090.ENSMUSP00000127842	Ap2m1,Ap2b1,Vamp7,Ap2a1
KEGG	mmu04144	Endocytosis	12	250	0.78	0.9	3.66e-05	10090.ENSMUSP00000007216,10090.ENSMUSP00000018875,10090.ENSMUSP00000021001,10090.ENSMUSP00000024123,10090.ENSMUSP00000031695,10090.ENSMUSP00000034131,10090.ENSMUSP00000090130,10090.ENSMUSP00000099475,10090.ENSMUSP00000102622,10090.ENSMUSP00000103357,10090.ENSMUSP00000127842,10090.ENSMUSP00000130115	Ap2m1,Ap2b1,Rab10,Agap3,Wasl,Vps35,Vps26a,Cltc,Arf2,Cyth2,Ap2a1,Smad2
GO Component	GO:0012505	Endomembrane system	77	4360	0.34	0.84	6.27e-11	10090.ENSMUSP00000002790,10090.ENSMUSP00000006027,10090.ENSMUSP00000006128,10090.ENSMUSP00000007216,10090.ENSMUSP00000007236,10090.ENSMUSP00000009727,10090.ENSMUSP00000013304,10090.ENSMUSP00000018851,10090.ENSMUSP00000018875,10090.ENSMUSP00000020107,10090.ENSMUSP00000020315,10090.ENSMUSP00000020420,10090.ENSMUSP00000021001,10090.ENSMUSP00000022197,10090.ENSMUSP00000025357,10090.ENSMUSP00000026292…	Cse1l,Reep5,Rcn1,Ap2m1,Syngr3,Syngr1,Atp6v0d1,Dync1h1,Ap2b1,Atp2b1,Cand1,Ap3d1,Rab10,Scamp1,Ap3s1,Huwe1,Map1lc3a,Nbea,Slc2a1,Ptp4a2,Ncdn,Vamp3,Atp2a2,Golga3,Wasl,Arl8b,Golt1b,Slc2a3,Copb1,Stim1,Praf2,Vps35,Mtmr2,Tmem30a,Cspg5,Scamp5,Sv2a,Naa25,Exoc3,Atp1a1,Arl6ip5,Vamp7,Vapb,Rtn3,Sec61b,Syp,Flot2,Dnajc5,Wdr7,Ndrg4,Pgrmc1,Mff,Rtn1,Ntrk2,Slc27a4,Atp1a3,Slc17a7,Atp1a2,Vps26a,Atp2b2,Nsf,Atp6v0a1,Cltc…
COMPARTMENTS	GOCC:0012505	Endomembrane system	56	2671	0.42	0.91	5.09e-10	10090.ENSMUSP00000006027,10090.ENSMUSP00000006128,10090.ENSMUSP00000007216,10090.ENSMUSP00000007236,10090.ENSMUSP00000009727,10090.ENSMUSP00000013304,10090.ENSMUSP00000018851,10090.ENSMUSP00000018875,10090.ENSMUSP00000020107,10090.ENSMUSP00000020420,10090.ENSMUSP00000021001,10090.ENSMUSP00000022197,10090.ENSMUSP00000025357,10090.ENSMUSP00000029128,10090.ENSMUSP00000029374,10090.ENSMUSP00000030398…	Reep5,Rcn1,Ap2m1,Syngr3,Syngr1,Atp6v0d1,Dync1h1,Ap2b1,Atp2b1,Ap3d1,Rab10,Scamp1,Ap3s1,Map1lc3a,Nbea,Slc2a1,Vamp3,Atp2a2,Golga3,Wasl,Slc2a3,Copb1,Stim1,Vps35,Mtmr2,Tmem30a,Scamp5,Sv2a,Exoc3,Vamp7,Vapb,Rtn3,Sec61b,Syp,Flot2,Dnajc5,Wdr7,Rtn1,Ntrk2,Slc27a4,Slc17a7,Vps26a,Atp2b2,Nsf,Atp6v0a1,Cltc,Ecpas,Arf2,Myo5a,Numb,Cadm1,Sv2b,Ap2a1,Gnas,Kpna4,Pde2a
GO Process	GO:0010256	Endomembrane system organization	14	508	0.54	0.44	0.0095	10090.ENSMUSP00000006027,10090.ENSMUSP00000009727,10090.ENSMUSP00000020420,10090.ENSMUSP00000021001,10090.ENSMUSP00000025357,10090.ENSMUSP00000026292,10090.ENSMUSP00000031423,10090.ENSMUSP00000031695,10090.ENSMUSP00000032196,10090.ENSMUSP00000052262,10090.ENSMUSP00000064699,10090.ENSMUSP00000065810,10090.ENSMUSP00000099475,10090.ENSMUSP00000116028	Reep5,Syngr1,Ap3d1,Rab10,Ap3s1,Huwe1,Atp2a2,Wasl,Arl8b,Vamp7,Vapb,Rtn3,Cltc,Myo5a
GO Component	GO:0071782	Endoplasmic reticulum tubular network	3	26	1.16	0.45	0.0197	10090.ENSMUSP00000006027,10090.ENSMUSP00000021001,10090.ENSMUSP00000033289	Reep5,Rab10,Stim1
COMPARTMENTS	GOCC:0071782	Endoplasmic reticulum tubular network	3	24	1.19	0.46	0.0199	10090.ENSMUSP00000006027,10090.ENSMUSP00000021001,10090.ENSMUSP00000033289	Reep5,Rab10,Stim1
GO Process	GO:0016197	Endosomal transport	8	222	0.65	0.34	0.0419	10090.ENSMUSP00000020420,10090.ENSMUSP00000021001,10090.ENSMUSP00000030797,10090.ENSMUSP00000032196,10090.ENSMUSP00000032372,10090.ENSMUSP00000034131,10090.ENSMUSP00000090130,10090.ENSMUSP00000099475	Ap3d1,Rab10,Vamp3,Arl8b,Golt1b,Vps35,Vps26a,Cltc
GO Component	GO:0005768	Endosome	27	991	0.53	0.87	1.16e-06	10090.ENSMUSP00000013304,10090.ENSMUSP00000020420,10090.ENSMUSP00000021001,10090.ENSMUSP00000022197,10090.ENSMUSP00000025357,10090.ENSMUSP00000029128,10090.ENSMUSP00000030578,10090.ENSMUSP00000030637,10090.ENSMUSP00000030797,10090.ENSMUSP00000032196,10090.ENSMUSP00000033489,10090.ENSMUSP00000034131,10090.ENSMUSP00000034396,10090.ENSMUSP00000034878,10090.ENSMUSP00000035898,10090.ENSMUSP00000039657…	Atp6v0d1,Ap3d1,Rab10,Scamp1,Ap3s1,Map1lc3a,Ptp4a2,Ncdn,Vamp3,Arl8b,Praf2,Vps35,Mtmr2,Tmem30a,Scamp5,Atp1a1,Vamp7,Flot2,Ntrk2,Atp1a2,Vps26a,Cltc,Ecpas,Lpar1,Myo5a,Numb,Gnas
COMPARTMENTS	GOCC:0005768	Endosome	18	647	0.54	0.67	0.00019	10090.ENSMUSP00000013304,10090.ENSMUSP00000020420,10090.ENSMUSP00000021001,10090.ENSMUSP00000022197,10090.ENSMUSP00000029128,10090.ENSMUSP00000030797,10090.ENSMUSP00000034131,10090.ENSMUSP00000034878,10090.ENSMUSP00000035898,10090.ENSMUSP00000052262,10090.ENSMUSP00000072136,10090.ENSMUSP00000078757,10090.ENSMUSP00000090130,10090.ENSMUSP00000099475,10090.ENSMUSP00000099953,10090.ENSMUSP00000116028…	Atp6v0d1,Ap3d1,Rab10,Scamp1,Map1lc3a,Vamp3,Vps35,Tmem30a,Scamp5,Vamp7,Flot2,Ntrk2,Vps26a,Cltc,Ecpas,Myo5a,Numb,Gnas
UniProt Keywords	KW-0967	Endosome	14	542	0.51	0.5	0.0031	10090.ENSMUSP00000021001,10090.ENSMUSP00000022197,10090.ENSMUSP00000030578,10090.ENSMUSP00000032196,10090.ENSMUSP00000033489,10090.ENSMUSP00000034131,10090.ENSMUSP00000034396,10090.ENSMUSP00000035898,10090.ENSMUSP00000052262,10090.ENSMUSP00000072136,10090.ENSMUSP00000078757,10090.ENSMUSP00000090130,10090.ENSMUSP00000099953,10090.ENSMUSP00000103197	Rab10,Scamp1,Ptp4a2,Arl8b,Praf2,Vps35,Mtmr2,Scamp5,Vamp7,Flot2,Ntrk2,Vps26a,Ecpas,Lpar1
GO Component	GO:0010008	Endosome membrane	14	461	0.58	0.64	0.00054	10090.ENSMUSP00000020420,10090.ENSMUSP00000021001,10090.ENSMUSP00000022197,10090.ENSMUSP00000030637,10090.ENSMUSP00000032196,10090.ENSMUSP00000033489,10090.ENSMUSP00000034131,10090.ENSMUSP00000034396,10090.ENSMUSP00000034878,10090.ENSMUSP00000035898,10090.ENSMUSP00000052262,10090.ENSMUSP00000078757,10090.ENSMUSP00000090130,10090.ENSMUSP00000119303	Ap3d1,Rab10,Scamp1,Ncdn,Arl8b,Praf2,Vps35,Mtmr2,Tmem30a,Scamp5,Vamp7,Ntrk2,Vps26a,Numb
Monarch	MP:0009746	Enhanced behavioral response to xenobiotic	5	75	0.92	0.36	0.041	10090.ENSMUSP00000030637,10090.ENSMUSP00000039657,10090.ENSMUSP00000078757,10090.ENSMUSP00000079691,10090.ENSMUSP00000127586	Ncdn,Atp1a1,Ntrk2,Atp1a3,Cyfip2
GO Process	GO:0051234	Establishment of localization	81	3947	0.41	1	8.83e-14	10090.ENSMUSP00000001854,10090.ENSMUSP00000002790,10090.ENSMUSP00000007216,10090.ENSMUSP00000007236,10090.ENSMUSP00000007797,10090.ENSMUSP00000009727,10090.ENSMUSP00000013304,10090.ENSMUSP00000018851,10090.ENSMUSP00000018875,10090.ENSMUSP00000020107,10090.ENSMUSP00000020420,10090.ENSMUSP00000021001,10090.ENSMUSP00000022197,10090.ENSMUSP00000024123,10090.ENSMUSP00000025357,10090.ENSMUSP00000026879…	Slc7a10,Cse1l,Ap2m1,Syngr3,Gabrb2,Syngr1,Atp6v0d1,Dync1h1,Ap2b1,Atp2b1,Ap3d1,Rab10,Scamp1,Agap3,Ap3s1,Gdap1,Atp1b1,Nbea,Abcd3,Slc2a1,Vamp3,Atp2a2,Wasl,Arl8b,Golt1b,Slc2a3,Copb1,Stim1,Praf2,Gpm6a,Vps35,Slc44a2,Tmem30a,Scamp5,Trim46,Sv2a,Exoc3,Tln2,Atp1a1,Arl6ip5,Fxyd1,Vamp7,Slc51b,Vapb,Rtn3,Rap1b,Sec61b,Syp,Flot2,Ndrg4,Gria3,Mff,Ntrk2,Slc27a4,Slc1a2,Atp1a3,mt-Nd3,Txlna,Slc17a7,Atp1a2,Armcx3,Atp2b3…
GO Process	GO:0051649	Establishment of localization in cell	44	1802	0.48	0.92	4.16e-08	10090.ENSMUSP00000002790,10090.ENSMUSP00000007216,10090.ENSMUSP00000009727,10090.ENSMUSP00000013304,10090.ENSMUSP00000018851,10090.ENSMUSP00000018875,10090.ENSMUSP00000020420,10090.ENSMUSP00000021001,10090.ENSMUSP00000022197,10090.ENSMUSP00000024123,10090.ENSMUSP00000025357,10090.ENSMUSP00000026879,10090.ENSMUSP00000029374,10090.ENSMUSP00000029770,10090.ENSMUSP00000030797,10090.ENSMUSP00000031423…	Cse1l,Ap2m1,Syngr1,Atp6v0d1,Dync1h1,Ap2b1,Ap3d1,Rab10,Scamp1,Agap3,Ap3s1,Gdap1,Nbea,Abcd3,Vamp3,Atp2a2,Wasl,Arl8b,Golt1b,Copb1,Stim1,Vps35,Trim46,Sv2a,Exoc3,Vamp7,Vapb,Rap1b,Sec61b,Syp,Flot2,Mff,Slc27a4,Slc1a2,Slc17a7,Armcx3,Vps26a,Atp2b2,Nsf,Cltc,Arf2,Myo5a,Ap2a1,Kpna4
GO Process	GO:0045184	Establishment of protein localization	33	1263	0.51	0.84	2.14e-06	10090.ENSMUSP00000002790,10090.ENSMUSP00000007216,10090.ENSMUSP00000009727,10090.ENSMUSP00000018875,10090.ENSMUSP00000020420,10090.ENSMUSP00000021001,10090.ENSMUSP00000022197,10090.ENSMUSP00000024123,10090.ENSMUSP00000025357,10090.ENSMUSP00000026879,10090.ENSMUSP00000029374,10090.ENSMUSP00000030797,10090.ENSMUSP00000032196,10090.ENSMUSP00000032372,10090.ENSMUSP00000033012,10090.ENSMUSP00000033489…	Cse1l,Ap2m1,Syngr1,Ap2b1,Ap3d1,Rab10,Scamp1,Agap3,Ap3s1,Gdap1,Nbea,Vamp3,Arl8b,Golt1b,Copb1,Praf2,Vps35,Scamp5,Exoc3,Arl6ip5,Vamp7,Sec61b,Mff,Vps26a,Nsf,Cltc,Arf2,Gpm6b,Hk1,Myo5a,Ap2a1,Smad2,Kpna4
GO Process	GO:0061951	Establishment of protein localization to plasma membrane	5	54	1.06	0.5	0.0118	10090.ENSMUSP00000021001,10090.ENSMUSP00000030797,10090.ENSMUSP00000034131,10090.ENSMUSP00000052262,10090.ENSMUSP00000099364	Rab10,Vamp3,Vps35,Vamp7,Nsf
GO Process	GO:0051650	Establishment of vesicle localization	8	168	0.77	0.48	0.0101	10090.ENSMUSP00000018851,10090.ENSMUSP00000020420,10090.ENSMUSP00000025357,10090.ENSMUSP00000031695,10090.ENSMUSP00000036053,10090.ENSMUSP00000039416,10090.ENSMUSP00000052262,10090.ENSMUSP00000116028	Dync1h1,Ap3d1,Ap3s1,Wasl,Trim46,Exoc3,Vamp7,Myo5a
GO Component	GO:0060076	Excitatory synapse	8	80	1.1	1.15	1.3e-05	10090.ENSMUSP00000021950,10090.ENSMUSP00000069429,10090.ENSMUSP00000075687,10090.ENSMUSP00000078757,10090.ENSMUSP00000082489,10090.ENSMUSP00000085775,10090.ENSMUSP00000098605,10090.ENSMUSP00000106851	Dbn1,Syp,Gria3,Ntrk2,Slc17a7,Atp2b3,Atp2b2,Cadm3
COMPARTMENTS	GOCC:0060076	Excitatory synapse	8	81	1.09	1.11	1.97e-05	10090.ENSMUSP00000021950,10090.ENSMUSP00000069429,10090.ENSMUSP00000075687,10090.ENSMUSP00000078757,10090.ENSMUSP00000082489,10090.ENSMUSP00000085775,10090.ENSMUSP00000098605,10090.ENSMUSP00000106851	Dbn1,Syp,Gria3,Ntrk2,Slc17a7,Atp2b3,Atp2b2,Cadm3
GO Process	GO:0006887	Exocytosis	13	252	0.81	0.87	8.15e-05	10090.ENSMUSP00000007236,10090.ENSMUSP00000009727,10090.ENSMUSP00000021001,10090.ENSMUSP00000022197,10090.ENSMUSP00000030797,10090.ENSMUSP00000032196,10090.ENSMUSP00000035898,10090.ENSMUSP00000037576,10090.ENSMUSP00000039416,10090.ENSMUSP00000052262,10090.ENSMUSP00000066238,10090.ENSMUSP00000081285,10090.ENSMUSP00000116028	Syngr3,Syngr1,Rab10,Scamp1,Vamp3,Arl8b,Scamp5,Sv2a,Exoc3,Vamp7,Rap1b,Txlna,Myo5a
UniProt Keywords	KW-0268	Exocytosis	4	68	0.87	0.36	0.0405	10090.ENSMUSP00000035898,10090.ENSMUSP00000039416,10090.ENSMUSP00000052262,10090.ENSMUSP00000081285	Scamp5,Exoc3,Vamp7,Txlna
GO Process	GO:0140115	Export across plasma membrane	8	56	1.25	1.17	2.04e-05	10090.ENSMUSP00000020107,10090.ENSMUSP00000027863,10090.ENSMUSP00000039657,10090.ENSMUSP00000079691,10090.ENSMUSP00000083077,10090.ENSMUSP00000085775,10090.ENSMUSP00000132809,10090.ENSMUSP00000147497	Atp2b1,Atp1b1,Atp1a1,Atp1a3,Atp1a2,Atp2b3,Slc8a1,Slc8a2
GO Process	GO:0140352	Export from cell	23	483	0.77	1.27	3.24e-08	10090.ENSMUSP00000007236,10090.ENSMUSP00000009727,10090.ENSMUSP00000020107,10090.ENSMUSP00000021001,10090.ENSMUSP00000022197,10090.ENSMUSP00000027863,10090.ENSMUSP00000030797,10090.ENSMUSP00000032196,10090.ENSMUSP00000035898,10090.ENSMUSP00000037576,10090.ENSMUSP00000039416,10090.ENSMUSP00000039657,10090.ENSMUSP00000052262,10090.ENSMUSP00000066238,10090.ENSMUSP00000078757,10090.ENSMUSP00000079691…	Syngr3,Syngr1,Atp2b1,Rab10,Scamp1,Atp1b1,Vamp3,Arl8b,Scamp5,Sv2a,Exoc3,Atp1a1,Vamp7,Rap1b,Ntrk2,Atp1a3,Txlna,Atp1a2,Atp2b3,Myo5a,Smad2,Slc8a1,Slc8a2
GO Component	GO:0031234	Extrinsic component of cytoplasmic side of plasma membrane	8	106	0.97	0.94	8.5e-05	10090.ENSMUSP00000031423,10090.ENSMUSP00000043190,10090.ENSMUSP00000057543,10090.ENSMUSP00000093978,10090.ENSMUSP00000114014,10090.ENSMUSP00000125697,10090.ENSMUSP00000140174,10090.ENSMUSP00000148550	Atp2a2,Gna11,Gnai2,Gng3,Gng5,Gng2,Gnas,Gnao1
COMPARTMENTS	GOCC:0031234	Extrinsic component of cytoplasmic side of plasma membrane	7	81	1.03	0.89	0.00019	10090.ENSMUSP00000031423,10090.ENSMUSP00000043190,10090.ENSMUSP00000057543,10090.ENSMUSP00000093978,10090.ENSMUSP00000125697,10090.ENSMUSP00000140174,10090.ENSMUSP00000148550	Atp2a2,Gna11,Gnai2,Gng3,Gng2,Gnas,Gnao1
GO Component	GO:0019898	Extrinsic component of membrane	13	353	0.66	0.74	0.00017	10090.ENSMUSP00000031423,10090.ENSMUSP00000031477,10090.ENSMUSP00000043190,10090.ENSMUSP00000057543,10090.ENSMUSP00000093978,10090.ENSMUSP00000099475,10090.ENSMUSP00000103357,10090.ENSMUSP00000112145,10090.ENSMUSP00000114014,10090.ENSMUSP00000119303,10090.ENSMUSP00000125697,10090.ENSMUSP00000140174,10090.ENSMUSP00000148550	Atp2a2,Golga3,Gna11,Gnai2,Gng3,Cltc,Cyth2,Hpca,Gng5,Numb,Gng2,Gnas,Gnao1
COMPARTMENTS	GOCC:0019898	Extrinsic component of membrane	11	278	0.69	0.69	0.00051	10090.ENSMUSP00000031423,10090.ENSMUSP00000031477,10090.ENSMUSP00000043190,10090.ENSMUSP00000057543,10090.ENSMUSP00000093978,10090.ENSMUSP00000099475,10090.ENSMUSP00000103357,10090.ENSMUSP00000119303,10090.ENSMUSP00000125697,10090.ENSMUSP00000140174,10090.ENSMUSP00000148550	Atp2a2,Golga3,Gna11,Gnai2,Gng3,Cltc,Cyth2,Numb,Gng2,Gnas,Gnao1
GO Component	GO:0019897	Extrinsic component of plasma membrane	10	197	0.8	0.83	0.00014	10090.ENSMUSP00000031423,10090.ENSMUSP00000043190,10090.ENSMUSP00000057543,10090.ENSMUSP00000093978,10090.ENSMUSP00000103357,10090.ENSMUSP00000114014,10090.ENSMUSP00000119303,10090.ENSMUSP00000125697,10090.ENSMUSP00000140174,10090.ENSMUSP00000148550	Atp2a2,Gna11,Gnai2,Gng3,Cyth2,Gng5,Numb,Gng2,Gnas,Gnao1
COMPARTMENTS	GOCC:0019897	Extrinsic component of plasma membrane	9	158	0.85	0.81	0.00022	10090.ENSMUSP00000031423,10090.ENSMUSP00000043190,10090.ENSMUSP00000057543,10090.ENSMUSP00000093978,10090.ENSMUSP00000103357,10090.ENSMUSP00000119303,10090.ENSMUSP00000125697,10090.ENSMUSP00000140174,10090.ENSMUSP00000148550	Atp2a2,Gna11,Gnai2,Gng3,Cyth2,Numb,Gng2,Gnas,Gnao1
TISSUES	BTO:0000439	Eye	13	500	0.51	0.38	0.0199	10090.ENSMUSP00000007236,10090.ENSMUSP00000032476,10090.ENSMUSP00000033800,10090.ENSMUSP00000035898,10090.ENSMUSP00000036721,10090.ENSMUSP00000069429,10090.ENSMUSP00000077594,10090.ENSMUSP00000079691,10090.ENSMUSP00000087611,10090.ENSMUSP00000093978,10090.ENSMUSP00000106851,10090.ENSMUSP00000112145,10090.ENSMUSP00000145120	Syngr3,Slc2a3,Plp1,Scamp5,Atcay,Syp,Rtn1,Atp1a3,Ncald,Gng3,Cadm3,Hpca,Myadm
TISSUES	BTO:0000452	Fibroblast	12	472	0.5	0.32	0.0389	10090.ENSMUSP00000018851,10090.ENSMUSP00000021950,10090.ENSMUSP00000026292,10090.ENSMUSP00000031695,10090.ENSMUSP00000033012,10090.ENSMUSP00000034131,10090.ENSMUSP00000039657,10090.ENSMUSP00000045841,10090.ENSMUSP00000081141,10090.ENSMUSP00000099475,10090.ENSMUSP00000110158,10090.ENSMUSP00000130115	Dync1h1,Dbn1,Huwe1,Wasl,Copb1,Vps35,Atp1a1,Eprs,Pgd,Cltc,Gls,Smad2
GO Component	GO:0030175	Filopodium	6	121	0.79	0.51	0.0076	10090.ENSMUSP00000018851,10090.ENSMUSP00000021950,10090.ENSMUSP00000033915,10090.ENSMUSP00000052262,10090.ENSMUSP00000116028,10090.ENSMUSP00000127842	Dync1h1,Dbn1,Gpm6a,Vamp7,Myo5a,Ap2a1
COMPARTMENTS	GOCC:0030175	Filopodium	6	99	0.88	0.59	0.0038	10090.ENSMUSP00000018851,10090.ENSMUSP00000021950,10090.ENSMUSP00000033915,10090.ENSMUSP00000052262,10090.ENSMUSP00000116028,10090.ENSMUSP00000127842	Dync1h1,Dbn1,Gpm6a,Vamp7,Myo5a,Ap2a1
WikiPathways	WP2841	Focal adhesion: PI3K-Akt-mTOR signaling pathway	10	316	0.6	0.45	0.0102	10090.ENSMUSP00000019615,10090.ENSMUSP00000020608,10090.ENSMUSP00000021001,10090.ENSMUSP00000021447,10090.ENSMUSP00000030398,10090.ENSMUSP00000032476,10090.ENSMUSP00000093978,10090.ENSMUSP00000103197,10090.ENSMUSP00000114014,10090.ENSMUSP00000125697	Cdc37,Ppp2ca,Rab10,Ppp2r5e,Slc2a1,Slc2a3,Gng3,Lpar1,Gng5,Gng2
Reactome	MMU-418594	G alpha (i) signalling events	8	275	0.56	0.33	0.0409	10090.ENSMUSP00000004076,10090.ENSMUSP00000020608,10090.ENSMUSP00000043190,10090.ENSMUSP00000057543,10090.ENSMUSP00000093978,10090.ENSMUSP00000103197,10090.ENSMUSP00000114014,10090.ENSMUSP00000125697	Grm3,Ppp2ca,Gna11,Gnai2,Gng3,Lpar1,Gng5,Gng2
Reactome	MMU-8964315	G beta:gamma signalling through BTK	3	18	1.32	0.49	0.015	10090.ENSMUSP00000093978,10090.ENSMUSP00000114014,10090.ENSMUSP00000125697	Gng3,Gng5,Gng2
Reactome	MMU-8964616	G beta:gamma signalling through CDC42	3	20	1.27	0.47	0.0184	10090.ENSMUSP00000093978,10090.ENSMUSP00000114014,10090.ENSMUSP00000125697	Gng3,Gng5,Gng2
Reactome	MMU-392451	G beta:gamma signalling through PI3Kgamma	3	25	1.18	0.41	0.0301	10090.ENSMUSP00000093978,10090.ENSMUSP00000114014,10090.ENSMUSP00000125697	Gng3,Gng5,Gng2
Reactome	MMU-418217	G beta:gamma signalling through PLC beta	3	20	1.27	0.47	0.0184	10090.ENSMUSP00000093978,10090.ENSMUSP00000114014,10090.ENSMUSP00000125697	Gng3,Gng5,Gng2
SMART	SM00275	G protein alpha subunit	4	16	1.49	0.64	0.0046	10090.ENSMUSP00000043190,10090.ENSMUSP00000057543,10090.ENSMUSP00000140174,10090.ENSMUSP00000148550	Gna11,Gnai2,Gnas,Gnao1
InterPro	IPR011025	G protein alpha subunit, helical insertion	4	16	1.49	0.6	0.0066	10090.ENSMUSP00000043190,10090.ENSMUSP00000057543,10090.ENSMUSP00000140174,10090.ENSMUSP00000148550	Gna11,Gnai2,Gnas,Gnao1
WikiPathways	WP232	G protein signaling pathways	6	89	0.92	0.56	0.0056	10090.ENSMUSP00000043190,10090.ENSMUSP00000057543,10090.ENSMUSP00000093978,10090.ENSMUSP00000114014,10090.ENSMUSP00000140174,10090.ENSMUSP00000148550	Gna11,Gnai2,Gng3,Gng5,Gnas,Gnao1
Reactome	MMU-977443	GABA receptor activation	5	59	1.02	0.57	0.0055	10090.ENSMUSP00000007797,10090.ENSMUSP00000057543,10090.ENSMUSP00000093978,10090.ENSMUSP00000114014,10090.ENSMUSP00000125697	Gabrb2,Gnai2,Gng3,Gng5,Gng2
KEGG	mmu04727	GABAergic synapse	7	87	1	0.87	0.00021	10090.ENSMUSP00000057543,10090.ENSMUSP00000093978,10090.ENSMUSP00000099364,10090.ENSMUSP00000110158,10090.ENSMUSP00000114014,10090.ENSMUSP00000125697,10090.ENSMUSP00000148550	Gnai2,Gng3,Nsf,Gls,Gng5,Gng2,Gnao1
GO Component	GO:0098982	GABA-ergic synapse	6	110	0.83	0.55	0.0049	10090.ENSMUSP00000007797,10090.ENSMUSP00000020107,10090.ENSMUSP00000035058,10090.ENSMUSP00000037576,10090.ENSMUSP00000085775,10090.ENSMUSP00000098605	Gabrb2,Atp2b1,Cspg5,Sv2a,Atp2b3,Atp2b2
COMPARTMENTS	GOCC:0098982	GABA-ergic synapse	5	106	0.77	0.38	0.0289	10090.ENSMUSP00000007797,10090.ENSMUSP00000020107,10090.ENSMUSP00000037576,10090.ENSMUSP00000085775,10090.ENSMUSP00000098605	Gabrb2,Atp2b1,Sv2a,Atp2b3,Atp2b2
TISSUES	BTO:0000497	Ganglion	8	161	0.79	0.52	0.0068	10090.ENSMUSP00000034131,10090.ENSMUSP00000040550,10090.ENSMUSP00000041503,10090.ENSMUSP00000078757,10090.ENSMUSP00000079100,10090.ENSMUSP00000099364,10090.ENSMUSP00000125697,10090.ENSMUSP00000140174	Vps35,Maob,Arl6ip5,Ntrk2,Slc1a2,Nsf,Gng2,Gnas
KEGG	mmu04540	Gap junction	5	84	0.87	0.53	0.0067	10090.ENSMUSP00000001513,10090.ENSMUSP00000029635,10090.ENSMUSP00000043190,10090.ENSMUSP00000057543,10090.ENSMUSP00000103197	Tubb6,Gucy1b1,Gna11,Gnai2,Lpar1
KEGG	mmu04971	Gastric acid secretion	5	69	0.96	0.61	0.0033	10090.ENSMUSP00000027863,10090.ENSMUSP00000039657,10090.ENSMUSP00000057543,10090.ENSMUSP00000079691,10090.ENSMUSP00000083077	Atp1b1,Atp1a1,Gnai2,Atp1a3,Atp1a2
TISSUES	BTO:0000522	Gland	69	5041	0.23	0.49	0.00018	10090.ENSMUSP00000001845,10090.ENSMUSP00000006128,10090.ENSMUSP00000020107,10090.ENSMUSP00000020420,10090.ENSMUSP00000025357,10090.ENSMUSP00000025835,10090.ENSMUSP00000026292,10090.ENSMUSP00000028328,10090.ENSMUSP00000029770,10090.ENSMUSP00000030078,10090.ENSMUSP00000030398,10090.ENSMUSP00000030578,10090.ENSMUSP00000031423,10090.ENSMUSP00000031695,10090.ENSMUSP00000032196,10090.ENSMUSP00000032476…	Capns1,Rcn1,Atp2b1,Ap3d1,Ap3s1,Cpt1a,Huwe1,Entpd2,Abcd3,Hsdl2,Slc2a1,Ptp4a2,Atp2a2,Wasl,Arl8b,Slc2a3,Stim1,Plp1,Gpm6a,Mtmr2,Slc44a2,Tmem30a,Exoc3,Tln2,Maob,Arl6ip5,Cldn11,Gde1,Fxyd1,Vamp7,Pgm1,Slc51b,Aldh7a1,Rap1b,Dnajc5,Pgrmc1,Mff,Rtn1,Slc1a2,Atp1a3,Atp1a2,Usp9x,Ncald,Vps26a,Mtch1,Ubr4,Nsf,Nrd1,Arf2,Lpgat1,Apoa2,Gpm6b,Lrpprc,Gng5,Satb1,Myo5a,Numb,Cadm1,Eif4g2,Cyfip2,Smad2,Slc8a1,Rnf141,Mapk9,Gna…
Reactome	MMU-381676	Glucagon-like Peptide-1 (GLP1) regulates insulin secretion	4	32	1.19	0.58	0.0061	10090.ENSMUSP00000093978,10090.ENSMUSP00000114014,10090.ENSMUSP00000125697,10090.ENSMUSP00000140174	Gng3,Gng5,Gng2,Gnas
Reactome	MMU-420092	Glucagon-type ligand receptors	4	33	1.18	0.57	0.0066	10090.ENSMUSP00000093978,10090.ENSMUSP00000114014,10090.ENSMUSP00000125697,10090.ENSMUSP00000140174	Gng3,Gng5,Gng2,Gnas
GO Function	GO:0005536	Glucose binding	3	14	1.43	0.43	0.0281	10090.ENSMUSP00000004327,10090.ENSMUSP00000032476,10090.ENSMUSP00000111946	G6pdx,Slc2a3,Hk1
COMPARTMENTS	GOCC:1990350	Glucose transporter complex	3	11	1.53	0.67	0.0034	10090.ENSMUSP00000030398,10090.ENSMUSP00000032476,10090.ENSMUSP00000111946	Slc2a1,Slc2a3,Hk1
Reactome	MMU-210500	Glutamate Neurotransmitter Release Cycle	4	24	1.32	0.67	0.003	10090.ENSMUSP00000041503,10090.ENSMUSP00000079100,10090.ENSMUSP00000082489,10090.ENSMUSP00000110158	Arl6ip5,Slc1a2,Slc17a7,Gls
GO Component	GO:0098978	Glutamatergic synapse	23	522	0.74	1.31	4.21e-09	10090.ENSMUSP00000004076,10090.ENSMUSP00000007216,10090.ENSMUSP00000018875,10090.ENSMUSP00000020107,10090.ENSMUSP00000020420,10090.ENSMUSP00000021950,10090.ENSMUSP00000029635,10090.ENSMUSP00000031695,10090.ENSMUSP00000033915,10090.ENSMUSP00000034131,10090.ENSMUSP00000035058,10090.ENSMUSP00000037576,10090.ENSMUSP00000072136,10090.ENSMUSP00000075687,10090.ENSMUSP00000078757,10090.ENSMUSP00000079100…	Grm3,Ap2m1,Ap2b1,Atp2b1,Ap3d1,Dbn1,Gucy1b1,Wasl,Gpm6a,Vps35,Cspg5,Sv2a,Flot2,Gria3,Ntrk2,Slc1a2,Atp2b3,Atp2b2,Hpca,Myo5a,Atp2b4,Numb,Cadm1
KEGG	mmu04724	Glutamatergic synapse	10	111	1.05	1.27	2.18e-06	10090.ENSMUSP00000004076,10090.ENSMUSP00000057543,10090.ENSMUSP00000075687,10090.ENSMUSP00000079100,10090.ENSMUSP00000082489,10090.ENSMUSP00000093978,10090.ENSMUSP00000110158,10090.ENSMUSP00000114014,10090.ENSMUSP00000125697,10090.ENSMUSP00000148550	Grm3,Gnai2,Gria3,Slc1a2,Slc17a7,Gng3,Gls,Gng5,Gng2,Gnao1
GO Process	GO:0006749	Glutathione metabolic process	5	80	0.89	0.35	0.0455	10090.ENSMUSP00000004327,10090.ENSMUSP00000026879,10090.ENSMUSP00000029131,10090.ENSMUSP00000041503,10090.ENSMUSP00000079100	G6pdx,Gdap1,Ggt7,Arl6ip5,Slc1a2
UniProt Keywords	KW-0318	Glutathionylation	2	8	1.49	0.38	0.0407	10090.ENSMUSP00000027863,10090.ENSMUSP00000048460	Atp1b1,Fxyd1
GO Component	GO:0005794	Golgi apparatus	31	1581	0.39	0.61	8.73e-05	10090.ENSMUSP00000020315,10090.ENSMUSP00000020420,10090.ENSMUSP00000021001,10090.ENSMUSP00000022197,10090.ENSMUSP00000025357,10090.ENSMUSP00000026292,10090.ENSMUSP00000029374,10090.ENSMUSP00000030398,10090.ENSMUSP00000031477,10090.ENSMUSP00000031695,10090.ENSMUSP00000032372,10090.ENSMUSP00000033012,10090.ENSMUSP00000034878,10090.ENSMUSP00000035058,10090.ENSMUSP00000035898,10090.ENSMUSP00000038977…	Cand1,Ap3d1,Rab10,Scamp1,Ap3s1,Huwe1,Nbea,Slc2a1,Golga3,Wasl,Golt1b,Copb1,Tmem30a,Cspg5,Scamp5,Naa25,Exoc3,Atp1a1,Vamp7,Vapb,Rtn3,Dnajc5,Rtn1,Atp1a3,Nsf,Atp6v0a1,Cltc,Arf2,Myo5a,Gnas,Pde2a
COMPARTMENTS	GOCC:0005794	Golgi apparatus	16	751	0.42	0.42	0.0077	10090.ENSMUSP00000020420,10090.ENSMUSP00000021001,10090.ENSMUSP00000025357,10090.ENSMUSP00000029374,10090.ENSMUSP00000030398,10090.ENSMUSP00000031477,10090.ENSMUSP00000031695,10090.ENSMUSP00000033012,10090.ENSMUSP00000035898,10090.ENSMUSP00000052262,10090.ENSMUSP00000064699,10090.ENSMUSP00000099364,10090.ENSMUSP00000102622,10090.ENSMUSP00000116028,10090.ENSMUSP00000140174,10090.ENSMUSP00000147553	Ap3d1,Rab10,Ap3s1,Nbea,Slc2a1,Golga3,Wasl,Copb1,Scamp5,Vamp7,Vapb,Nsf,Arf2,Myo5a,Gnas,Pde2a
UniProt Keywords	KW-0333	Golgi apparatus	15	827	0.35	0.29	0.0444	10090.ENSMUSP00000020420,10090.ENSMUSP00000021001,10090.ENSMUSP00000022197,10090.ENSMUSP00000025357,10090.ENSMUSP00000031477,10090.ENSMUSP00000032372,10090.ENSMUSP00000033012,10090.ENSMUSP00000034878,10090.ENSMUSP00000035058,10090.ENSMUSP00000035898,10090.ENSMUSP00000039416,10090.ENSMUSP00000052262,10090.ENSMUSP00000065810,10090.ENSMUSP00000077594,10090.ENSMUSP00000102622	Ap3d1,Rab10,Scamp1,Ap3s1,Golga3,Golt1b,Copb1,Tmem30a,Cspg5,Scamp5,Exoc3,Vamp7,Rtn3,Rtn1,Arf2
GO Component	GO:0098791	Golgi apparatus subcompartment	10	366	0.53	0.42	0.0119	10090.ENSMUSP00000020420,10090.ENSMUSP00000021001,10090.ENSMUSP00000022197,10090.ENSMUSP00000025357,10090.ENSMUSP00000029374,10090.ENSMUSP00000031477,10090.ENSMUSP00000035898,10090.ENSMUSP00000052262,10090.ENSMUSP00000099364,10090.ENSMUSP00000140174	Ap3d1,Rab10,Scamp1,Ap3s1,Nbea,Golga3,Scamp5,Vamp7,Nsf,Gnas
COMPARTMENTS	GOCC:0098791	Golgi apparatus subcompartment	9	239	0.67	0.55	0.0034	10090.ENSMUSP00000020420,10090.ENSMUSP00000021001,10090.ENSMUSP00000025357,10090.ENSMUSP00000029374,10090.ENSMUSP00000031477,10090.ENSMUSP00000035898,10090.ENSMUSP00000052262,10090.ENSMUSP00000099364,10090.ENSMUSP00000140174	Ap3d1,Rab10,Ap3s1,Nbea,Golga3,Scamp5,Vamp7,Nsf,Gnas
GO Process	GO:0043001	Golgi to plasma membrane protein transport	4	32	1.19	0.46	0.0185	10090.ENSMUSP00000021001,10090.ENSMUSP00000030797,10090.ENSMUSP00000052262,10090.ENSMUSP00000099364	Rab10,Vamp3,Vamp7,Nsf
GO Process	GO:0048193	Golgi vesicle transport	11	270	0.71	0.57	0.0028	10090.ENSMUSP00000020420,10090.ENSMUSP00000021001,10090.ENSMUSP00000025357,10090.ENSMUSP00000029374,10090.ENSMUSP00000030797,10090.ENSMUSP00000032372,10090.ENSMUSP00000033012,10090.ENSMUSP00000052262,10090.ENSMUSP00000064699,10090.ENSMUSP00000099364,10090.ENSMUSP00000116028	Ap3d1,Rab10,Ap3s1,Nbea,Vamp3,Golt1b,Copb1,Vamp7,Vapb,Nsf,Myo5a
Reactome	MMU-9634597	GPER1 signaling	4	29	1.24	0.61	0.005	10090.ENSMUSP00000093978,10090.ENSMUSP00000114014,10090.ENSMUSP00000125697,10090.ENSMUSP00000140174	Gng3,Gng5,Gng2,Gnas
Reactome	MMU-202040	G-protein activation	4	24	1.32	0.67	0.003	10090.ENSMUSP00000043190,10090.ENSMUSP00000093978,10090.ENSMUSP00000114014,10090.ENSMUSP00000125697	Gna11,Gng3,Gng5,Gng2
GO Function	GO:0031683	G-protein beta/gamma-subunit complex binding	4	25	1.3	0.55	0.0087	10090.ENSMUSP00000043190,10090.ENSMUSP00000057543,10090.ENSMUSP00000140174,10090.ENSMUSP00000148550	Gna11,Gnai2,Gnas,Gnao1
GO Function	GO:0031681	G-protein beta-subunit binding	4	29	1.24	0.5	0.0138	10090.ENSMUSP00000093978,10090.ENSMUSP00000114014,10090.ENSMUSP00000125697,10090.ENSMUSP00000140174	Gng3,Gng5,Gng2,Gnas
GO Component	GO:0030426	Growth cone	8	240	0.62	0.44	0.0116	10090.ENSMUSP00000021950,10090.ENSMUSP00000033289,10090.ENSMUSP00000033915,10090.ENSMUSP00000036721,10090.ENSMUSP00000039416,10090.ENSMUSP00000078757,10090.ENSMUSP00000086716,10090.ENSMUSP00000103357	Dbn1,Stim1,Gpm6a,Atcay,Exoc3,Ntrk2,Usp9x,Cyth2
Monarch	MP:0005378	Growth/size/body region phenotype	75	4676	0.3	0.69	1.07e-07	10090.ENSMUSP00000001845,10090.ENSMUSP00000001854,10090.ENSMUSP00000002790,10090.ENSMUSP00000004327,10090.ENSMUSP00000013304,10090.ENSMUSP00000018851,10090.ENSMUSP00000018875,10090.ENSMUSP00000019517,10090.ENSMUSP00000020107,10090.ENSMUSP00000020420,10090.ENSMUSP00000020608,10090.ENSMUSP00000021001,10090.ENSMUSP00000021950,10090.ENSMUSP00000026292,10090.ENSMUSP00000027863,10090.ENSMUSP00000029374…	Capns1,Slc7a10,Cse1l,G6pdx,Atp6v0d1,Dync1h1,Ap2b1,Cops3,Atp2b1,Ap3d1,Ppp2ca,Rab10,Dbn1,Huwe1,Atp1b1,Nbea,Tspan2,Abcd3,Hsdl2,Slc2a1,Ptp4a2,Atp2a2,Wasl,Arl8b,Golt1b,Slc2a3,Stim1,Plp1,Slc44a2,Tmem30a,Scamp5,Atcay,Sv2a,Exoc3,Gna11,Eprs,Elmod1,Fxyd1,Pgm1,Slc51b,Rap1b,Fam49b,Dnajc5,Ntrk2,Slc27a4,Slc1a2,Atp1a3,Slc17a7,Atp1a2,Usp9x,Ncald,Vps26a,Gng3,Ubr4,Atp2b2,Nsf,Atp6v0a1,Nrd1,Arf2,Lpar1,Lpgat1,Sdhc,Lr…
GO Function	GO:0005525	GTP binding	11	383	0.55	0.36	0.0287	10090.ENSMUSP00000001513,10090.ENSMUSP00000021001,10090.ENSMUSP00000024123,10090.ENSMUSP00000029635,10090.ENSMUSP00000032196,10090.ENSMUSP00000043190,10090.ENSMUSP00000057543,10090.ENSMUSP00000066238,10090.ENSMUSP00000102622,10090.ENSMUSP00000140174,10090.ENSMUSP00000148550	Tubb6,Rab10,Agap3,Gucy1b1,Arl8b,Gna11,Gnai2,Rap1b,Arf2,Gnas,Gnao1
GO Function	GO:0003924	GTPase activity	11	300	0.66	0.51	0.0052	10090.ENSMUSP00000021001,10090.ENSMUSP00000024123,10090.ENSMUSP00000032196,10090.ENSMUSP00000043190,10090.ENSMUSP00000057543,10090.ENSMUSP00000066238,10090.ENSMUSP00000093978,10090.ENSMUSP00000102622,10090.ENSMUSP00000125697,10090.ENSMUSP00000140174,10090.ENSMUSP00000148550	Rab10,Agap3,Arl8b,Gna11,Gnai2,Rap1b,Gng3,Arf2,Gng2,Gnas,Gnao1
UniProt Keywords	KW-0342	GTP-binding	11	333	0.62	0.56	0.0022	10090.ENSMUSP00000001513,10090.ENSMUSP00000021001,10090.ENSMUSP00000024123,10090.ENSMUSP00000029635,10090.ENSMUSP00000032196,10090.ENSMUSP00000043190,10090.ENSMUSP00000057543,10090.ENSMUSP00000066238,10090.ENSMUSP00000102622,10090.ENSMUSP00000140174,10090.ENSMUSP00000148550	Tubb6,Rab10,Agap3,Gucy1b1,Arl8b,Gna11,Gnai2,Rap1b,Arf2,Gnas,Gnao1
InterPro	IPR001019	Guanine nucleotide binding protein (G-protein), alpha subunit	4	16	1.49	0.6	0.0066	10090.ENSMUSP00000043190,10090.ENSMUSP00000057543,10090.ENSMUSP00000140174,10090.ENSMUSP00000148550	Gna11,Gnai2,Gnas,Gnao1
GO Function	GO:0032561	Guanyl ribonucleotide binding	12	406	0.57	0.42	0.0138	10090.ENSMUSP00000001513,10090.ENSMUSP00000021001,10090.ENSMUSP00000024123,10090.ENSMUSP00000029635,10090.ENSMUSP00000032196,10090.ENSMUSP00000043190,10090.ENSMUSP00000057543,10090.ENSMUSP00000066238,10090.ENSMUSP00000102622,10090.ENSMUSP00000140174,10090.ENSMUSP00000147553,10090.ENSMUSP00000148550	Tubb6,Rab10,Agap3,Gucy1b1,Arl8b,Gna11,Gnai2,Rap1b,Arf2,Gnas,Pde2a,Gnao1
InterPro	IPR023214	HAD superfamily	8	77	1.11	0.9	0.00023	10090.ENSMUSP00000020107,10090.ENSMUSP00000031423,10090.ENSMUSP00000039657,10090.ENSMUSP00000079691,10090.ENSMUSP00000083077,10090.ENSMUSP00000085775,10090.ENSMUSP00000098605,10090.ENSMUSP00000119242	Atp2b1,Atp2a2,Atp1a1,Atp1a3,Atp1a2,Atp2b3,Atp2b2,Atp2b4
InterPro	IPR036412	HAD-like superfamily	8	80	1.1	0.87	0.00028	10090.ENSMUSP00000020107,10090.ENSMUSP00000031423,10090.ENSMUSP00000039657,10090.ENSMUSP00000079691,10090.ENSMUSP00000083077,10090.ENSMUSP00000085775,10090.ENSMUSP00000098605,10090.ENSMUSP00000119242	Atp2b1,Atp2a2,Atp1a1,Atp1a3,Atp1a2,Atp2b3,Atp2b2,Atp2b4
Pfam	PF08282	Haloacid dehalogenase-like hydrolase	5	9	1.84	1.23	3.2e-05	10090.ENSMUSP00000020107,10090.ENSMUSP00000031423,10090.ENSMUSP00000085775,10090.ENSMUSP00000098605,10090.ENSMUSP00000119242	Atp2b1,Atp2a2,Atp2b3,Atp2b2,Atp2b4
TISSUES	BTO:0000282	Head	93	3283	0.55	1.53	1.31e-28	10090.ENSMUSP00000001845,10090.ENSMUSP00000001854,10090.ENSMUSP00000004076,10090.ENSMUSP00000004327,10090.ENSMUSP00000006128,10090.ENSMUSP00000007236,10090.ENSMUSP00000007797,10090.ENSMUSP00000009727,10090.ENSMUSP00000013304,10090.ENSMUSP00000018851,10090.ENSMUSP00000020420,10090.ENSMUSP00000021950,10090.ENSMUSP00000024123,10090.ENSMUSP00000025357,10090.ENSMUSP00000025835,10090.ENSMUSP00000026292…	Capns1,Slc7a10,Grm3,G6pdx,Rcn1,Syngr3,Gabrb2,Syngr1,Atp6v0d1,Dync1h1,Ap3d1,Dbn1,Agap3,Ap3s1,Cpt1a,Huwe1,Gdap1,Atp1b1,Entpd2,Map1lc3a,Ggt7,Tspan2,Gucy1b1,Slc2a1,Ptp4a2,Ncdn,Wasl,Arl8b,Slc2a3,Plp1,Gpm6a,Vps35,Slc44a2,Cspg5,Scamp5,Atcay,Sv2a,Exoc3,Tln2,Atp1a1,Maob,Arl6ip5,Cldn11,Elmod1,Gde1,Lancl2,Vamp7,Pgm1,Aldh7a1,Hspa12a,Syp,Flot2,Dnajc5,Wdr7,Ndrg4,Gria3,Rtn1,Ntrk2,Slc27a4,Slc1a2,Atp1a3,Slc17a7,A…
Reactome	MMU-109582	Hemostasis	20	501	0.7	1.04	1.04e-06	10090.ENSMUSP00000001513,10090.ENSMUSP00000020107,10090.ENSMUSP00000020608,10090.ENSMUSP00000021447,10090.ENSMUSP00000031423,10090.ENSMUSP00000043190,10090.ENSMUSP00000057543,10090.ENSMUSP00000066238,10090.ENSMUSP00000066359,10090.ENSMUSP00000085775,10090.ENSMUSP00000087371,10090.ENSMUSP00000093978,10090.ENSMUSP00000098605,10090.ENSMUSP00000114014,10090.ENSMUSP00000119242,10090.ENSMUSP00000125697…	Tubb6,Atp2b1,Ppp2ca,Ppp2r5e,Atp2a2,Gna11,Gnai2,Rap1b,Fam49b,Atp2b3,Dgkg,Gng3,Atp2b2,Gng5,Atp2b4,Gng2,Slc8a1,Gnas,Slc8a2,Pde2a
GO Component	GO:0005834	Heterotrimeric G-protein complex	7	36	1.39	1.47	1.36e-06	10090.ENSMUSP00000043190,10090.ENSMUSP00000057543,10090.ENSMUSP00000093978,10090.ENSMUSP00000114014,10090.ENSMUSP00000125697,10090.ENSMUSP00000140174,10090.ENSMUSP00000148550	Gna11,Gnai2,Gng3,Gng5,Gng2,Gnas,Gnao1
COMPARTMENTS	GOCC:0005834	Heterotrimeric G-protein complex	6	29	1.41	1.27	1.16e-05	10090.ENSMUSP00000043190,10090.ENSMUSP00000057543,10090.ENSMUSP00000093978,10090.ENSMUSP00000125697,10090.ENSMUSP00000140174,10090.ENSMUSP00000148550	Gna11,Gnai2,Gng3,Gng2,Gnas,Gnao1
STRING clusters	CL:9431	Heterotrimeric G-protein complex, and RGS, subdomain 2	7	75	1.07	0.69	0.0019	10090.ENSMUSP00000043190,10090.ENSMUSP00000057543,10090.ENSMUSP00000093978,10090.ENSMUSP00000114014,10090.ENSMUSP00000125697,10090.ENSMUSP00000140174,10090.ENSMUSP00000148550	Gna11,Gnai2,Gng3,Gng5,Gng2,Gnas,Gnao1
Monarch	MP:0005376	Homeostasis/metabolism phenotype	70	5132	0.23	0.47	0.00038	10090.ENSMUSP00000001845,10090.ENSMUSP00000001854,10090.ENSMUSP00000004327,10090.ENSMUSP00000007797,10090.ENSMUSP00000020107,10090.ENSMUSP00000020315,10090.ENSMUSP00000020420,10090.ENSMUSP00000020608,10090.ENSMUSP00000021001,10090.ENSMUSP00000021447,10090.ENSMUSP00000021950,10090.ENSMUSP00000025357,10090.ENSMUSP00000025835,10090.ENSMUSP00000026292,10090.ENSMUSP00000026879,10090.ENSMUSP00000027863…	Capns1,Slc7a10,G6pdx,Gabrb2,Atp2b1,Cand1,Ap3d1,Ppp2ca,Rab10,Ppp2r5e,Dbn1,Ap3s1,Cpt1a,Huwe1,Gdap1,Atp1b1,Gucy1b1,Abcd3,Vamp3,Atp2a2,Golga3,Wasl,Arl8b,Slc2a3,Stim1,Plp1,Vps35,Tmem30a,Scamp5,Exoc3,Maob,Arl6ip5,Gna11,Eprs,Elmod1,Spr,Gnai2,Slc51b,Aldh7a1,Rap1b,Fam49b,Ndrg4,Pgrmc1,Mff,Ntrk2,Slc27a4,Atp1a3,Atp1a2,Ncald,Ubr4,Atp2b2,Nsf,Atp6v0a1,Lpar1,Apoa2,Sdhc,Hk1,Hpca,Numb,Eif4g2,Sphkap,Cyfip2,Ap2a1,Sm…
GO Process	GO:0042592	Homeostatic process	31	1531	0.4	0.55	0.00056	10090.ENSMUSP00000004327,10090.ENSMUSP00000013304,10090.ENSMUSP00000020107,10090.ENSMUSP00000020420,10090.ENSMUSP00000020608,10090.ENSMUSP00000027863,10090.ENSMUSP00000029374,10090.ENSMUSP00000030398,10090.ENSMUSP00000030637,10090.ENSMUSP00000031423,10090.ENSMUSP00000033289,10090.ENSMUSP00000037576,10090.ENSMUSP00000039657,10090.ENSMUSP00000048460,10090.ENSMUSP00000064699,10090.ENSMUSP00000079691…	G6pdx,Atp6v0d1,Atp2b1,Ap3d1,Ppp2ca,Atp1b1,Nbea,Slc2a1,Ncdn,Atp2a2,Stim1,Sv2a,Atp1a1,Fxyd1,Vapb,Atp1a3,Slc17a7,Atp1a2,Atp2b3,Atp2b2,Atp6v0a1,Plaa,Apoa2,Gls,Hk1,Myo5a,Atp2b4,Slc8a1,Gnas,Slc8a2,Adck1
KEGG	mmu05170	Human immunodeficiency virus 1 infection	7	224	0.59	0.38	0.0223	10090.ENSMUSP00000043190,10090.ENSMUSP00000057543,10090.ENSMUSP00000093978,10090.ENSMUSP00000114014,10090.ENSMUSP00000125697,10090.ENSMUSP00000136977,10090.ENSMUSP00000148550	Gna11,Gnai2,Gng3,Gng5,Gng2,Mapk9,Gnao1
KEGG	mmu05016	Huntington disease	11	297	0.66	0.66	0.00066	10090.ENSMUSP00000001513,10090.ENSMUSP00000007216,10090.ENSMUSP00000018875,10090.ENSMUSP00000075687,10090.ENSMUSP00000079100,10090.ENSMUSP00000080998,10090.ENSMUSP00000088029,10090.ENSMUSP00000099475,10090.ENSMUSP00000106968,10090.ENSMUSP00000127842,10090.ENSMUSP00000136977	Tubb6,Ap2m1,Ap2b1,Gria3,Slc1a2,mt-Nd3,Atp5g1,Cltc,Sdhc,Ap2a1,Mapk9
Monarch	MP:0031392	Hypoactivity	21	846	0.49	0.54	0.0015	10090.ENSMUSP00000001854,10090.ENSMUSP00000029374,10090.ENSMUSP00000032196,10090.ENSMUSP00000033800,10090.ENSMUSP00000034131,10090.ENSMUSP00000034878,10090.ENSMUSP00000041503,10090.ENSMUSP00000046191,10090.ENSMUSP00000046371,10090.ENSMUSP00000048111,10090.ENSMUSP00000072175,10090.ENSMUSP00000078971,10090.ENSMUSP00000079691,10090.ENSMUSP00000081285,10090.ENSMUSP00000083077,10090.ENSMUSP00000085775…	Slc7a10,Nbea,Arl8b,Plp1,Vps35,Tmem30a,Arl6ip5,Elmod1,Gde1,Spr,Dnajc5,Slc27a4,Atp1a3,Txlna,Atp1a2,Atp2b3,Plaa,Lpar1,Sdhc,Gnas,Gnao1
Reactome	MMU-168256	Immune System	34	1615	0.42	0.67	2.84e-05	10090.ENSMUSP00000001513,10090.ENSMUSP00000007216,10090.ENSMUSP00000009727,10090.ENSMUSP00000013304,10090.ENSMUSP00000018851,10090.ENSMUSP00000018875,10090.ENSMUSP00000020315,10090.ENSMUSP00000020608,10090.ENSMUSP00000021001,10090.ENSMUSP00000021447,10090.ENSMUSP00000022197,10090.ENSMUSP00000026292,10090.ENSMUSP00000030797,10090.ENSMUSP00000032476,10090.ENSMUSP00000033012,10090.ENSMUSP00000033289…	Tubb6,Ap2m1,Syngr1,Atp6v0d1,Dync1h1,Ap2b1,Cand1,Ppp2ca,Rab10,Ppp2r5e,Scamp1,Huwe1,Vamp3,Slc2a3,Copb1,Stim1,Slc44a2,Tmem30a,Pgm1,Rap1b,Dnajc5,Pgrmc1,Txlna,Ubr4,Atp6v0a1,Cltc,Nckap1,Ube4a,Myo5a,Eif4g2,Cyfip2,Ap2a1,Ube2d2a,Mapk9
Monarch	MP:0001523	Impaired righting response	8	148	0.83	0.54	0.006	10090.ENSMUSP00000031423,10090.ENSMUSP00000036721,10090.ENSMUSP00000072175,10090.ENSMUSP00000078757,10090.ENSMUSP00000098605,10090.ENSMUSP00000116028,10090.ENSMUSP00000140174,10090.ENSMUSP00000148550	Atp2a2,Atcay,Dnajc5,Ntrk2,Atp2b2,Myo5a,Gnas,Gnao1
GO Process	GO:0098739	Import across plasma membrane	9	151	0.87	0.68	0.0012	10090.ENSMUSP00000027863,10090.ENSMUSP00000030398,10090.ENSMUSP00000039657,10090.ENSMUSP00000041503,10090.ENSMUSP00000079100,10090.ENSMUSP00000079691,10090.ENSMUSP00000083077,10090.ENSMUSP00000132809,10090.ENSMUSP00000147497	Atp1b1,Slc2a1,Atp1a1,Arl6ip5,Slc1a2,Atp1a3,Atp1a2,Slc8a1,Slc8a2
GO Process	GO:0098657	Import into cell	11	188	0.86	0.83	0.00018	10090.ENSMUSP00000007236,10090.ENSMUSP00000027863,10090.ENSMUSP00000030398,10090.ENSMUSP00000039657,10090.ENSMUSP00000041503,10090.ENSMUSP00000078971,10090.ENSMUSP00000079100,10090.ENSMUSP00000079691,10090.ENSMUSP00000083077,10090.ENSMUSP00000132809,10090.ENSMUSP00000147497	Syngr3,Atp1b1,Slc2a1,Atp1a1,Arl6ip5,Slc27a4,Slc1a2,Atp1a3,Atp1a2,Slc8a1,Slc8a2
Monarch	MP:0001363	Increased anxiety-related response	12	389	0.59	0.43	0.0119	10090.ENSMUSP00000032196,10090.ENSMUSP00000032476,10090.ENSMUSP00000038977,10090.ENSMUSP00000039657,10090.ENSMUSP00000052262,10090.ENSMUSP00000078757,10090.ENSMUSP00000079691,10090.ENSMUSP00000081285,10090.ENSMUSP00000082489,10090.ENSMUSP00000083077,10090.ENSMUSP00000106480,10090.ENSMUSP00000112145	Arl8b,Slc2a3,Naa25,Atp1a1,Vamp7,Ntrk2,Atp1a3,Txlna,Slc17a7,Atp1a2,Lpgat1,Hpca
Monarch	MP:0020424	Increased kindling response	2	2	2.1	0.4	0.0376	10090.ENSMUSP00000079691,10090.ENSMUSP00000148550	Atp1a3,Gnao1
Monarch	MP:0001488	Increased startle reflex	10	234	0.73	0.53	0.0053	10090.ENSMUSP00000006128,10090.ENSMUSP00000021001,10090.ENSMUSP00000032476,10090.ENSMUSP00000042181,10090.ENSMUSP00000043190,10090.ENSMUSP00000046191,10090.ENSMUSP00000082489,10090.ENSMUSP00000083077,10090.ENSMUSP00000140174,10090.ENSMUSP00000141227	Rcn1,Rab10,Slc2a3,Cldn11,Gna11,Elmod1,Slc17a7,Atp1a2,Gnas,Kpna4
Reactome	MMU-997272	Inhibition of voltage gated Ca2+ channels via Gbeta/gamma subunits	3	29	1.11	0.37	0.0423	10090.ENSMUSP00000093978,10090.ENSMUSP00000114014,10090.ENSMUSP00000125697	Gng3,Gng5,Gng2
Reactome	MMU-168249	Innate Immune System	23	945	0.48	0.63	0.00023	10090.ENSMUSP00000009727,10090.ENSMUSP00000013304,10090.ENSMUSP00000018851,10090.ENSMUSP00000020315,10090.ENSMUSP00000020608,10090.ENSMUSP00000021001,10090.ENSMUSP00000022197,10090.ENSMUSP00000026292,10090.ENSMUSP00000032476,10090.ENSMUSP00000033012,10090.ENSMUSP00000034697,10090.ENSMUSP00000034878,10090.ENSMUSP00000061227,10090.ENSMUSP00000066238,10090.ENSMUSP00000072175,10090.ENSMUSP00000073061…	Syngr1,Atp6v0d1,Dync1h1,Cand1,Ppp2ca,Rab10,Scamp1,Huwe1,Slc2a3,Copb1,Slc44a2,Tmem30a,Pgm1,Rap1b,Dnajc5,Pgrmc1,Ubr4,Atp6v0a1,Nckap1,Myo5a,Cyfip2,Ube2d2a,Mapk9
GO Process	GO:0098659	Inorganic cation import across plasma membrane	6	96	0.89	0.45	0.0169	10090.ENSMUSP00000027863,10090.ENSMUSP00000039657,10090.ENSMUSP00000079691,10090.ENSMUSP00000083077,10090.ENSMUSP00000132809,10090.ENSMUSP00000147497	Atp1b1,Atp1a1,Atp1a3,Atp1a2,Slc8a1,Slc8a2
GO Process	GO:0098662	Inorganic cation transmembrane transport	18	638	0.55	0.57	0.0012	10090.ENSMUSP00000013304,10090.ENSMUSP00000020107,10090.ENSMUSP00000027863,10090.ENSMUSP00000031423,10090.ENSMUSP00000033289,10090.ENSMUSP00000033915,10090.ENSMUSP00000039657,10090.ENSMUSP00000079100,10090.ENSMUSP00000079691,10090.ENSMUSP00000082489,10090.ENSMUSP00000083077,10090.ENSMUSP00000085775,10090.ENSMUSP00000088029,10090.ENSMUSP00000098605,10090.ENSMUSP00000099399,10090.ENSMUSP00000119242…	Atp6v0d1,Atp2b1,Atp1b1,Atp2a2,Stim1,Gpm6a,Atp1a1,Slc1a2,Atp1a3,Slc17a7,Atp1a2,Atp2b3,Atp5g1,Atp2b2,Atp6v0a1,Atp2b4,Slc8a1,Slc8a2
GO Function	GO:0022890	Inorganic cation transmembrane transporter activity	19	571	0.62	0.77	7.09e-05	10090.ENSMUSP00000013304,10090.ENSMUSP00000020107,10090.ENSMUSP00000027863,10090.ENSMUSP00000031423,10090.ENSMUSP00000033289,10090.ENSMUSP00000033915,10090.ENSMUSP00000039657,10090.ENSMUSP00000075687,10090.ENSMUSP00000079100,10090.ENSMUSP00000079691,10090.ENSMUSP00000082489,10090.ENSMUSP00000083077,10090.ENSMUSP00000085775,10090.ENSMUSP00000088029,10090.ENSMUSP00000098605,10090.ENSMUSP00000099399…	Atp6v0d1,Atp2b1,Atp1b1,Atp2a2,Stim1,Gpm6a,Atp1a1,Gria3,Slc1a2,Atp1a3,Slc17a7,Atp1a2,Atp2b3,Atp5g1,Atp2b2,Atp6v0a1,Atp2b4,Slc8a1,Slc8a2
GO Process	GO:0098771	Inorganic ion homeostasis	20	540	0.66	0.88	1.46e-05	10090.ENSMUSP00000013304,10090.ENSMUSP00000020107,10090.ENSMUSP00000027863,10090.ENSMUSP00000031423,10090.ENSMUSP00000033289,10090.ENSMUSP00000037576,10090.ENSMUSP00000039657,10090.ENSMUSP00000048460,10090.ENSMUSP00000064699,10090.ENSMUSP00000079691,10090.ENSMUSP00000082489,10090.ENSMUSP00000083077,10090.ENSMUSP00000085775,10090.ENSMUSP00000098605,10090.ENSMUSP00000099399,10090.ENSMUSP00000116028…	Atp6v0d1,Atp2b1,Atp1b1,Atp2a2,Stim1,Sv2a,Atp1a1,Fxyd1,Vapb,Atp1a3,Slc17a7,Atp1a2,Atp2b3,Atp2b2,Atp6v0a1,Myo5a,Atp2b4,Slc8a1,Gnas,Slc8a2
GO Process	GO:0098660	Inorganic ion transmembrane transport	19	744	0.5	0.53	0.0021	10090.ENSMUSP00000007797,10090.ENSMUSP00000013304,10090.ENSMUSP00000020107,10090.ENSMUSP00000027863,10090.ENSMUSP00000031423,10090.ENSMUSP00000033289,10090.ENSMUSP00000033915,10090.ENSMUSP00000039657,10090.ENSMUSP00000079100,10090.ENSMUSP00000079691,10090.ENSMUSP00000082489,10090.ENSMUSP00000083077,10090.ENSMUSP00000085775,10090.ENSMUSP00000088029,10090.ENSMUSP00000098605,10090.ENSMUSP00000099399…	Gabrb2,Atp6v0d1,Atp2b1,Atp1b1,Atp2a2,Stim1,Gpm6a,Atp1a1,Slc1a2,Atp1a3,Slc17a7,Atp1a2,Atp2b3,Atp5g1,Atp2b2,Atp6v0a1,Atp2b4,Slc8a1,Slc8a2
GO Function	GO:0015318	Inorganic molecular entity transmembrane transporter activity	20	709	0.55	0.64	0.00035	10090.ENSMUSP00000007797,10090.ENSMUSP00000013304,10090.ENSMUSP00000020107,10090.ENSMUSP00000027863,10090.ENSMUSP00000031423,10090.ENSMUSP00000033289,10090.ENSMUSP00000033915,10090.ENSMUSP00000039657,10090.ENSMUSP00000075687,10090.ENSMUSP00000079100,10090.ENSMUSP00000079691,10090.ENSMUSP00000082489,10090.ENSMUSP00000083077,10090.ENSMUSP00000085775,10090.ENSMUSP00000088029,10090.ENSMUSP00000098605…	Gabrb2,Atp6v0d1,Atp2b1,Atp1b1,Atp2a2,Stim1,Gpm6a,Atp1a1,Gria3,Slc1a2,Atp1a3,Slc17a7,Atp1a2,Atp2b3,Atp5g1,Atp2b2,Atp6v0a1,Atp2b4,Slc8a1,Slc8a2
KEGG	mmu04911	Insulin secretion	6	80	0.97	0.73	0.001	10090.ENSMUSP00000027863,10090.ENSMUSP00000030398,10090.ENSMUSP00000039657,10090.ENSMUSP00000043190,10090.ENSMUSP00000079691,10090.ENSMUSP00000083077	Atp1b1,Slc2a1,Atp1a1,Gna11,Atp1a3,Atp1a2
GO Component	GO:0016021	Integral component of membrane	78	6881	0.15	0.37	0.0032	10090.ENSMUSP00000001854,10090.ENSMUSP00000004076,10090.ENSMUSP00000006027,10090.ENSMUSP00000007236,10090.ENSMUSP00000007797,10090.ENSMUSP00000009727,10090.ENSMUSP00000020107,10090.ENSMUSP00000022197,10090.ENSMUSP00000025835,10090.ENSMUSP00000026879,10090.ENSMUSP00000027863,10090.ENSMUSP00000028328,10090.ENSMUSP00000029131,10090.ENSMUSP00000029451,10090.ENSMUSP00000029770,10090.ENSMUSP00000030398…	Slc7a10,Grm3,Reep5,Syngr3,Gabrb2,Syngr1,Atp2b1,Scamp1,Cpt1a,Gdap1,Atp1b1,Entpd2,Ggt7,Tspan2,Abcd3,Slc2a1,Vamp3,Atp2a2,Golt1b,Slc2a3,Stim1,Praf2,Plp1,Gpm6a,Vps35,Slc44a2,Tmem30a,Cspg5,Scamp5,Sv2a,Atp1a1,Maob,Arl6ip5,Cldn11,Gde1,Fxyd1,Vamp7,Slc51b,Vapb,Rtn3,Sec61b,Syp,Tmem65,Pgrmc1,Gria3,Mff,Rtn1,Ntrk2,Slc27a4,Slc1a2,Atp1a3,mt-Nd3,Slc17a7,Atp1a2,Armcx3,Atp2b3,Atp5g1,Mtch1,Ubr4,Atp2b2,Atp6v0a1,Lpar1…
COMPARTMENTS	GOCC:0016021	Integral component of membrane	45	1363	0.61	1.38	8.81e-14	10090.ENSMUSP00000001854,10090.ENSMUSP00000004076,10090.ENSMUSP00000007797,10090.ENSMUSP00000009727,10090.ENSMUSP00000020107,10090.ENSMUSP00000022197,10090.ENSMUSP00000025835,10090.ENSMUSP00000026879,10090.ENSMUSP00000030398,10090.ENSMUSP00000030797,10090.ENSMUSP00000031423,10090.ENSMUSP00000032476,10090.ENSMUSP00000033289,10090.ENSMUSP00000033800,10090.ENSMUSP00000033915,10090.ENSMUSP00000034131…	Slc7a10,Grm3,Gabrb2,Syngr1,Atp2b1,Scamp1,Cpt1a,Gdap1,Slc2a1,Vamp3,Atp2a2,Slc2a3,Stim1,Plp1,Gpm6a,Vps35,Cspg5,Scamp5,Sv2a,Atp1a1,Cldn11,Fxyd1,Vamp7,Slc51b,Syp,Gria3,Mff,Ntrk2,Slc1a2,Atp1a3,mt-Nd3,Slc17a7,Atp1a2,Armcx3,Atp2b3,Atp5g1,Atp2b2,Atp6v0a1,Lpar1,Cadm3,Atp2b4,Cadm1,Sv2b,Slc8a1,Slc8a2
GO Component	GO:0032592	Integral component of mitochondrial membrane	6	86	0.94	0.68	0.0016	10090.ENSMUSP00000025835,10090.ENSMUSP00000026879,10090.ENSMUSP00000077446,10090.ENSMUSP00000084097,10090.ENSMUSP00000147497,10090.ENSMUSP00000152821	Cpt1a,Gdap1,Mff,Armcx3,Slc8a2,Adck1
COMPARTMENTS	GOCC:0032592	Integral component of mitochondrial membrane	5	71	0.94	0.55	0.0066	10090.ENSMUSP00000025835,10090.ENSMUSP00000026879,10090.ENSMUSP00000077446,10090.ENSMUSP00000084097,10090.ENSMUSP00000147497	Cpt1a,Gdap1,Mff,Armcx3,Slc8a2
GO Component	GO:0031307	Integral component of mitochondrial outer membrane	4	26	1.28	0.73	0.0016	10090.ENSMUSP00000025835,10090.ENSMUSP00000026879,10090.ENSMUSP00000077446,10090.ENSMUSP00000084097	Cpt1a,Gdap1,Mff,Armcx3
COMPARTMENTS	GOCC:0031307	Integral component of mitochondrial outer membrane	3	20	1.27	0.51	0.0129	10090.ENSMUSP00000025835,10090.ENSMUSP00000026879,10090.ENSMUSP00000084097	Cpt1a,Gdap1,Armcx3
GO Component	GO:0031301	Integral component of organelle membrane	18	396	0.75	1.16	2.33e-07	10090.ENSMUSP00000009727,10090.ENSMUSP00000020107,10090.ENSMUSP00000022197,10090.ENSMUSP00000025835,10090.ENSMUSP00000026879,10090.ENSMUSP00000030797,10090.ENSMUSP00000033289,10090.ENSMUSP00000035898,10090.ENSMUSP00000037576,10090.ENSMUSP00000052262,10090.ENSMUSP00000069429,10090.ENSMUSP00000077446,10090.ENSMUSP00000082489,10090.ENSMUSP00000084097,10090.ENSMUSP00000099399,10090.ENSMUSP00000127245…	Syngr1,Atp2b1,Scamp1,Cpt1a,Gdap1,Vamp3,Stim1,Scamp5,Sv2a,Vamp7,Syp,Mff,Slc17a7,Armcx3,Atp6v0a1,Sv2b,Slc8a2,Adck1
COMPARTMENTS	GOCC:0031301	Integral component of organelle membrane	17	298	0.85	1.36	3.36e-08	10090.ENSMUSP00000009727,10090.ENSMUSP00000020107,10090.ENSMUSP00000022197,10090.ENSMUSP00000025835,10090.ENSMUSP00000026879,10090.ENSMUSP00000030797,10090.ENSMUSP00000033289,10090.ENSMUSP00000035898,10090.ENSMUSP00000037576,10090.ENSMUSP00000052262,10090.ENSMUSP00000069429,10090.ENSMUSP00000077446,10090.ENSMUSP00000082489,10090.ENSMUSP00000084097,10090.ENSMUSP00000099399,10090.ENSMUSP00000127245…	Syngr1,Atp2b1,Scamp1,Cpt1a,Gdap1,Vamp3,Stim1,Scamp5,Sv2a,Vamp7,Syp,Mff,Slc17a7,Armcx3,Atp6v0a1,Sv2b,Slc8a2
GO Component	GO:0005887	Integral component of plasma membrane	29	1744	0.32	0.44	0.0025	10090.ENSMUSP00000001854,10090.ENSMUSP00000004076,10090.ENSMUSP00000007797,10090.ENSMUSP00000020107,10090.ENSMUSP00000027863,10090.ENSMUSP00000029451,10090.ENSMUSP00000030398,10090.ENSMUSP00000032476,10090.ENSMUSP00000033289,10090.ENSMUSP00000033800,10090.ENSMUSP00000033915,10090.ENSMUSP00000035058,10090.ENSMUSP00000039657,10090.ENSMUSP00000042181,10090.ENSMUSP00000046371,10090.ENSMUSP00000048460…	Slc7a10,Grm3,Gabrb2,Atp2b1,Atp1b1,Tspan2,Slc2a1,Slc2a3,Stim1,Plp1,Gpm6a,Cspg5,Atp1a1,Cldn11,Gde1,Fxyd1,Gria3,Ntrk2,Slc1a2,Atp1a3,Atp1a2,Atp2b3,Atp2b2,Lpar1,Cadm3,Atp2b4,Cadm1,Slc8a1,Slc8a2
COMPARTMENTS	GOCC:0005887	Integral component of plasma membrane	26	796	0.61	1.04	9.34e-08	10090.ENSMUSP00000001854,10090.ENSMUSP00000004076,10090.ENSMUSP00000007797,10090.ENSMUSP00000020107,10090.ENSMUSP00000030398,10090.ENSMUSP00000032476,10090.ENSMUSP00000033289,10090.ENSMUSP00000033800,10090.ENSMUSP00000033915,10090.ENSMUSP00000035058,10090.ENSMUSP00000039657,10090.ENSMUSP00000042181,10090.ENSMUSP00000048460,10090.ENSMUSP00000075687,10090.ENSMUSP00000078757,10090.ENSMUSP00000079100…	Slc7a10,Grm3,Gabrb2,Atp2b1,Slc2a1,Slc2a3,Stim1,Plp1,Gpm6a,Cspg5,Atp1a1,Cldn11,Fxyd1,Gria3,Ntrk2,Slc1a2,Atp1a3,Atp1a2,Atp2b3,Atp2b2,Lpar1,Cadm3,Atp2b4,Cadm1,Slc8a1,Slc8a2
GO Component	GO:0099055	Integral component of postsynaptic membrane	8	173	0.76	0.62	0.0018	10090.ENSMUSP00000004076,10090.ENSMUSP00000007797,10090.ENSMUSP00000035058,10090.ENSMUSP00000075687,10090.ENSMUSP00000098605,10090.ENSMUSP00000124119,10090.ENSMUSP00000132809,10090.ENSMUSP00000147497	Grm3,Gabrb2,Cspg5,Gria3,Atp2b2,Cadm1,Slc8a1,Slc8a2
COMPARTMENTS	GOCC:0099055	Integral component of postsynaptic membrane	8	172	0.76	0.61	0.0022	10090.ENSMUSP00000004076,10090.ENSMUSP00000007797,10090.ENSMUSP00000035058,10090.ENSMUSP00000075687,10090.ENSMUSP00000098605,10090.ENSMUSP00000124119,10090.ENSMUSP00000132809,10090.ENSMUSP00000147497	Grm3,Gabrb2,Cspg5,Gria3,Atp2b2,Cadm1,Slc8a1,Slc8a2
GO Component	GO:0099059	Integral component of presynaptic active zone membrane	4	29	1.24	0.7	0.0022	10090.ENSMUSP00000020107,10090.ENSMUSP00000033915,10090.ENSMUSP00000098605,10090.ENSMUSP00000119242	Atp2b1,Gpm6a,Atp2b2,Atp2b4
COMPARTMENTS	GOCC:0099059	Integral component of presynaptic active zone membrane	4	29	1.24	0.67	0.0028	10090.ENSMUSP00000020107,10090.ENSMUSP00000033915,10090.ENSMUSP00000098605,10090.ENSMUSP00000119242	Atp2b1,Gpm6a,Atp2b2,Atp2b4
GO Component	GO:0099056	Integral component of presynaptic membrane	11	122	1.05	1.4	3.42e-07	10090.ENSMUSP00000004076,10090.ENSMUSP00000020107,10090.ENSMUSP00000033915,10090.ENSMUSP00000075687,10090.ENSMUSP00000079100,10090.ENSMUSP00000079691,10090.ENSMUSP00000085775,10090.ENSMUSP00000098605,10090.ENSMUSP00000106851,10090.ENSMUSP00000119242,10090.ENSMUSP00000124119	Grm3,Atp2b1,Gpm6a,Gria3,Slc1a2,Atp1a3,Atp2b3,Atp2b2,Cadm3,Atp2b4,Cadm1
COMPARTMENTS	GOCC:0099056	Integral component of presynaptic membrane	11	121	1.05	1.4	3.81e-07	10090.ENSMUSP00000004076,10090.ENSMUSP00000020107,10090.ENSMUSP00000033915,10090.ENSMUSP00000075687,10090.ENSMUSP00000079100,10090.ENSMUSP00000079691,10090.ENSMUSP00000085775,10090.ENSMUSP00000098605,10090.ENSMUSP00000106851,10090.ENSMUSP00000119242,10090.ENSMUSP00000124119	Grm3,Atp2b1,Gpm6a,Gria3,Slc1a2,Atp1a3,Atp2b3,Atp2b2,Cadm3,Atp2b4,Cadm1
GO Component	GO:0099699	Integral component of synaptic membrane	15	232	0.91	1.39	6.06e-08	10090.ENSMUSP00000004076,10090.ENSMUSP00000007797,10090.ENSMUSP00000020107,10090.ENSMUSP00000033915,10090.ENSMUSP00000035058,10090.ENSMUSP00000075687,10090.ENSMUSP00000079100,10090.ENSMUSP00000079691,10090.ENSMUSP00000085775,10090.ENSMUSP00000098605,10090.ENSMUSP00000106851,10090.ENSMUSP00000119242,10090.ENSMUSP00000124119,10090.ENSMUSP00000132809,10090.ENSMUSP00000147497	Grm3,Gabrb2,Atp2b1,Gpm6a,Cspg5,Gria3,Slc1a2,Atp1a3,Atp2b3,Atp2b2,Cadm3,Atp2b4,Cadm1,Slc8a1,Slc8a2
COMPARTMENTS	GOCC:0099699	Integral component of synaptic membrane	15	223	0.92	1.43	4.09e-08	10090.ENSMUSP00000004076,10090.ENSMUSP00000007797,10090.ENSMUSP00000020107,10090.ENSMUSP00000033915,10090.ENSMUSP00000035058,10090.ENSMUSP00000075687,10090.ENSMUSP00000079100,10090.ENSMUSP00000079691,10090.ENSMUSP00000085775,10090.ENSMUSP00000098605,10090.ENSMUSP00000106851,10090.ENSMUSP00000119242,10090.ENSMUSP00000124119,10090.ENSMUSP00000132809,10090.ENSMUSP00000147497	Grm3,Gabrb2,Atp2b1,Gpm6a,Cspg5,Gria3,Slc1a2,Atp1a3,Atp2b3,Atp2b2,Cadm3,Atp2b4,Cadm1,Slc8a1,Slc8a2
GO Component	GO:0030285	Integral component of synaptic vesicle membrane	11	46	1.47	2.44	6.99e-11	10090.ENSMUSP00000009727,10090.ENSMUSP00000020107,10090.ENSMUSP00000022197,10090.ENSMUSP00000030797,10090.ENSMUSP00000035898,10090.ENSMUSP00000037576,10090.ENSMUSP00000052262,10090.ENSMUSP00000069429,10090.ENSMUSP00000082489,10090.ENSMUSP00000099399,10090.ENSMUSP00000127245	Syngr1,Atp2b1,Scamp1,Vamp3,Scamp5,Sv2a,Vamp7,Syp,Slc17a7,Atp6v0a1,Sv2b
COMPARTMENTS	GOCC:0030285	Integral component of synaptic vesicle membrane	11	46	1.47	2.43	7.18e-11	10090.ENSMUSP00000009727,10090.ENSMUSP00000020107,10090.ENSMUSP00000022197,10090.ENSMUSP00000030797,10090.ENSMUSP00000035898,10090.ENSMUSP00000037576,10090.ENSMUSP00000052262,10090.ENSMUSP00000069429,10090.ENSMUSP00000082489,10090.ENSMUSP00000099399,10090.ENSMUSP00000127245	Syngr1,Atp2b1,Scamp1,Vamp3,Scamp5,Sv2a,Vamp7,Syp,Slc17a7,Atp6v0a1,Sv2b
GO Component	GO:0014704	Intercalated disc	9	67	1.22	1.52	3.4e-07	10090.ENSMUSP00000027863,10090.ENSMUSP00000030398,10090.ENSMUSP00000031423,10090.ENSMUSP00000039633,10090.ENSMUSP00000039657,10090.ENSMUSP00000048460,10090.ENSMUSP00000071984,10090.ENSMUSP00000083077,10090.ENSMUSP00000132809	Atp1b1,Slc2a1,Atp2a2,Tln2,Atp1a1,Fxyd1,Tmem65,Atp1a2,Slc8a1
COMPARTMENTS	GOCC:0014704	Intercalated disc	8	64	1.19	1.29	4.08e-06	10090.ENSMUSP00000030398,10090.ENSMUSP00000031423,10090.ENSMUSP00000039633,10090.ENSMUSP00000039657,10090.ENSMUSP00000048460,10090.ENSMUSP00000071984,10090.ENSMUSP00000083077,10090.ENSMUSP00000132809	Slc2a1,Atp2a2,Tln2,Atp1a1,Fxyd1,Tmem65,Atp1a2,Slc8a1
COMPARTMENTS	GOCC:0005622	Intracellular	133	10948	0.18	0.63	1.83e-10	10090.ENSMUSP00000001513,10090.ENSMUSP00000001845,10090.ENSMUSP00000002790,10090.ENSMUSP00000004327,10090.ENSMUSP00000006027,10090.ENSMUSP00000006128,10090.ENSMUSP00000007216,10090.ENSMUSP00000007236,10090.ENSMUSP00000009727,10090.ENSMUSP00000013304,10090.ENSMUSP00000018851,10090.ENSMUSP00000018875,10090.ENSMUSP00000019517,10090.ENSMUSP00000019615,10090.ENSMUSP00000020107,10090.ENSMUSP00000020315…	Tubb6,Capns1,Cse1l,G6pdx,Reep5,Rcn1,Ap2m1,Syngr3,Syngr1,Atp6v0d1,Dync1h1,Ap2b1,Cops3,Cdc37,Atp2b1,Cand1,Ap3d1,Ppp2ca,Rab10,Ppp2r5e,Dbn1,Scamp1,Agap3,Ap3s1,Cpt1a,Huwe1,Gdap1,Map1lc3a,Nbea,Gucy1b1,Abcd3,Hsdl2,Slc2a1,Ptp4a2,Vamp3,Atp2a2,Golga3,Wasl,Arl8b,Slc2a3,Copb1,Stim1,Vps35,Mtmr2,Tmem30a,Cspg5,Scamp5,Trim46,Atcay,Sv2a,Naa25,Exoc3,Maob,Cldn11,Gna11,Shfl,Eprs,Spr,Ttc7b,Lancl2,Vamp7,Gnai2,Pgm1,Ppm…
GO Component	GO:0005622	Intracellular anatomical structure	153	14759	0.11	0.52	5.75e-08	10090.ENSMUSP00000001513,10090.ENSMUSP00000001845,10090.ENSMUSP00000002790,10090.ENSMUSP00000004327,10090.ENSMUSP00000004955,10090.ENSMUSP00000006027,10090.ENSMUSP00000006128,10090.ENSMUSP00000007216,10090.ENSMUSP00000007236,10090.ENSMUSP00000007797,10090.ENSMUSP00000009727,10090.ENSMUSP00000013304,10090.ENSMUSP00000018851,10090.ENSMUSP00000018875,10090.ENSMUSP00000019517,10090.ENSMUSP00000019615…	Tubb6,Capns1,Cse1l,G6pdx,Prpsap2,Reep5,Rcn1,Ap2m1,Syngr3,Gabrb2,Syngr1,Atp6v0d1,Dync1h1,Ap2b1,Cops3,Cdc37,Atp2b1,Cand1,Ap3d1,Ppp2ca,Rab10,Ppp2r5e,Dbn1,Scamp1,Agap3,Ap3s1,Cpt1a,Huwe1,Gdap1,Map1lc3a,Nbea,Tspan2,Gucy1b1,Abcd3,Hsdl2,Slc2a1,Ptp4a2,Ncdn,Vamp3,Atp2a2,Golga3,Wasl,Arl8b,Golt1b,Slc2a3,Copb1,Stim1,Praf2,Vps35,Mtmr2,Slc44a2,Tmem30a,Cspg5,Scamp5,Trim46,Atcay,Sv2a,Naa25,Exoc3,Tln2,Atp1a1,Maob,…
GO Component	GO:0043231	Intracellular membrane-bounded organelle	127	11954	0.12	0.46	2.55e-05	10090.ENSMUSP00000002790,10090.ENSMUSP00000004327,10090.ENSMUSP00000006027,10090.ENSMUSP00000006128,10090.ENSMUSP00000007216,10090.ENSMUSP00000007236,10090.ENSMUSP00000007797,10090.ENSMUSP00000009727,10090.ENSMUSP00000013304,10090.ENSMUSP00000018851,10090.ENSMUSP00000018875,10090.ENSMUSP00000019517,10090.ENSMUSP00000020107,10090.ENSMUSP00000020315,10090.ENSMUSP00000020420,10090.ENSMUSP00000020608…	Cse1l,G6pdx,Reep5,Rcn1,Ap2m1,Syngr3,Gabrb2,Syngr1,Atp6v0d1,Dync1h1,Ap2b1,Cops3,Atp2b1,Cand1,Ap3d1,Ppp2ca,Rab10,Ppp2r5e,Scamp1,Agap3,Ap3s1,Cpt1a,Huwe1,Gdap1,Map1lc3a,Nbea,Tspan2,Abcd3,Hsdl2,Slc2a1,Ptp4a2,Ncdn,Vamp3,Atp2a2,Golga3,Wasl,Arl8b,Golt1b,Slc2a3,Copb1,Stim1,Praf2,Vps35,Mtmr2,Slc44a2,Tmem30a,Cspg5,Scamp5,Atcay,Sv2a,Naa25,Exoc3,Atp1a1,Maob,Arl6ip5,Shfl,Gde1,Dcun1d2,Spr,Lancl2,Vamp7,Gnai2,Ppm…
COMPARTMENTS	GOCC:0043231	Intracellular membrane-bounded organelle	79	7393	0.13	0.29	0.0204	10090.ENSMUSP00000002790,10090.ENSMUSP00000006027,10090.ENSMUSP00000006128,10090.ENSMUSP00000007216,10090.ENSMUSP00000007236,10090.ENSMUSP00000013304,10090.ENSMUSP00000018851,10090.ENSMUSP00000018875,10090.ENSMUSP00000019517,10090.ENSMUSP00000020107,10090.ENSMUSP00000020420,10090.ENSMUSP00000021001,10090.ENSMUSP00000022197,10090.ENSMUSP00000024123,10090.ENSMUSP00000025357,10090.ENSMUSP00000025835…	Cse1l,Reep5,Rcn1,Ap2m1,Syngr3,Atp6v0d1,Dync1h1,Ap2b1,Cops3,Atp2b1,Ap3d1,Rab10,Scamp1,Agap3,Ap3s1,Cpt1a,Gdap1,Map1lc3a,Nbea,Abcd3,Hsdl2,Slc2a1,Vamp3,Atp2a2,Golga3,Wasl,Arl8b,Slc2a3,Copb1,Stim1,Vps35,Mtmr2,Scamp5,Atcay,Sv2a,Maob,Vamp7,Vapb,Aldh7a1,Rtn3,Sec61b,Syp,Flot2,Dnajc5,Pgrmc1,Mff,Rtn1,Ntrk2,Slc27a4,Atp1a3,mt-Nd3,Slc17a7,Armcx3,Atp5g1,Vps26a,Atp2b2,Nsf,Atp6v0a1,Cltc,Arf2,Plaa,Sdhc,Lrpprc,Gls,…
GO Component	GO:0043229	Intracellular organelle	139	13119	0.12	0.5	1.33e-06	10090.ENSMUSP00000001513,10090.ENSMUSP00000002790,10090.ENSMUSP00000004327,10090.ENSMUSP00000006027,10090.ENSMUSP00000006128,10090.ENSMUSP00000007216,10090.ENSMUSP00000007236,10090.ENSMUSP00000007797,10090.ENSMUSP00000009727,10090.ENSMUSP00000013304,10090.ENSMUSP00000018851,10090.ENSMUSP00000018875,10090.ENSMUSP00000019517,10090.ENSMUSP00000020107,10090.ENSMUSP00000020315,10090.ENSMUSP00000020420…	Tubb6,Cse1l,G6pdx,Reep5,Rcn1,Ap2m1,Syngr3,Gabrb2,Syngr1,Atp6v0d1,Dync1h1,Ap2b1,Cops3,Atp2b1,Cand1,Ap3d1,Ppp2ca,Rab10,Ppp2r5e,Dbn1,Scamp1,Agap3,Ap3s1,Cpt1a,Huwe1,Gdap1,Map1lc3a,Nbea,Tspan2,Abcd3,Hsdl2,Slc2a1,Ptp4a2,Ncdn,Vamp3,Atp2a2,Golga3,Wasl,Arl8b,Golt1b,Slc2a3,Copb1,Stim1,Praf2,Vps35,Mtmr2,Slc44a2,Tmem30a,Cspg5,Scamp5,Trim46,Atcay,Sv2a,Naa25,Exoc3,Tln2,Atp1a1,Maob,Arl6ip5,Cldn11,Shfl,Gde1,Dcun…
COMPARTMENTS	GOCC:0043229	Intracellular organelle	100	8917	0.15	0.43	0.00029	10090.ENSMUSP00000001513,10090.ENSMUSP00000002790,10090.ENSMUSP00000004327,10090.ENSMUSP00000006027,10090.ENSMUSP00000006128,10090.ENSMUSP00000007216,10090.ENSMUSP00000007236,10090.ENSMUSP00000009727,10090.ENSMUSP00000013304,10090.ENSMUSP00000018851,10090.ENSMUSP00000018875,10090.ENSMUSP00000019517,10090.ENSMUSP00000020107,10090.ENSMUSP00000020420,10090.ENSMUSP00000020608,10090.ENSMUSP00000021001…	Tubb6,Cse1l,G6pdx,Reep5,Rcn1,Ap2m1,Syngr3,Syngr1,Atp6v0d1,Dync1h1,Ap2b1,Cops3,Atp2b1,Ap3d1,Ppp2ca,Rab10,Dbn1,Scamp1,Agap3,Ap3s1,Cpt1a,Gdap1,Map1lc3a,Nbea,Abcd3,Hsdl2,Slc2a1,Vamp3,Atp2a2,Golga3,Wasl,Arl8b,Slc2a3,Copb1,Stim1,Vps35,Mtmr2,Tmem30a,Cspg5,Scamp5,Trim46,Atcay,Sv2a,Exoc3,Maob,Cldn11,Shfl,Lancl2,Vamp7,Pgm1,Vapb,Aldh7a1,Rtn3,Rap1b,Sec61b,Syp,Flot2,Dnajc5,Wdr7,Pgrmc1,Mff,Rtn1,Ntrk2,Slc27a4,A…
GO Process	GO:0006886	Intracellular protein transport	21	671	0.59	0.76	6.39e-05	10090.ENSMUSP00000002790,10090.ENSMUSP00000007216,10090.ENSMUSP00000009727,10090.ENSMUSP00000018875,10090.ENSMUSP00000020420,10090.ENSMUSP00000021001,10090.ENSMUSP00000024123,10090.ENSMUSP00000025357,10090.ENSMUSP00000026879,10090.ENSMUSP00000029374,10090.ENSMUSP00000033012,10090.ENSMUSP00000034131,10090.ENSMUSP00000067681,10090.ENSMUSP00000077446,10090.ENSMUSP00000090130,10090.ENSMUSP00000099364…	Cse1l,Ap2m1,Syngr1,Ap2b1,Ap3d1,Rab10,Agap3,Ap3s1,Gdap1,Nbea,Copb1,Vps35,Sec61b,Mff,Vps26a,Nsf,Cltc,Arf2,Myo5a,Ap2a1,Kpna4
GO Process	GO:0046907	Intracellular transport	34	1342	0.5	0.82	2.27e-06	10090.ENSMUSP00000002790,10090.ENSMUSP00000007216,10090.ENSMUSP00000009727,10090.ENSMUSP00000013304,10090.ENSMUSP00000018851,10090.ENSMUSP00000018875,10090.ENSMUSP00000020420,10090.ENSMUSP00000021001,10090.ENSMUSP00000024123,10090.ENSMUSP00000025357,10090.ENSMUSP00000026879,10090.ENSMUSP00000029374,10090.ENSMUSP00000029770,10090.ENSMUSP00000030797,10090.ENSMUSP00000031423,10090.ENSMUSP00000031695…	Cse1l,Ap2m1,Syngr1,Atp6v0d1,Dync1h1,Ap2b1,Ap3d1,Rab10,Agap3,Ap3s1,Gdap1,Nbea,Abcd3,Vamp3,Atp2a2,Wasl,Arl8b,Golt1b,Copb1,Vps35,Trim46,Vamp7,Vapb,Sec61b,Flot2,Mff,Armcx3,Vps26a,Nsf,Cltc,Arf2,Myo5a,Ap2a1,Kpna4
GO Component	GO:0031224	Intrinsic component of membrane	82	7057	0.16	0.41	0.00086	10090.ENSMUSP00000001854,10090.ENSMUSP00000004076,10090.ENSMUSP00000006027,10090.ENSMUSP00000007236,10090.ENSMUSP00000007797,10090.ENSMUSP00000009727,10090.ENSMUSP00000020107,10090.ENSMUSP00000021001,10090.ENSMUSP00000022197,10090.ENSMUSP00000025835,10090.ENSMUSP00000026879,10090.ENSMUSP00000027863,10090.ENSMUSP00000028328,10090.ENSMUSP00000029131,10090.ENSMUSP00000029451,10090.ENSMUSP00000029770…	Slc7a10,Grm3,Reep5,Syngr3,Gabrb2,Syngr1,Atp2b1,Rab10,Scamp1,Cpt1a,Gdap1,Atp1b1,Entpd2,Ggt7,Tspan2,Abcd3,Slc2a1,Vamp3,Atp2a2,Golt1b,Slc2a3,Stim1,Praf2,Plp1,Gpm6a,Vps35,Slc44a2,Tmem30a,Cspg5,Scamp5,Sv2a,Atp1a1,Maob,Arl6ip5,Cldn11,Gde1,Fxyd1,Vamp7,Slc51b,Vapb,Rtn3,Sec61b,Syp,Tmem65,Flot2,Dnajc5,Pgrmc1,Gria3,Mff,Rtn1,Ntrk2,Slc27a4,Slc1a2,Atp1a3,mt-Nd3,Slc17a7,Atp1a2,Armcx3,Atp2b3,Atp5g1,Mtch1,Ubr4,At…
COMPARTMENTS	GOCC:0031224	Intrinsic component of membrane	49	1495	0.61	1.42	5.62e-15	10090.ENSMUSP00000001854,10090.ENSMUSP00000004076,10090.ENSMUSP00000007797,10090.ENSMUSP00000009727,10090.ENSMUSP00000020107,10090.ENSMUSP00000021001,10090.ENSMUSP00000022197,10090.ENSMUSP00000025835,10090.ENSMUSP00000026879,10090.ENSMUSP00000030398,10090.ENSMUSP00000030797,10090.ENSMUSP00000031423,10090.ENSMUSP00000032476,10090.ENSMUSP00000033289,10090.ENSMUSP00000033800,10090.ENSMUSP00000033915…	Slc7a10,Grm3,Gabrb2,Syngr1,Atp2b1,Rab10,Scamp1,Cpt1a,Gdap1,Slc2a1,Vamp3,Atp2a2,Slc2a3,Stim1,Plp1,Gpm6a,Vps35,Cspg5,Scamp5,Sv2a,Atp1a1,Cldn11,Fxyd1,Vamp7,Slc51b,Syp,Flot2,Dnajc5,Gria3,Mff,Ntrk2,Slc1a2,Atp1a3,mt-Nd3,Slc17a7,Atp1a2,Armcx3,Atp2b3,Atp5g1,Atp2b2,Atp6v0a1,Lpar1,Cadm3,Atp2b4,Cadm1,Sv2b,Slc8a1,Gnas,Slc8a2
GO Component	GO:0031300	Intrinsic component of organelle membrane	20	431	0.76	1.27	2.7e-08	10090.ENSMUSP00000009727,10090.ENSMUSP00000020107,10090.ENSMUSP00000021001,10090.ENSMUSP00000022197,10090.ENSMUSP00000025835,10090.ENSMUSP00000026879,10090.ENSMUSP00000030797,10090.ENSMUSP00000033289,10090.ENSMUSP00000035898,10090.ENSMUSP00000037576,10090.ENSMUSP00000052262,10090.ENSMUSP00000069429,10090.ENSMUSP00000072175,10090.ENSMUSP00000077446,10090.ENSMUSP00000082489,10090.ENSMUSP00000084097…	Syngr1,Atp2b1,Rab10,Scamp1,Cpt1a,Gdap1,Vamp3,Stim1,Scamp5,Sv2a,Vamp7,Syp,Dnajc5,Mff,Slc17a7,Armcx3,Atp6v0a1,Sv2b,Slc8a2,Adck1
COMPARTMENTS	GOCC:0031300	Intrinsic component of organelle membrane	19	334	0.85	1.47	3.51e-09	10090.ENSMUSP00000009727,10090.ENSMUSP00000020107,10090.ENSMUSP00000021001,10090.ENSMUSP00000022197,10090.ENSMUSP00000025835,10090.ENSMUSP00000026879,10090.ENSMUSP00000030797,10090.ENSMUSP00000033289,10090.ENSMUSP00000035898,10090.ENSMUSP00000037576,10090.ENSMUSP00000052262,10090.ENSMUSP00000069429,10090.ENSMUSP00000072175,10090.ENSMUSP00000077446,10090.ENSMUSP00000082489,10090.ENSMUSP00000084097…	Syngr1,Atp2b1,Rab10,Scamp1,Cpt1a,Gdap1,Vamp3,Stim1,Scamp5,Sv2a,Vamp7,Syp,Dnajc5,Mff,Slc17a7,Armcx3,Atp6v0a1,Sv2b,Slc8a2
GO Component	GO:0031226	Intrinsic component of plasma membrane	30	1831	0.31	0.44	0.0025	10090.ENSMUSP00000001854,10090.ENSMUSP00000004076,10090.ENSMUSP00000007797,10090.ENSMUSP00000020107,10090.ENSMUSP00000027863,10090.ENSMUSP00000029451,10090.ENSMUSP00000030398,10090.ENSMUSP00000032476,10090.ENSMUSP00000033289,10090.ENSMUSP00000033800,10090.ENSMUSP00000033915,10090.ENSMUSP00000035058,10090.ENSMUSP00000039657,10090.ENSMUSP00000042181,10090.ENSMUSP00000046371,10090.ENSMUSP00000048460…	Slc7a10,Grm3,Gabrb2,Atp2b1,Atp1b1,Tspan2,Slc2a1,Slc2a3,Stim1,Plp1,Gpm6a,Cspg5,Atp1a1,Cldn11,Gde1,Fxyd1,Flot2,Gria3,Ntrk2,Slc1a2,Atp1a3,Atp1a2,Atp2b3,Atp2b2,Lpar1,Cadm3,Atp2b4,Cadm1,Slc8a1,Slc8a2
COMPARTMENTS	GOCC:0031226	Intrinsic component of plasma membrane	27	876	0.59	1	1.41e-07	10090.ENSMUSP00000001854,10090.ENSMUSP00000004076,10090.ENSMUSP00000007797,10090.ENSMUSP00000020107,10090.ENSMUSP00000030398,10090.ENSMUSP00000032476,10090.ENSMUSP00000033289,10090.ENSMUSP00000033800,10090.ENSMUSP00000033915,10090.ENSMUSP00000035058,10090.ENSMUSP00000039657,10090.ENSMUSP00000042181,10090.ENSMUSP00000048460,10090.ENSMUSP00000072136,10090.ENSMUSP00000075687,10090.ENSMUSP00000078757…	Slc7a10,Grm3,Gabrb2,Atp2b1,Slc2a1,Slc2a3,Stim1,Plp1,Gpm6a,Cspg5,Atp1a1,Cldn11,Fxyd1,Flot2,Gria3,Ntrk2,Slc1a2,Atp1a3,Atp1a2,Atp2b3,Atp2b2,Lpar1,Cadm3,Atp2b4,Cadm1,Slc8a1,Slc8a2
GO Component	GO:0098945	Intrinsic component of presynaptic active zone membrane	5	34	1.26	0.91	0.0003	10090.ENSMUSP00000020107,10090.ENSMUSP00000033915,10090.ENSMUSP00000072136,10090.ENSMUSP00000098605,10090.ENSMUSP00000119242	Atp2b1,Gpm6a,Flot2,Atp2b2,Atp2b4
COMPARTMENTS	GOCC:0098945	Intrinsic component of presynaptic active zone membrane	5	34	1.26	0.89	0.00036	10090.ENSMUSP00000020107,10090.ENSMUSP00000033915,10090.ENSMUSP00000072136,10090.ENSMUSP00000098605,10090.ENSMUSP00000119242	Atp2b1,Gpm6a,Flot2,Atp2b2,Atp2b4
GO Component	GO:0098889	Intrinsic component of presynaptic membrane	12	135	1.05	1.49	9.84e-08	10090.ENSMUSP00000004076,10090.ENSMUSP00000020107,10090.ENSMUSP00000033915,10090.ENSMUSP00000072136,10090.ENSMUSP00000075687,10090.ENSMUSP00000079100,10090.ENSMUSP00000079691,10090.ENSMUSP00000085775,10090.ENSMUSP00000098605,10090.ENSMUSP00000106851,10090.ENSMUSP00000119242,10090.ENSMUSP00000124119	Grm3,Atp2b1,Gpm6a,Flot2,Gria3,Slc1a2,Atp1a3,Atp2b3,Atp2b2,Cadm3,Atp2b4,Cadm1
COMPARTMENTS	GOCC:0098889	Intrinsic component of presynaptic membrane	12	134	1.05	1.49	1.02e-07	10090.ENSMUSP00000004076,10090.ENSMUSP00000020107,10090.ENSMUSP00000033915,10090.ENSMUSP00000072136,10090.ENSMUSP00000075687,10090.ENSMUSP00000079100,10090.ENSMUSP00000079691,10090.ENSMUSP00000085775,10090.ENSMUSP00000098605,10090.ENSMUSP00000106851,10090.ENSMUSP00000119242,10090.ENSMUSP00000124119	Grm3,Atp2b1,Gpm6a,Flot2,Gria3,Slc1a2,Atp1a3,Atp2b3,Atp2b2,Cadm3,Atp2b4,Cadm1
GO Component	GO:0099240	Intrinsic component of synaptic membrane	16	252	0.9	1.43	2.3e-08	10090.ENSMUSP00000004076,10090.ENSMUSP00000007797,10090.ENSMUSP00000020107,10090.ENSMUSP00000033915,10090.ENSMUSP00000035058,10090.ENSMUSP00000072136,10090.ENSMUSP00000075687,10090.ENSMUSP00000079100,10090.ENSMUSP00000079691,10090.ENSMUSP00000085775,10090.ENSMUSP00000098605,10090.ENSMUSP00000106851,10090.ENSMUSP00000119242,10090.ENSMUSP00000124119,10090.ENSMUSP00000132809,10090.ENSMUSP00000147497	Grm3,Gabrb2,Atp2b1,Gpm6a,Cspg5,Flot2,Gria3,Slc1a2,Atp1a3,Atp2b3,Atp2b2,Cadm3,Atp2b4,Cadm1,Slc8a1,Slc8a2
COMPARTMENTS	GOCC:0099240	Intrinsic component of synaptic membrane	16	243	0.91	1.47	1.61e-08	10090.ENSMUSP00000004076,10090.ENSMUSP00000007797,10090.ENSMUSP00000020107,10090.ENSMUSP00000033915,10090.ENSMUSP00000035058,10090.ENSMUSP00000072136,10090.ENSMUSP00000075687,10090.ENSMUSP00000079100,10090.ENSMUSP00000079691,10090.ENSMUSP00000085775,10090.ENSMUSP00000098605,10090.ENSMUSP00000106851,10090.ENSMUSP00000119242,10090.ENSMUSP00000124119,10090.ENSMUSP00000132809,10090.ENSMUSP00000147497	Grm3,Gabrb2,Atp2b1,Gpm6a,Cspg5,Flot2,Gria3,Slc1a2,Atp1a3,Atp2b3,Atp2b2,Cadm3,Atp2b4,Cadm1,Slc8a1,Slc8a2
GO Component	GO:0098563	Intrinsic component of synaptic vesicle membrane	13	65	1.4	2.57	5.47e-12	10090.ENSMUSP00000009727,10090.ENSMUSP00000020107,10090.ENSMUSP00000021001,10090.ENSMUSP00000022197,10090.ENSMUSP00000030797,10090.ENSMUSP00000035898,10090.ENSMUSP00000037576,10090.ENSMUSP00000052262,10090.ENSMUSP00000069429,10090.ENSMUSP00000072175,10090.ENSMUSP00000082489,10090.ENSMUSP00000099399,10090.ENSMUSP00000127245	Syngr1,Atp2b1,Rab10,Scamp1,Vamp3,Scamp5,Sv2a,Vamp7,Syp,Dnajc5,Slc17a7,Atp6v0a1,Sv2b
COMPARTMENTS	GOCC:0098563	Intrinsic component of synaptic vesicle membrane	13	65	1.4	2.57	5.57e-12	10090.ENSMUSP00000009727,10090.ENSMUSP00000020107,10090.ENSMUSP00000021001,10090.ENSMUSP00000022197,10090.ENSMUSP00000030797,10090.ENSMUSP00000035898,10090.ENSMUSP00000037576,10090.ENSMUSP00000052262,10090.ENSMUSP00000069429,10090.ENSMUSP00000072175,10090.ENSMUSP00000082489,10090.ENSMUSP00000099399,10090.ENSMUSP00000127245	Syngr1,Atp2b1,Rab10,Scamp1,Vamp3,Scamp5,Sv2a,Vamp7,Syp,Dnajc5,Slc17a7,Atp6v0a1,Sv2b
Reactome	MMU-983712	Ion channel transport	12	170	0.94	1.16	3.6e-06	10090.ENSMUSP00000013304,10090.ENSMUSP00000020107,10090.ENSMUSP00000027863,10090.ENSMUSP00000031423,10090.ENSMUSP00000039657,10090.ENSMUSP00000048460,10090.ENSMUSP00000079691,10090.ENSMUSP00000083077,10090.ENSMUSP00000085775,10090.ENSMUSP00000098605,10090.ENSMUSP00000099399,10090.ENSMUSP00000119242	Atp6v0d1,Atp2b1,Atp1b1,Atp2a2,Atp1a1,Fxyd1,Atp1a3,Atp1a2,Atp2b3,Atp2b2,Atp6v0a1,Atp2b4
GO Process	GO:0050801	Ion homeostasis	22	553	0.7	1.03	1.28e-06	10090.ENSMUSP00000013304,10090.ENSMUSP00000020107,10090.ENSMUSP00000020420,10090.ENSMUSP00000027863,10090.ENSMUSP00000031423,10090.ENSMUSP00000033289,10090.ENSMUSP00000037576,10090.ENSMUSP00000039657,10090.ENSMUSP00000048460,10090.ENSMUSP00000064699,10090.ENSMUSP00000079691,10090.ENSMUSP00000082489,10090.ENSMUSP00000083077,10090.ENSMUSP00000085775,10090.ENSMUSP00000098605,10090.ENSMUSP00000099399…	Atp6v0d1,Atp2b1,Ap3d1,Atp1b1,Atp2a2,Stim1,Sv2a,Atp1a1,Fxyd1,Vapb,Atp1a3,Slc17a7,Atp1a2,Atp2b3,Atp2b2,Atp6v0a1,Gls,Myo5a,Atp2b4,Slc8a1,Gnas,Slc8a2
Reactome	MMU-5578775	Ion homeostasis	13	50	1.51	2.78	2e-12	10090.ENSMUSP00000020107,10090.ENSMUSP00000027863,10090.ENSMUSP00000031423,10090.ENSMUSP00000033289,10090.ENSMUSP00000039657,10090.ENSMUSP00000048460,10090.ENSMUSP00000079691,10090.ENSMUSP00000083077,10090.ENSMUSP00000085775,10090.ENSMUSP00000098605,10090.ENSMUSP00000119242,10090.ENSMUSP00000132809,10090.ENSMUSP00000147497	Atp2b1,Atp1b1,Atp2a2,Stim1,Atp1a1,Fxyd1,Atp1a3,Atp1a2,Atp2b3,Atp2b2,Atp2b4,Slc8a1,Slc8a2
GO Process	GO:0034220	Ion transmembrane transport	25	968	0.51	0.68	0.00011	10090.ENSMUSP00000007797,10090.ENSMUSP00000013304,10090.ENSMUSP00000020107,10090.ENSMUSP00000027863,10090.ENSMUSP00000030398,10090.ENSMUSP00000031423,10090.ENSMUSP00000032476,10090.ENSMUSP00000033289,10090.ENSMUSP00000033915,10090.ENSMUSP00000034697,10090.ENSMUSP00000039657,10090.ENSMUSP00000041503,10090.ENSMUSP00000075687,10090.ENSMUSP00000078971,10090.ENSMUSP00000079100,10090.ENSMUSP00000079691…	Gabrb2,Atp6v0d1,Atp2b1,Atp1b1,Slc2a1,Atp2a2,Slc2a3,Stim1,Gpm6a,Slc44a2,Atp1a1,Arl6ip5,Gria3,Slc27a4,Slc1a2,Atp1a3,Slc17a7,Atp1a2,Atp2b3,Atp5g1,Atp2b2,Atp6v0a1,Atp2b4,Slc8a1,Slc8a2
GO Function	GO:0015075	Ion transmembrane transporter activity	24	832	0.56	0.77	2.71e-05	10090.ENSMUSP00000007797,10090.ENSMUSP00000013304,10090.ENSMUSP00000020107,10090.ENSMUSP00000027863,10090.ENSMUSP00000030398,10090.ENSMUSP00000031423,10090.ENSMUSP00000032476,10090.ENSMUSP00000033289,10090.ENSMUSP00000033915,10090.ENSMUSP00000034697,10090.ENSMUSP00000039657,10090.ENSMUSP00000075687,10090.ENSMUSP00000078971,10090.ENSMUSP00000079100,10090.ENSMUSP00000079691,10090.ENSMUSP00000082489…	Gabrb2,Atp6v0d1,Atp2b1,Atp1b1,Slc2a1,Atp2a2,Slc2a3,Stim1,Gpm6a,Slc44a2,Atp1a1,Gria3,Slc27a4,Slc1a2,Atp1a3,Slc17a7,Atp1a2,Atp2b3,Atp5g1,Atp2b2,Atp6v0a1,Atp2b4,Slc8a1,Slc8a2
GO Process	GO:0006811	Ion transport	33	1238	0.52	0.86	1.39e-06	10090.ENSMUSP00000001854,10090.ENSMUSP00000007797,10090.ENSMUSP00000013304,10090.ENSMUSP00000020107,10090.ENSMUSP00000020420,10090.ENSMUSP00000027863,10090.ENSMUSP00000029770,10090.ENSMUSP00000030398,10090.ENSMUSP00000031423,10090.ENSMUSP00000032476,10090.ENSMUSP00000033289,10090.ENSMUSP00000033915,10090.ENSMUSP00000034697,10090.ENSMUSP00000039657,10090.ENSMUSP00000041503,10090.ENSMUSP00000048460…	Slc7a10,Gabrb2,Atp6v0d1,Atp2b1,Ap3d1,Atp1b1,Abcd3,Slc2a1,Atp2a2,Slc2a3,Stim1,Gpm6a,Slc44a2,Atp1a1,Arl6ip5,Fxyd1,Slc51b,Gria3,Ntrk2,Slc27a4,Slc1a2,Atp1a3,Slc17a7,Atp1a2,Atp2b3,Atp5g1,Atp2b2,Nsf,Atp6v0a1,Cltc,Atp2b4,Slc8a1,Slc8a2
UniProt Keywords	KW-0406	Ion transport	19	610	0.59	0.8	2.85e-05	10090.ENSMUSP00000007797,10090.ENSMUSP00000013304,10090.ENSMUSP00000020107,10090.ENSMUSP00000027863,10090.ENSMUSP00000031423,10090.ENSMUSP00000033289,10090.ENSMUSP00000039657,10090.ENSMUSP00000048460,10090.ENSMUSP00000075687,10090.ENSMUSP00000079691,10090.ENSMUSP00000082489,10090.ENSMUSP00000083077,10090.ENSMUSP00000085775,10090.ENSMUSP00000088029,10090.ENSMUSP00000098605,10090.ENSMUSP00000099399…	Gabrb2,Atp6v0d1,Atp2b1,Atp1b1,Atp2a2,Stim1,Atp1a1,Fxyd1,Gria3,Atp1a3,Slc17a7,Atp1a2,Atp2b3,Atp5g1,Atp2b2,Atp6v0a1,Atp2b4,Slc8a1,Slc8a2
STRING clusters	CL:26718	Ion transport by P-type ATPases	6	29	1.41	0.9	0.00038	10090.ENSMUSP00000027863,10090.ENSMUSP00000034878,10090.ENSMUSP00000039657,10090.ENSMUSP00000048460,10090.ENSMUSP00000079691,10090.ENSMUSP00000083077	Atp1b1,Tmem30a,Atp1a1,Fxyd1,Atp1a3,Atp1a2
Reactome	MMU-936837	Ion transport by P-type ATPases	10	52	1.38	1.88	1.64e-08	10090.ENSMUSP00000020107,10090.ENSMUSP00000027863,10090.ENSMUSP00000031423,10090.ENSMUSP00000039657,10090.ENSMUSP00000048460,10090.ENSMUSP00000079691,10090.ENSMUSP00000083077,10090.ENSMUSP00000085775,10090.ENSMUSP00000098605,10090.ENSMUSP00000119242	Atp2b1,Atp1b1,Atp2a2,Atp1a1,Fxyd1,Atp1a3,Atp1a2,Atp2b3,Atp2b2,Atp2b4
Reactome	MMU-8964038	LDL clearance	4	18	1.44	0.77	0.0014	10090.ENSMUSP00000007216,10090.ENSMUSP00000018875,10090.ENSMUSP00000099475,10090.ENSMUSP00000127842	Ap2m1,Ap2b1,Cltc,Ap2a1
Monarch	MP:0010832	Lethality during fetal growth through weaning	33	2113	0.29	0.34	0.0181	10090.ENSMUSP00000001854,10090.ENSMUSP00000018851,10090.ENSMUSP00000020420,10090.ENSMUSP00000020608,10090.ENSMUSP00000027863,10090.ENSMUSP00000029374,10090.ENSMUSP00000029635,10090.ENSMUSP00000031423,10090.ENSMUSP00000031695,10090.ENSMUSP00000032196,10090.ENSMUSP00000032476,10090.ENSMUSP00000033289,10090.ENSMUSP00000033800,10090.ENSMUSP00000037576,10090.ENSMUSP00000057543,10090.ENSMUSP00000066238…	Slc7a10,Dync1h1,Ap3d1,Ppp2ca,Atp1b1,Nbea,Gucy1b1,Atp2a2,Wasl,Arl8b,Slc2a3,Stim1,Plp1,Sv2a,Gnai2,Rap1b,Ntrk2,Slc27a4,Slc1a2,Atp1a3,Atp1a2,Ubr4,Nrd1,Lpar1,Gls,Satb1,Myo5a,Numb,Cyfip2,Smad2,Gnas,Pde2a,Gnao1
Monarch	MP:0001513	Limb grasping	11	314	0.64	0.47	0.0088	10090.ENSMUSP00000018851,10090.ENSMUSP00000026879,10090.ENSMUSP00000034396,10090.ENSMUSP00000072175,10090.ENSMUSP00000072883,10090.ENSMUSP00000079691,10090.ENSMUSP00000098605,10090.ENSMUSP00000102255,10090.ENSMUSP00000102724,10090.ENSMUSP00000116006,10090.ENSMUSP00000130115	Dync1h1,Gdap1,Mtmr2,Dnajc5,Ndrg4,Atp1a3,Atp2b2,Nrd1,Plaa,Satb1,Smad2
UniProt Keywords	KW-0449	Lipoprotein	24	798	0.57	0.89	2.34e-06	10090.ENSMUSP00000021001,10090.ENSMUSP00000029128,10090.ENSMUSP00000030578,10090.ENSMUSP00000033800,10090.ENSMUSP00000043190,10090.ENSMUSP00000048460,10090.ENSMUSP00000052146,10090.ENSMUSP00000057543,10090.ENSMUSP00000066238,10090.ENSMUSP00000066359,10090.ENSMUSP00000067681,10090.ENSMUSP00000072136,10090.ENSMUSP00000072175,10090.ENSMUSP00000075687,10090.ENSMUSP00000079100,10090.ENSMUSP00000087611…	Rab10,Map1lc3a,Ptp4a2,Plp1,Gna11,Fxyd1,Lancl2,Gnai2,Rap1b,Fam49b,Sec61b,Flot2,Dnajc5,Gria3,Slc1a2,Ncald,Gng3,Arf2,Hpca,Gng5,Gng2,Rnf141,Pde2a,Gnao1
GO Function	GO:0070325	Lipoprotein particle receptor binding	4	34	1.17	0.45	0.0213	10090.ENSMUSP00000007216,10090.ENSMUSP00000099475,10090.ENSMUSP00000106953,10090.ENSMUSP00000127842	Ap2m1,Cltc,Apoa2,Ap2a1
TISSUES	BTO:0000759	Liver	27	1525	0.34	0.39	0.0084	10090.ENSMUSP00000025835,10090.ENSMUSP00000026292,10090.ENSMUSP00000029770,10090.ENSMUSP00000030078,10090.ENSMUSP00000030578,10090.ENSMUSP00000031423,10090.ENSMUSP00000031695,10090.ENSMUSP00000033289,10090.ENSMUSP00000033800,10090.ENSMUSP00000034878,10090.ENSMUSP00000040550,10090.ENSMUSP00000048460,10090.ENSMUSP00000052262,10090.ENSMUSP00000061227,10090.ENSMUSP00000065089,10090.ENSMUSP00000072175…	Cpt1a,Huwe1,Abcd3,Hsdl2,Ptp4a2,Atp2a2,Wasl,Stim1,Plp1,Tmem30a,Maob,Fxyd1,Vamp7,Pgm1,Aldh7a1,Dnajc5,Pgrmc1,Mff,Slc1a2,Usp9x,Ubr4,Apoa2,Lrpprc,Numb,Eif4g2,Mapk9,Kpna4
GO Process	GO:0051179	Localization	89	4555	0.39	0.97	4.14e-14	10090.ENSMUSP00000001854,10090.ENSMUSP00000002790,10090.ENSMUSP00000007216,10090.ENSMUSP00000007236,10090.ENSMUSP00000007797,10090.ENSMUSP00000009727,10090.ENSMUSP00000013304,10090.ENSMUSP00000018851,10090.ENSMUSP00000018875,10090.ENSMUSP00000020107,10090.ENSMUSP00000020420,10090.ENSMUSP00000021001,10090.ENSMUSP00000021950,10090.ENSMUSP00000022197,10090.ENSMUSP00000024123,10090.ENSMUSP00000025357…	Slc7a10,Cse1l,Ap2m1,Syngr3,Gabrb2,Syngr1,Atp6v0d1,Dync1h1,Ap2b1,Atp2b1,Ap3d1,Rab10,Dbn1,Scamp1,Agap3,Ap3s1,Cpt1a,Gdap1,Atp1b1,Nbea,Abcd3,Slc2a1,Vamp3,Atp2a2,Wasl,Arl8b,Golt1b,Slc2a3,Copb1,Stim1,Praf2,Gpm6a,Vps35,Slc44a2,Tmem30a,Scamp5,Trim46,Atcay,Sv2a,Exoc3,Tln2,Atp1a1,Arl6ip5,Fxyd1,Ttc7b,Vamp7,Slc51b,Vapb,Rtn3,Rap1b,Sec61b,Syp,Flot2,Ndrg4,Gria3,Mff,Ntrk2,Slc27a4,Slc1a2,Atp1a3,mt-Nd3,Txlna,Slc17…
GO Process	GO:0051668	Localization within membrane	14	559	0.49	0.37	0.0199	10090.ENSMUSP00000020420,10090.ENSMUSP00000021001,10090.ENSMUSP00000027863,10090.ENSMUSP00000030797,10090.ENSMUSP00000034131,10090.ENSMUSP00000041503,10090.ENSMUSP00000052107,10090.ENSMUSP00000052262,10090.ENSMUSP00000067681,10090.ENSMUSP00000072136,10090.ENSMUSP00000090130,10090.ENSMUSP00000099364,10090.ENSMUSP00000116028,10090.ENSMUSP00000145120	Ap3d1,Rab10,Atp1b1,Vamp3,Vps35,Arl6ip5,Ttc7b,Vamp7,Sec61b,Flot2,Vps26a,Nsf,Myo5a,Myadm
KEGG	mmu04730	Long-term depression	6	59	1.1	0.89	0.00025	10090.ENSMUSP00000020608,10090.ENSMUSP00000029635,10090.ENSMUSP00000043190,10090.ENSMUSP00000057543,10090.ENSMUSP00000075687,10090.ENSMUSP00000148550	Ppp2ca,Gucy1b1,Gna11,Gnai2,Gria3,Gnao1
TISSUES	BTO:0000763	Lung	27	1322	0.41	0.52	0.0011	10090.ENSMUSP00000006128,10090.ENSMUSP00000025835,10090.ENSMUSP00000028328,10090.ENSMUSP00000029635,10090.ENSMUSP00000030398,10090.ENSMUSP00000030578,10090.ENSMUSP00000031695,10090.ENSMUSP00000033915,10090.ENSMUSP00000034697,10090.ENSMUSP00000046371,10090.ENSMUSP00000052262,10090.ENSMUSP00000072136,10090.ENSMUSP00000077594,10090.ENSMUSP00000083077,10090.ENSMUSP00000090130,10090.ENSMUSP00000093077…	Rcn1,Cpt1a,Entpd2,Gucy1b1,Slc2a1,Ptp4a2,Wasl,Gpm6a,Slc44a2,Gde1,Vamp7,Flot2,Rtn1,Atp1a2,Vps26a,Mtch1,Nsf,Atp6v0a1,Apoa2,Gng5,Satb1,Myo5a,Numb,Cadm1,Cyfip2,Smad2,Gnao1
KEGG	mmu04142	Lysosome	5	128	0.69	0.36	0.0321	10090.ENSMUSP00000013304,10090.ENSMUSP00000020420,10090.ENSMUSP00000025357,10090.ENSMUSP00000099399,10090.ENSMUSP00000099475	Atp6v0d1,Ap3d1,Ap3s1,Atp6v0a1,Cltc
GO Process	GO:0033036	Macromolecule localization	51	2441	0.42	0.81	1.65e-07	10090.ENSMUSP00000002790,10090.ENSMUSP00000007216,10090.ENSMUSP00000009727,10090.ENSMUSP00000018875,10090.ENSMUSP00000020420,10090.ENSMUSP00000021001,10090.ENSMUSP00000021950,10090.ENSMUSP00000022197,10090.ENSMUSP00000024123,10090.ENSMUSP00000025357,10090.ENSMUSP00000025835,10090.ENSMUSP00000026879,10090.ENSMUSP00000027863,10090.ENSMUSP00000029374,10090.ENSMUSP00000029770,10090.ENSMUSP00000030398…	Cse1l,Ap2m1,Syngr1,Ap2b1,Ap3d1,Rab10,Dbn1,Scamp1,Agap3,Ap3s1,Cpt1a,Gdap1,Atp1b1,Nbea,Abcd3,Slc2a1,Vamp3,Arl8b,Golt1b,Copb1,Praf2,Vps35,Tmem30a,Scamp5,Trim46,Exoc3,Arl6ip5,Ttc7b,Vamp7,Slc51b,Sec61b,Flot2,Mff,Slc27a4,Armcx3,Vps26a,Nsf,Cltc,Arf2,Cadm3,Apoa2,Nckap1,Gpm6b,Lrpprc,Hk1,Myo5a,Ap2a1,Smad2,Mapk9,Kpna4,Myadm
UniProt Keywords	KW-0460	Magnesium	16	556	0.56	0.64	0.0004	10090.ENSMUSP00000020107,10090.ENSMUSP00000028328,10090.ENSMUSP00000031423,10090.ENSMUSP00000039657,10090.ENSMUSP00000043190,10090.ENSMUSP00000046371,10090.ENSMUSP00000057543,10090.ENSMUSP00000061227,10090.ENSMUSP00000061278,10090.ENSMUSP00000079691,10090.ENSMUSP00000083077,10090.ENSMUSP00000098605,10090.ENSMUSP00000099364,10090.ENSMUSP00000119242,10090.ENSMUSP00000140174,10090.ENSMUSP00000148550	Atp2b1,Entpd2,Atp2a2,Atp1a1,Gna11,Gde1,Gnai2,Pgm1,Ppm1e,Atp1a3,Atp1a2,Atp2b2,Nsf,Atp2b4,Gnas,Gnao1
InterPro	IPR008253	Marvel domain	4	29	1.24	0.37	0.0443	10090.ENSMUSP00000007236,10090.ENSMUSP00000009727,10090.ENSMUSP00000069429,10090.ENSMUSP00000145120	Syngr3,Syngr1,Syp,Myadm
GO Component	GO:0042470	Melanosome	6	108	0.84	0.56	0.0045	10090.ENSMUSP00000009727,10090.ENSMUSP00000039657,10090.ENSMUSP00000072175,10090.ENSMUSP00000099399,10090.ENSMUSP00000099475,10090.ENSMUSP00000116028	Syngr1,Atp1a1,Dnajc5,Atp6v0a1,Cltc,Myo5a
GO Component	GO:0016020	Membrane	134	10291	0.21	0.7	2.94e-13	10090.ENSMUSP00000001845,10090.ENSMUSP00000001854,10090.ENSMUSP00000004076,10090.ENSMUSP00000004327,10090.ENSMUSP00000006027,10090.ENSMUSP00000007216,10090.ENSMUSP00000007236,10090.ENSMUSP00000007797,10090.ENSMUSP00000009727,10090.ENSMUSP00000013304,10090.ENSMUSP00000018875,10090.ENSMUSP00000019615,10090.ENSMUSP00000020107,10090.ENSMUSP00000020420,10090.ENSMUSP00000020608,10090.ENSMUSP00000021001…	Capns1,Slc7a10,Grm3,G6pdx,Reep5,Ap2m1,Syngr3,Gabrb2,Syngr1,Atp6v0d1,Ap2b1,Cdc37,Atp2b1,Ap3d1,Ppp2ca,Rab10,Dbn1,Scamp1,Ap3s1,Cpt1a,Huwe1,Gdap1,Ogfrl1,Atp1b1,Entpd2,Map1lc3a,Ggt7,Nbea,Tspan2,Abcd3,Slc2a1,Ptp4a2,Ncdn,Vamp3,Atp2a2,Golga3,Wasl,Arl8b,Golt1b,Slc2a3,Copb1,Stim1,Praf2,Plp1,Gpm6a,Vps35,Mtmr2,Slc44a2,Tmem30a,Cspg5,Scamp5,Atcay,Sv2a,Exoc3,Tln2,Atp1a1,Maob,Arl6ip5,Cldn11,Gna11,Eprs,Gde1,Fxyd1…
COMPARTMENTS	GOCC:0016020	Membrane	103	5247	0.39	1.06	8.64e-20	10090.ENSMUSP00000001854,10090.ENSMUSP00000002790,10090.ENSMUSP00000004076,10090.ENSMUSP00000006027,10090.ENSMUSP00000007216,10090.ENSMUSP00000007797,10090.ENSMUSP00000009727,10090.ENSMUSP00000013304,10090.ENSMUSP00000018875,10090.ENSMUSP00000019615,10090.ENSMUSP00000020107,10090.ENSMUSP00000020420,10090.ENSMUSP00000020608,10090.ENSMUSP00000021001,10090.ENSMUSP00000021950,10090.ENSMUSP00000022197…	Slc7a10,Cse1l,Grm3,Reep5,Ap2m1,Gabrb2,Syngr1,Atp6v0d1,Ap2b1,Cdc37,Atp2b1,Ap3d1,Ppp2ca,Rab10,Dbn1,Scamp1,Ap3s1,Cpt1a,Gdap1,Atp1b1,Entpd2,Map1lc3a,Nbea,Tspan2,Abcd3,Slc2a1,Ncdn,Vamp3,Atp2a2,Golga3,Wasl,Arl8b,Slc2a3,Copb1,Stim1,Plp1,Gpm6a,Vps35,Mtmr2,Slc44a2,Tmem30a,Cspg5,Scamp5,Atcay,Sv2a,Exoc3,Atp1a1,Maob,Arl6ip5,Cldn11,Gna11,Eprs,Gde1,Fxyd1,Vamp7,Gnai2,Slc51b,Vapb,Rtn3,Sec61b,Syp,Tmem65,Flot2,Dna…
UniProt Keywords	KW-0472	Membrane	116	8223	0.25	0.73	3.83e-12	10090.ENSMUSP00000001845,10090.ENSMUSP00000001854,10090.ENSMUSP00000004076,10090.ENSMUSP00000004327,10090.ENSMUSP00000006027,10090.ENSMUSP00000007216,10090.ENSMUSP00000007236,10090.ENSMUSP00000007797,10090.ENSMUSP00000009727,10090.ENSMUSP00000013304,10090.ENSMUSP00000018875,10090.ENSMUSP00000020107,10090.ENSMUSP00000020420,10090.ENSMUSP00000021001,10090.ENSMUSP00000022197,10090.ENSMUSP00000025357…	Capns1,Slc7a10,Grm3,G6pdx,Reep5,Ap2m1,Syngr3,Gabrb2,Syngr1,Atp6v0d1,Ap2b1,Atp2b1,Ap3d1,Rab10,Scamp1,Ap3s1,Cpt1a,Gdap1,Atp1b1,Entpd2,Map1lc3a,Ggt7,Nbea,Tspan2,Abcd3,Slc2a1,Ptp4a2,Vamp3,Atp2a2,Golga3,Arl8b,Golt1b,Slc2a3,Copb1,Stim1,Praf2,Plp1,Gpm6a,Vps35,Mtmr2,Slc44a2,Tmem30a,Cspg5,Scamp5,Sv2a,Tln2,Atp1a1,Maob,Arl6ip5,Cldn11,Gna11,Eprs,Gde1,Fxyd1,Ttc7b,Lancl2,Vamp7,Gnai2,Slc51b,Vapb,Rtn3,Rap1b,Fam4…
GO Component	GO:0030117	Membrane coat	7	95	0.96	0.81	0.00036	10090.ENSMUSP00000007216,10090.ENSMUSP00000018875,10090.ENSMUSP00000020420,10090.ENSMUSP00000025357,10090.ENSMUSP00000033012,10090.ENSMUSP00000099475,10090.ENSMUSP00000127842	Ap2m1,Ap2b1,Ap3d1,Ap3s1,Copb1,Cltc,Ap2a1
COMPARTMENTS	GOCC:0030117	Membrane coat	7	92	0.98	0.82	0.00037	10090.ENSMUSP00000007216,10090.ENSMUSP00000018875,10090.ENSMUSP00000020420,10090.ENSMUSP00000025357,10090.ENSMUSP00000033012,10090.ENSMUSP00000099475,10090.ENSMUSP00000127842	Ap2m1,Ap2b1,Ap3d1,Ap3s1,Copb1,Cltc,Ap2a1
GO Process	GO:0061024	Membrane organization	16	755	0.42	0.31	0.0375	10090.ENSMUSP00000006027,10090.ENSMUSP00000007216,10090.ENSMUSP00000009727,10090.ENSMUSP00000020420,10090.ENSMUSP00000025357,10090.ENSMUSP00000026292,10090.ENSMUSP00000030797,10090.ENSMUSP00000031423,10090.ENSMUSP00000031695,10090.ENSMUSP00000032196,10090.ENSMUSP00000034878,10090.ENSMUSP00000039416,10090.ENSMUSP00000052262,10090.ENSMUSP00000064699,10090.ENSMUSP00000106953,10090.ENSMUSP00000145120	Reep5,Ap2m1,Syngr1,Ap3d1,Ap3s1,Huwe1,Vamp3,Atp2a2,Wasl,Arl8b,Tmem30a,Exoc3,Vamp7,Vapb,Apoa2,Myadm
GO Component	GO:0098796	Membrane protein complex	35	1230	0.55	1.05	4.44e-09	10090.ENSMUSP00000007216,10090.ENSMUSP00000007797,10090.ENSMUSP00000013304,10090.ENSMUSP00000018875,10090.ENSMUSP00000020420,10090.ENSMUSP00000025357,10090.ENSMUSP00000027863,10090.ENSMUSP00000030797,10090.ENSMUSP00000031423,10090.ENSMUSP00000033012,10090.ENSMUSP00000033800,10090.ENSMUSP00000034131,10090.ENSMUSP00000039657,10090.ENSMUSP00000043190,10090.ENSMUSP00000048460,10090.ENSMUSP00000052262…	Ap2m1,Gabrb2,Atp6v0d1,Ap2b1,Ap3d1,Ap3s1,Atp1b1,Vamp3,Atp2a2,Copb1,Plp1,Vps35,Atp1a1,Gna11,Fxyd1,Vamp7,Gnai2,Sec61b,Flot2,Gria3,Slc1a2,Atp1a3,mt-Nd3,Atp1a2,Atp5g1,Vps26a,Gng3,Atp6v0a1,Cltc,Sdhc,Gng5,Gng2,Ap2a1,Gnas,Gnao1
COMPARTMENTS	GOCC:0098796	Membrane protein complex	33	1359	0.48	0.85	5.83e-07	10090.ENSMUSP00000007216,10090.ENSMUSP00000013304,10090.ENSMUSP00000018875,10090.ENSMUSP00000020420,10090.ENSMUSP00000025357,10090.ENSMUSP00000030797,10090.ENSMUSP00000031423,10090.ENSMUSP00000033012,10090.ENSMUSP00000033800,10090.ENSMUSP00000034131,10090.ENSMUSP00000039657,10090.ENSMUSP00000043190,10090.ENSMUSP00000048460,10090.ENSMUSP00000052262,10090.ENSMUSP00000057543,10090.ENSMUSP00000064494…	Ap2m1,Atp6v0d1,Ap2b1,Ap3d1,Ap3s1,Vamp3,Atp2a2,Copb1,Plp1,Vps35,Atp1a1,Gna11,Fxyd1,Vamp7,Gnai2,Slc51b,Sec61b,Flot2,Gria3,Slc1a2,Atp1a3,mt-Nd3,Atp1a2,Atp5g1,Vps26a,Gng3,Atp6v0a1,Cltc,Sdhc,Gng2,Ap2a1,Gnas,Gnao1
GO Component	GO:0045121	Membrane raft	19	427	0.74	1.18	1.3e-07	10090.ENSMUSP00000020107,10090.ENSMUSP00000020608,10090.ENSMUSP00000027863,10090.ENSMUSP00000030398,10090.ENSMUSP00000033289,10090.ENSMUSP00000039657,10090.ENSMUSP00000048460,10090.ENSMUSP00000057543,10090.ENSMUSP00000072136,10090.ENSMUSP00000079100,10090.ENSMUSP00000083077,10090.ENSMUSP00000085775,10090.ENSMUSP00000098605,10090.ENSMUSP00000107848,10090.ENSMUSP00000111946,10090.ENSMUSP00000119242…	Atp2b1,Ppp2ca,Atp1b1,Slc2a1,Stim1,Atp1a1,Fxyd1,Gnai2,Flot2,Slc1a2,Atp1a2,Atp2b3,Atp2b2,Gpm6b,Hk1,Atp2b4,Gnas,Myadm,Pde2a
COMPARTMENTS	GOCC:0045121	Membrane raft	16	310	0.81	1.19	3.57e-07	10090.ENSMUSP00000020107,10090.ENSMUSP00000027863,10090.ENSMUSP00000030398,10090.ENSMUSP00000033289,10090.ENSMUSP00000039657,10090.ENSMUSP00000048460,10090.ENSMUSP00000057543,10090.ENSMUSP00000072136,10090.ENSMUSP00000079100,10090.ENSMUSP00000083077,10090.ENSMUSP00000098605,10090.ENSMUSP00000107848,10090.ENSMUSP00000111946,10090.ENSMUSP00000119242,10090.ENSMUSP00000140174,10090.ENSMUSP00000145120	Atp2b1,Atp1b1,Slc2a1,Stim1,Atp1a1,Fxyd1,Gnai2,Flot2,Slc1a2,Atp1a2,Atp2b2,Gpm6b,Hk1,Atp2b4,Gnas,Myadm
Reactome	MMU-199991	Membrane Trafficking	13	559	0.46	0.38	0.0166	10090.ENSMUSP00000001513,10090.ENSMUSP00000007216,10090.ENSMUSP00000018851,10090.ENSMUSP00000018875,10090.ENSMUSP00000019517,10090.ENSMUSP00000021001,10090.ENSMUSP00000025357,10090.ENSMUSP00000030797,10090.ENSMUSP00000033012,10090.ENSMUSP00000099364,10090.ENSMUSP00000099475,10090.ENSMUSP00000103357,10090.ENSMUSP00000127842	Tubb6,Ap2m1,Dync1h1,Ap2b1,Cops3,Rab10,Ap3s1,Vamp3,Copb1,Nsf,Cltc,Cyth2,Ap2a1
Pfam	PF01284	Membrane-associating domain	4	24	1.32	0.43	0.0257	10090.ENSMUSP00000007236,10090.ENSMUSP00000009727,10090.ENSMUSP00000069429,10090.ENSMUSP00000145120	Syngr3,Syngr1,Syp,Myadm
GO Component	GO:0043227	Membrane-bounded organelle	129	12435	0.11	0.43	7.97e-05	10090.ENSMUSP00000002790,10090.ENSMUSP00000004327,10090.ENSMUSP00000006027,10090.ENSMUSP00000006128,10090.ENSMUSP00000007216,10090.ENSMUSP00000007236,10090.ENSMUSP00000007797,10090.ENSMUSP00000009727,10090.ENSMUSP00000013304,10090.ENSMUSP00000018851,10090.ENSMUSP00000018875,10090.ENSMUSP00000019517,10090.ENSMUSP00000020107,10090.ENSMUSP00000020315,10090.ENSMUSP00000020420,10090.ENSMUSP00000020608…	Cse1l,G6pdx,Reep5,Rcn1,Ap2m1,Syngr3,Gabrb2,Syngr1,Atp6v0d1,Dync1h1,Ap2b1,Cops3,Atp2b1,Cand1,Ap3d1,Ppp2ca,Rab10,Ppp2r5e,Scamp1,Agap3,Ap3s1,Cpt1a,Huwe1,Gdap1,Atp1b1,Map1lc3a,Nbea,Tspan2,Abcd3,Hsdl2,Slc2a1,Ptp4a2,Ncdn,Vamp3,Atp2a2,Golga3,Wasl,Arl8b,Golt1b,Slc2a3,Copb1,Stim1,Praf2,Vps35,Mtmr2,Slc44a2,Tmem30a,Cspg5,Scamp5,Atcay,Sv2a,Naa25,Exoc3,Atp1a1,Maob,Arl6ip5,Shfl,Gde1,Dcun1d2,Spr,Lancl2,Vamp7,Gn…
COMPARTMENTS	GOCC:0043227	Membrane-bounded organelle	89	8117	0.14	0.36	0.0033	10090.ENSMUSP00000002790,10090.ENSMUSP00000006027,10090.ENSMUSP00000006128,10090.ENSMUSP00000007216,10090.ENSMUSP00000007236,10090.ENSMUSP00000009727,10090.ENSMUSP00000013304,10090.ENSMUSP00000018851,10090.ENSMUSP00000018875,10090.ENSMUSP00000019517,10090.ENSMUSP00000020107,10090.ENSMUSP00000020420,10090.ENSMUSP00000021001,10090.ENSMUSP00000022197,10090.ENSMUSP00000024123,10090.ENSMUSP00000025357…	Cse1l,Reep5,Rcn1,Ap2m1,Syngr3,Syngr1,Atp6v0d1,Dync1h1,Ap2b1,Cops3,Atp2b1,Ap3d1,Rab10,Scamp1,Agap3,Ap3s1,Cpt1a,Gdap1,Map1lc3a,Nbea,Abcd3,Hsdl2,Slc2a1,Vamp3,Atp2a2,Golga3,Wasl,Arl8b,Slc2a3,Copb1,Stim1,Vps35,Mtmr2,Tmem30a,Cspg5,Scamp5,Atcay,Sv2a,Exoc3,Maob,Vamp7,Vapb,Aldh7a1,Rtn3,Fam49b,Sec61b,Syp,Flot2,Dnajc5,Wdr7,Pgrmc1,Mff,Rtn1,Ntrk2,Slc27a4,Slc1a2,Atp1a3,mt-Nd3,Slc17a7,Armcx3,Atp5g1,Vps26a,Atp2b…
Reactome	MMU-1430728	Metabolism	29	1754	0.31	0.4	0.0058	10090.ENSMUSP00000004327,10090.ENSMUSP00000025835,10090.ENSMUSP00000028328,10090.ENSMUSP00000029131,10090.ENSMUSP00000030398,10090.ENSMUSP00000032476,10090.ENSMUSP00000034396,10090.ENSMUSP00000034697,10090.ENSMUSP00000035058,10090.ENSMUSP00000040550,10090.ENSMUSP00000043190,10090.ENSMUSP00000046371,10090.ENSMUSP00000048111,10090.ENSMUSP00000057543,10090.ENSMUSP00000061227,10090.ENSMUSP00000064494…	G6pdx,Cpt1a,Entpd2,Ggt7,Slc2a1,Slc2a3,Mtmr2,Slc44a2,Cspg5,Maob,Gna11,Gde1,Spr,Gnai2,Pgm1,Slc51b,Aldh7a1,mt-Nd3,Pgd,Atp5g1,Gng3,Lpgat1,Apoa2,Sdhc,Lrpprc,Gls,Gng5,Gng2,Gnas
GO Process	GO:0055065	Metal ion homeostasis	18	439	0.71	0.91	1.56e-05	10090.ENSMUSP00000013304,10090.ENSMUSP00000020107,10090.ENSMUSP00000027863,10090.ENSMUSP00000031423,10090.ENSMUSP00000033289,10090.ENSMUSP00000037576,10090.ENSMUSP00000039657,10090.ENSMUSP00000048460,10090.ENSMUSP00000064699,10090.ENSMUSP00000079691,10090.ENSMUSP00000083077,10090.ENSMUSP00000085775,10090.ENSMUSP00000098605,10090.ENSMUSP00000116028,10090.ENSMUSP00000119242,10090.ENSMUSP00000132809…	Atp6v0d1,Atp2b1,Atp1b1,Atp2a2,Stim1,Sv2a,Atp1a1,Fxyd1,Vapb,Atp1a3,Atp1a2,Atp2b3,Atp2b2,Myo5a,Atp2b4,Slc8a1,Gnas,Slc8a2
GO Function	GO:0046873	Metal ion transmembrane transporter activity	15	427	0.64	0.66	0.00055	10090.ENSMUSP00000020107,10090.ENSMUSP00000027863,10090.ENSMUSP00000031423,10090.ENSMUSP00000033289,10090.ENSMUSP00000033915,10090.ENSMUSP00000039657,10090.ENSMUSP00000079100,10090.ENSMUSP00000079691,10090.ENSMUSP00000082489,10090.ENSMUSP00000083077,10090.ENSMUSP00000085775,10090.ENSMUSP00000098605,10090.ENSMUSP00000119242,10090.ENSMUSP00000132809,10090.ENSMUSP00000147497	Atp2b1,Atp1b1,Atp2a2,Stim1,Gpm6a,Atp1a1,Slc1a2,Atp1a3,Slc17a7,Atp1a2,Atp2b3,Atp2b2,Atp2b4,Slc8a1,Slc8a2
GO Process	GO:0030001	Metal ion transport	19	682	0.54	0.6	0.00081	10090.ENSMUSP00000020107,10090.ENSMUSP00000020420,10090.ENSMUSP00000027863,10090.ENSMUSP00000031423,10090.ENSMUSP00000033289,10090.ENSMUSP00000033915,10090.ENSMUSP00000039657,10090.ENSMUSP00000048460,10090.ENSMUSP00000079100,10090.ENSMUSP00000079691,10090.ENSMUSP00000082489,10090.ENSMUSP00000083077,10090.ENSMUSP00000085775,10090.ENSMUSP00000098605,10090.ENSMUSP00000099364,10090.ENSMUSP00000099475…	Atp2b1,Ap3d1,Atp1b1,Atp2a2,Stim1,Gpm6a,Atp1a1,Fxyd1,Slc1a2,Atp1a3,Slc17a7,Atp1a2,Atp2b3,Atp2b2,Nsf,Cltc,Atp2b4,Slc8a1,Slc8a2
Reactome	MMU-2132295	MHC class II antigen presentation	6	126	0.77	0.44	0.0166	10090.ENSMUSP00000001513,10090.ENSMUSP00000007216,10090.ENSMUSP00000018851,10090.ENSMUSP00000018875,10090.ENSMUSP00000099475,10090.ENSMUSP00000127842	Tubb6,Ap2m1,Dync1h1,Ap2b1,Cltc,Ap2a1
KEGG	mmu04978	Mineral absorption	9	51	1.34	1.71	8.93e-08	10090.ENSMUSP00000020107,10090.ENSMUSP00000027863,10090.ENSMUSP00000039657,10090.ENSMUSP00000079691,10090.ENSMUSP00000083077,10090.ENSMUSP00000085775,10090.ENSMUSP00000119242,10090.ENSMUSP00000132809,10090.ENSMUSP00000147497	Atp2b1,Atp1b1,Atp1a1,Atp1a3,Atp1a2,Atp2b3,Atp2b4,Slc8a1,Slc8a2
GO Component	GO:0031966	Mitochondrial membrane	17	795	0.43	0.46	0.004	10090.ENSMUSP00000025835,10090.ENSMUSP00000026879,10090.ENSMUSP00000029770,10090.ENSMUSP00000036721,10090.ENSMUSP00000040550,10090.ENSMUSP00000071984,10090.ENSMUSP00000073061,10090.ENSMUSP00000077446,10090.ENSMUSP00000080998,10090.ENSMUSP00000084097,10090.ENSMUSP00000088029,10090.ENSMUSP00000093077,10090.ENSMUSP00000106968,10090.ENSMUSP00000111946,10090.ENSMUSP00000147497,10090.ENSMUSP00000147553…	Cpt1a,Gdap1,Abcd3,Atcay,Maob,Tmem65,Pgrmc1,Mff,mt-Nd3,Armcx3,Atp5g1,Mtch1,Sdhc,Hk1,Slc8a2,Pde2a,Adck1
COMPARTMENTS	GOCC:0031966	Mitochondrial membrane	13	493	0.52	0.49	0.0041	10090.ENSMUSP00000025835,10090.ENSMUSP00000026879,10090.ENSMUSP00000029770,10090.ENSMUSP00000036721,10090.ENSMUSP00000040550,10090.ENSMUSP00000073061,10090.ENSMUSP00000077446,10090.ENSMUSP00000080998,10090.ENSMUSP00000084097,10090.ENSMUSP00000088029,10090.ENSMUSP00000106968,10090.ENSMUSP00000147497,10090.ENSMUSP00000147553	Cpt1a,Gdap1,Abcd3,Atcay,Maob,Pgrmc1,Mff,mt-Nd3,Armcx3,Atp5g1,Sdhc,Slc8a2,Pde2a
GO Component	GO:0005741	Mitochondrial outer membrane	9	197	0.76	0.68	0.00078	10090.ENSMUSP00000025835,10090.ENSMUSP00000026879,10090.ENSMUSP00000040550,10090.ENSMUSP00000073061,10090.ENSMUSP00000077446,10090.ENSMUSP00000084097,10090.ENSMUSP00000093077,10090.ENSMUSP00000111946,10090.ENSMUSP00000147553	Cpt1a,Gdap1,Maob,Pgrmc1,Mff,Armcx3,Mtch1,Hk1,Pde2a
COMPARTMENTS	GOCC:0005741	Mitochondrial outer membrane	7	143	0.79	0.56	0.0039	10090.ENSMUSP00000025835,10090.ENSMUSP00000026879,10090.ENSMUSP00000040550,10090.ENSMUSP00000073061,10090.ENSMUSP00000077446,10090.ENSMUSP00000084097,10090.ENSMUSP00000147553	Cpt1a,Gdap1,Maob,Pgrmc1,Mff,Armcx3,Pde2a
GO Component	GO:0005739	Mitochondrion	35	1956	0.35	0.57	0.00014	10090.ENSMUSP00000007216,10090.ENSMUSP00000025835,10090.ENSMUSP00000026292,10090.ENSMUSP00000026879,10090.ENSMUSP00000029770,10090.ENSMUSP00000030078,10090.ENSMUSP00000034131,10090.ENSMUSP00000034697,10090.ENSMUSP00000036721,10090.ENSMUSP00000040550,10090.ENSMUSP00000048111,10090.ENSMUSP00000061278,10090.ENSMUSP00000065089,10090.ENSMUSP00000066359,10090.ENSMUSP00000071984,10090.ENSMUSP00000072883…	Ap2m1,Cpt1a,Huwe1,Gdap1,Abcd3,Hsdl2,Vps35,Slc44a2,Atcay,Maob,Spr,Ppm1e,Aldh7a1,Fam49b,Tmem65,Ndrg4,Pgrmc1,Mff,mt-Nd3,Armcx3,Atp5g1,Mtch1,Cltc,Nrd1,Sdhc,Lrpprc,Gls,Hk1,Gng5,Sphkap,Slc8a1,Mapk9,Slc8a2,Pde2a,Adck1
COMPARTMENTS	GOCC:0005739	Mitochondrion	20	1268	0.29	0.28	0.0449	10090.ENSMUSP00000025835,10090.ENSMUSP00000026879,10090.ENSMUSP00000029770,10090.ENSMUSP00000036721,10090.ENSMUSP00000040550,10090.ENSMUSP00000065089,10090.ENSMUSP00000073061,10090.ENSMUSP00000077446,10090.ENSMUSP00000080998,10090.ENSMUSP00000084097,10090.ENSMUSP00000088029,10090.ENSMUSP00000106968,10090.ENSMUSP00000107927,10090.ENSMUSP00000110158,10090.ENSMUSP00000111946,10090.ENSMUSP00000124872…	Cpt1a,Gdap1,Abcd3,Atcay,Maob,Aldh7a1,Pgrmc1,Mff,mt-Nd3,Armcx3,Atp5g1,Sdhc,Lrpprc,Gls,Hk1,Sphkap,Mapk9,Slc8a2,Pde2a,Adck1
UniProt Keywords	KW-1000	Mitochondrion outer membrane	7	122	0.85	0.64	0.0019	10090.ENSMUSP00000025835,10090.ENSMUSP00000026879,10090.ENSMUSP00000040550,10090.ENSMUSP00000077446,10090.ENSMUSP00000084097,10090.ENSMUSP00000111946,10090.ENSMUSP00000147553	Cpt1a,Gdap1,Maob,Mff,Armcx3,Hk1,Pde2a
STRING clusters	CL:8922	Mixed, incl. Calcium transport, and CatSper complex	7	119	0.87	0.49	0.0104	10090.ENSMUSP00000020107,10090.ENSMUSP00000031423,10090.ENSMUSP00000033289,10090.ENSMUSP00000085775,10090.ENSMUSP00000119242,10090.ENSMUSP00000132809,10090.ENSMUSP00000147497	Atp2b1,Atp2a2,Stim1,Atp2b3,Atp2b4,Slc8a1,Slc8a2
STRING clusters	CL:9434	Mixed, incl. G-protein activation, and Prostaglandin E receptor activity	5	37	1.23	0.61	0.0047	10090.ENSMUSP00000043190,10090.ENSMUSP00000093978,10090.ENSMUSP00000114014,10090.ENSMUSP00000125697,10090.ENSMUSP00000140174	Gna11,Gng3,Gng5,Gng2,Gnas
STRING clusters	CL:9429	Mixed, incl. Heterotrimeric G-protein complex, and Monoamine GPCRs	8	115	0.94	0.63	0.0026	10090.ENSMUSP00000040550,10090.ENSMUSP00000043190,10090.ENSMUSP00000057543,10090.ENSMUSP00000093978,10090.ENSMUSP00000114014,10090.ENSMUSP00000125697,10090.ENSMUSP00000140174,10090.ENSMUSP00000148550	Maob,Gna11,Gnai2,Gng3,Gng5,Gng2,Gnas,Gnao1
STRING clusters	CL:8197	Mixed, incl. Intrinsic component of synaptic membrane, and Neurexins and neuroligins	9	188	0.78	0.53	0.0058	10090.ENSMUSP00000007797,10090.ENSMUSP00000069429,10090.ENSMUSP00000072175,10090.ENSMUSP00000075687,10090.ENSMUSP00000079100,10090.ENSMUSP00000082489,10090.ENSMUSP00000099364,10090.ENSMUSP00000106851,10090.ENSMUSP00000112145	Gabrb2,Syp,Dnajc5,Gria3,Slc1a2,Slc17a7,Nsf,Cadm3,Hpca
STRING clusters	CL:8200	Mixed, incl. Ionotropic glutamate receptor complex, and GABA-A receptor complex	8	105	0.98	0.67	0.0019	10090.ENSMUSP00000007797,10090.ENSMUSP00000069429,10090.ENSMUSP00000072175,10090.ENSMUSP00000075687,10090.ENSMUSP00000079100,10090.ENSMUSP00000082489,10090.ENSMUSP00000099364,10090.ENSMUSP00000112145	Gabrb2,Syp,Dnajc5,Gria3,Slc1a2,Slc17a7,Nsf,Hpca
STRING clusters	CL:11173	Mixed, incl. Membrane coat, and AH/BAR domain superfamily	10	168	0.87	0.68	0.0012	10090.ENSMUSP00000007216,10090.ENSMUSP00000018875,10090.ENSMUSP00000020420,10090.ENSMUSP00000025357,10090.ENSMUSP00000034131,10090.ENSMUSP00000090130,10090.ENSMUSP00000099475,10090.ENSMUSP00000102622,10090.ENSMUSP00000103357,10090.ENSMUSP00000127842	Ap2m1,Ap2b1,Ap3d1,Ap3s1,Vps35,Vps26a,Cltc,Arf2,Cyth2,Ap2a1
STRING clusters	CL:11174	Mixed, incl. Membrane coat, and AH/BAR domain superfamily	8	139	0.86	0.55	0.0053	10090.ENSMUSP00000007216,10090.ENSMUSP00000018875,10090.ENSMUSP00000020420,10090.ENSMUSP00000025357,10090.ENSMUSP00000034131,10090.ENSMUSP00000090130,10090.ENSMUSP00000099475,10090.ENSMUSP00000127842	Ap2m1,Ap2b1,Ap3d1,Ap3s1,Vps35,Vps26a,Cltc,Ap2a1
STRING clusters	CL:8360	Mixed, incl. Neurotransmitter loading into synaptic vesicle, and Clathrin-sculpted glutamate transport vesicle	5	25	1.4	0.73	0.0019	10090.ENSMUSP00000069429,10090.ENSMUSP00000072175,10090.ENSMUSP00000079100,10090.ENSMUSP00000082489,10090.ENSMUSP00000112145	Syp,Dnajc5,Slc1a2,Slc17a7,Hpca
GO Process	GO:0050804	Modulation of chemical synaptic transmission	14	541	0.51	0.4	0.0154	10090.ENSMUSP00000004076,10090.ENSMUSP00000009727,10090.ENSMUSP00000021950,10090.ENSMUSP00000030637,10090.ENSMUSP00000031423,10090.ENSMUSP00000034396,10090.ENSMUSP00000035058,10090.ENSMUSP00000057543,10090.ENSMUSP00000066238,10090.ENSMUSP00000069429,10090.ENSMUSP00000078757,10090.ENSMUSP00000098605,10090.ENSMUSP00000116028,10090.ENSMUSP00000147497	Grm3,Syngr1,Dbn1,Ncdn,Atp2a2,Mtmr2,Cspg5,Gnai2,Rap1b,Syp,Ntrk2,Atp2b2,Myo5a,Slc8a2
KEGG	mmu05032	Morphine addiction	6	88	0.93	0.68	0.0015	10090.ENSMUSP00000057543,10090.ENSMUSP00000093978,10090.ENSMUSP00000114014,10090.ENSMUSP00000125697,10090.ENSMUSP00000147553,10090.ENSMUSP00000148550	Gnai2,Gng3,Gng5,Gng2,Pde2a,Gnao1
Monarch	MP:0010768	Mortality/aging	85	5554	0.28	0.69	3.04e-08	10090.ENSMUSP00000001845,10090.ENSMUSP00000001854,10090.ENSMUSP00000002790,10090.ENSMUSP00000004327,10090.ENSMUSP00000007216,10090.ENSMUSP00000013304,10090.ENSMUSP00000018851,10090.ENSMUSP00000018875,10090.ENSMUSP00000019517,10090.ENSMUSP00000019615,10090.ENSMUSP00000020107,10090.ENSMUSP00000020315,10090.ENSMUSP00000020420,10090.ENSMUSP00000020608,10090.ENSMUSP00000021001,10090.ENSMUSP00000021950…	Capns1,Slc7a10,Cse1l,G6pdx,Ap2m1,Atp6v0d1,Dync1h1,Ap2b1,Cops3,Cdc37,Atp2b1,Cand1,Ap3d1,Ppp2ca,Rab10,Dbn1,Cpt1a,Huwe1,Atp1b1,Nbea,Gucy1b1,Slc2a1,Ptp4a2,Ncdn,Vamp3,Atp2a2,Wasl,Arl8b,Slc2a3,Stim1,Plp1,Vps35,Mtmr2,Tmem30a,Scamp5,Atcay,Sv2a,Naa25,Atp1a1,Gna11,Eprs,Gde1,Spr,Ttc7b,Gnai2,Aldh7a1,Rap1b,Fam49b,Dnajc5,Mff,Ntrk2,Slc27a4,Slc1a2,Atp1a3,Txlna,Slc17a7,Atp1a2,Armcx3,Ncald,Vps26a,Gng3,Ubr4,Nsf,Atp…
Reactome	MMU-397014	Muscle contraction	14	156	1.05	1.6	1.98e-08	10090.ENSMUSP00000020107,10090.ENSMUSP00000027863,10090.ENSMUSP00000029635,10090.ENSMUSP00000031423,10090.ENSMUSP00000033289,10090.ENSMUSP00000039657,10090.ENSMUSP00000048460,10090.ENSMUSP00000079691,10090.ENSMUSP00000083077,10090.ENSMUSP00000085775,10090.ENSMUSP00000098605,10090.ENSMUSP00000119242,10090.ENSMUSP00000132809,10090.ENSMUSP00000147497	Atp2b1,Atp1b1,Gucy1b1,Atp2a2,Stim1,Atp1a1,Fxyd1,Atp1a3,Atp1a2,Atp2b3,Atp2b2,Atp2b4,Slc8a1,Slc8a2
SMART	SM00002	Myelin proteolipid protein (PLP or lipophilin)	3	3	2.1	0.68	0.0039	10090.ENSMUSP00000033800,10090.ENSMUSP00000033915,10090.ENSMUSP00000107848	Plp1,Gpm6a,Gpm6b
InterPro	IPR001614	Myelin proteolipid protein PLP	3	3	2.1	0.66	0.0046	10090.ENSMUSP00000033800,10090.ENSMUSP00000033915,10090.ENSMUSP00000107848	Plp1,Gpm6a,Gpm6b
InterPro	IPR018237	Myelin proteolipid protein PLP, conserved site	3	3	2.1	0.66	0.0046	10090.ENSMUSP00000033800,10090.ENSMUSP00000033915,10090.ENSMUSP00000107848	Plp1,Gpm6a,Gpm6b
GO Component	GO:0043209	Myelin sheath	10	219	0.76	0.75	0.00033	10090.ENSMUSP00000027863,10090.ENSMUSP00000029451,10090.ENSMUSP00000033800,10090.ENSMUSP00000039657,10090.ENSMUSP00000042181,10090.ENSMUSP00000079691,10090.ENSMUSP00000083077,10090.ENSMUSP00000099364,10090.ENSMUSP00000099475,10090.ENSMUSP00000148550	Atp1b1,Tspan2,Plp1,Atp1a1,Cldn11,Atp1a3,Atp1a2,Nsf,Cltc,Gnao1
COMPARTMENTS	GOCC:0043209	Myelin sheath	5	108	0.76	0.38	0.031	10090.ENSMUSP00000029451,10090.ENSMUSP00000033800,10090.ENSMUSP00000039657,10090.ENSMUSP00000042181,10090.ENSMUSP00000079691	Tspan2,Plp1,Atp1a1,Cldn11,Atp1a3
GO Process	GO:0042552	Myelination	6	125	0.78	0.34	0.0471	10090.ENSMUSP00000029451,10090.ENSMUSP00000033800,10090.ENSMUSP00000034396,10090.ENSMUSP00000078757,10090.ENSMUSP00000103197,10090.ENSMUSP00000116028	Tspan2,Plp1,Mtmr2,Ntrk2,Lpar1,Myo5a
WikiPathways	WP385	Myometrial relaxation and contraction pathways	7	149	0.77	0.48	0.0102	10090.ENSMUSP00000031423,10090.ENSMUSP00000093978,10090.ENSMUSP00000103197,10090.ENSMUSP00000114014,10090.ENSMUSP00000125697,10090.ENSMUSP00000132809,10090.ENSMUSP00000140174	Atp2a2,Gng3,Lpar1,Gng5,Gng2,Slc8a1,Gnas
UniProt Keywords	KW-0519	Myristate	10	175	0.85	0.89	7.56e-05	10090.ENSMUSP00000052146,10090.ENSMUSP00000057543,10090.ENSMUSP00000066359,10090.ENSMUSP00000072136,10090.ENSMUSP00000087611,10090.ENSMUSP00000102622,10090.ENSMUSP00000112145,10090.ENSMUSP00000134781,10090.ENSMUSP00000147553,10090.ENSMUSP00000148550	Lancl2,Gnai2,Fam49b,Flot2,Ncald,Arf2,Hpca,Rnf141,Pde2a,Gnao1
Reactome	MMU-420597	Nectin/Necl trans heterodimerization	2	7	1.55	0.38	0.043	10090.ENSMUSP00000106851,10090.ENSMUSP00000124119	Cadm3,Cadm1
GO Process	GO:0140199	Negative regulation of adenylate cyclase-activating adrenergic receptor signaling pathway involved in heart process	2	3	1.92	0.37	0.0471	10090.ENSMUSP00000057543,10090.ENSMUSP00000119242	Gnai2,Atp2b4
GO Process	GO:1902992	Negative regulation of amyloid precursor protein catabolic process	4	22	1.36	0.58	0.0069	10090.ENSMUSP00000065810,10090.ENSMUSP00000072136,10090.ENSMUSP00000077594,10090.ENSMUSP00000078757	Rtn3,Flot2,Rtn1,Ntrk2
GO Process	GO:1902430	Negative regulation of amyloid-beta formation	3	19	1.29	0.36	0.0484	10090.ENSMUSP00000065810,10090.ENSMUSP00000077594,10090.ENSMUSP00000078757	Rtn3,Rtn1,Ntrk2
GO Process	GO:0045763	Negative regulation of cellular amino acid metabolic process	2	2	2.1	0.42	0.0326	10090.ENSMUSP00000036721,10090.ENSMUSP00000119242	Atcay,Atp2b4
GO Process	GO:0010734	Negative regulation of protein glutathionylation	2	3	1.92	0.37	0.0471	10090.ENSMUSP00000004327,10090.ENSMUSP00000048460	G6pdx,Fxyd1
GO Process	GO:0051051	Negative regulation of transport	15	530	0.55	0.48	0.005	10090.ENSMUSP00000020608,10090.ENSMUSP00000030797,10090.ENSMUSP00000034131,10090.ENSMUSP00000034396,10090.ENSMUSP00000035898,10090.ENSMUSP00000040550,10090.ENSMUSP00000041503,10090.ENSMUSP00000057543,10090.ENSMUSP00000066238,10090.ENSMUSP00000083077,10090.ENSMUSP00000106953,10090.ENSMUSP00000107848,10090.ENSMUSP00000116028,10090.ENSMUSP00000140174,10090.ENSMUSP00000148550	Ppp2ca,Vamp3,Vps35,Mtmr2,Scamp5,Maob,Arl6ip5,Gnai2,Rap1b,Atp1a2,Apoa2,Gpm6b,Myo5a,Gnas,Gnao1
Monarch	MP:0002058	Neonatal lethality	17	830	0.41	0.31	0.041	10090.ENSMUSP00000018851,10090.ENSMUSP00000029374,10090.ENSMUSP00000029635,10090.ENSMUSP00000031423,10090.ENSMUSP00000033289,10090.ENSMUSP00000037576,10090.ENSMUSP00000078757,10090.ENSMUSP00000078971,10090.ENSMUSP00000079691,10090.ENSMUSP00000083077,10090.ENSMUSP00000095433,10090.ENSMUSP00000103197,10090.ENSMUSP00000110158,10090.ENSMUSP00000127586,10090.ENSMUSP00000130115,10090.ENSMUSP00000140174…	Dync1h1,Nbea,Gucy1b1,Atp2a2,Stim1,Sv2a,Ntrk2,Slc27a4,Atp1a3,Atp1a2,Ubr4,Lpar1,Gls,Cyfip2,Smad2,Gnas,Gnao1
GO Process	GO:0007399	Nervous system development	41	2190	0.37	0.6	8.59e-05	10090.ENSMUSP00000007797,10090.ENSMUSP00000013304,10090.ENSMUSP00000020107,10090.ENSMUSP00000021001,10090.ENSMUSP00000021950,10090.ENSMUSP00000029451,10090.ENSMUSP00000030398,10090.ENSMUSP00000030637,10090.ENSMUSP00000031695,10090.ENSMUSP00000033800,10090.ENSMUSP00000033915,10090.ENSMUSP00000034131,10090.ENSMUSP00000034396,10090.ENSMUSP00000035058,10090.ENSMUSP00000036053,10090.ENSMUSP00000036721…	Gabrb2,Atp6v0d1,Atp2b1,Rab10,Dbn1,Tspan2,Slc2a1,Ncdn,Wasl,Plp1,Gpm6a,Vps35,Mtmr2,Cspg5,Trim46,Atcay,Cldn11,Spr,Rtn3,Ndrg4,Ntrk2,Slc1a2,Atp1a3,Slc17a7,Atp1a2,Fry,Usp9x,Dgkg,Atp2b2,Plaa,Lpar1,Nckap1,Gpm6b,Hpca,Myo5a,Atp2b4,Numb,Cadm1,Cyfip2,Slc8a1,Mapk9
Monarch	MP:0003631	Nervous system phenotype	77	3684	0.42	1	5.78e-13	10090.ENSMUSP00000001854,10090.ENSMUSP00000004076,10090.ENSMUSP00000004327,10090.ENSMUSP00000007797,10090.ENSMUSP00000009727,10090.ENSMUSP00000018851,10090.ENSMUSP00000020420,10090.ENSMUSP00000021001,10090.ENSMUSP00000021950,10090.ENSMUSP00000026292,10090.ENSMUSP00000026879,10090.ENSMUSP00000028328,10090.ENSMUSP00000029374,10090.ENSMUSP00000029451,10090.ENSMUSP00000029635,10090.ENSMUSP00000030398…	Slc7a10,Grm3,G6pdx,Gabrb2,Syngr1,Dync1h1,Ap3d1,Rab10,Dbn1,Huwe1,Gdap1,Entpd2,Nbea,Tspan2,Gucy1b1,Slc2a1,Ncdn,Atp2a2,Wasl,Slc2a3,Stim1,Plp1,Gpm6a,Vps35,Mtmr2,Slc44a2,Tmem30a,Cspg5,Scamp5,Atcay,Sv2a,Maob,Arl6ip5,Cldn11,Gna11,Elmod1,Spr,Vamp7,Gnai2,Vapb,Flot2,Dnajc5,Ndrg4,Pgrmc1,Gria3,Ntrk2,Slc1a2,Atp1a3,Slc17a7,Atp1a2,Usp9x,Dgkg,Ncald,Gng3,Ubr4,Atp2b2,Ecpas,Nrd1,Plaa,Lpar1,Cyth2,Cadm3,Nckap1,Gpm6b,…
GO Process	GO:0003407	Neural retina development	6	88	0.93	0.49	0.0118	10090.ENSMUSP00000020107,10090.ENSMUSP00000033915,10090.ENSMUSP00000078757,10090.ENSMUSP00000082489,10090.ENSMUSP00000098605,10090.ENSMUSP00000119242	Atp2b1,Gpm6a,Ntrk2,Slc17a7,Atp2b2,Atp2b4
GO Process	GO:0022008	Neurogenesis	25	1448	0.33	0.33	0.0248	10090.ENSMUSP00000007797,10090.ENSMUSP00000021001,10090.ENSMUSP00000021950,10090.ENSMUSP00000029451,10090.ENSMUSP00000030637,10090.ENSMUSP00000031695,10090.ENSMUSP00000033800,10090.ENSMUSP00000033915,10090.ENSMUSP00000034396,10090.ENSMUSP00000035058,10090.ENSMUSP00000036053,10090.ENSMUSP00000036721,10090.ENSMUSP00000048111,10090.ENSMUSP00000065810,10090.ENSMUSP00000078757,10090.ENSMUSP00000084454…	Gabrb2,Rab10,Dbn1,Tspan2,Ncdn,Wasl,Plp1,Gpm6a,Mtmr2,Cspg5,Trim46,Atcay,Spr,Rtn3,Ntrk2,Fry,Usp9x,Dgkg,Atp2b2,Lpar1,Nckap1,Gpm6b,Numb,Cyfip2,Mapk9
GO Component	GO:0031594	Neuromuscular junction	5	104	0.78	0.41	0.0225	10090.ENSMUSP00000007236,10090.ENSMUSP00000009727,10090.ENSMUSP00000037576,10090.ENSMUSP00000069429,10090.ENSMUSP00000072175	Syngr3,Syngr1,Sv2a,Syp,Dnajc5
GO Process	GO:0070050	Neuron cellular homeostasis	6	52	1.16	0.73	0.0014	10090.ENSMUSP00000020107,10090.ENSMUSP00000031423,10090.ENSMUSP00000082489,10090.ENSMUSP00000085775,10090.ENSMUSP00000098605,10090.ENSMUSP00000147497	Atp2b1,Atp2a2,Slc17a7,Atp2b3,Atp2b2,Slc8a2
GO Process	GO:0048666	Neuron development	23	943	0.48	0.58	0.00069	10090.ENSMUSP00000007797,10090.ENSMUSP00000021001,10090.ENSMUSP00000021950,10090.ENSMUSP00000029451,10090.ENSMUSP00000030637,10090.ENSMUSP00000031695,10090.ENSMUSP00000033800,10090.ENSMUSP00000033915,10090.ENSMUSP00000034396,10090.ENSMUSP00000035058,10090.ENSMUSP00000036053,10090.ENSMUSP00000036721,10090.ENSMUSP00000048111,10090.ENSMUSP00000078757,10090.ENSMUSP00000084454,10090.ENSMUSP00000086716…	Gabrb2,Rab10,Dbn1,Tspan2,Ncdn,Wasl,Plp1,Gpm6a,Mtmr2,Cspg5,Trim46,Atcay,Spr,Ntrk2,Fry,Usp9x,Dgkg,Atp2b2,Nckap1,Gpm6b,Numb,Cyfip2,Mapk9
GO Process	GO:0030182	Neuron differentiation	24	1180	0.4	0.44	0.0048	10090.ENSMUSP00000007797,10090.ENSMUSP00000021001,10090.ENSMUSP00000021950,10090.ENSMUSP00000029451,10090.ENSMUSP00000030637,10090.ENSMUSP00000031695,10090.ENSMUSP00000033800,10090.ENSMUSP00000033915,10090.ENSMUSP00000034396,10090.ENSMUSP00000035058,10090.ENSMUSP00000036053,10090.ENSMUSP00000036721,10090.ENSMUSP00000048111,10090.ENSMUSP00000065810,10090.ENSMUSP00000078757,10090.ENSMUSP00000084454…	Gabrb2,Rab10,Dbn1,Tspan2,Ncdn,Wasl,Plp1,Gpm6a,Mtmr2,Cspg5,Trim46,Atcay,Spr,Rtn3,Ntrk2,Fry,Usp9x,Dgkg,Atp2b2,Nckap1,Gpm6b,Numb,Cyfip2,Mapk9
GO Component	GO:0043005	Neuron projection	58	1721	0.62	1.56	9.31e-19	10090.ENSMUSP00000001854,10090.ENSMUSP00000004076,10090.ENSMUSP00000007797,10090.ENSMUSP00000013304,10090.ENSMUSP00000018851,10090.ENSMUSP00000020107,10090.ENSMUSP00000020420,10090.ENSMUSP00000020608,10090.ENSMUSP00000021950,10090.ENSMUSP00000025357,10090.ENSMUSP00000030637,10090.ENSMUSP00000030797,10090.ENSMUSP00000032196,10090.ENSMUSP00000033289,10090.ENSMUSP00000033915,10090.ENSMUSP00000034131…	Slc7a10,Grm3,Gabrb2,Atp6v0d1,Dync1h1,Atp2b1,Ap3d1,Ppp2ca,Dbn1,Ap3s1,Ncdn,Vamp3,Arl8b,Stim1,Gpm6a,Vps35,Mtmr2,Trim46,Atcay,Sv2a,Exoc3,Atp1a1,Cldn11,Vamp7,Gnai2,Rtn3,Syp,Flot2,Pgrmc1,Gria3,Rtn1,Ntrk2,Slc1a2,Atp1a3,Slc17a7,Atp1a2,Armcx3,Atp2b3,Usp9x,Atp5g1,Gng3,Atp2b2,Nsf,Lpar1,Cyth2,Hpca,Myo5a,Atp2b4,Numb,Cadm1,Sv2b,Cyfip2,Slc8a1,Mapk9,Gnas,Slc8a2,Pde2a,Gnao1
COMPARTMENTS	GOCC:0043005	Neuron projection	42	1122	0.67	1.52	1.7e-14	10090.ENSMUSP00000001854,10090.ENSMUSP00000004076,10090.ENSMUSP00000018851,10090.ENSMUSP00000020107,10090.ENSMUSP00000020420,10090.ENSMUSP00000020608,10090.ENSMUSP00000021950,10090.ENSMUSP00000030637,10090.ENSMUSP00000032196,10090.ENSMUSP00000033289,10090.ENSMUSP00000033915,10090.ENSMUSP00000034396,10090.ENSMUSP00000036053,10090.ENSMUSP00000036721,10090.ENSMUSP00000037576,10090.ENSMUSP00000042181…	Slc7a10,Grm3,Dync1h1,Atp2b1,Ap3d1,Ppp2ca,Dbn1,Ncdn,Arl8b,Stim1,Gpm6a,Mtmr2,Trim46,Atcay,Sv2a,Cldn11,Vamp7,Gnai2,Syp,Gria3,Rtn1,Ntrk2,Slc1a2,Atp1a3,Slc17a7,Atp1a2,Atp2b3,Usp9x,Gng3,Atp2b2,Nsf,Lpar1,Hpca,Myo5a,Numb,Cadm1,Slc8a1,Mapk9,Gnas,Slc8a2,Pde2a,Gnao1
[truncated: 327 more rows]

## Sheet: Shared DEPs with 7-NI
Names of DEPs in both Cntnap2+7-NI/Cntnap2 and Shank3+7-NI/Shank3
[truncated: 99 more rows]

## Sheet: List of ASD High-risk genes
List of DEPs in Cntnap2 mice encoding ASD high-risk genes	List of DEPs in Shank3 mice encoding ASD high-risk genes	List of DEPs in Cntnap2 +7-NI mice encoding ASD high-risk genes	List of DEPs in Shank3 +7-NI mice encoding ASD high-risk genes
[truncated: 107 more rows]

[truncated: 2 more sheets: Hypergeometric test, Terms enriched by ASD High risk]
