# Supplementary material for: Nitric oxide inhibition ameliorates cortical proteomic changes in the Cntnap2-/- and Shank3Δ4–22 mouse models of autism spectrum disorder
Source: Mol Autism. 2026 Apr 20;17:21. doi: 10.1186/s13229-026-00716-1 (PMC13107916; doi:10.1186/s13229-026-00716-1)
Supplement: Supplementary file 4 — Supplementary Material 4 [file 13229_2026_716_MOESM4_ESM.xlsx]

## Sheet: Full List of Proteins
Full List of Proteins in Shank3 & Shank3 +7-NI					log2 intensities (proteomics DATA)									Annotation				T-tests
					WT			KO			KO+T
Protein.Group	Protein.Names	Genes	First.Protein.Description	Number of peptides	WT-1	WT-2	WT-3	KO-1	KO-2	KO-3	KO+T-2	KO+T-3	KO+T-4	GOBP name	GOMF name	GOCC name	KEGG name	Student's T-test p-value KO+T_WT	Fold Change KO+T_WT	Student's T-test Test statistic KO+T_WT	Student's T-test p-value KO_WT	Fold Change KO_WT	Student's T-test Test statistic KO_WT	Student's T-test p-value KO+T_KO	Fold Change KO+T_KO	Student's T-test Test statistic KO+T_KO	Stripped.Sequence	Precursor.Charge	Benjamini-Hochberg FDR (Shank3 VS WT)	Benjamini-Hochberg FDR (Shank3+7-NI VS Shank3)	Cohen's d Value (Effect Size) Shank3/WT	Cohen's d Value (Effect Size) Shank3+7-NI/Shank3	CI95% lower WT	CI95% upper WT	CI95% lower Shank3	CI95% upper Shank3	CI95% lower Shank3+7-NI	CI95% upper Shank3+7-NI
Q6PDI5	ECM29_MOUSE	Ecpas	Proteasome adapter and scaffold protein ECM29	14	14	14	14	19.374	20.9339	19.6236	14	14	14	catabolic process;cellular catabolic process;cellular macromolecule catabolic process;cellular macromolecule metabolic process;cellular metabolic process;cellular process;ER-associated protein catabolic process;macromolecule catabolic process;macromolecule metabolic process;metabolic process;modification-dependent macromolecule catabolic process;modification-dependent protein catabolic process;pr…		cell part;centrosome;coated vesicle;cytoplasmic membrane-bounded vesicle;cytoplasmic part;cytoplasmic vesicle;cytoskeletal part;early endosome;endocytic vesicle;endoplasmic reticulum;endoplasmic reticulum-Golgi intermediate compartment;endosome;ER to Golgi transport vesicle;intracellular membrane-bounded organelle;intracellular non-membrane-bounded organelle;intracellular organelle;intracellular …		NaN	1	NaN	0.000246569	62.9952	12.3558	0.000246569	0.0158742	-12.3558	ALMSSSQATASSSNK;KGAAFGFNVIATR;LMSALLSGLTDR;MAEQHDLETDADLLPEQEEIIR;MCLAHSAGVVPTSQSLADMQDHAPAIGR;NLTSNMWRVR;PLGPMLLNGLTK;QAMTSIWNALVTDKSMVDK;SCAFAMGHLVR;SEKEECNMWTEVWQENVPGSFGGIR;SLMSSSKEEMR;TSCALTIHAIGR;VYLGDIPLKTK;YLLLLAAGDPREEVHGEAQR	2;3;4	0.0701449	0.0604026	10.0885	-10.0885	14	14	17.8957	22.0586	14	14
Q91YX5	LGAT1_MOUSE	Lpgat1	Acyl-CoA:lysophosphatidylglycerol acyltransferase 1	6	14	14	14	21.2108	23.3304	21.6055	14	14	14	biosynthetic process;cellular biosynthetic process;cellular lipid metabolic process;cellular metabolic process;cellular process;lipid biosynthetic process;lipid metabolic process;metabolic process;organophosphate metabolic process;phospholipid biosynthetic process;phospholipid metabolic process;primary metabolic process	catalytic activity;transferase activity;transferase activity, transferring acyl groups	cell part;cytoplasm;cytoplasmic part;endoplasmic reticulum membrane;endoplasmic reticulum part;integral to membrane;intracellular organelle part;intracellular part;intrinsic to membrane;membrane;membrane part;organelle membrane;organelle part	Glycerophospholipid metabolism	NaN	1	NaN	0.000245641	264.821	12.3677	0.000245641	0.00377613	-12.3677	FGATNIILK;FIEKEDLLSHFYK;GPVVAQMMWLMDHIFK;KNNLPFLTHVTLPR;NNLPFLTHVTLPR;RFWYIEGLMYK	2;4;3	0.0773681	0.0618945	10.0982	-10.0982	14	14	19.2487	24.849	14	14
Q3T9E4;Q62293	TGTP1_MOUSE;TGTP2_MOUSE	Tgtp1;Tgtp2	T-cell-specific guanine nucleotide triphosphate-binding protein 2	1	24.006	20.8259	24.2533	23.4592	24.3139	21.7176	14	14	14	immune response;immune system process;metabolic process;multi-organism process;response to biotic stimulus;response to other organism;response to stimulus;response to virus	binding;catalytic activity;GTP binding;GTPase activity;guanyl nucleotide binding;guanyl ribonucleotide binding;hydrolase activity;hydrolase activity, acting on acid anhydrides;hydrolase activity, acting on acid anhydrides, in phosphorus-containing anhydrides;nucleoside-triphosphatase activity;nucleotide binding;purine nucleotide binding;purine ribonucleoside triphosphate binding;purine ribonucleo…	cell part;intracellular;membrane		0.00121573	0.00191506	-8.18111	0.924635	1.09821	0.100699	0.000276853	0.0017438	-11.9953	GAAPTGAIETTMK	3	1	0.0626043	0.0822203	-9.79412	18.2801	27.7767	19.8766	26.4505	14	14
Q3V1U8	ELMD1_MOUSE	Elmod1	ELMO domain-containing protein 1	5	14	14	14	21.6564	23.2998	21.0815	14	14	14	biological regulation;cellular component organization;cellular component organization or biogenesis;cellular membrane organization;cellular process;endocytosis;establishment of localization;membrane invagination;membrane organization;phagocytosis;positive regulation of catalytic activity;positive regulation of GTPase activity;positive regulation of hydrolase activity;positive regulation of molecu…	enzyme activator activity;enzyme regulator activity;GTPase activator activity;GTPase regulator activity;nucleoside-triphosphatase regulator activity	cell part;cytoplasm;cytoskeleton;intracellular non-membrane-bounded organelle;intracellular organelle;intracellular organelle part;intracellular part;non-membrane-bounded organelle;nuclear part;nucleoplasm;organelle;organelle part		NaN	1	NaN	0.000271517	258.24	12.0551	0.000271517	0.00387237	-12.0551	ICYGTKPGASR;IETSLRDSK;LLQTSVSVHPDAIEK;LWELLKPNTPLESR;REPYDSDNPQHEEMLLK	3;2	0.0725609	0.0630134	9.84298	-9.84298	14	14	19.1528	24.8724	14	14
Q9JIF7	COPB_MOUSE	Copb1	Coatomer subunit beta	19	14	14	14	19.7382	21.2825	19.7354	14	14	14	cellular process;establishment of localization;establishment of localization in cell;establishment of protein localization;Golgi vesicle transport;intracellular protein transport;intracellular transport;intra-Golgi vesicle-mediated transport;protein transport;transport;vesicle-mediated transport	structural molecule activity	cell part;coated vesicle;COPI vesicle coat;COPI-coated vesicle;cytoplasm;cytoplasmic membrane-bounded vesicle;cytoplasmic part;cytoplasmic vesicle;cytoplasmic vesicle part;endoplasmic reticulum-Golgi intermediate compartment;Golgi apparatus;Golgi apparatus part;Golgi-associated vesicle;intracellular membrane-bounded organelle;intracellular organelle;intracellular organelle part;intracellular part…		NaN	1	NaN	0.000264665	76.2173	12.1342	0.000264665	0.0131204	-12.1342	AKSQGMALSLGDK;CLTPEKALSGYCGFMAANLYAR;EAELLEPLMPAIRACLEHR;EAGELKPEEEITVGPVQK;EDIQSVMTEVR;EHPAHERVLQDLVMDILR;LKEAELLEPLMPAIR;LLHEMILVCDAYRK;LVEKPSPLTLAPHDFANIK;LVELKEHPAHER;LVTEMGTYATQSALSSSRPTK;NAFMMLIHADQDR;NVEELVIVLKK;NVTVQPDDPISFMQLTAK;QSLSQMLSAK;RNVTVQPDDPISFMQLTAK;TNNVSEHEDTDKYR;VTVNTNMTDLNDYLQHILKSTNMK;YEAAGTLVTLSSAPTAIK	3;4;2	0.0729401	0.0630834	9.90752	-9.90752	14	14	18.0351	22.469	14	14
P63139	NFYB_MOUSE	Nfyb	Nuclear transcription factor Y subunit beta	1	14	20.8108	14	19.5427	20.2715	21.2726	14	14	14	biological regulation;biosynthetic process;cellular biosynthetic process;cellular macromolecule biosynthetic process;cellular macromolecule metabolic process;cellular metabolic process;cellular nitrogen compound metabolic process;cellular process;macromolecule biosynthetic process;macromolecule metabolic process;metabolic process;nitrogen compound metabolic process;nucleic acid metabolic process;…	binding;DNA binding;nucleic acid binding;nucleic acid binding transcription factor activity;protein binding;regulatory region DNA binding;regulatory region nucleic acid binding;repressing transcription factor binding;sequence-specific DNA binding;sequence-specific DNA binding transcription factor activity;transcription factor binding;transcription regulatory region DNA binding	CCAAT-binding factor complex;cell part;intracellular membrane-bounded organelle;intracellular organelle;intracellular organelle part;intracellular part;macromolecular complex;membrane-bounded organelle;nuclear part;nucleoplasm;nucleoplasm part;nucleus;organelle;organelle part;protein complex;protein-DNA complex;transcription factor complex	Antigen processing and presentation;ko05152	0.373901	0.207294	-1	0.153212	17.0536	1.76003	0.000222203	0.0121554	-12.6884	EQDIYLPIANVAR	2	0.62066	0.0632132	1.43706	-10.36	6.50215	26.0384	18.2048	22.5197	14	14
Q4QQM4	P5I11_MOUSE	Trp53i11	Tumor protein p53-inducible protein 11	2	14	14	14	20.2511	22.205	20.8964	14	14	14			cell part;integral to membrane;intrinsic to membrane;membrane part		NaN	1	NaN	0.000244461	138.863	12.3829	0.000244461	0.00720133	-12.3829	ILGVGGEDDDGEVHR;ISQVLGNEIK	2	0.0829192	0.0634088	10.1106	-10.1106	14	14	18.6444	23.5906	14	14
Q8BY89	CTL2_MOUSE	Slc44a2	Choline transporter-like protein 2	4	14	14	14	21.0877	23.1302	21.6772	14	14	14	biological regulation;cellular process;cellular response to stimulus;establishment of localization;positive regulation of biological process;positive regulation of cell communication;positive regulation of cellular process;positive regulation of I-kappaB kinase/NF-kappaB cascade;positive regulation of intracellular protein kinase cascade;positive regulation of response to stimulus;positive regula…	molecular transducer activity;signal transducer activity	cell part;cytoplasmic part;extracellular membrane-bounded organelle;extracellular organelle;extracellular region part;extracellular vesicular exosome;integral to membrane;intracellular organelle part;intracellular part;intrinsic to membrane;lysosomal membrane;membrane;membrane part;membrane-bounded organelle;membrane-bounded vesicle;organelle;organelle membrane;organelle part;vacuolar membrane;va…		NaN	1	NaN	0.000194687	249.865	13.1234	0.000194687	0.00400217	-13.1234	DGECPAVITPSKPLAQR;NAFFLLMR;VVDDTACPLLR;YLTLLSAR	2;3	0.0903657	0.0635907	10.7152	-10.7152	14	14	19.3536	24.5764	14	14
Q91ZW7	C209E_MOUSE	Cd209e	CD209 antigen-like protein E	1	14	14	14	14	14	14	19.0962	20.8009	20.41	cellular component organization;cellular component organization or biogenesis;cellular membrane organization;cellular process;endocytosis;establishment of localization;membrane invagination;membrane organization;transport;vesicle-mediated transport	binding;carbohydrate binding;mannose binding;monosaccharide binding;sugar binding	cell part;cell surface;extracellular membrane-bounded organelle;extracellular organelle;extracellular region part;extracellular vesicular exosome;integral to membrane;intrinsic to membrane;membrane part;membrane-bounded organelle;membrane-bounded vesicle;organelle;vesicle	ko05152;Measles;Phagosome	0.000291711	68.7054	11.8359	NaN	1	NaN	0.000291711	68.7054	11.8359	NSYTWMGLSDLNK	2	#VALUE!	0.064315	#DIV/0!	9.66399	14	14	14	14	17.884	22.3207
Q80UJ7	RB3GP_MOUSE	Rab3gap1	Rab3 GTPase-activating protein catalytic subunit	19	14	20.2897	14	20.8032	22.1467	20.281	14	14	14	anatomical structure development;anatomical structure morphogenesis;biological regulation;brain development;camera-type eye development;cellular chemical homeostasis;cellular component organization;cellular component organization at cellular level;cellular component organization or biogenesis;cellular component organization or biogenesis at cellular level;cellular homeostasis;cellular ion homeost…	binding;enzyme activator activity;enzyme binding;enzyme regulator activity;GTPase activator activity;GTPase binding;GTPase regulator activity;guanyl-nucleotide exchange factor activity;nucleoside-triphosphatase regulator activity;protein binding;Rab GTPase binding;Rab guanyl-nucleotide exchange factor activity;Ras GTPase binding;Ras guanyl-nucleotide exchange factor activity;small GTPase binding;…	cell part;cytoplasm;cytoplasmic part;endoplasmic reticulum part;endoplasmic reticulum tubular network;extracellular membrane-bounded organelle;extracellular organelle;extracellular region part;extracellular vesicular exosome;intracellular organelle part;intracellular part;macromolecular complex;membrane-bounded organelle;membrane-bounded vesicle;organelle;organelle part;protein complex;vesicle		0.373901	0.233812	-1	0.0832866	31.5681	2.2962	0.000219035	0.0074066	-12.735	AANPGCFLEDFVR;ARMQSACLLSDMESFK;CEHEEEKEGLER;EMANLKPEGR;FVSCLLEQPEVSVTGAGR;KTSLSDSTTSAYPGDAGK;KVPSQYTHLSGLLDIFK;LALCLCMINFYHGGLKGVAHLWQEFVLEMR;LFDDTREAEK;LFVNAQR;LGTSAEGAHLR;LSVSNMVHTAK;LTEPAPVPIHK;MKIPSNMWVEAWETAK;SDEISFADFR;TDFEMVHLR;TGGQLGLDHLR;TSLSDSTTSAYPGDAGK;VLHYLAMQKPADLAR	2;3;4	0.742674	0.0643891	1.87484	-10.3981	7.07574	25.1174	18.6859	23.468	14	14
Q9QY42	GPR37_MOUSE	Gpr37	Prosaposin receptor GPR37	1	14	18.8791	19.2866	19.6646	21.1476	20.8134	14	14	14	alcohol biosynthetic process;alcohol metabolic process;amine biosynthetic process;amine metabolic process;benzene-containing compound metabolic process;biological regulation;biosynthetic process;cAMP-mediated signaling;catecholamine biosynthetic process;catecholamine metabolic process;catechol-containing compound biosynthetic process;catechol-containing compound metabolic process;cell surface rec…	binding;enzyme binding;G-protein coupled receptor activity;heat shock protein binding;Hsp70 protein binding;molecular transducer activity;peptide binding;peptide receptor activity;peptide receptor activity, G-protein coupled;protein binding;receptor activity;signal transducer activity;signaling receptor activity;transmembrane signaling receptor activity;ubiquitin protein ligase binding	cell part;cytoplasmic part;endoplasmic reticulum membrane;endoplasmic reticulum part;integral to membrane;intracellular organelle part;intracellular part;intrinsic to membrane;macromolecular complex;membrane;membrane part;organelle membrane;organelle part;plasma membrane;protein complex;receptor complex;ubiquitin ligase complex	Parkinson's disease	0.116755	0.095487	-1.9952	0.147094	8.89695	1.79499	0.000129188	0.0107326	-14.5664	QLSKEDLGFSGQAPAER	3	0.611033	0.227862	1.4656	-11.8934	10.0811	24.696	18.6095	22.4742	14	14
Q60611	SATB1_MOUSE	Satb1	DNA-binding protein SATB1	5	14	14	14	20.0628	21.4381	19.8472	14	14	14	activated T cell proliferation;alpha-beta T cell activation;alpha-beta T cell differentiation;anatomical structure development;biological regulation;CD4-positive, alpha-beta T cell activation;CD4-positive, alpha-beta T cell differentiation;CD8-positive, alpha-beta T cell differentiation;cell activation;cell differentiation;cell proliferation;cellular component organization;cellular component orga…	binding;chromatin binding;DNA binding;nucleic acid binding;nucleic acid binding transcription factor activity;regulatory region DNA binding;regulatory region nucleic acid binding;RNA polymerase II regulatory region DNA binding;RNA polymerase II regulatory region sequence-specific DNA binding;sequence-specific DNA binding;sequence-specific DNA binding transcription factor activity;transcription re…	cell part;chromatin;chromosomal part;heterochromatin;intracellular membrane-bounded organelle;intracellular organelle;intracellular organelle part;intracellular part;membrane-bounded organelle;nuclear body;nuclear chromatin;nuclear chromosome part;nuclear heterochromatin;nuclear matrix;nuclear part;nucleoplasm part;nucleus;organelle;organelle part;PML body		NaN	1	NaN	0.000205502	87.3874	12.9438	0.000205502	0.0114433	-12.9438	AMQNFLQLPEAER;LLAQQSLNQQYLNHPPPVSR;NGKPENNTMNINASIYDEIQQEMK;TQGLLSEILR;TQGLLSEILRK	3;2	0.0863012	0.0647259	10.5686	-10.5686	14	14	18.3055	22.5932	14	14
Q9CXW4	RL11_MOUSE	Rpl11	Large ribosomal subunit protein uL5	12	27.3534	27.4474	27.4904	27.3121	27.2862	27.2769	27.4457	27.4279	27.3958	biosynthetic process;cellular biosynthetic process;cellular component biogenesis;cellular component biogenesis at cellular level;cellular component organization or biogenesis;cellular component organization or biogenesis at cellular level;cellular localization;cellular macromolecule biosynthetic process;cellular macromolecule localization;cellular macromolecule metabolic process;cellular metaboli…	binding;nucleic acid binding;RNA binding;rRNA binding;structural constituent of ribosome;structural molecule activity	cell part;cytoplasm;cytosolic large ribosomal subunit;extracellular membrane-bounded organelle;extracellular organelle;extracellular region part;extracellular vesicular exosome;intracellular non-membrane-bounded organelle;intracellular organelle;intracellular organelle part;intracellular part;large ribosomal subunit;macromolecular complex;membrane;membrane-bounded organelle;membrane-bounded vesic…	Ribosome	0.873528	0.994956	-0.169638	0.0294293	0.908353	-3.31815	0.00187135	1.09534	7.30106	AEEILEK;GAKAEEILEK;IAVHCTVR;ISKEEAMR;KLCLNICVGESGDR;KNNFSDTGNFGFGIQEHIDLGIK;LCLNICVGESGDR;LCLNICVGESGDRLTR;VLEQLTGQTPVFSK;VREYELR;WFQQKYDGIILPGK;YDGIILPGK	1;2;3;4	0.979386	0.261959	-2.70926	5.96129	27.2564	27.6044	27.2465	27.337	27.3603	27.4859
Q923Z0	GPC5B_MOUSE	Gprc5b	G-protein coupled receptor family C group 5 member B	4	14	14	22.0838	22.5509	23.8789	21.6041	14	14	14	behavior;biological regulation;carbohydrate homeostasis;chemical homeostasis;glucose homeostasis;homeostatic process;locomotory behavior;positive regulation of biological process;positive regulation of canonical Wnt receptor signaling pathway;positive regulation of catalytic activity;positive regulation of cell communication;positive regulation of cell differentiation;positive regulation of cell …	binding;enzyme activator activity;enzyme binding;enzyme regulator activity;G-protein coupled receptor activity;kinase activator activity;kinase binding;kinase regulator activity;molecular transducer activity;protein binding;protein kinase activator activity;protein kinase binding;protein kinase regulator activity;receptor activity;signal transducer activity;signaling receptor activity;transmembra…	cell part;cell surface;extracellular membrane-bounded organelle;extracellular organelle;extracellular region part;extracellular space;extracellular vesicular exosome;integral to membrane;intracellular membrane-bounded organelle;intracellular non-membrane-bounded organelle;intracellular organelle;intracellular organelle part;intracellular part;intrinsic to membrane;membrane;membrane part;membrane …		0.373901	0.154471	-1	0.0972365	63.2672	2.15681	0.000192953	0.00244156	-13.1534	AFSMDEHNAALR;ETAFDEEMHLPR;SAVGFSNGSLEQR;SNVYQPTEMAVVLNGGTIPTAPPSHTGR	2;3	0.729191	0.065448	1.76103	-10.7397	5.10069	28.2885	19.8393	25.5167	14	14
O54782	MA2B2_MOUSE	Man2b2	Epididymis-specific alpha-mannosidase	8	23.1671	22.7607	23.1925	22.7603	22.6858	22.7627	23.1027	23.0199	22.988	alcohol metabolic process;carbohydrate metabolic process;cellular carbohydrate metabolic process;cellular metabolic process;cellular process;hexose metabolic process;mannose metabolic process;metabolic process;monosaccharide metabolic process;primary metabolic process;small molecule metabolic process	alpha-mannosidase activity;binding;carbohydrate binding;catalytic activity;cation binding;hydrolase activity;hydrolase activity, acting on glycosyl bonds;hydrolase activity, hydrolyzing O-glycosyl compounds;ion binding;mannosidase activity;metal ion binding;transition metal ion binding;zinc ion binding	extracellular membrane-bounded organelle;extracellular organelle;extracellular region part;extracellular vesicular exosome;membrane-bounded organelle;membrane-bounded vesicle;organelle;vesicle	Other glycan degradation	0.98322	0.997769	-0.0223755	0.0993591	0.810088	-2.13757	0.00210996	1.23168	7.07168	DIMGPQVTPVLSVDTR;FIAVEQEFFR;LAHPSLAGELLCQR;MGMLGVR;SGVALQHGPVVLLK;STMTALHPR;TVRMTQEFLEYQANWDVK;VGPLDLNR	4;2;3	0.732649	0.281935	-1.74532	5.774	22.4382	23.642	22.6276	22.8449	22.8898	23.184
Q8R4X3	RBM12_MOUSE	Rbm12	RNA-binding protein 12	12	23.9858	24.0846	24.0829	23.8699	23.9134	23.9744	24.1843	24.2151	24.1333		binding;nucleotide binding	cell part;intracellular organelle part;intracellular part;nuclear part;nucleoplasm;organelle part		0.0352745	1.09159	3.12738	0.0415548	0.91264	-2.95999	0.00258615	1.19608	6.69712	EAFVHIVTLEDMR;ELVLNPEGEVSSAK;FETANLDIPPANASRSGPPPSSGMSSR;FLSPQDTFEALKR;GLPFEAENKHVIDFFK;LQGLPIVAGTMDIR;LQNFSYDQR;QSMGPSGQAHPPPQTLPR;QWVAAGGHITFK;SGPPPSSGMSSR;VCAHITNIPFSITK;YVEVSPATER	3;2;4	0.876726	0.321229	-2.41682	5.46817	23.9106	24.1916	23.7888	24.0497	24.075	24.2801
Q8C6I2	SDHF2_MOUSE	Sdhaf2	Succinate dehydrogenase assembly factor 2, mitochondrial	4	23.158	22.8197	22.8738	22.7084	22.5692	22.6543	23.2272	23.1739	23.1932	biological regulation;cellular macromolecule metabolic process;cellular metabolic process;cellular process;cellular protein metabolic process;dephosphorylation;electron transport chain;generation of precursor metabolites and energy;macromolecule metabolic process;macromolecule modification;metabolic process;mitochondrial electron transport, succinate to ubiquinone;negative regulation of biologica…		cell part;cytoplasmic part;intracellular membrane-bounded organelle;intracellular organelle;intracellular organelle lumen;intracellular organelle part;intracellular part;membrane-bounded organelle;membrane-enclosed lumen;mitochondrial matrix;mitochondrial part;mitochondrion;organelle;organelle lumen;organelle part		0.07989	1.18721	2.33413	0.0526579	0.808548	-2.72603	0.000216962	1.46833	12.7659	APDLEYLFEKPH;DMIEIPLPPWQERTDESIETK;EYLHNMTEK;TDESIETKR	3;2	0.844346	0.0659788	-2.2258	10.4233	22.4991	23.402	22.4696	22.8183	23.1311	23.2652
Q6NSW3	SPKAP_MOUSE	Sphkap	A-kinase anchor protein SPHKAP	5	14	15.4146	14	16.0364	17.5922	16.7441	14	14	14	biological regulation;regulation of biological process;regulation of cellular process;regulation of intracellular protein kinase cascade;regulation of protein kinase A signaling cascade;regulation of response to stimulus;regulation of signal transduction;regulation of signaling	binding;protein binding;protein kinase A binding	cell part;contractile fiber part;cytoplasmic part;extracellular membrane-bounded organelle;extracellular organelle;extracellular region part;extracellular vesicular exosome;intracellular membrane-bounded organelle;intracellular organelle;intracellular part;membrane-bounded organelle;membrane-bounded vesicle;mitochondrion;organelle;organelle part;vesicle;Z disc		0.373901	0.721198	-1	0.0235997	4.99118	3.55935	0.00343072	0.144495	-6.20542	NEDTAPSTCQSSR;NELAHTLSNVILK;STELGKEAIAEALLR;TQTLCTESVQR;VFVNSLGLMSTLSQPVSR	2;3;4	1	0.392929	2.9062	-5.0667	12.4427	16.5004	14.8558	18.7261	14	14
Q8BK72	RT27_MOUSE	Mrps27	Small ribosomal subunit protein mS27	8	22.519	14	22.1526	21.1606	23.2847	22.089	14	14	14			cell part;cytoplasmic part;intracellular membrane-bounded organelle;intracellular non-membrane-bounded organelle;intracellular organelle;intracellular part;macromolecular complex;membrane-bounded organelle;mitochondrion;non-membrane-bounded organelle;organelle;ribonucleoprotein complex;ribosome		0.116309	0.0212381	-1.99855	0.409472	6.1515	0.920348	0.000184616	0.00345251	-13.3022	AKQEYQALSAAEK;DWTIHSWIR;EEYHLADLASLMDKAYER;EKEEYHLADLASLMDK;EVLDVLDGVLK;GVRAVYHGMPLMWTPGYLDR;VASSPEDLKLGR;VQYGIFPDNFTFNLLMDYFIKK	2;3;4	0.597277	0.0678388	0.751461	-10.8612	7.59319	31.5212	19.5329	24.8234	14	14
P63115	AAA1_MOUSE	Slc7a10	Asc-type amino acid transporter 1	3	14	14	14	19.4984	20.9478	19.3197	14	14	14	alanine transport;amine transport;amino acid transmembrane transport;amino acid transport;carboxylic acid transport;cellular process;D-alanine transport;D-amino acid transport;D-serine transport;establishment of localization;L-amino acid transport;L-serine transport;neutral amino acid transport;nitrogen compound transport;organic acid transport;organic substance transport;serine transport;transme…	active transmembrane transporter activity;amine transmembrane transporter activity;amino acid transmembrane transporter activity;antiporter activity;carboxylic acid transmembrane transporter activity;D-amino acid transmembrane transporter activity;D-serine transmembrane transporter activity;L-amino acid transmembrane transporter activity;L-serine transmembrane transporter activity;neutral amino a…	cell part;integral to membrane;integral to plasma membrane;intrinsic to membrane;intrinsic to plasma membrane;membrane part;plasma membrane part		NaN	1	NaN	0.000327781	60.6301	11.4878	0.000327781	0.0164935	-11.4878	CVHRFTESMTR;EGHLPSFLAMIHVR;FTESMTR	2;4	0.0760711	0.0688262	9.37971	-9.37971	14	14	17.7039	22.14	14	14
Q8JZU2	TXTP_MOUSE	Slc25a1	Tricarboxylate transport protein, mitochondrial	12	19.3101	19.3423	20.4844	21.201	22.8476	20.6681	14	14	14	cellular process;establishment of localization;transmembrane transport;transport		cell part;cytoplasmic part;extracellular membrane-bounded organelle;extracellular organelle;extracellular region part;extracellular vesicular exosome;integral to membrane;intracellular membrane-bounded organelle;intracellular organelle;intracellular organelle part;intracellular part;intrinsic to membrane;membrane;membrane part;membrane-bounded organelle;membrane-bounded vesicle;mitochondrial inne…		0.000121624	0.0190738	-14.7912	0.0709446	3.63006	2.44344	0.000321651	0.00525441	-11.5435	AAVRFGMFEFLSNHMR;FFVMTSLR;FGMFEFLSNHMR;FIHDQTSSNPK;GFFHGVR;GLLCGLGAGVAEAVVVVCPMETIK;GLSSLLYGSIPK;GTYQGLTATVLK;ILKNEGPK;MQGLEAHKYR;RGLLCGLGAGVAEAVVVVCPMETIK;SHGVLGLYR	2;3	0.756543	0.0691864	1.99506	-9.4252	18.0506	21.3739	18.7498	24.3947	14	14
A2AN08	UBR4_MOUSE	Ubr4	E3 ubiquitin-protein ligase UBR4	39	14	14	14	22.1755	24.3808	22.5766	14	14	14	cellular macromolecule metabolic process;cellular metabolic process;cellular process;cellular protein metabolic process;macromolecule metabolic process;macromolecule modification;metabolic process;primary metabolic process;protein metabolic process;protein modification by small protein conjugation;protein modification by small protein conjugation or removal;protein modification process;protein ub…	acid-amino acid ligase activity;binding;catalytic activity;cation binding;ion binding;ligase activity;ligase activity, forming carbon-nitrogen bonds;metal ion binding;small conjugating protein ligase activity;transition metal ion binding;ubiquitin-protein ligase activity;zinc ion binding	cell part;centrosome;cytoplasm;cytoplasmic part;cytoskeletal part;integral to membrane;intracellular non-membrane-bounded organelle;intracellular organelle;intracellular organelle part;intracellular part;intrinsic to membrane;membrane;membrane part;microtubule organizing center;non-membrane-bounded organelle;nuclear part;nucleoplasm;organelle;organelle part		NaN	1	NaN	0.000182812	527.963	13.3355	0.000182812	0.00189407	-13.3355	AAPPPPPPPPPLESSPR;ADRVYHQLMGHR;APSYIEIFGR;APSYIEIFGRTMQLNLSR;CALSLFLMAVNIKTPVVVENITLMCLR;DLILQKGITQNALDYMK;DQLVMLLDQINSTFVR;EDDYESDAATIVQKCLEIYDMIGQAISSSR;FLSRPALPFILR;GKITVLQLSALLK;GNLLLTGDKDQLVMLLDQINSTFVR;HFSSDAAPQPR;HNDMPIYEAADK;IISLDLPVAEVYKK;ILGPAESDEFLAR;KVWCATNEGEPMR;LHGFAAVLAIGSSR;LLQTLPQLR;LPQMETEGADEGKEPQK;MAGVMAQCGGLQCMLNR;MVDGVGVCTVCAKVCHK;MAGVMAQCGGLQCMLNRLAGVK;PNNLVHFTESKLPQMETEGAD…	2;3;4	0.0895677	0.0700964	10.8884	-10.8884	14	14	20.1262	25.9624	14	14
Q8R2Y0	ABHD6_MOUSE	Abhd6	Monoacylglycerol lipase ABHD6	9	14	20.6084	21.3223	22.4996	22.7163	20.8533	14	14	14	acylglycerol catabolic process;acylglycerol metabolic process;biological regulation;catabolic process;cellular catabolic process;cellular lipid catabolic process;cellular lipid metabolic process;cellular metabolic process;cellular process;glycerol ether catabolic process;glycerol ether metabolic process;glycerolipid catabolic process;glycerolipid metabolic process;lipid catabolic process;lipid me…	acylglycerol lipase activity;carboxylic ester hydrolase activity;catalytic activity;hydrolase activity;hydrolase activity, acting on ester bonds;lipase activity;phospholipase activity	alpha-amino-3-hydroxy-5-methyl-4-isoxazolepropionic acid selective glutamate receptor complex;cell part;cytoplasmic part;extracellular membrane-bounded organelle;extracellular organelle;extracellular region part;extracellular vesicular exosome;integral to membrane;intracellular membrane-bounded organelle;intracellular organelle;intracellular part;intrinsic to membrane;ionotropic glutamate recepto…		0.11716	0.040008	-1.99217	0.232499	10.4074	1.40581	0.000167315	0.00384418	-13.6396	FKVPQQILQGLVDVR;IKVPTQIIWGK;KLFLEIVNEK;LIVDFLASVHNTDNK;NLHLVCVDMPGHEGTTR;QDQVLDVSGADILAK;SSLDDLSIVGQVKR;VPTQIIWGK;VPTQIIWGKQDQVLDVSGADILAK	3;2	0.752445	0.0702642	1.14784	-11.1367	8.61445	28.6727	19.4922	24.554	14	14
Q3UGY8	BIG3_MOUSE	Arfgef3	Brefeldin A-inhibited guanine nucleotide-exchange protein 3	18	14	14	14	20.6131	22.5446	20.5565	14	14	14	biological regulation;cellular process;establishment of localization;negative regulation of catalytic activity;negative regulation of hydrolase activity;negative regulation of molecular function;negative regulation of phosphatase activity;positive regulation of catalytic activity;positive regulation of GTPase activity;positive regulation of hydrolase activity;positive regulation of molecular func…	ARF guanyl-nucleotide exchange factor activity;enzyme regulator activity;GTPase regulator activity;guanyl-nucleotide exchange factor activity;nucleoside-triphosphatase regulator activity;small GTPase regulator activity	cell part;cytoplasmic part;Golgi apparatus part;integral to membrane;intracellular organelle part;intracellular part;intrinsic to membrane;membrane part;organelle part;trans-Golgi network		NaN	1	NaN	0.000377854	150.961	11.0764	0.000377854	0.00662424	-11.0764	ATLSQMLGDLTLQLRQR;CLLPLQLALESK;DAICMSLDGLR;GLNDTQVQQLLLR;GPDSPLLQRPQHLIDQGQMR;LAQHALAGMQKLLSEER;NLIDTLSTPLTGR;QENTIIENPDAPQEFR;QLLNQILNAVKVTPSLNEDLQVEVMK;QRQENTIIENPDAPQEFR;SGSTGSSLSVSVR;TITSAHSTSTSTSMESDSASLGVSDHGR;TSGSSGLLGEIEFK;VAAPSSSPSAEAEYWR;VGSGDMLMLPPSPK;VLLCITYTPTFDMNGSAVLK;VSEPEAIDQPDVVQR;YSESNFSVDDQDLSR	3;2;4	0.0757339	0.0708999	9.04381	-9.04381	14	14	18.4264	24.0497	14	14
P62267	RS23_MOUSE	Rps23	Small ribosomal subunit protein uS12	5	26.9078	26.6654	26.8929	26.4382	26.5283	26.5174	26.8743	26.8888	26.8785	biosynthetic process;cellular biosynthetic process;cellular macromolecule biosynthetic process;cellular macromolecule metabolic process;cellular metabolic process;cellular process;cellular protein metabolic process;macromolecule biosynthetic process;macromolecule metabolic process;metabolic process;primary metabolic process;protein metabolic process;translation	structural constituent of ribosome;structural molecule activity	cell part;cytoplasm;cytosolic small ribosomal subunit;intracellular non-membrane-bounded organelle;intracellular organelle;intracellular organelle part;intracellular part;macromolecular complex;membrane;non-membrane-bounded organelle;nuclear part;nucleolus;organelle;organelle part;ribonucleoprotein complex;small ribosomal subunit	Ribosome	0.497748	1.04139	0.744844	0.0171855	0.796984	-3.92429	0.000177831	1.30666	13.4297	AHLGTALK;ANPFGGASHAK;KAHLGTALK;KGHAVGDIPGVR;VANVSLLALYK	1;2;3	1	0.0712858	-3.20417	10.9653	26.4845	27.1595	26.3724	26.6169	26.862	26.899
E9Q735	UBE4A_MOUSE	Ube4a	Ubiquitin conjugation factor E4 A	6	14	14	14	20.0057	21.5467	19.7028	14	14	14	catabolic process;cellular catabolic process;cellular macromolecule catabolic process;cellular macromolecule metabolic process;cellular metabolic process;cellular process;cellular protein metabolic process;macromolecule catabolic process;macromolecule metabolic process;macromolecule modification;metabolic process;modification-dependent macromolecule catabolic process;modification-dependent protei…	acid-amino acid ligase activity;catalytic activity;ligase activity;ligase activity, forming carbon-nitrogen bonds;small conjugating protein ligase activity;ubiquitin-protein ligase activity;ubiquitin-ubiquitin ligase activity	cell part;cytoplasm;intracellular part;macromolecular complex;protein complex;ubiquitin ligase complex	Ubiquitin mediated proteolysis	NaN	1	NaN	0.000356476	85.5326	11.2432	0.000356476	0.0116915	-11.2432	DAQQSSSPAADNLR;EAGLQMFGQLAR;MKNPHLR;PGNMIVAFSNLAER;SSPQEIKVQEANIHQFMAQFHEK;SYSPTLFAQTVR	2;3	0.078594	0.0714491	9.18002	-9.18002	14	14	17.9621	22.8747	14	14
Q80WK2	OSTB_MOUSE	Slc51b	Organic solute transporter subunit beta	1	14	14	14	20.4766	22.264	20.2964	14	14	14	bile acid and bile salt transport;biological regulation;carboxylic acid transport;establishment of localization;monocarboxylic acid transport;organic acid transport;organic substance transport;positive regulation of biological process;positive regulation of biosynthetic process;positive regulation of carbohydrate metabolic process;positive regulation of cellular biosynthetic process;positive regu…	binding;protein binding;protein dimerization activity;protein heterodimerization activity;transporter activity	cell part;integral to membrane;intrinsic to membrane;macromolecular complex;membrane;membrane part;plasma membrane;protein complex	Bile secretion	NaN	1	NaN	0.000366167	129.097	11.1661	0.000366167	0.00774613	-11.1661	ETPEDLHLDDSIMKENNSQVFLR	3	0.0787617	0.0717606	9.11705	-9.11705	14	14	18.3102	23.7144	14	14
E9Q4M0	E9Q4M0_MOUSE	Tmem44	Transmembrane protein 44	1	20.1407	14	14	14	14	14	18.6846	19.951	19.7999					0.175214	10.7901	1.64549	0.373901	0.242006	-1	0.00016355	44.5862	13.7189	LPGDGQTSTR	2	0.943202	0.0721174	-0.816497	11.2014	7.23984	24.8539	14	14	17.7603	21.1968
Q9D0L4	ADCK1_MOUSE	Adck1	AarF domain-containing protein kinase 1	6	14	14	14	18.9427	19.585	18.0698	14	14	14		adenyl nucleotide binding;adenyl ribonucleotide binding;ATP binding;binding;catalytic activity;kinase activity;nucleotide binding;phosphotransferase activity, alcohol group as acceptor;protein kinase activity;protein serine/threonine kinase activity;purine nucleotide binding;purine ribonucleoside triphosphate binding;purine ribonucleotide binding;ribonucleotide binding;transferase activity;transf…	cell part;cytoplasmic part;extracellular region;intracellular membrane-bounded organelle;intracellular organelle;intracellular part;membrane-bounded organelle;mitochondrion;organelle		NaN	1	NaN	0.000377128	29.1582	11.0818	0.000377128	0.0342956	-11.0818	AYMEKNQIDVNEISCHLGK;NLPLELDFLNEGR;QMLLILK;QYSQRLGAADLYPLFACMLTAR;SIETTLGTRSSASSFLNMSR;VLHSQAPQSSMQEVR	4;2;3	0.0773464	0.0723021	9.04828	-9.04828	14	14	16.9766	20.755	14	14
Q8BWZ3	NAA25_MOUSE	Naa25	N-alpha-acetyltransferase 25, NatB auxiliary subunit	4	14	14	14	21.6978	24.3157	22.1985	14	14	14			cell part;cytoplasm;cytoplasmic part;Golgi apparatus;intracellular membrane-bounded organelle;intracellular organelle;intracellular organelle part;intracellular part;membrane-bounded organelle;nuclear part;nucleoplasm;organelle;organelle part		NaN	1	NaN	0.000403594	426.779	10.8904	0.000403594	0.00234313	-10.8904	IPEFIAFR;LLLQQLEVAVETGKR;NPYYFWSVMSLIMQSISARDENLSK;VQSSYLHSLLETGELLR	2;3;4	0.0773759	0.0726386	8.892	-8.892	14	14	19.2853	26.1893	14	14
A2A6P4	A2A6P4_MOUSE	Vcf1	VCP nuclear cofactor family member 1	1	19.0674	18.9615	18.9231	18.6928	18.568	18.7487	19.0969	18.97	19.0426					0.406751	1.03706	0.92623	0.0102247	0.804306	-4.57466	0.00481868	1.28938	5.65491	GGDTGSGCGPGRPEGDSAPAATTR	3	0.812353	0.499952	-3.7352	4.61722	18.7983	19.1697	18.4399	18.8997	18.8784	19.1946
Q62426	CYTB_MOUSE	Cstb	Cystatin-B	7	27.9854	27.4689	27.953	27.4104	27.263	27.3338	27.8524	27.8439	27.8103	adult behavior;adult locomotory behavior;behavior;biological regulation;locomotory behavior;multicellular organismal process;negative regulation of biological process;negative regulation of catalytic activity;negative regulation of cellular metabolic process;negative regulation of cellular process;negative regulation of cellular protein metabolic process;negative regulation of endopeptidase activ…	binding;cysteine-type endopeptidase inhibitor activity;endopeptidase inhibitor activity;endopeptidase regulator activity;enzyme binding;enzyme inhibitor activity;enzyme regulator activity;peptidase inhibitor activity;peptidase regulator activity;protease binding;protein binding	cell part;cytoplasm;extracellular membrane-bounded organelle;extracellular organelle;extracellular region part;extracellular space;extracellular vesicular exosome;intracellular membrane-bounded organelle;intracellular non-membrane-bounded organelle;intracellular organelle;intracellular organelle part;intracellular part;membrane-bounded organelle;membrane-bounded vesicle;non-membrane-bounded organ…		0.852925	1.02322	0.197693	0.0536598	0.72362	-2.70779	0.000356413	1.41403	11.2437	ENQKFDVFK;ERHDELSYF;HDELSYF;QIVAGTNLFIK;SQLESKENQK;VDVGGDKCVHLR;VFQPLPHENKPLTLSSYQTNK	2;3;1;4	0.837568	0.0730978	-2.2109	9.18044	27.0838	28.521	27.1526	27.5188	27.7802	27.8909
Q7TMY8	HUWE1_MOUSE	Huwe1	E3 ubiquitin-protein ligase HUWE1	35	14	14	14	22.2273	23.9889	21.9662	14	14	14	base-excision repair;cell differentiation;cellular component organization;cellular component organization at cellular level;cellular component organization or biogenesis;cellular component organization or biogenesis at cellular level;cellular developmental process;cellular macromolecule metabolic process;cellular metabolic process;cellular nitrogen compound metabolic process;cellular process;cell…	acid-amino acid ligase activity;binding;catalytic activity;DNA binding;ligase activity;ligase activity, forming carbon-nitrogen bonds;nucleic acid binding;small conjugating protein ligase activity;ubiquitin-protein ligase activity	cell part;cytoplasm;extracellular membrane-bounded organelle;extracellular organelle;extracellular region part;extracellular vesicular exosome;intracellular membrane-bounded organelle;intracellular organelle;intracellular organelle part;intracellular part;membrane;membrane-bounded organelle;membrane-bounded vesicle;nuclear part;nucleoplasm;nucleus;organelle;organelle part;vesicle	Ubiquitin mediated proteolysis	NaN	1	NaN	0.000162585	423.873	13.7395	0.000162585	0.0023592	-13.7395	ACVSMLGVPVDPDTLHATLR;ADGTATAPPPR;AIAMSLGQDIPMDQRAESPEEVACR;AIAMSLGQDIPMDQR;DGGSGNSTIIVSR;DSAVAISGADSR;EWYMIISR;EYVHLVCQMRMTGAIR;GLQSFVQCQPFER;GSGTASDDEFENLR;HADHSSLTLGSGSSTTR;HASSGSTVHIHPQAAPVVCR;HIIEDPCTLR;ISESPSEIMESLTK;LDNMNVSRK;LGSSGLGSASSIQAAVR;LTFFICSVGFTSPMLFDERK;QLEAEADAIIQMVR;QLMHERLFGHSSTSALSAILR;QMLLFTHIR;QQQAATSESSNQSETSVR;RSHHAASTTTAPTPAAR;SAATSGAGSTTSGVVSGSLGSR;SHHAASTTTAPTPAAR;SPAF…	3;2;4	0.0955894	0.0754653	11.2183	-11.2183	14	14	19.9944	25.4606	14	14
O88456	CPNS1_MOUSE	Capns1	Calpain small subunit 1	8	24.5119	24.5574	24.5774	24.7964	24.7858	24.8238	24.5102	24.4907	24.4417	macromolecule metabolic process;metabolic process;primary metabolic process;protein metabolic process;proteolysis	binding;calcium ion binding;calcium-dependent cysteine-type endopeptidase activity;catalytic activity;cation binding;cysteine-type endopeptidase activity;cysteine-type peptidase activity;endopeptidase activity;hydrolase activity;ion binding;metal ion binding;peptidase activity;peptidase activity, acting on L-amino acid peptides	cell part;cytoplasm;cytoplasmic part;cytosol;extracellular membrane-bounded organelle;extracellular organelle;extracellular region part;extracellular vesicular exosome;intracellular part;membrane;membrane-bounded organelle;membrane-bounded vesicle;organelle;plasma membrane;vesicle		0.0727952	0.953942	-2.41959	0.000350835	1.19178	11.2893	0.000160974	0.800436	-13.7744	LGFEEFK;SGTIGSHELPGAFEAAGFHLNEHLYSMIIR;SHYSNIEANESEEVR;SHYSNIEANESEEVRQFR;SMVAVMDSDTTGK;SMVAVMDSDTTGKLGFEEFK;TDGFGIDTCR;VVTRHPDLK	2;4;3	0.0793337	0.0788682	9.21766	-11.2467	24.4656	24.6322	24.7533	24.8507	24.3931	24.5686
Q8R395	COMD5_MOUSE	Commd5	COMM domain-containing protein 5	6	22.7219	22.7164	22.7144	23.0206	22.7597	22.7873	22.158	21.6346	21.9537	biological regulation;biosynthetic process;cellular biosynthetic process;cellular macromolecule biosynthetic process;cellular macromolecule metabolic process;cellular metabolic process;cellular nitrogen compound metabolic process;cellular process;macromolecule biosynthetic process;macromolecule metabolic process;metabolic process;nitrogen compound metabolic process;nucleic acid metabolic process;…		cell part;cytoplasm;intracellular membrane-bounded organelle;intracellular organelle;intracellular part;membrane-bounded organelle;nucleus;organelle		0.00623051	0.573494	-5.26565	0.170123	1.1006	1.67059	0.00559755	0.521073	-5.42523	EAVQHLGASANLSEER;EMAELER;FEVPIAK;LAVLLAGTHTLLQQALR;VDVAISTSAQSR;YSVALVLK	2;3	0.643084	0.525158	1.36403	-4.42968	22.7079	22.7273	22.4998	23.2119	21.2601	22.5708
Q8CI71	VPS50_MOUSE	Vps50	Syndetin	12	14	14	21.1329	21.7406	23.6552	21.9121	14	14	14			cell part;extracellular membrane-bounded organelle;extracellular organelle;extracellular region part;extracellular vesicular exosome;membrane;membrane-bounded organelle;membrane-bounded vesicle;organelle;vesicle		0.373901	0.192425	-1	0.0691165	66.6411	2.46771	0.00016015	0.00288748	-13.7924	AIDYEQMLLLMMNVKWDVK;ALMQLDFQQFLMK;AYYLTENDMER;CSNEGRALMQLDFQQFLMK;DYVDEQTGDVPVK;EGFTQASLGLLANQR;IPLPVSNILWEHCIR;LSEMLEEEDYPGAIQLCLECQKAASTFK;LVGKYMQMMNILK;QSVNYFK;SNFSILQLHEFK;VRIPLPVSNILWEHCIR	3;2;4;1	0.761922	0.0830803	2.01488	-11.2614	6.1475	26.6078	19.8043	25.0677	14	14
Q91VC7	PP14A_MOUSE	Ppp1r14a	Protein phosphatase 1 regulatory subunit 14A	8	23.6647	22.9753	23.4075	23.7995	23.4498	23.6525	24.4662	24.5902	24.2304	biological regulation;regulation of biological process;regulation of cellular metabolic process;regulation of cellular process;regulation of metabolic process;regulation of phosphate metabolic process;regulation of phosphorus metabolic process;regulation of phosphorylation	enzyme inhibitor activity;enzyme regulator activity;phosphatase inhibitor activity;phosphatase regulator activity;protein phosphatase inhibitor activity;protein phosphatase regulator activity	cell part;cytoplasm;intracellular part	Vascular smooth muscle contraction	0.00894593	2.11372	4.75379	0.274774	1.21822	1.2643	0.00556637	1.73509	5.43365	ARGPGGSPSGLQK;ESDMPDEVNIDELLELDSEEERCR;GLHKQPGFPQPSPSDDPSLSPR;GPGGSPSGLQK;GPGGSPSGLQKR;GRESDMPDEVNIDELLELDSEEER;VTVKYDR;WIDGCLEELYR	2;3	0.820046	0.527848	1.0323	4.43656	22.4837	24.2146	23.1978	24.07	23.9749	24.8829
Q8CIG8	ANM5_MOUSE	Prmt5	Protein arginine N-methyltransferase 5	4	14	19.5417	20.221	20.7778	22.6424	21.4017	14	14	14	biological regulation;biosynthetic process;cell activation;cellular biosynthetic process;cellular component assembly;cellular component assembly at cellular level;cellular component organization;cellular component organization at cellular level;cellular component organization or biogenesis;cellular component organization or biogenesis at cellular level;cellular macromolecular complex assembly;cel…	arginine N-methyltransferase activity;binding;catalytic activity;chromatin binding;core promoter binding;core promoter sequence-specific DNA binding;DNA binding;histone methyltransferase activity;histone-arginine N-methyltransferase activity;methyltransferase activity;N-methyltransferase activity;nucleic acid binding;protein binding;protein binding transcription factor activity;protein dimerizati…	cell part;cytoplasm;cytoplasmic part;cytosol;intracellular membrane-bounded organelle;intracellular organelle;intracellular part;macromolecular complex;membrane-bounded organelle;methylosome;methyltransferase complex;nucleus;organelle;protein complex	Cell cycle - yeast;RNA transport	0.117441	0.0660213	-1.99007	0.1458	12.8736	1.80258	0.000156126	0.00512843	-13.8819	AAILPTSIFLTNKK;EWVAPEK;LSPWIHPDSK;TLCDYSKR	3;2	0.608234	0.0860545	1.4718	-11.3346	9.44365	26.3982	19.2494	23.9651	14	14
E9Q8I9	FRY_MOUSE	Fry	Protein furry homolog	12	14	14	14	20.4402	21.8389	20.2922	14	14	14			cell part;cytoplasm;cytoplasmic part;cytoskeletal part;intracellular organelle part;intracellular part;microtubule organizing center;organelle part;spindle pole		NaN	1	NaN	0.000154665	115.928	13.9152	0.000154665	0.00862601	-13.9152	AMAVTRSASSTSSGSNSNVLVPVSWK;AMSAVLCCGPVFDNVGLSPDGYLYK;HHLFILFSQWAGPFSIMFTPLDR;HKEQSPYVVQSIISLIMGMK;IQACTQQGLSSK;KSTGQLNVNPGTPGSGGGGGGSGNTTTAER;LSNLAHVMTLYKTHSYTR;MARVALESLYR;MASQQDSGFFEISIK;MLLEAENDKEVEILK;SAEQLSNFLR;TCVAAIPR	4;3;2	0.0974278	0.0909326	11.3617	-11.3617	14	14	18.7368	22.9773	14	14
Q91WG7	DGKG_MOUSE	Dgkg	Diacylglycerol kinase gamma	4	14	14	14	21.251	23.2592	22.0519	14	14	14	activation of protein kinase activity;activation of protein kinase C activity by G-protein coupled receptor protein signaling pathway;anatomical structure development;biological regulation;cell development;cell surface receptor linked signaling pathway;cellular developmental process;cellular process;cellular response to stimulus;developmental process;G-protein coupled receptor protein signaling p…	adenyl nucleotide binding;adenyl ribonucleotide binding;ATP binding;binding;calcium ion binding;catalytic activity;cation binding;diacylglycerol kinase activity;ion binding;kinase activity;metal ion binding;NAD+ kinase activity;nucleotide binding;phosphotransferase activity, alcohol group as acceptor;purine nucleotide binding;purine ribonucleoside triphosphate binding;purine ribonucleotide bindin…	cell part;intracellular membrane-bounded organelle;intracellular organelle;intracellular part;membrane;membrane-bounded organelle;organelle;plasma membrane	Glycerolipid metabolism;Glycerophospholipid metabolism;Phosphatidylinositol signaling system	NaN	1	NaN	0.000149873	291.5	14.027	0.000149873	0.00343053	-14.027	ADEACAPDTESK;IIPSPGTHPLLVLVNPK;QYDPHKPISYDVFK;TNKLLPMQVDGEPWMQPQCTIK	2;3;4	0.101672	0.0944094	11.453	-11.453	14	14	19.6759	24.6988	14	14
Q99P58	RB27B_MOUSE	Rab27b	Ras-related protein Rab-27B	2	19.8354	19.8654	20.2536	20.3342	20.6102	20.3274	19.9031	19.8936	19.9259	biological regulation;cellular process;cellular response to stimulus;establishment of localization;establishment of localization in cell;establishment of melanosome localization;establishment of organelle localization;establishment of pigment granule localization;establishment of protein localization;establishment of vesicle localization;intracellular protein transport;intracellular signal transd…	binding;catalytic activity;cytoskeletal protein binding;GDP binding;GTP binding;GTPase activity;guanyl nucleotide binding;guanyl ribonucleotide binding;hydrolase activity;hydrolase activity, acting on acid anhydrides;hydrolase activity, acting on acid anhydrides, in phosphorus-containing anhydrides;myosin binding;myosin V binding;nucleoside-triphosphatase activity;nucleotide binding;protein bindi…	apical plasma membrane;cell part;clathrin-coated vesicle;coated vesicle;cytoplasmic membrane-bounded vesicle;cytoplasmic part;cytoplasmic vesicle;cytoplasmic vesicle membrane;cytoplasmic vesicle part;endosomal part;endosome membrane;extracellular membrane-bounded organelle;extracellular organelle;extracellular region part;extracellular vesicular exosome;Golgi apparatus;Golgi apparatus part;Golgi …	Pancreatic secretion	0.597921	0.94787	-0.57202	0.0551348	1.35581	2.68164	0.00527871	0.699116	-5.51422	FITTVGIDFR;VVYDTQGADGASGK	2	0.835453	0.529011	2.18955	-4.50234	19.4053	20.5643	20.0231	20.8248	19.8663	19.9488
P70452	STX4_MOUSE	Stx4	Syntaxin-4	1	14	14	19.7227	19.283	20.9259	19.9101	14	14	14	biological regulation;cellular component assembly;cellular component assembly at cellular level;cellular component organization;cellular component organization at cellular level;cellular component organization or biogenesis;cellular component organization or biogenesis at cellular level;cellular macromolecular complex assembly;cellular macromolecular complex subunit organization;cellular membrane…	binding;enzyme activator activity;enzyme regulator activity;lipase activator activity;phospholipase activator activity;protein binding;SNAP receptor activity;SNARE binding;sphingomyelin phosphodiesterase activator activity	basolateral plasma membrane;cell part;cell projection;cell projection part;cell surface;clathrin-coated vesicle;coated vesicle;cytoplasm;cytoplasmic membrane-bounded vesicle;cytoplasmic part;cytoplasmic vesicle;dendritic spine;endosome;extracellular membrane-bounded organelle;extracellular organelle;extracellular region part;extracellular space;extracellular vesicular exosome;Golgi apparatus part…	SNARE interactions in vesicular transport;Vasopressin-regulated water reabsorption	0.373901	0.266542	-1	0.103531	17.5347	2.10105	0.000227123	0.0152009	-12.6177	AIEPQKEEADENYNSVNTR	3	0.728681	0.0625938	1.7155	-10.3023	7.69998	24.1151	17.9802	22.0993	14	14
Q3TIR3	RIC8A_MOUSE	Ric8a	Chaperone Ric-8A	6	14	14	18.9805	19.4635	21.1428	19.9842	14	14	14	ameboidal cell migration;anatomical structure development;anatomical structure morphogenesis;associative learning;basement membrane organization;behavior;biological adhesion;biological regulation;cAMP-mediated signaling;cell adhesion;cell migration;cell migration involved in gastrulation;cell motility;cell surface receptor linked signaling pathway;cell-cell adhesion;cell-cell adhesion involved in…	binding;enzyme activator activity;enzyme regulator activity;G-protein alpha-subunit binding;GTPase activator activity;GTPase regulator activity;guanyl-nucleotide exchange factor activity;nucleoside-triphosphatase regulator activity;protein binding	cell part;cytoplasm;cytoplasmic part;cytosol;intracellular part;membrane;plasma membrane		0.373901	0.316402	-1	0.0589133	23.2098	2.61816	0.000236681	0.0136323	-12.4856	AVADALETGEEDAVTEALR;CLCNLVLSSPTAQMLAAEAR;EHEAMKLVNMFDK;EVDEEDAALYR;VLFNITFDSVKR;VTWLQTIR	2;3	0.792007	0.0632512	2.13771	-10.1945	8.51704	22.8033	18.0613	22.3323	14	14
P42859	HD_MOUSE	Htt	Huntingtin	30	20.1615	14	19.7246	21.3597	22.7598	20.8257	14	14	14	acidic amino acid transport;aging;amide biosynthetic process;amine metabolic process;amine transport;amino acid import;amino acid transport;anatomical structure development;anatomical structure formation involved in morphogenesis;anatomical structure morphogenesis;anion transport;anterior/posterior pattern specification;apoptosis;associative learning;axon cargo transport;behavior;behavioral inter…	beta-tubulin binding;binding;cytoskeletal protein binding;diazepam binding;drug binding;dynactin binding;dynein binding;dynein intermediate chain binding;identical protein binding;ion channel binding;p53 binding;protein binding;transcription factor binding;tubulin binding	autophagic vacuole;axon;cell part;cell projection;cytoplasm;cytoplasmic membrane-bounded vesicle;cytoplasmic part;cytoplasmic vesicle;cytoplasmic vesicle membrane;cytoplasmic vesicle part;cytosol;dendrite;endoplasmic reticulum;endosome;Golgi apparatus;inclusion body;intracellular membrane-bounded organelle;intracellular organelle;intracellular organelle part;intracellular part;late endosome;macro…		0.116654	0.0641655	-1.99596	0.149104	12.8736	1.78333	0.000186759	0.00498429	-13.2631	AFQSVFEVVAAPGSPYHR;AMAALGLMLTCMYTGK;ASDPSPATPDSESVIVAMER;ASPGRASDPSPATPDSESVIVAMER;CDQGQADPVVAVAR;DEVAEASDPESKPCR;DWVMLSLSNFTQR;ELETQKEVVVSMLLR;GGGGNVTLGECSEGK;GGGGNVTLGECSEGKQK;GIVEQEIQEMVSQR;IIQLCDGIMASGR;IKGDIGQPNDDDSAPLVHCVR;IMASFGNFANDNEIK;KAVTHAIPALQPIVHDLFVLR;LFEPLVIK;LLLQINPEREPGNMSYK;LLSASFLLTGEKK;LYSLLDRFR;MVADECLNKVIK;NMVQAEQER;NSAASGLFIQAIQSR;NSSLALQQAHLLER;QSDTSGPVTASK;SEIGGELAASSGVS…	3;2;4	0.615037	0.0658812	1.45609	-10.8293	9.42112	26.503	19.1672	24.1296	14	14
P55096	ABCD3_MOUSE	Abcd3	ATP-binding cassette sub-family D member 3	10	14	14	14	19.8789	21.2542	19.3572	14	14	14	carboxylic acid catabolic process;carboxylic acid metabolic process;catabolic process;cellular catabolic process;cellular component organization;cellular component organization at cellular level;cellular component organization or biogenesis;cellular component organization or biogenesis at cellular level;cellular ketone metabolic process;cellular lipid catabolic process;cellular lipid metabolic pr…	active transmembrane transporter activity;adenyl nucleotide binding;adenyl ribonucleotide binding;ATP binding;ATPase activity;ATPase activity, coupled;ATPase activity, coupled to movement of substances;ATPase activity, coupled to transmembrane movement of substances;binding;catalytic activity;hydrolase activity;hydrolase activity, acting on acid anhydrides;hydrolase activity, acting on acid anhyd…	cell part;cytoplasmic part;integral to membrane;intracellular membrane-bounded organelle;intracellular organelle;intracellular organelle lumen;intracellular organelle part;intracellular part;intrinsic to membrane;membrane;membrane part;membrane-bounded organelle;membrane-enclosed lumen;microbody;microbody lumen;microbody membrane;microbody part;mitochondrial inner membrane;mitochondrial membrane;…	ABC transporters;Peroxisome	NaN	1	NaN	0.00040317	71.6781	10.8934	0.00040317	0.0139513	-10.8934	DQVIYPDGKEDQK;ITELMQVLK;LITNSEEIAFYNGNKR;MAAFSKYLTAR;MGNLDNRIANPDQLLTQDVEK;MSQALGR;MLLRMSQALGR;PIGKMTIMEQK;SGANVLICGPNGCGK;TMVSQQEK	2;3;4	0.0790124	0.0740741	8.8944	-8.8944	14	14	17.729	22.5979	14	14
Q6PDS3	SARM1_MOUSE	Sarm1	NAD(+) hydrolase SARM1	8	14	20.5959	14	20.7381	22.6184	21.6401	14	14	14	biological regulation;cellular process;cellular response to stimulus;defense response;immune response;immune system process;innate immune response;regulation of anatomical structure morphogenesis;regulation of apoptosis;regulation of biological process;regulation of cell death;regulation of cell development;regulation of cell differentiation;regulation of cell morphogenesis;regulation of cell mor…		axon;cell junction;cell part;cell projection;cytoplasm;cytoplasmic part;cytoskeletal part;cytoskeleton;dendrite;extrinsic to membrane;extrinsic to mitochondrial outer membrane;extrinsic to organelle membrane;intracellular membrane-bounded organelle;intracellular non-membrane-bounded organelle;intracellular organelle;intracellular organelle part;intracellular part;macromolecular complex;membrane p…		0.373901	0.217842	-1	0.0732394	44.2282	2.41397	0.000146076	0.00492541	-14.1188	EMLHSPLPCTGGKLSGDTPDVFISYR;EPVELARSVAGILEHMFK;EVSPGVGTEVQGALER;ILSAAREMLHSPLPCTGGK;LDGGLDLLLR;LLEQILVAENRDR;LSGDTPDVFISYRR;SGGASPWWAAGGR	3;2;4	0.756321	0.0990958	1.971	-11.5279	6.73863	25.6587	19.3295	24.0016	14	14
Q8R5J9	PRAF3_MOUSE	Arl6ip5	PRA1 family protein 3	2	14	14	14	22.7948	24.4598	21.3467	14	14	14	acidic amino acid transport;amine transport;amino acid transport;anion transport;biological regulation;carboxylic acid transport;cellular chemical homeostasis;cellular homeostasis;cellular ion homeostasis;cellular process;chemical homeostasis;establishment of localization;homeostatic process;induction of apoptosis;induction of apoptosis by intracellular signals;induction of apoptosis by oxidative…		cell part;cytoplasmic part;cytoskeleton;endoplasmic reticulum;endoplasmic reticulum membrane;endoplasmic reticulum part;extracellular membrane-bounded organelle;extracellular organelle;extracellular region part;extracellular vesicular exosome;integral to membrane;intracellular membrane-bounded organelle;intracellular non-membrane-bounded organelle;intracellular organelle;intracellular organelle p…		NaN	1	NaN	0.000593779	466.951	9.85888	0.000593779	0.00214155	-9.85888	AWDDFFPGSDR;DISKWNNR	2	0.102677	0.104731	8.04974	-8.04974	14	14	18.9973	26.737	14	14
P51661	DHI2_MOUSE	Hsd11b2	11-beta-hydroxysteroid dehydrogenase type 2	1	14	20.5313	14	21.5172	21.3361	19.9611	14	14	14	biological regulation;C21-steroid hormone metabolic process;cellular hormone metabolic process;cellular metabolic process;cellular process;endocrine process;female pregnancy;glucocorticoid metabolic process;hormone metabolic process;lipid metabolic process;metabolic process;multicellular organismal process;multi-organism process;positive regulation of blood pressure;positive regulation of systemi…	11-beta-hydroxysteroid dehydrogenase [NAD(P)] activity;binding;catalytic activity;coenzyme binding;cofactor binding;lipid binding;NAD binding;nucleotide binding;oxidoreductase activity;oxidoreductase activity, acting on CH-OH group of donors;oxidoreductase activity, acting on the CH-OH group of donors, NAD or NADP as acceptor;steroid binding;steroid dehydrogenase activity;steroid dehydrogenase ac…	cell part;cytoplasmic part;endoplasmic reticulum;intracellular membrane-bounded organelle;intracellular organelle;intracellular part;membrane-bounded organelle;organelle	Aldosterone-regulated sodium reabsorption;Steroid hormone biosynthesis	0.373901	0.221121	-1	0.0998423	27.1158	2.13325	0.000145934	0.00815472	-14.1223	IVTVGSPAGDMPYPCLAAYGTSK	3	0.73132	0.107249	1.74179	-11.5308	6.80983	25.5443	18.8243	23.052	14	14
Q8C7M3	TRIM9_MOUSE	Trim9	E3 ubiquitin-protein ligase TRIM9	14	22.7643	26.5523	23.0047	25.5299	25.0195	25.4542	22.9776	22.9861	23.0776	catabolic process;cellular catabolic process;cellular macromolecule catabolic process;cellular macromolecule metabolic process;cellular metabolic process;cellular process;establishment of localization;establishment of localization in cell;exocytosis;macromolecule catabolic process;macromolecule metabolic process;metabolic process;modification-dependent macromolecule catabolic process;modification…	acid-amino acid ligase activity;binding;catalytic activity;cation binding;identical protein binding;ion binding;ligase activity;ligase activity, forming carbon-nitrogen bonds;metal ion binding;protein binding;protein dimerization activity;protein homodimerization activity;small conjugating protein ligase activity;transition metal ion binding;ubiquitin-protein ligase activity;zinc ion binding	cell junction;cell part;cell projection;clathrin-coated vesicle;coated vesicle;cytoplasm;cytoplasmic membrane-bounded vesicle;cytoplasmic part;cytoplasmic vesicle;cytoskeleton;dendrite;intracellular membrane-bounded organelle;intracellular non-membrane-bounded organelle;intracellular organelle;intracellular part;membrane-bounded organelle;membrane-bounded vesicle;neuron projection;non-membrane-bo…		0.422565	0.468681	-0.8925	0.376504	2.34146	0.993956	0.000138615	0.200166	-14.3081	DQISHCTVK;EFLVQLR;EVYVGKETMCTVDGLHFNSTYNAR;GATIGVLLDLNRK;IDVMKDMMLGK;LVPPAQGR;MSLYSEADSGYGSYGGFASAPTTPCQK;MPVCYQCLEEGKHSSHEVK;NILVQTPESESPQSR;NSCITCPQCHR;RMSPFSSTLNLQPSFPGR;SLILDDR;TGVSPYSK;VLEGVIDR	2;4;3;1	0.562396	0.111132	0.811562	-11.6825	18.8381	29.3761	24.6503	26.0187	22.8761	23.1514
Q9JHR7	IDE_MOUSE	Ide	Insulin-degrading enzyme	20	14	19.7063	14	21.0426	23.1727	20.563	14	14	14	beta-amyloid metabolic process;biological regulation;bradykinin catabolic process;catabolic process;cellular catabolic process;cellular component assembly;cellular component organization;cellular component organization or biogenesis;cellular homeostasis;cellular macromolecule metabolic process;cellular metabolic process;cellular process;determination of adult lifespan;glycoprotein metabolic proce…	adenyl nucleotide binding;adenyl ribonucleotide binding;ATP binding;binding;catalytic activity;cation binding;endopeptidase activity;glycoprotein binding;hormone binding;hydrolase activity;identical protein binding;insulin binding;ion binding;metal ion binding;metalloendopeptidase activity;metallopeptidase activity;nucleotide binding;peptidase activity;peptidase activity, acting on L-amino acid p…	cell part;cell surface;cytoplasm;cytoplasmic part;cytosol;extracellular region part;extracellular space;intracellular membrane-bounded organelle;intracellular organelle;intracellular organelle part;intracellular part;membrane;membrane-bounded organelle;microbody;mitochondrion;nuclear part;nucleoplasm;organelle;organelle part;peroxisome;plasma membrane		0.373901	0.267552	-1	0.05102	51.6487	2.75674	0.000694384	0.00518022	-9.46739	AFIPQLLSR;DLNAVAFR;EELLKFHSTYYSSNLMAICVLGR;ESLDDLTNLVVK;FHSTYYSSNLMAICVLGR;FIIQSEKPPHYLESR;FYQEMLAVDAPRR;GLELANGIK;GLPLFPLVKPHINFMAAK;IEDQIVK;ITEKMATFEIDK;IVPIKDIR;LCGFPKQTYSTMSNPAIQR;LFSEVENK;LKAFIPQLLSR;NVPLPEFPEHPFQEEHLR;SLNNFRAEQPHQHAMYYLR;VEAFLITMEK;VSVHVLAR;YTLETRPNQEGIDVR	2;3;4;1	0.844175	0.120074	2.25087	-7.73009	7.71799	24.0862	18.1421	25.0435	14	14
Q62432	SMAD2_MOUSE	Smad2	Mothers against decapentaplegic homolog 2	3	19.8371	14	14	20.5389	22.3138	21.7787	14	14	14	activin receptor signaling pathway;anatomical structure development;anatomical structure formation involved in morphogenesis;anatomical structure morphogenesis;anterior/posterior pattern specification;axis specification;biological regulation;cell fate commitment;cell surface receptor linked signaling pathway;cellular component assembly;cellular component assembly at cellular level;cellular compon…	activating transcription factor binding;binding;cation binding;chromatin binding;core promoter proximal region DNA binding;core promoter proximal region sequence-specific DNA binding;co-SMAD binding;cytokine receptor binding;DNA binding;double-stranded DNA binding;enzyme binding;identical protein binding;ion binding;I-SMAD binding;metal ion binding;molecular transducer activity;nucleic acid bindi…	activin responsive factor complex;cell part;chromatin;chromosomal part;cytoplasm;intracellular membrane-bounded organelle;intracellular organelle;intracellular organelle part;intracellular part;macromolecular complex;membrane-bounded organelle;nuclear chromatin;nuclear chromosome part;nuclear part;nucleoplasm part;nucleus;organelle;organelle part;protein complex;SMAD protein complex;SMAD2-SMAD3 p…	Adherens junction;Cell cycle;Chagas disease (American trypanosomiasis);Colorectal cancer;Endocytosis;Pancreatic cancer;Pathways in cancer;TGF-beta signaling pathway;Wnt signaling pathway	0.373901	0.259589	-1	0.0499422	48.4388	2.77758	0.000136993	0.00535911	-14.351	FCLGLLSNVNRNATVEMTR;VETPVLPPVLVPR;VLTQMGSPSVR	3;2	0.861918	0.120814	2.26788	-11.7175	7.57403	24.3174	19.282	23.8055	14	14
Q91VK4	ITM2C_MOUSE	Itm2c	Integral membrane protein 2C	3	21.026	21.6402	21.6944	21.9661	23.157	21.2196	14	14	14	biological regulation;cell differentiation;cellular developmental process;cellular process;developmental process;negative regulation of biological process;negative regulation of cell projection organization;negative regulation of cellular component organization;negative regulation of cellular process;negative regulation of neuron projection development;neuron differentiation;regulation of biologi…	adenyl nucleotide binding;adenyl ribonucleotide binding;ATP binding;beta-amyloid binding;binding;nucleotide binding;protein binding;purine nucleotide binding;purine ribonucleoside triphosphate binding;purine ribonucleotide binding;ribonucleotide binding	cell part;cytoplasmic part;extracellular membrane-bounded organelle;extracellular organelle;extracellular region part;extracellular vesicular exosome;Golgi apparatus;integral to membrane;intracellular membrane-bounded organelle;intracellular organelle;intracellular organelle part;intracellular part;intrinsic to membrane;lysosomal membrane;lysosome;lytic vacuole;membrane;membrane part;membrane-bou…		4.08145103998617E-06	0.0057051	-34.7725	0.335122	1.58085	1.09475	0.000135811	0.00360887	-14.3826	DNFFHCGVLYEDSLSSQIR;INVPVPQFGGGDPADIIHDFQR;RGTYLPQTYIIQEEMVVTEHVR	3;4	0.896675	0.13308	0.893862	-11.7433	20.5313	22.3758	19.6868	24.5417	14	14
Q3UZ39	LRRF1_MOUSE	Lrrfip1	Leucine-rich repeat flightless-interacting protein 1	7	23.9351	24.539	24.4345	24.3191	24.3244	24.4217	24.6682	24.6675	24.6504	biological regulation;biosynthetic process;cellular biosynthetic process;cellular macromolecule biosynthetic process;cellular macromolecule metabolic process;cellular metabolic process;cellular nitrogen compound metabolic process;cellular process;macromolecule biosynthetic process;macromolecule metabolic process;metabolic process;nitrogen compound metabolic process;nucleic acid metabolic process;…	binding;DNA binding;identical protein binding;nucleic acid binding;protein binding;protein dimerization activity;protein homodimerization activity	cell part;cytoplasm;intracellular membrane-bounded organelle;intracellular organelle;intracellular part;membrane;membrane-bounded organelle;nucleus;organelle;plasma membrane		0.126311	1.2827	1.92658	0.79653	1.03682	0.275567	0.000819904	1.23714	9.06761	DMLLELEEQLAESQR;EIKDSLAEVEEK;GSGDTSISMDTEASIR;HAHSILQFQFAEVK;MTSPEGAQNK;NMPSLSAATLASLGGTSSR;RGSGDTSISMDTEASIR	2;3	0.968376	0.133902	0.225	7.40367	23.5011	25.1046	24.2115	24.4985	24.637	24.6871
P61793	LPAR1_MOUSE	Lpar1	Lysophosphatidic acid receptor 1	3	14	14	17.4477	18.323	19.7837	18.1344	14	14	14	activation of MAPK activity;axon ensheathment;biological regulation;bleb assembly;calcium ion homeostasis;cation homeostasis;cell projection assembly;cell projection organization;cell surface receptor linked signaling pathway;cellular calcium ion homeostasis;cellular cation homeostasis;cellular chemical homeostasis;cellular component assembly;cellular component assembly at cellular level;cellular…	binding;bioactive lipid receptor activity;G-protein coupled receptor activity;lipid binding;lysophosphatidic acid receptor activity;molecular transducer activity;PDZ domain binding;phospholipid binding;protein binding;protein domain specific binding;receptor activity;signal transducer activity;signaling receptor activity;transmembrane signaling receptor activity	cell part;cell projection;cell projection part;cell surface;cytoplasmic membrane-bounded vesicle;cytoplasmic part;cytoplasmic vesicle;dendritic shaft;dendritic spine;endocytic vesicle;integral to membrane;intracellular membrane-bounded organelle;intracellular organelle;intracellular part;intrinsic to membrane;membrane;membrane part;membrane-bounded organelle;membrane-bounded vesicle;neuron projec…	Gap junction;Neuroactive ligand-receptor interaction	0.373901	0.450864	-1	0.0463445	12.1071	2.85109	0.000805967	0.0372395	-9.10812	FFLLLAEFNSAMNPIIYSYR;FFLLLAEFNSAMNPIIYSYRDK;NENPNGPTEGSDR	4;2	0.884659	0.13411	2.32791	-7.43675	10.2045	20.094	16.5045	20.9895	14	14
G5E8P0	GCP6_MOUSE	Tubgcp6	Gamma-tubulin complex component 6	7	14	14	14	17.5628	19.1244	18.0264	14	14	14	cellular component organization;cellular component organization at cellular level;cellular component organization or biogenesis;cellular component organization or biogenesis at cellular level;cellular process;cytoskeleton organization;microtubule cytoskeleton organization;microtubule nucleation;microtubule-based process;organelle organization	binding;cytoskeletal protein binding;microtubule binding;protein binding;tubulin binding	cell part;centrosome;cytoplasmic part;cytoskeletal part;extracellular membrane-bounded organelle;extracellular organelle;extracellular region part;extracellular vesicular exosome;gamma-tubulin complex;gamma-tubulin large complex;gamma-tubulin ring complex;intracellular non-membrane-bounded organelle;intracellular organelle;intracellular organelle part;intracellular part;macromolecular complex;mem…		NaN	1	NaN	0.000791046	18.868	9.15247	0.000791046	0.0529998	-9.15247	FLLEDQKCIQEMLR;MEIAKQELIVHAR;NKVLMLSFDLR;QMAEQIAQDTR;VLMLSFDLRVGGLGPEADR;VSLFGALVHSR;VSLFGALVHSRTYDMDVR	3;4	0.131627	0.134158	7.47296	-7.47296	14	14	16.2456	20.2301	14	14
Q8BZJ7	DCNL2_MOUSE	Dcun1d2	DCN1-like protein 2	3	21.2847	21.3393	21.3544	21.901	22.0994	22.2195	21.1052	20.93	21.1448					0.0184592	0.831535	-3.84002	0.00142608	1.67851	7.84499	0.000882755	0.4954	-8.89496	ESMKSSVDQK;LDEATDSFFQNPEAFHR;QFMACTQASER	3;2	0.20961	0.141546	6.4054	-7.2627	21.235	21.4172	21.6738	22.4728	20.776	21.3439
Q6KAR6	EXOC3_MOUSE	Exoc3	Exocyst complex component 3	13	14	14	14	21.896	23.4613	21.6203	14	14	14	cellular localization;cellular macromolecule localization;cellular process;cellular protein complex localization;cellular protein localization;establishment of localization;establishment of localization in cell;establishment of protein localization;exocyst localization;exocytosis;localization;macromolecule localization;protein complex localization;protein localization;protein transport;secretion;…	binding;protein binding;SNARE binding	cell cortex part;cell part;cytoplasmic part;cytoplasmic vesicle membrane;cytoplasmic vesicle part;exocyst;intracellular organelle part;intracellular part;macromolecular complex;membrane;organelle membrane;organelle part;protein complex;secretory granule membrane;vesicle membrane	Tight junction	NaN	1	NaN	0.000130694	320.877	14.5236	0.000130694	0.00311646	-14.5236	AAIQSQLDGVR;EGCSSLLEEVFLDLEQHLNELMTK;EIVVPSLNVAK;EKMFAILDR;ETQDLIEQGALLQAHR;ETQDLIEQGALLQAHRK;IEGTQADTR;MFAILDR;NIFSVPEIVR;QLWMVLQR;RDPTLLVSVVR;TKVLVLCLQQMNSFLSR;VVVEYLRAVMQK	2;3;4	0.128066	0.144074	11.8584	-11.8584	14	14	19.8593	24.7924	14	14
Q6QR59	TCAF3_MOUSE	Tcaf3	TRPM8 channel-associated factor 3	1	14	19.0247	14	18.6741	19.924	19.5488	14	14	14					0.373901	0.313187	-1	0.0967479	13.0627	2.1613	0.000130271	0.0239756	-14.5355	IGLASDMKVLK	3	0.73175	0.164123	1.76469	-11.8682	8.46837	22.8814	17.7891	20.9755	14	14
P51880	FABP7_MOUSE	Fabp7	Fatty acid-binding protein, brain	8	26.5906	27.1029	26.8413	26.7224	26.709	26.6343	26.9999	26.9453	26.9465	biological regulation;cell differentiation;cell proliferation;cell proliferation in forebrain;cellular developmental process;cellular process;developmental process;epithelial cell proliferation;multicellular organismal process;negative regulation of biological process;negative regulation of response to external stimulus;negative regulation of response to stimulus;neural precursor cell proliferati…	binding;carboxylic acid binding;fatty acid binding;lipid binding;monocarboxylic acid binding;transporter activity	cell body;cell part;cell projection;cytoplasmic part;cytosol;intracellular membrane-bounded organelle;intracellular organelle;intracellular part;membrane-bounded organelle;neuronal cell body;nucleus;organelle	PPAR signaling pathway	0.469418	1.08594	0.79828	0.357418	0.897308	-1.03916	0.00110022	1.21022	8.39795	ALGVGFATR;LDGDKLIHVQK;LTDSQNFDEYMK;LTDSQNFDEYMKALGVGFATR;MVVTLTFGDIVAVR;NTEINFQLGEEFEETSIDDRNCK;QVGNVTKPTVIISQEGGK;WDGKETNCTR	2;3;4	0.923007	0.173266	-0.848467	6.8569	26.2085	27.4814	26.5707	26.8065	26.8865	27.0413
Q9CWU4	CA052_MOUSE		UPF0690 protein C1orf52 homolog	9	24.1466	23.9072	24.0273	23.7469	23.6054	23.6138	24.179	24.164	24.0643			cell part;intracellular membrane-bounded organelle;intracellular organelle;intracellular organelle part;intracellular part;membrane-bounded organelle;nuclear part;nucleoplasm;nucleus;organelle;organelle part		0.235445	1.07829	1.39516	0.0109822	0.772915	-4.4809	0.00118161	1.39509	8.24241	EAASAPTTGGR;KPPPPELDMAIK;LLPEGEETVESDDDKDER;LPGPDELFR;RLPGPDELFR;SNCVPPPETYTTEK;SVTRPAFLYNPLNK;WSNIYEDNGDDAPQNAK;WSNIYEDNGDDAPQNAKK	2;3	0.834933	0.179666	-3.65864	6.7299	23.7296	24.3244	23.4582	23.8526	23.9808	24.2907
Q3UEB3	PUF60_MOUSE	Puf60	Poly(U)-binding-splicing factor PUF60	22	24.6397	24.5799	24.7281	24.5422	24.513	24.4617	24.724	24.6982	24.7077	apoptosis;biological regulation;biosynthetic process;cell death;cellular biosynthetic process;cellular macromolecule biosynthetic process;cellular macromolecule metabolic process;cellular metabolic process;cellular nitrogen compound metabolic process;cellular process;death;macromolecule biosynthetic process;macromolecule metabolic process;metabolic process;mRNA metabolic process;mRNA processing;n…	binding;DNA binding;identical protein binding;nucleic acid binding;nucleotide binding;protein binding	cell part;cyclin-dependent protein kinase activating kinase holoenzyme complex;cytoplasmic part;Golgi apparatus;intracellular membrane-bounded organelle;intracellular organelle;intracellular organelle part;intracellular part;macromolecular complex;membrane-bounded organelle;mitochondrion;nuclear part;nucleoplasm;organelle;organelle part;protein complex;ribonucleoprotein complex	Spliceosome	0.237146	1.04299	1.38907	0.0429792	0.905262	-2.92614	0.00116893	1.15214	8.26575	ALAIMCR;DIDDDLEGEVTEECGK;DIDDDLEGEVTEECGKFGAVNR;FDNSDLSA;GYGFIEYEK;IFVEFSMASETHK;IYVASVHQDLSDDDIKSVFEAFGK;KQESTVMVLR;KYAMEQSIK;LGLPPLTPEQQEALQK;NMVDPKDIDDDLEGEVTEECGK;PEMLSEQEHMSISGSSAR;QAFAPFGPIK;QESTVMVLRNMVDPK;QGEEEDAEIIVK;SCTLARDPTTGK;SIDMSWDSVTMK;VGRPSNIGQAQPIIDQLAEEAR;VVAEVYDQER;VVAEVYDQERFDNSDLSA;VYVGSIYYELGEDTIR;YAMEQSIK	2;3;1;4	0.865373	0.180857	-2.38918	6.74896	24.464	24.8345	24.4044	24.6069	24.6775	24.7425
Q9Z2D1	MTMR2_MOUSE	Mtmr2	Phosphatidylinositol-3,5-bisphosphate 3-phosphatase MTMR2	5	14	14	14	21.1444	22.7625	21.205	14	14	14	anatomical structure development;anatomical structure formation involved in morphogenesis;biological regulation;carbohydrate metabolic process;catabolic process;cell development;cellular carbohydrate metabolic process;cellular chemical homeostasis;cellular component assembly;cellular component assembly at cellular level;cellular component assembly involved in morphogenesis;cellular component main…	binding;catalytic activity;hydrolase activity;hydrolase activity, acting on ester bonds;identical protein binding;inositol or phosphatidylinositol phosphatase activity;lipid phosphatase activity;phosphatase activity;phosphatidylinositol bisphosphate phosphatase activity;phosphatidylinositol monophosphate phosphatase activity;phosphatidylinositol-3,5-bisphosphate 3-phosphatase activity;phosphatidy…	axon;cell part;cell projection;cell projection part;clathrin-coated vesicle;coated vesicle;cytoplasm;cytoplasmic membrane-bounded vesicle;cytoplasmic part;cytoplasmic vesicle;cytosol;dendritic spine;early endosome membrane;endosomal part;endosome membrane;extracellular membrane-bounded organelle;extracellular organelle;extracellular region part;extracellular vesicular exosome;intracellular membra…	Fructose and mannose metabolism	NaN	1	NaN	0.000129824	208.506	14.5482	0.000129824	0.00479603	-14.5482	CSQPMVGVSGK;CSQPMVGVSGKR;IFIFDARPSVNAVANK;RSIFENLMK;YLQAIMDSNAQSHKIFIFDAR	2;3	0.143115	0.190819	11.8786	-11.8786	14	14	19.4255	23.9824	14	14
Q8BHL8	PSMF1_MOUSE	Psmf1	Proteasome inhibitor PI31 subunit	7	25.2231	25.0496	25.1843	24.7872	24.7361	24.8864	25.1721	25.2258	25.2723	catabolic process;cellular catabolic process;cellular macromolecule catabolic process;cellular macromolecule metabolic process;cellular metabolic process;cellular process;macromolecule catabolic process;macromolecule metabolic process;metabolic process;modification-dependent macromolecule catabolic process;modification-dependent protein catabolic process;primary metabolic process;protein metaboli…	binding;proteasome binding;protein binding;protein complex binding	cell part;cytoplasm;cytoplasmic part;cytosol;endoplasmic reticulum;intracellular membrane-bounded organelle;intracellular organelle;intracellular part;macromolecular complex;membrane;membrane-bounded organelle;organelle;proteasome complex;protein complex	Proteasome	0.301663	1.05053	1.18485	0.00705632	0.785088	-5.08494	0.00135023	1.33811	7.95867	EVDPLQISSHRPHTSR;GGMIVDPLR;KSELLPAK;QPAWRDPLSPFAVGGDDLDPFGCQR;SGIITPIHEQWEK;TYKNSEELR;VLIDPSSGLPNRLPPGAVPPGAR	3;2	0.67641	0.201825	-4.15184	6.49823	24.9261	25.3785	24.6133	24.9932	25.0988	25.348
O35681	SYT3_MOUSE	Syt3	Synaptotagmin-3	8	21.0123	14	21.8104	23.3824	23.8251	23.6641	21.6805	20.6632	21.1281	biological regulation;calcium ion-dependent exocytosis;calcium ion-dependent exocytosis of neurotransmitter;cellular component organization;cellular component organization at cellular level;cellular component organization or biogenesis;cellular component organization or biogenesis at cellular level;cellular membrane fusion;cellular membrane organization;cellular process;establishment of localizat…	binding;calcium ion binding;calcium-dependent phospholipid binding;cation binding;clathrin binding;identical protein binding;ion binding;lipid binding;metal ion binding;phospholipid binding;protein binding;protein dimerization activity;protein heterodimerization activity;protein homodimerization activity;SNARE binding;syntaxin binding	cell junction;cell part;clathrin coated vesicle membrane;coated vesicle membrane;cytoplasmic part;cytoplasmic vesicle membrane;cytoplasmic vesicle part;endosome;integral to membrane;intracellular membrane-bounded organelle;intracellular organelle;intracellular organelle part;intracellular part;intrinsic to membrane;membrane;membrane part;membrane-bounded organelle;organelle;organelle membrane;org…		0.42516	4.6472	0.887065	0.132539	25.6867	1.88483	0.00154691	0.180919	-7.67852	ALILVSDLCAR;AMDLTGFSDPYVK;DADTNDRCQEFNELR;EHWAEMLANPR;LIGQIKPELYQGTGPGGR;LTVTIIK;VGPEAADPHGR;VGPEAADPHGREHWAEMLANPR	2;3	0.587663	0.22737	1.53896	-6.26948	8.26528	29.6165	23.0672	24.1805	19.8922	22.4224
Q9QZH6	ECSIT_MOUSE	Ecsit	Evolutionarily conserved signaling intermediate in Toll pathway, mitochondrial	7	20.991	21.5515	21.9042	21.9725	22.0921	21.8574	21.4607	21.4534	21.3833	anatomical structure formation involved in morphogenesis;biological regulation;BMP signaling pathway;cell surface receptor linked signaling pathway;cellular process;cellular response to stimulus;defense response;developmental process;enzyme linked receptor protein signaling pathway;formation of primary germ layer;immune response;immune system process;innate immune response;mesoderm formation;meta…	catalytic activity;molecular transducer activity;nucleic acid binding transcription factor activity;oxidoreductase activity;oxidoreductase activity, acting on NADH or NADPH;sequence-specific DNA binding transcription factor activity;signal transducer activity	cell part;cytoplasm;cytoplasmic part;intracellular membrane-bounded organelle;intracellular organelle;intracellular organelle part;intracellular part;macromolecular complex;membrane-bounded organelle;mitochondrion;nuclear part;nucleoplasm;nucleoplasm part;nucleus;organelle;organelle part;protein complex;transcription factor complex	MAPK signaling pathway	0.861238	0.966096	-0.186352	0.147547	1.40619	1.79235	0.0016808	0.687033	-7.51187	DLPQDPLDLAK;GHVDFIYLALR;HNPSRPVFVEGPFPLWLR;MPEFGVER;NINPYPVPR;SFGAHNVR;STGELLTTSR	2;3;4	0.612625	0.242999	1.46345	-6.13342	20.3382	22.6263	21.6825	22.2655	21.3264	21.5386
Q9JJH1	RNAS4_MOUSE	Rnase4	Ribonuclease 4	4	22.9738	22.7744	23.5788	22.9173	22.825	22.9551	23.1999	23.198	23.1777	cell communication;cellular metabolic process;cellular nitrogen compound metabolic process;cellular process;cellular response to external stimulus;cellular response to extracellular stimulus;cellular response to nutrient levels;cellular response to starvation;cellular response to stimulus;cellular response to stress;metabolic process;nitrogen compound metabolic process;nucleic acid metabolic proc…	binding;catalytic activity;endonuclease activity;hydrolase activity;hydrolase activity, acting on ester bonds;nuclease activity;nucleic acid binding;ribonuclease activity	extracellular membrane-bounded organelle;extracellular organelle;extracellular region;extracellular region part;extracellular vesicular exosome;membrane-bounded organelle;membrane-bounded vesicle;organelle;vesicle		0.749198	1.05913	0.342525	0.439807	0.864612	-0.856892	0.00173415	1.22498	7.44997	FNTFIHEDIWNIR;GICSTTNILCK;RVVIACEGDPEVPVHFDR;VVIACEGDPEVPVHFDR	3;2;4	0.628938	0.246669	-0.69965	6.08288	22.0684	24.1496	22.7328	23.0654	23.1613	23.2225
Q9JKD3	SCAM5_MOUSE	Scamp5	Secretory carrier-associated membrane protein 5	2	14	14	14	23.4369	25.165	22.9748	14	14	14	biological regulation;cellular process;cellular response to stimulus;cellular response to stress;establishment of localization;establishment of localization in cell;establishment of protein localization;exocytosis;negative regulation of biological process;negative regulation of cellular component organization;negative regulation of cellular process;negative regulation of endocytosis;negative regu…		cell junction;cell part;clathrin coated vesicle membrane;clathrin-coated vesicle;coated vesicle;coated vesicle membrane;cytoplasmic membrane-bounded vesicle;cytoplasmic part;cytoplasmic vesicle;cytoplasmic vesicle membrane;cytoplasmic vesicle part;endosomal part;endosome membrane;Golgi apparatus part;Golgi membrane;integral to membrane;intracellular membrane-bounded organelle;intracellular organe…		NaN	1	NaN	0.000121607	928.592	14.7917	0.000121607	0.0010769	-14.7917	AQEEWTTGAWK;GSGGSFSK	2;1	0.153208	0.268114	12.0774	-12.0774	14	14	20.9911	26.7267	14	14
P97427	DPYL1_MOUSE	Crmp1	Dihydropyrimidinase-related protein 1	42	29.5612	29.6468	29.6883	29.5741	29.5502	29.545	29.6811	29.6731	29.7281	axon guidance;cellular component organization;cellular component organization at cellular level;cellular component organization or biogenesis;cellular component organization or biogenesis at cellular level;cellular process;chemotaxis;cytoskeleton organization;locomotion;microtubule cytoskeleton organization;microtubule-based process;organelle organization;response to chemical stimulus;response to…	binding;catalytic activity;hydrolase activity;hydrolase activity, acting on carbon-nitrogen (but not peptide) bonds;phosphoprotein binding;protein binding	cell body;cell part;cell projection;cytoplasm;cytoplasmic part;cytoskeletal part;dendrite;intracellular non-membrane-bounded organelle;intracellular organelle;intracellular organelle part;intracellular part;microtubule organizing center;neuron projection;neuronal cell body;non-membrane-bounded organelle;organelle;organelle part;spindle		0.206623	1.04388	1.50562	0.120467	0.948886	-1.96784	0.0020568	1.10011	7.11992	AALAGGTTMIIDHVVPEPGSSLLTSFEK;AVATGKMDENQFVAVTSTNAAK;AVGKDNFTLIPEGVNGIEER;DNFTLIPEGVNGIEER;EELEVLVQDK;GLGAVILVHAENGDLIAQEQK;GLGAVILVHAENGDLIAQEQKR;GMYDGPVYEVPATPK;GPLVFGEPIAASLGTDGTHYWSK;GVNSFQVYMAYK;HAAPAPSAK;HQPPPIR;IAVGSDADVVIWDPDK;IAVGSDADVVIWDPDKMK;IFNLYPR;IFNLYPRK;IINDDQSFYADVYLEDGLIK;ILEMGITGPEGHALSR;ILEMGITGPEGHALSRPEELEAEAVFR;INCPVYITK;IVFEDGNISVSK;IVFEDGNISVSKGMGR;KGPLVFGEPIAASLGTDGTHYWS…	3;2;4;1	0.589893	0.27906	-1.60674	5.81339	29.4712	29.7931	29.518	29.5949	29.6203	29.7678
Q99K28	ARFG2_MOUSE	Arfgap2	ADP-ribosylation factor GTPase-activating protein 2	16	24.2018	23.9298	24.2482	23.9964	23.8908	23.8354	24.2315	24.2673	24.2618	cellular process;establishment of localization;establishment of protein localization;protein transport;transport;vesicle-mediated transport	binding;cation binding;enzyme activator activity;enzyme regulator activity;GTPase activator activity;GTPase regulator activity;ion binding;metal ion binding;nucleoside-triphosphatase regulator activity;transition metal ion binding;zinc ion binding	cell part;cytoplasm;cytoplasmic part;Golgi apparatus;Golgi apparatus part;Golgi membrane;intracellular membrane-bounded organelle;intracellular non-membrane-bounded organelle;intracellular organelle;intracellular organelle part;intracellular part;membrane;membrane-bounded organelle;non-membrane-bounded organelle;nuclear part;nucleolus;organelle;organelle membrane;organelle part;plasma membrane	Endocytosis	0.272883	1.09197	1.27016	0.117228	0.859141	-1.99166	0.00204648	1.27101	7.12946	ACFDCGAK;AISSDMFFGR;CMQVGGNANATAFFR;EVDSEYEAR;KQAEESMVASMR;LAYQELQIDR;LGMGLVSR;MAVLANGVMNSLQDR;QAEESMVASMR;QLGSAALTRHGTDLWIDSMNSAPSHSPEK;SLGVHLSFIR;SQLDLFDDVGTFASGPPK;SSGLESSEAR;SSISHSVLSEMQMIEQETPLSAK;VSNQSFTEIER;YKDNPFSLGETFGSR	2;4;3	0.622792	0.281998	-1.62618	5.82118	23.6993	24.5539	23.7043	24.1108	24.2056	24.3014
P14094	AT1B1_MOUSE	Atp1b1	Sodium/potassium-transporting ATPase subunit beta-1	22	29.7862	29.9589	30.0421	30.3264	30.688	30.5406	29.6548	29.8235	29.7014	biological adhesion;biological regulation;calcium ion homeostasis;calcium-mediated signaling;cardiac muscle contraction;cation homeostasis;cation transport;cell adhesion;cellular calcium ion homeostasis;cellular cation homeostasis;cellular chemical homeostasis;cellular component organization;cellular component organization or biogenesis;cellular divalent inorganic cation homeostasis;cellular home…	active transmembrane transporter activity;antigen binding;ATPase activator activity;ATPase activity;ATPase activity, coupled;ATPase activity, coupled to movement of substances;ATPase activity, coupled to transmembrane movement of ions;ATPase activity, coupled to transmembrane movement of ions, phosphorylative mechanism;ATPase activity, coupled to transmembrane movement of substances;ATPase bindin…	apical plasma membrane;basolateral plasma membrane;caveola;cell junction;cell part;cell-cell contact zone;cell-cell junction;extracellular membrane-bounded organelle;extracellular organelle;extracellular region part;extracellular vesicular exosome;intercalated disc;macromolecular complex;membrane;membrane part;membrane raft;membrane-bounded organelle;membrane-bounded vesicle;myelin sheath;organel…	Aldosterone-regulated sodium reabsorption;Bile secretion;Carbohydrate digestion and absorption;Cardiac muscle contraction;Endocrine and other factor-regulated calcium reabsorption;Gastric acid secretion;Mineral absorption;Pancreatic secretion;Protein digestion and absorption;Proximal tubule bicarbonate reclamation;Salivary secretion	0.0890465	0.869039	-2.23569	0.0103353	1.50446	4.56045	0.00243945	0.577642	-6.8028	AKEEGSWK;AYGENIGYSEK;AYGENIGYSEKDR;DDMIFEDCGNVPSEPK;DDMIFEDCGNVPSEPKER;DSAQKDDMIFEDCGNVPSEPK;EEGSWKK;EGKPCIIIK;ERGDINHER;FDVKIEIK;FIWNSEK;FIWNSEKK;FQGRFDVK;GDINHER;GDINHERGER;KFIWNSEK;SYEAYVLNIIR;TEISFRPNDPK;VAPPGLTQIPQIQK;VGNIEYFGMGGYYGFPLQYYPYYGK;YNPNVLPVQCTGK;YNPNVLPVQCTGKR	1;2;3;4	0.813813	0.307335	3.72359	-5.55446	29.6049	30.2533	30.0667	30.97	29.5102	29.9429
Q9D1Q6	ERP44_MOUSE	Erp44	Endoplasmic reticulum resident protein 44	18	26.2856	26.1014	26.166	26.1464	26.0633	26.066	26.4245	26.3291	26.3471	biological regulation;cell redox homeostasis;cellular homeostasis;cellular macromolecule metabolic process;cellular metabolic process;cellular process;cellular protein metabolic process;cellular response to stimulus;cellular response to stress;glycoprotein metabolic process;homeostatic process;macromolecule metabolic process;metabolic process;primary metabolic process;protein folding;protein meta…	catalytic activity;intramolecular oxidoreductase activity;intramolecular oxidoreductase activity, interconverting keto- and enol-groups;intramolecular oxidoreductase activity, transposing S-S bonds;isomerase activity;protein disulfide isomerase activity	cell part;cell surface;cytoplasmic part;endoplasmic reticulum;endoplasmic reticulum lumen;endoplasmic reticulum membrane;endoplasmic reticulum part;endoplasmic reticulum-Golgi intermediate compartment;extracellular membrane-bounded organelle;extracellular organelle;extracellular region part;extracellular vesicular exosome;intracellular membrane-bounded organelle;intracellular organelle;intracellu…		0.0409473	1.1349	2.97484	0.200871	0.937931	-1.52952	0.00234742	1.21	6.87318	DDTESLEIFQNEVAR;DSENYRVFER;GTINFLHADCDK;GTINFLHADCDKFR;HMYVFGDFKDVLIPGK;HPLLHIQK;ISKYPTLK;LAPSEYR;LKQFVFDLHSGK;NIIGYFEQK;NIIGYFEQKDSENYR;QFVFDLHSGK;QFVFDLHSGKLHR;SNPVHEIQSLDEVTNLDR;TPADCPVIAIDSFR;VASILHDDCAFLSAFGDLSKPER;VDCDQHSDIAQR;YNGDNVIYKPPGR	2;3;4	0.697985	0.308983	-1.24885	5.61192	25.9523	26.4164	25.9745	26.2092	26.2409	26.4928
P62889	RL30_MOUSE	Rpl30	Large ribosomal subunit protein eL30	10	27.3464	27.157	27.2127	26.7728	26.7368	26.9368	27.2432	27.3692	27.2953	biosynthetic process;cellular biosynthetic process;cellular macromolecule biosynthetic process;cellular macromolecule metabolic process;cellular metabolic process;cellular process;cellular protein metabolic process;macromolecule biosynthetic process;macromolecule metabolic process;metabolic process;primary metabolic process;protein metabolic process;translation	structural constituent of ribosome;structural molecule activity	adherens junction;anchoring junction;cell junction;cell part;cell-substrate adherens junction;cell-substrate junction;cytoplasm;cytosolic large ribosomal subunit;extracellular membrane-bounded organelle;extracellular organelle;extracellular region part;extracellular vesicular exosome;focal adhesion;intracellular membrane-bounded organelle;intracellular organelle;intracellular organelle part;intra…	Ribosome	0.394732	1.04526	0.952609	0.0070895	0.745733	-5.07823	0.00243679	1.40165	6.80478	AKLVILANNCPALR;KSEIEYYAMLAK;KSLESINSR;LVILANNCPALR;LVILANNCPALRK;SGKYVLGYK;SLESINSR;SMPEQTGEK;TGVHHYSGNNIELGTACGK;VCTLAIIDPGDSDIIR	2;3;4	0.672283	0.31145	-4.14636	5.55608	26.9969	27.4805	26.5506	27.0803	27.1453	27.4598
Q99N92	RM27_MOUSE	Mrpl27	Large ribosomal subunit protein bL27m	5	24.764	24.685	25.0185	24.8743	24.1919	24.5091	25.9585	25.8256	26.0581	biosynthetic process;cellular biosynthetic process;cellular macromolecule biosynthetic process;cellular macromolecule metabolic process;cellular metabolic process;cellular process;cellular protein metabolic process;macromolecule biosynthetic process;macromolecule metabolic process;metabolic process;primary metabolic process;protein metabolic process;translation	structural constituent of ribosome;structural molecule activity	cell part;cytoplasmic part;intracellular membrane-bounded organelle;intracellular organelle;intracellular organelle part;intracellular part;large ribosomal subunit;macromolecular complex;membrane-bounded organelle;mitochondrial large ribosomal subunit;mitochondrial part;mitochondrion;organellar large ribosomal subunit;organelle;organelle part;ribonucleoprotein complex		0.000746209	2.18085	9.29224	0.250193	0.813705	-1.34375	0.00240757	2.68015	6.8268	CLYALEEGIVR;NTEAVDLVTSLPK;TFVHVVPAKPEGTFK;WHPGAHVGLGR;YTKDVYVPNPK	2;3;4	0.779389	0.31224	-1.09716	5.57406	24.3897	25.2553	23.6768	25.3734	25.6576	26.2372
P70280	VAMP7_MOUSE	Vamp7	Vesicle-associated membrane protein 7	1	14	14	14	21.2742	22.873	21.3646	14	14	14	acylglycerol transport;biological regulation;calcium ion-dependent exocytosis;cell activation;cell activation involved in immune response;cellular component assembly;cellular component assembly at cellular level;cellular component organization;cellular component organization at cellular level;cellular component organization or biogenesis;cellular component organization or biogenesis at cellular l…	binding;protein binding;SNAP receptor activity;SNARE binding	apical part of cell;azurophil granule membrane;cell junction;cell part;cell projection;cell surface;cytoplasm;cytoplasmic membrane-bounded vesicle;cytoplasmic part;cytoplasmic vesicle;cytoplasmic vesicle membrane;cytoplasmic vesicle part;endocytic vesicle;endocytic vesicle membrane;endoplasmic reticulum membrane;endoplasmic reticulum part;endosomal part;endosome membrane;extracellular membrane-bo…	SNARE interactions in vesicular transport	NaN	1	NaN	0.000111687	228.695	15.1146	0.000111687	0.00437263	-15.1146	AFSFLNEVK	2	0.328322	0.328322	12.341	-12.341	14	14	19.6062	24.0683	14	14
Q9D115	ZN706_MOUSE	Znf706	Zinc finger protein 706	4	25.3445	25.207	25.0853	25.1286	24.869	24.9895	25.5945	25.6488	25.4892		binding;cation binding;ion binding;metal ion binding			0.0144464	1.28807	4.13403	0.110576	0.860636	-2.04292	0.00276541	1.49665	6.57759	AALIYTCTVCR;TFKQHFESK;TPLPPELADVQA;TQMPDPK	2;1	0.719683	0.338724	-1.66804	5.37058	24.8901	25.5345	24.673	25.3185	25.3758	25.7791
E9Q3S4	M3K19_MOUSE	Map3k19	Mitogen-activated protein kinase kinase kinase 19	7	27.7449	27.5284	27.6819	27.4359	27.3846	27.4987	27.7105	27.7018	27.6506	activation of MAPKK activity;activation of protein kinase activity;biological regulation;cellular macromolecule metabolic process;cellular metabolic process;cellular process;cellular protein metabolic process;cellular response to stimulus;cellular response to stress;intracellular protein kinase cascade;intracellular signal transduction;macromolecule metabolic process;macromolecule modification;MA…	adenyl nucleotide binding;adenyl ribonucleotide binding;ATP binding;binding;catalytic activity;kinase activity;MAP kinase kinase kinase activity;molecular transducer activity;nucleotide binding;phosphotransferase activity, alcohol group as acceptor;protein kinase activity;protein serine/threonine kinase activity;purine nucleotide binding;purine ribonucleoside triphosphate binding;purine ribonucle…	cell part;cytoplasm;intracellular part		0.620488	1.02518	0.535822	0.0426646	0.863347	-2.9335	0.0028296	1.18745	6.53709	APPNLMVSIQASIKPNMHK;DSGVEHPILCKLLEVSNSEMTPAEEK;EINSASNGPGIYEMFGTPVYCHIR;EQVHPVSPPDDAEMVGLTGR;LLEPLSR;SCIFNMEKSPK;SDIWSIGCTVFEMATGKPPLASMDR	4;2;3	0.864962	0.341839	-2.39519	5.33751	27.3751	27.9284	27.2978	27.5817	27.6072	27.768
Q9D287	SPF27_MOUSE	Bcas2	Pre-mRNA-splicing factor SPF27	10	24.4247	24.4712	24.6145	24.3555	24.2428	24.2763	24.6156	24.5298	24.6376	cellular macromolecule metabolic process;cellular metabolic process;cellular nitrogen compound metabolic process;cellular process;macromolecule metabolic process;metabolic process;mRNA metabolic process;mRNA processing;nitrogen compound metabolic process;nuclear mRNA splicing, via spliceosome;nucleic acid metabolic process;nucleobase-containing compound metabolic process;primary metabolic process…		cell junction;cell part;chromosomal part;DNA replication factor A complex;intracellular membrane-bounded organelle;intracellular non-membrane-bounded organelle;intracellular organelle;intracellular organelle part;intracellular part;macromolecular complex;membrane-bounded organelle;non-membrane-bounded organelle;nuclear chromosome part;nuclear part;nucleolus;nucleoplasm;nucleus;organelle;organelle…	Spliceosome	0.240105	1.06502	1.37857	0.0328275	0.863367	-3.20234	0.0029624	1.23356	6.45678	EAAAALVEEETRR;EMESNWVSLVSK;HIQDLNWQRK;LREMESNWVSLVSK;NMQLTAGSK;QPIELLSMKR;TIVQLENEIYQIK;VYNENLVHMIEHAQK;VYNENLVHMIEHAQKELQK;YELPAPSSGQK	2;3;1;4	0.927904	0.353046	-2.6147	5.27194	24.2577	24.7493	24.1477	24.4353	24.4528	24.7359
P21614	VTDB_MOUSE	Gc	Vitamin D-binding protein	13	24.4531	23.6099	23.7906	23.5956	23.2262	23.6576	24.296	24.3549	24.3915	fat-soluble vitamin metabolic process;lipid metabolic process;metabolic process;primary metabolic process;small molecule metabolic process;steroid metabolic process;vitamin D metabolic process;vitamin metabolic process	actin binding;binding;cytoskeletal protein binding;protein binding;transmembrane transporter activity;transporter activity;vitamin transporter activity	blood microparticle;extracellular membrane-bounded organelle;extracellular organelle;extracellular region part;extracellular space;extracellular vesicular exosome;membrane-bounded organelle;membrane-bounded vesicle;organelle;vesicle		0.199152	1.31606	1.53681	0.188788	0.727948	-1.58211	0.00341601	1.8079	6.21265	CCESTSEDCMASELPEHTIK;ECCDTQDSVACFSTQSPLLKR;HLSLLTTMSNRVCSQYAAYGK;HLSLLTTMSNR;HSDFASK;KFSSSTFEQVNQLVK;RTQVPEVFLSK;SCESDAPFPVHPGTPECCTK;SCESDAPFPVHPGTPECCTKEGLER;SLSLILYSR;TSELSVK;VCNELAMLGKEDFR;VLEPTLK	3;2;1	0.6757	0.396393	-1.29178	5.07261	22.8484	25.0541	22.9137	24.0726	24.2278	24.4671
Q9CXS4	CENPV_MOUSE	Cenpv	Centromere protein V	18	26.4323	26.4262	26.5155	26.3311	26.3952	26.3975	26.5098	26.5547	26.5319	ameboidal cell migration;biological regulation;cell cycle phase;cell cycle process;cell division;cell migration;cell motility;cellular component assembly;cellular component assembly at cellular level;cellular component movement;cellular component organization;cellular component organization at cellular level;cellular component organization or biogenesis;cellular component organization or biogenes…	carbon-sulfur lyase activity;catalytic activity;lyase activity	cell part;chromosomal part;condensed chromosome kinetochore;cytoplasm;cytoskeletal part;cytoskeleton;intracellular membrane-bounded organelle;intracellular non-membrane-bounded organelle;intracellular organelle;intracellular organelle part;intracellular part;kinetochore;macromolecular complex;membrane-bounded organelle;microtubule cytoskeleton;non-membrane-bounded organelle;nuclear part;nucleopla…		0.0788299	1.05272	2.34634	0.0820819	0.943827	-2.30945	0.00340595	1.11537	6.21763	AGAGGGGGAVGPQPSAK;AGAGGGGGAVGPQPSAKPR;AQEAAAEEPPPAVTPAASVSALDLGEQR;AQEAAAEEPPPAVTPAASVSALDLGEQRER;AQHTFCK;AQHTFCKR;CGVQSFYTPR;GAESITTYTFNTHK;HFIVPASR;HTGGCHCGAVR;LLLDTFEYQGLVK;LSFEGAAK;QRLSFEGAAK;RSGATGGLSGGESR;SGATGGLSGGESR;SNPGGFGIAPHCLDEGTVR;SVVTEEFNGSDWER;WETFQKR	2;3;4	0.743203	0.400495	-1.88566	5.07667	26.334	26.582	26.2809	26.4683	26.4764	26.5878
P60670	NPL4_MOUSE	Nploc4	Nuclear protein localization protein 4 homolog	15	24.5565	22.9868	21.7388	23.3427	23.6354	23.2868	22.5658	22.0409	22.2793	catabolic process;cellular catabolic process;cellular component organization;cellular component organization at cellular level;cellular component organization or biogenesis;cellular component organization or biogenesis at cellular level;cellular macromolecule catabolic process;cellular macromolecule metabolic process;cellular metabolic process;cellular process;ER-associated protein catabolic proc…	binding;cation binding;enzyme binding;ion binding;metal ion binding;protein binding;small conjugating protein binding;transition metal ion binding;ubiquitin binding;ubiquitin protein ligase binding;zinc ion binding	cell part;cytoplasmic part;cytosol;endoplasmic reticulum;intracellular membrane-bounded organelle;intracellular organelle;intracellular part;membrane;membrane part;membrane-bounded organelle;nuclear outer membrane-endoplasmic reticulum membrane network;nucleus;organelle	Protein processing in endoplasmic reticulum	0.389985	0.574875	-0.963215	0.710685	1.25493	0.398401	0.00377609	0.458093	-6.04565	CVHCVPLEPFDEDYLNHLEPPVK;ETAATFLKK;FVALENISCK;FVTAVATGGPDNQVHFEGYQVSNQCMALVR;HMSFHAYIR;HVDNIMFENHTVADR;KVGWIFTDLVSEDTR;LSPDGHFGSK;NKTGEITASSSK;QDGKIYR;SGCEGHLPWPNGICTK;SRDPQLCR;TGEITASSSK;YRHVDNIMFENHTVADR;YTEHKDIPLGIR	4;2;3	0.884994	0.42694	0.325293	-4.93626	19.5866	26.6014	22.9566	23.8866	21.6424	22.9483
Q9JKV1	ADRM1_MOUSE	Adrm1	Proteasomal ubiquitin receptor ADRM1	9	25.5784	25.625	25.6637	25.5348	25.5076	25.4355	25.6851	25.7231	25.6719	adipose tissue development;anatomical structure development;biological regulation;biosynthetic process;cell development;cell surface receptor linked signaling pathway;cellular biosynthetic process;cellular component assembly;cellular component assembly at cellular level;cellular component organization;cellular component organization at cellular level;cellular component organization or biogenesis;…	binding;endopeptidase activator activity;endopeptidase regulator activity;enzyme activator activity;enzyme binding;enzyme regulator activity;peptidase activator activity;peptidase regulator activity;protease binding;proteasome binding;protein binding;protein complex binding	cell part;cytoplasm;intracellular organelle part;intracellular part;macromolecular complex;membrane;nuclear part;nucleoplasm;organelle part;plasma membrane;proteasome complex;protein complex		0.0708498	1.05044	2.44468	0.0281516	0.914004	-3.36586	0.00384086	1.14927	6.01769	GTTVTPDKR;LFFWMQEPK;RLFFWMQEPK;SQSAAVTPSSSTSSAR;TDQDEEHCR;TDQDEEHCRK;TSGTVEDDLIIFPDDCEFK;TSGTVEDDLIIFPDDCEFKR;VPQCPSGR	2;3	1	0.428766	-2.74821	4.91342	25.5163	25.7285	25.3652	25.6201	25.6274	25.7593
P63034	CYH2_MOUSE	Cyth2	Cytohesin-2	14	24.3015	24.3822	24.4365	24.7182	24.8111	24.6797	24.4324	24.4242	24.2953	biological regulation;positive regulation of catalytic activity;positive regulation of GTPase activity;positive regulation of hydrolase activity;positive regulation of molecular function;regulation of biological process;regulation of catabolic process;regulation of catalytic activity;regulation of cell adhesion;regulation of cellular catabolic process;regulation of cellular metabolic process;regu…	alcohol binding;ARF guanyl-nucleotide exchange factor activity;binding;enzyme regulator activity;GTPase regulator activity;guanyl-nucleotide exchange factor activity;inositol 1,4,5 trisphosphate binding;lipid binding;nucleoside-triphosphatase regulator activity;small GTPase regulator activity	cell part;cytoplasm;intracellular part;membrane;plasma membrane		0.867049	1.00736	0.178442	0.00279027	1.28606	6.56177	0.00397797	0.783288	-5.96036	FLYKGEGLNK;FVAMNRGINEGGDLPEDLLR;GIIPLENLSIR;GINEGGDLPEDLLR;GIQFLVEHELLQNTPEEIAR;ISAPTQEEKDEWIK;KGIQFLVEHELLQNTPEEIAR;LREELSEAMSEVEGLEANEGSK;MMEAFAQR;QELLVEIQR;QFLWSFR;SIQAAVSVDPFYEMLAAR;VVEGNHMVYRISAPTQEEK;VVEGNHMVYR	3;2;4	0.341769	0.438522	5.35767	-4.86661	24.2047	24.5421	24.5685	24.9042	24.1928	24.5751
Q3V460	Q3V460_MOUSE	Smim26	Gene model 561, (NCBI)	1	23.2349	23.1213	23.1262	23.0121	23.0002	23.1252	23.3981	23.3083	23.311			cell part;cytoplasmic part;intracellular membrane-bounded organelle;intracellular organelle;intracellular part;membrane-bounded organelle;mitochondrion;organelle		0.0196819	1.13156	3.76544	0.102044	0.923388	-2.11388	0.00407924	1.22545	5.91955	YSENSVPATQR	2	0.732239	0.444133	-1.72597	4.83329	23.0013	23.3202	22.8745	23.2171	23.2123	23.466
Q99JP7	GGT7_MOUSE	Ggt7	Glutathione hydrolase 7	12	23.5294	23.7039	23.5124	24.0754	24.4841	24.3419	23.5633	23.5988	23.4268	amine biosynthetic process;amine metabolic process;biosynthetic process;carboxylic acid biosynthetic process;carboxylic acid metabolic process;cellular amine metabolic process;cellular amino acid biosynthetic process;cellular amino acid metabolic process;cellular biosynthetic process;cellular ketone metabolic process;cellular metabolic process;cellular modified amino acid biosynthetic process;cel…	catalytic activity;gamma-glutamyltransferase activity;transferase activity;transferase activity, transferring acyl groups;transferase activity, transferring amino-acyl groups	cell part;integral to membrane;intrinsic to membrane;membrane part	Arachidonic acid metabolism;Cyanoamino acid metabolism;Glutathione metabolism;Taurine and hypotaurine metabolism	0.5519	0.964412	-0.648689	0.00591999	1.64557	5.34133	0.00414225	0.586064	-5.89478	EQALHWVAETLK;ESAPGALREEALQR;GLHEAHQLYGR;KDEDAFLGDPDTDPDSFLK;LPEDEPAPAAPLR;LPEDEPAPAAPLRGR;PGLLVGVPGMVK;SPDAAGATIL;SWDTKPGLLVGVPGMVK;VDVLSWVHGSR;VDVLSWVHGSRR;VEAANFR	3;2;1	0.614217	0.445494	4.36118	-4.81307	23.3185	23.8453	23.785	24.816	23.3041	23.7552
Q8VEK0	CC50A_MOUSE	Tmem30a	Cell cycle control protein 50A	5	23.2672	23.8209	23.7965	24.1461	24.7934	24.6843	23.2134	23.2712	23.4456	biological regulation;cellular component organization;cellular component organization or biogenesis;cellular membrane organization;cellular process;drug transmembrane transport;drug transport;establishment of localization;lipid translocation;lipid transport;membrane organization;organic substance transport;phospholipid translocation;phospholipid transport;positive regulation of biological process…		apical plasma membrane;cell part;cytoplasmic part;cytoplasmic vesicle membrane;cytoplasmic vesicle part;endoplasmic reticulum;Golgi apparatus;integral to membrane;intracellular membrane-bounded organelle;intracellular organelle;intracellular organelle part;intracellular part;intrinsic to membrane;membrane;membrane part;membrane-bounded organelle;organelle;organelle membrane;organelle part;plasma …		0.175757	0.80212	-1.64286	0.0275936	1.88306	3.3875	0.0043674	0.425965	-5.80991	DEVDGGPAGPPGGAAK;EIEIDYTGTEPSSPCNK;GIAWWTDK;GIAWWTDKNVK;TAALPTFR	2;3	1	0.46405	2.76588	-4.74377	22.8511	24.4053	23.6804	25.4022	23.0097	23.6104
Q8BRK8	AAPK2_MOUSE	Prkaa2	5'-AMP-activated protein kinase catalytic subunit alpha-2	7	14	19.0924	18.7111	19.847	21.2327	20.1626	14	14	14	alcohol metabolic process;autophagy;biological regulation;biosynthetic process;carbohydrate homeostasis;carboxylic acid biosynthetic process;carboxylic acid metabolic process;catabolic process;cell communication;cell surface receptor linked signaling pathway;cellular biosynthetic process;cellular catabolic process;cellular component organization;cellular component organization at cellular level;c…	[acetyl-CoA carboxylase] kinase activity;[hydroxymethylglutaryl-CoA reductase (NADPH)] kinase activity;adenyl nucleotide binding;adenyl ribonucleotide binding;AMP-activated protein kinase activity;ATP binding;binding;catalytic activity;cation binding;chromatin binding;histone kinase activity;histone serine kinase activity;ion binding;kinase activity;metal ion binding;nucleotide binding;phosphotra…	AMP-activated protein kinase complex;cell part;cytoplasm;cytoplasmic part;cytosol;intracellular membrane-bounded organelle;intracellular organelle;intracellular organelle part;intracellular part;macromolecular complex;membrane-bounded organelle;nuclear part;nucleoplasm;nucleus;organelle;organelle part;protein complex	Adipocytokine signaling pathway;Hypertrophic cardiomyopathy (HCM);Insulin signaling pathway;mTOR signaling pathway;Regulation of autophagy	0.116718	0.10382	-1.99548	0.13621	8.85374	1.8612	0.000106539	0.0117261	-15.2965	GGVFYIPDYLNR;IGHYVLGDTLGVGTFGK;LFQQILSAVDYCHR;LFQQILSAVDYCHRHMVVHR;PENVLLDAQMNAK;SIDDEVVEQR;TSCGSPNYAAPEVISGR	2;3	0.592327	0.469785	1.51967	-12.4895	10.2217	24.314	18.6099	22.2183	14	14
P62274	RS29_MOUSE	Rps29	Small ribosomal subunit protein uS14	4	27.1841	26.9742	27.1956	26.8644	26.6686	26.7771	27.3025	27.1457	27.373	biosynthetic process;cellular biosynthetic process;cellular macromolecule biosynthetic process;cellular macromolecule metabolic process;cellular metabolic process;cellular process;cellular protein metabolic process;macromolecule biosynthetic process;macromolecule metabolic process;metabolic process;primary metabolic process;protein metabolic process;translation	binding;cation binding;ion binding;metal ion binding;structural constituent of ribosome;structural molecule activity;transition metal ion binding;zinc ion binding	adherens junction;anchoring junction;cell junction;cell part;cell-substrate adherens junction;cell-substrate junction;cytoplasm;cytosolic small ribosomal subunit;extracellular membrane-bounded organelle;extracellular organelle;extracellular region part;extracellular vesicular exosome;focal adhesion;intracellular organelle part;intracellular part;macromolecular complex;membrane-bounded organelle;m…	Ribosome	0.18872	1.11402	1.58241	0.0191271	0.785722	-3.79858	0.00458785	1.41783	5.73186	DIGFIKLD;GHQQLYWSHPR;KYGLNMCR;YGLNMCR	2;3	1	0.48167	-3.10152	4.68004	26.8083	27.4276	26.5263	27.0138	26.9847	27.5627
Q6Y7W8	GGYF2_MOUSE	Gigyf2	GRB10-interacting GYF protein 2	17	22.0084	22.3485	22.6557	22.7601	22.7038	22.8464	22.4594	22.2416	22.335	adult behavior;adult locomotory behavior;anatomical structure homeostasis;behavior;biological regulation;cell cycle checkpoint;cell differentiation;cell differentiation in spinal cord;cell surface receptor linked signaling pathway;cellular developmental process;cellular macromolecule metabolic process;cellular metabolic process;cellular process;cellular protein metabolic process;cellular response…		cell part;cytoplasm;intracellular part;membrane		0.970251	1.00544	0.0396789	0.086767	1.34966	2.2591	0.00491174	0.744957	-5.62516	ALQQQQQQQQQQK;ALSSGGSITSPPLSPALPK;AYLGDTSEAKEFAK;DVGRPNFEESGPTSVGR;EVESPYEVHDYTR;GVSIPLMHEAMQK;IFREEQNGEDEDGGWR;IPFDLLEK;LQQQQQQQQLAQMK;MAAETQTLNFGPEWLR;MEEEAAR;MVRADPSLLGFSVNASSER;QQQQQQQQQQQHQQSNR;QQRELMK;SLLEIQQEEAR;SLLEIQQEEARQMQK;YGREEMLALFLK	2;3	0.742191	0.497892	1.84455	-4.59292	21.5331	23.1419	22.5917	22.9486	22.0738	22.6169
Q62465	VAT1_MOUSE	Vat1	Synaptic vesicle membrane protein VAT-1 homolog	15	24.9671	25.2465	25.3224	25.4274	25.7151	25.3178	24.7565	24.7596	24.8608	biological regulation;negative regulation of biological process;negative regulation of cellular component organization;negative regulation of cellular process;negative regulation of developmental process;negative regulation of mitochondrial fusion;negative regulation of mitochondrion organization;negative regulation of organelle organization;regulation of anatomical structure morphogenesis;regula…	binding;catalytic activity;cation binding;ion binding;metal ion binding;oxidoreductase activity;transition metal ion binding;zinc ion binding	cell part;cytoplasmic part;extracellular membrane-bounded organelle;extracellular organelle;extracellular region part;extracellular vesicular exosome;intracellular organelle part;intracellular part;membrane;membrane-bounded organelle;membrane-bounded vesicle;mitochondrial membrane;mitochondrial outer membrane;mitochondrial part;organelle;organelle membrane;organelle outer membrane;organelle part;…		0.0270362	0.765055	-3.40965	0.12703	1.23806	1.92165	0.00489298	0.617949	-5.6311	ACGLNFADLMGR;CLVLTGFGGYDK;CLVLTGFGGYDKVK;ENGVTHPIDYHTTDYVDEIKK;GVDIVMDPLGGSDTAK;GYHLLKPMGK;IDSVWPFEK;LPPLPVTPGMEGAGVVVAVGEGVGDR;LPPLPVTPGMEGAGVVVAVGEGVGDRK;LQSRPAVPPAPGPGQLTLR;LVALYNQGHIKPR;PAVPPAPGPGQLTLR;PGHSVLVHMAAGGVGMAALQLCR;VLLVPGPEKET;VVTYGMANLLTGPKR	2;3;4	0.582569	0.501758	1.56902	-4.59777	24.7139	25.6434	24.977	25.9965	24.6449	24.9397
Q62188	DPYL3_MOUSE	Dpysl3	Dihydropyrimidinase-related protein 3	36	29.1317	29.2683	29.286	29.1345	29.0233	29.1552	29.3386	29.3687	29.4371	actin crosslink formation;actin cytoskeleton organization;actin filament bundle assembly;actin filament organization;actin filament-based process;anatomical structure development;biological regulation;cell development;cellular component assembly;cellular component assembly at cellular level;cellular component organization;cellular component organization at cellular level;cellular component organi…	binding;carbohydrate binding;catalytic activity;chondroitin sulfate binding;glycosaminoglycan binding;hydrolase activity;hydrolase activity, acting on carbon-nitrogen (but not peptide) bonds;pattern binding;phosphoprotein binding;polysaccharide binding;protein binding;protein domain specific binding;SH3 domain binding	cell body;cell part;cell projection;cell projection part;cytoplasmic membrane-bounded vesicle;cytoplasmic part;cytoplasmic vesicle;cytoskeletal part;cytosol;exocytic vesicle;extracellular region part;extracellular space;filamentous actin;growth cone;intracellular membrane-bounded organelle;intracellular organelle;intracellular organelle part;intracellular part;lamellipodium;macromolecular complex…		0.0547261	1.11167	2.6888	0.122454	0.91741	-1.95357	0.0052801	1.21175	5.51381	AALAGGTTMIIDHVVPEPESSLTEAYEK;AALAGGTTMIIDHVVPEPESSLTEAYEKWR;AIGKDNFTAIPEGTNGVEER;AITVASQTNCPLYVTK;DNFTAIPEGTNGVEER;DNFTAIPEGTNGVEERMSVIWDK;EKGVNSFMVYMAYK;FIPCSPFSDYVYK;FIPCSPFSDYVYKR;GAPLVVICQGK;GGRIVNDDQSFYADIYMEDGLIK;GMTTVDDFFQGTK;GMYDGPVFDLTTTPK;GNVVFGEPITASLGIDGTHYWSK;GVNSFMVYMAYK;IAVGSDSDLVIWDPDALK;IAVGSDSDLVIWDPDALKIVSAK;IMLEDGNLHVTQGAGR;KGNVVFGEPITASLGIDGTHYWSK;KMADLHAVPR;MADLHAVPR;MLEMGIT…	3;4;2;1	0.582484	0.523205	-1.59508	4.50201	29.0189	29.4385	28.9282	29.2805	29.256	29.5069
P23953	EST1C_MOUSE	Ces1c	Carboxylesterase 1C	12	23.9786	23.9701	25.2161	24.0342	23.6317	24.0407	24.7135	24.5984	24.7715	metabolic process	carboxylic ester hydrolase activity;catalytic activity;hydrolase activity;hydrolase activity, acting on ester bonds	cell part;cytoplasmic part;endoplasmic reticulum lumen;endoplasmic reticulum part;extracellular region part;extracellular space;intracellular organelle lumen;intracellular organelle part;intracellular part;membrane-enclosed lumen;organelle lumen;organelle part	Drug metabolism - other enzymes	0.503561	1.23641	0.734168	0.326811	0.713953	-1.11633	0.00538978	1.73179	5.48249	AISESGVVINTNVGKK;APEEILAEK;DAGVSTYMYEFR;EGASEEETNLSK;FAPPQPAEPWSFVK;FWANFAR;ILSDMFSTEKEILPLK;LVQYNISLSTMIDGVVLPK;MNEETASLLLR;MNEETASLLLRR;QKTESELLEISGK;SLRDAGVSTYMYEFR	2;3;4	0.887361	0.528138	-0.911482	4.47643	22.6074	26.1692	23.3202	24.4842	24.4756	24.9133
Q2TPA8	HSDL2_MOUSE	Hsdl2	Hydroxysteroid dehydrogenase-like protein 2	15	23.065	22.8687	24.2318	25.2895	26.4528	24.8875	22.5665	23.1304	22.8291		catalytic activity;oxidoreductase activity	cell part;cytoplasmic part;intracellular membrane-bounded organelle;intracellular organelle;intracellular part;membrane;membrane-bounded organelle;microbody;mitochondrion;organelle;peroxisome		0.296508	0.684688	-1.19955	0.0272383	4.45306	3.40155	0.00555314	0.153757	-5.43725	DEQQINSAVEK;DGANIVIAAK;EQPQLQQQPRPR;IVKDSLSDEVVR;KVDIIADAAYSIFK;LAGCTVFITGASR;LKPTMAFMSGK;LQLQEESQLQK;MLPNTGKLAGCTVFITGASR;QQPQPFVQSMLPQK;QQPQPFVQSMLPQKPHFGAVEETFR;RVDLMMNVNTR;TAIHTAAMDMLGGSGVENQCRK;TAIHTAAMDMLGGSGVENQCR;VGHGEPSDRADVVMSMATDDFVK	2;3;4	1	0.532316	2.77736	-4.4395	21.5579	25.2191	23.5239	27.5627	22.1411	23.5429
Q9JHG6	RCAN1_MOUSE	Rcan1	Calcipressin-1	7	25.3607	25.2999	25.2579	25.1202	25.0237	25.1638	25.3778	25.3156	25.3526	anatomical structure development;behavior;biological regulation;calcineurin-NFAT signaling pathway;calcium-mediated signaling;cell development;cellular developmental process;cellular process;cellular response to stimulus;cognition;developmental process;inositol phosphate-mediated signaling;intracellular signal transduction;learning or memory;locomotion;locomotion involved in locomotory behavior;m…	binding;calcium-dependent protein serine/threonine phosphatase regulator activity;enzyme regulator activity;identical protein binding;phosphatase regulator activity;protein binding;protein phosphatase regulator activity	cell part;cytoplasm;intracellular membrane-bounded organelle;intracellular organelle;intracellular part;membrane-bounded organelle;nucleus;organelle		0.290293	1.02989	1.21759	0.0162809	0.868389	-3.98882	0.00551462	1.18598	5.44777	AKFESLFR;INFSNPLSAADAR;LGEVAEAVEAR;RPEYTPIHLS;TYDKDTTFQYFK;VFVDGLCR;VRINFSNPLSAADAR	2;3	0.997091	0.534433	-3.25686	4.44808	25.1777	25.4346	24.9244	25.2807	25.2709	25.4264
Q02105	C1QC_MOUSE	C1qc	Complement C1q subcomponent subunit C	6	24.641	24.7446	24.5064	24.7471	24.6925	24.6545	24.4279	24.375	24.514	activation of immune response;biological regulation;complement activation;complement activation, classical pathway;defense response;humoral immune response;immune effector process;immune response;immune system process;innate immune response;macromolecule metabolic process;metabolic process;negative regulation of biological process;negative regulation of cell differentiation;negative regulation of…		blood microparticle;cell part;collagen;extracellular matrix part;extracellular membrane-bounded organelle;extracellular organelle;extracellular region part;extracellular space;extracellular vesicular exosome;membrane;membrane-bounded organelle;membrane-bounded vesicle;organelle;vesicle	Chagas disease (American trypanosomiasis);Complement and coagulation cascades;Prion diseases;Staphylococcus aureus infection;Systemic lupus erythematosus	0.0745555	0.875543	-2.39753	0.414193	1.0478	0.910223	0.00596635	0.835601	-5.32973	FNSVVTNPQGHYNPSTGK;GQKGEPGMPGHR;HQSVFTVTR;QTTQYPEANALVR;QVSSGGVLLR;VASFCDHMFNSK	3;2	0.602171	0.548096	0.743194	-4.35171	24.334	24.9274	24.5824	24.8137	24.2646	24.6132
Q80X85	RT07_MOUSE	Mrps7	Small ribosomal subunit protein uS7m	10	23.7596	23.536	23.6041	23.4578	23.3443	23.3397	23.7289	24.0054	23.8375	biosynthetic process;cellular biosynthetic process;cellular macromolecule biosynthetic process;cellular macromolecule metabolic process;cellular metabolic process;cellular process;cellular protein metabolic process;macromolecule biosynthetic process;macromolecule metabolic process;metabolic process;primary metabolic process;protein metabolic process;translation	binding;nucleic acid binding;RNA binding;structural constituent of ribosome;structural molecule activity	cell part;cytoplasmic part;cytosolic small ribosomal subunit;intracellular membrane-bounded organelle;intracellular organelle;intracellular organelle part;intracellular part;macromolecular complex;membrane-bounded organelle;mitochondrial part;mitochondrial small ribosomal subunit;mitochondrion;organellar small ribosomal subunit;organelle;organelle part;ribonucleoprotein complex;small ribosomal su…		0.0978856	1.16801	2.15087	0.0300212	0.839347	-3.29688	0.00591569	1.39157	5.34241	AAAATETSSVFADPVISK;AASAEEQATIER;AASAEEQATIERNPYR;FLAMKWMITECR;FTNMMMK;GGHFYQVPVPLADRR;IFHEALK;LSHELLEAFHNR;NCEPVIGLVPILK;SLMAQTLEAVKR	2;3;4	0.959264	0.549162	-2.69189	4.36206	23.3485	23.918	23.2144	23.5468	23.5112	24.2034
Q9JKL5	CHP3_MOUSE	Tesc	Calcineurin B homologous protein 3	8	23.2881	23.2896	22.8784	23.2703	23.0159	23.0354	23.5345	23.5597	23.531	anatomical structure development;biological regulation;cation homeostasis;cell communication;cell differentiation;cellular cation homeostasis;cellular chemical homeostasis;cellular developmental process;cellular homeostasis;cellular ion homeostasis;cellular metal ion homeostasis;cellular monovalent inorganic cation homeostasis;cellular process;cellular response to chemical stimulus;cellular respo…	binding;calcium ion binding;cation binding;enzyme inhibitor activity;enzyme regulator activity;identical protein binding;ion binding;kinase inhibitor activity;kinase regulator activity;magnesium ion binding;metal ion binding;phosphatase inhibitor activity;phosphatase regulator activity;protein binding;protein dimerization activity;protein homodimerization activity;protein kinase inhibitor activit…	cell part;cell projection;cell projection membrane;cell projection part;cytoplasm;intracellular membrane-bounded organelle;intracellular organelle;intracellular organelle part;intracellular part;lamellipodium;leading edge membrane;membrane;membrane part;membrane-bounded organelle;nuclear part;nucleoplasm;nucleus;organelle;organelle part;plasma membrane;plasma membrane part;ruffle;ruffle membrane		0.046756	1.3101	2.84235	0.792373	0.969397	-0.281383	0.00615563	1.35146	5.28347	ENFNNVPDLELNPIR;FLNMETIALCH;IWQGIDIETK;KENFNNVPDLELNPIR;MGAAHSASEEVR;NVVEELLSGNPHIEKESAR;QLSGDQPTIR;TGFSSDQIEQLHRR	2;3;4	0.964385	0.553944	-0.229749	4.31394	22.5634	23.7406	22.7555	23.4589	23.5028	23.5806
Q9CPP6	NDUA5_MOUSE	Ndufa5	NADH dehydrogenase [ubiquinone] 1 alpha subcomplex subunit 5	10	29.238	29.1639	29.3204	28.8346	28.724	28.7119	29.225	29.0247	29.1171	cellular metabolic process;cellular process;electron transport chain;generation of precursor metabolites and energy;metabolic process;oxidation-reduction process;respiratory electron transport chain	catalytic activity;NADH dehydrogenase (quinone) activity;NADH dehydrogenase (ubiquinone) activity;NADH dehydrogenase activity;oxidoreductase activity;oxidoreductase activity, acting on NADH or NADPH;oxidoreductase activity, acting on NADH or NADPH, quinone or similar compound as acceptor	cell part;cytoplasmic part;intracellular membrane-bounded organelle;intracellular organelle;intracellular organelle part;intracellular part;macromolecular complex;membrane part;membrane-bounded organelle;mitochondrial membrane part;mitochondrial part;mitochondrial respiratory chain complex I;mitochondrion;NADH dehydrogenase complex;organelle;organelle part;protein complex;respiratory chain comple…	Alzheimer's disease;Huntington's disease;Oxidative phosphorylation;Parkinson's disease	0.18191	0.921142	-1.61361	0.00126095	0.715042	-8.10306	0.00637274	1.28824	5.23251	KLEALLQGGEVEEVILQAEK;KTTGLVGLAVCDTPHER;KYTEQITNEK;LDMVKAEPDVK;LTILYTK;TLDILKHFPK;TTGLVGLAVCDTPHER;WKPWEPLVEEPPANQWK;YTEQITNEK;YTEQITNEKLDMVK	3;2;1	0.19173	0.556447	-6.61612	4.27233	29.0464	29.4352	28.5889	28.9249	28.8732	29.3714
P12023	A4_MOUSE	App	Amyloid-beta precursor protein	29	27.6868	27.355	27.5003	27.3559	27.1554	27.2514	27.5685	27.5521	27.6256	adult behavior;adult locomotory behavior;alcohol metabolic process;anatomical structure development;anatomical structure morphogenesis;apoptosis;associative learning;axon cargo transport;axon choice point recognition;axon midline choice point recognition;axonogenesis;behavior;behavioral interaction between organisms;biological adhesion;biological regulation;calcium ion homeostasis;cation homeosta…	acetylcholine receptor binding;binding;carbohydrate binding;cation binding;DNA binding;endopeptidase inhibitor activity;endopeptidase regulator activity;enzyme activator activity;enzyme binding;enzyme inhibitor activity;enzyme regulator activity;glycosaminoglycan binding;heparin binding;identical protein binding;ion binding;metal ion binding;nucleic acid binding;pattern binding;peptidase activato…	apical part of cell;axon;cell junction;cell part;cell projection;cell projection part;cell surface;cell-cell junction;ciliary rootlet;cilium part;coated pit;coated vesicle;cytoplasm;cytoplasmic membrane-bounded vesicle;cytoplasmic part;cytoplasmic vesicle;cytoskeletal part;dendritic shaft;dendritic spine;endosome;ER to Golgi transport vesicle;extracellular membrane-bounded organelle;extracellular…	Alzheimer's disease	0.528311	1.04826	0.689699	0.0814003	0.83518	-2.31704	0.00615262	1.25513	5.2842	AVIQHFQEK;AVIQHFQEKVESLEQEAANER;CLVGEFVSDALLVPDKCK;EQNYSDDVLANMISEPR;EVCSEQAETGPCR;EWEEAER;FFEQMQN;GLTTRPGSGLTNIK;ISYGNDALMPSLTETK;KAVIQHFQEK;LALENYITALQAVPPRPHHVFNMLK;LNMHMNVQNGK;LNMHMNVQNGKWESDPSGTK;LVFFAEDVGSNK;MDVCETHLHWHTVAK;MQQNGYENPTYK;MDAEFGHDSGFEVR;MSQVMREWEEAER;QQLVETHMAR;SQVMTHLR;STNLHDYGMLLPCGIDKFR;STNLHDYGMLLPCGIDK;TEEISEVK;THTHIVIPYR;VEAMLNDR;VESLEQEAANER;VESLEQEAANERQQLVETHMAR;WESD…	2;3;4;1	0.745451	0.559381	-1.89186	4.31453	27.1008	27.9273	27.0051	27.5034	27.4862	27.6779
P62838	UB2D2_MOUSE	Ube2d2	Ubiquitin-conjugating enzyme E2 D2	1	24.9116	24.9902	25.1106	25.357	25.6225	25.4477	24.9154	24.937	25.0869	cellular macromolecule metabolic process;cellular metabolic process;cellular process;cellular protein metabolic process;macromolecule metabolic process;macromolecule modification;metabolic process;primary metabolic process;protein autoubiquitination;protein K48-linked ubiquitination;protein metabolic process;protein modification by small protein conjugation;protein modification by small protein c…	acid-amino acid ligase activity;adenyl nucleotide binding;adenyl ribonucleotide binding;ATP binding;binding;catalytic activity;ligase activity;ligase activity, forming carbon-nitrogen bonds;nucleotide binding;purine nucleotide binding;purine ribonucleoside triphosphate binding;purine ribonucleotide binding;ribonucleotide binding;small conjugating protein ligase activity;ubiquitin-protein ligase a…	cell part;extracellular membrane-bounded organelle;extracellular organelle;extracellular region part;extracellular vesicular exosome;intracellular part;macromolecular complex;membrane-bounded organelle;membrane-bounded vesicle;organelle;protein complex;ubiquitin ligase complex;vesicle	Protein processing in endoplasmic reticulum;Ubiquitin mediated proteolysis	0.7734	0.98325	-0.308078	0.00828335	1.38663	4.85932	0.0063663	0.709095	-5.23399	IHKELNDLAR	3	0.753102	0.561444	3.96762	-4.27354	24.7552	25.2531	25.1405	25.8109	24.7477	25.2118
Q8BHH2	RAB9B_MOUSE	Rab9b	Ras-related protein Rab-9B	3	22.539	14	21.9254	22.4941	22.8819	22.1575	22.5058	14	22.5035	biological regulation;cellular process;cellular response to stimulus;endosome transport;establishment of localization;establishment of localization in cell;establishment of protein localization;intracellular protein transport;intracellular signal transduction;intracellular transport;metabolic process;protein transport;Rab protein signal transduction;Ras protein signal transduction;regulation of b…	binding;catalytic activity;GDP binding;GTP binding;GTPase activity;guanyl nucleotide binding;guanyl ribonucleotide binding;hydrolase activity;hydrolase activity, acting on acid anhydrides;hydrolase activity, acting on acid anhydrides, in phosphorus-containing anhydrides;nucleoside-triphosphatase activity;nucleotide binding;purine nucleotide binding;purine ribonucleoside triphosphate binding;purin…	cell part;cytoplasmic membrane-bounded vesicle;cytoplasmic part;cytoplasmic vesicle;cytoplasmic vesicle membrane;cytoplasmic vesicle part;endocytic vesicle;endocytic vesicle membrane;endosome;intracellular membrane-bounded organelle;intracellular organelle;intracellular organelle part;intracellular part;late endosome;lysosome;lytic vacuole;membrane;membrane-bounded organelle;membrane-bounded vesi…	Measles	0.965525	1.13416	0.0459866	0.334558	8.12873	1.0962	0.37408	0.139524	-0.999584	QVLAVEEQLEHCMLGHTIDLNSGSK;VILLGDGGVGK;YVTNKFDSQAFHTIGVEFLNR	4;2	0.896526	0.562491	0.895045	-0.816157	7.65679	31.3195	21.6107	23.4117	7.47226	31.8672
Q8K1N4	SPAS2_MOUSE	Spats2	Spermatogenesis-associated serine-rich protein 2	6	20.4044	20.7204	20.3482	20.5551	14	20.6157	20.3166	20.8452	20.6062			cell part;cytoplasm;intracellular part		0.635202	1.07051	0.512659	0.393365	0.233135	-0.955652	0.374182	4.59182	0.999345	EASAAMTNSSDRPCQAHR;ELEDPEFAAAETLDR;SAPIQEEQPASSEK;TADPSNPGRHDSVGR;TTPGAQVSNLGMENVPLSSTNKK;YQGVPPQAPGNAGER	3;2	0.580989	0.562549	-0.780287	0.815962	19.9926	20.9894	8.94509	27.8354	19.9318	21.2468
P55292	DSC2_MOUSE	Dsc2	Desmocollin-2	1	20.994	20.8624	19.4254	20.3193	20.5978	14	20.7547	19.9726	20.6891	biological adhesion;cell adhesion;cell communication;cell-cell adhesion;cellular process;cellular response to external stimulus;cellular response to extracellular stimulus;cellular response to nutrient levels;cellular response to starvation;cellular response to stimulus;cellular response to stress;homophilic cell adhesion;response to external stimulus;response to extracellular stimulus;response t…	binding;calcium ion binding;cation binding;ion binding;metal ion binding	adherens junction;anchoring junction;cell junction;cell part;cell-cell adherens junction;cell-cell contact zone;cell-cell junction;cytoplasmic part;cytoplasmic vesicle;desmosome;extracellular membrane-bounded organelle;extracellular organelle;extracellular region part;extracellular vesicular exosome;integral to membrane;intercalated disc;intracellular organelle;intracellular part;intrinsic to mem…	Arrhythmogenic right ventricular cardiomyopathy (ARVC)	0.940201	1.03155	0.0798382	0.391836	0.229793	-0.959067	0.374386	4.48905	0.998871	SGGQETIEMVKGGQQTLDSR	3	0.579119	0.562759	-0.783075	0.815575	18.2658	22.5888	9.03628	27.5751	19.3944	21.5498
Q8VHN8	TIRR_MOUSE	Nudt16l1	Tudor-interacting repair regulator protein	5	21.272	21.5646	22.1811	21.0956	21.6409	21.3851	21.3007	21.4434	14		binding;catalytic activity;hydrolase activity;nucleic acid binding;RNA binding;snoRNA binding	cell part;cytoplasm;intracellular part		0.327125	0.147846	-1.11551	0.390983	0.813003	-0.960978	0.374526	0.181852	-0.998546	IPMRFSVLMQMR;LAEALASATEK;LTEADYLSSHLTEGPHR;QLTLEQLHAVEISAVHSR;VLGLGLGGLR	2;3;4	0.578342	0.562873	-0.784635	-0.81531	20.5197	22.8254	20.6962	22.0515	8.34007	29.4894
P40753	ANFB_MOUSE	Nppb	Natriuretic peptides B	1	14	14	14	14	20.679	17.745	18.0751	20.4311	20.1113	anatomical structure development;biological regulation;biosynthetic process;cell surface receptor linked signaling pathway;cellular biosynthetic process;cellular metabolic process;cellular nitrogen compound biosynthetic process;cellular nitrogen compound metabolic process;cellular process;cellular response to abiotic stimulus;cellular response to external stimulus;cellular response to mechanical …		cell part;cytoplasmic part;extracellular region part;extracellular space;intracellular membrane-bounded organelle;intracellular organelle;intracellular part;macromolecular complex;membrane-bounded organelle;nucleus;organelle;perinuclear region of cytoplasm;protein complex	Vascular smooth muscle contraction	0.0016847	46.4994	7.50727	0.146624	11.1167	1.79774	0.374807	4.18283	0.997893	MQKLLELIR	3	0.609941	0.5632	1.46785	0.814776	14	14	9.15851	25.7908	16.3645	22.7138
Q3UHI4	TMED8_MOUSE	Tmed8	Protein TMED8	6	23.8294	23.8938	23.9593	23.946	23.6336	23.5175	24.3955	24.4192	24.3341	establishment of localization;transport		cell part;integral to membrane;intrinsic to membrane;membrane part		0.000416801	1.40328	10.8007	0.217092	0.873493	-1.4638	0.00632281	1.60651	5.24404	DSHRDVQAGSHDYPGEGIYLLK;FDNSYSLLR;QAAEGPAFWSPAAR;VSPPLMAPPCVWTFAK;YGEVMPVYR;YGEVMPVYRR	4;2;3	0.725204	0.563241	-1.19519	4.28174	23.7329	24.0554	23.1486	24.2495	24.2738	24.4921
P63321	RALA_MOUSE	Rala	Ras-related protein Ral-A	13	27.6302	27.3428	27.55	27.7082	27.7401	27.7763	27.8623	26.9863	27.5978	actin cytoskeleton organization;actin cytoskeleton reorganization;actin filament-based process;anatomical structure formation involved in morphogenesis;biological regulation;cellular component organization;cellular component organization at cellular level;cellular component organization or biogenesis;cellular component organization or biogenesis at cellular level;cellular localization;cellular pr…	ATPase binding;binding;catalytic activity;cytoskeletal protein binding;Edg-2 lysophosphatidic acid receptor binding;endothelial differentiation G-protein coupled receptor binding;enzyme binding;GDP binding;G-protein-coupled receptor binding;GTP binding;GTPase activity;guanyl nucleotide binding;guanyl ribonucleotide binding;hydrolase activity;hydrolase activity, acting on acid anhydrides;hydrolase…	adherens junction;anchoring junction;cell division site part;cell junction;cell part;cell surface;cell-substrate adherens junction;cell-substrate junction;cleavage furrow;cytoplasmic membrane-bounded vesicle;cytoplasmic part;cytoplasmic vesicle;cytoplasmic vesicle membrane;cytoplasmic vesicle part;endocytic vesicle;extracellular membrane-bounded organelle;extracellular organelle;extracellular reg…	Pancreatic cancer;Pathways in cancer	0.930106	0.982476	-0.0933614	0.0562959	1.17599	2.66161	0.375201	0.835447	-0.996978	ADQWNVNYVETSAK;ANVDKVFFDLMR;GQNSLALHK;KVVLDGEEVQIDILDTAGQEDYAAIR;NRADQWNVNYVETSAK;QVSVEEAK;QVSVEEAKNR;SDLEDKR;VFFDLMREIR;VFFDLMR;VIMVGSGGVGK;VKEDENVPFLLVGNK;VVLDGEEVQIDILDTAGQEDYAAIR	2;3;1	0.823339	0.563696	2.17319	-0.814029	27.1392	27.8762	27.657	27.8261	26.366	28.5984
Q8QZT1	THIL_MOUSE	Acat1	Acetyl-CoA acetyltransferase, mitochondrial	26	29.0167	29.2984	29.1361	29.0559	29.1277	29.3177	29.0426	29.0466	29.1546	adipose tissue development;anatomical structure development;brain development;cellular component assembly;cellular component organization;cellular component organization or biogenesis;developmental process;liver development;macromolecular complex assembly;macromolecular complex subunit organization;metanephric proximal convoluted tubule development;organ development;protein complex assembly;prote…	acetyl-CoA C-acetyltransferase activity;acetyl-CoA C-acyltransferase activity;acetyltransferase activity;binding;C-acetyltransferase activity;C-acyltransferase activity;catalytic activity;cation binding;coenzyme binding;cofactor binding;ion binding;metal ion binding;transferase activity;transferase activity, transferring acyl groups;transferase activity, transferring acyl groups other than amino-…	cell part;cytoplasmic part;extracellular membrane-bounded organelle;extracellular organelle;extracellular region part;extracellular vesicular exosome;intracellular membrane-bounded organelle;intracellular organelle;intracellular organelle lumen;intracellular organelle part;intracellular part;membrane;membrane-bounded organelle;membrane-bounded vesicle;membrane-enclosed lumen;mitochondrial inner m…	Benzoate degradation;Butanoate metabolism;Carbon fixation pathways in prokaryotes;Fatty acid metabolism;Glyoxylate and dicarboxylate metabolism;Lysine degradation;Propanoate metabolism;Pyruvate metabolism;Synthesis and degradation of ketone bodies;Terpenoid backbone biosynthesis;Tryptophan metabolism;Two-component system;Valine, leucine and isoleucine degradation	0.482957	0.953222	-0.772444	0.889502	1.01166	0.148003	0.376115	0.942239	-0.994856	AGIPKEEVK;DGLTDVYNK;DGLTDVYNKIHMGNCAENTAK;EAWDAGK;EAWDAGKFASEITPITISVK;EEVKEVYMGNVIQGGEGQAPTR;EVYMGNVIQGGEGQAPTR;FASEITPITISVK;GATPYGGVK;GATPYGGVKLEDLIVK;GKPDVVVK;IHMGNCAENTAK;IHMGNCAENTAKK;LEDLIVK;LEDLIVKDGLTDVYNK;LGTAAIQGAIEK;LNVKPLAR;MLEIDPQKVNIHGGAVSLGHPIGMSGAR;PTLNEVVIVSAIR;QATLGAGLPISTPCTTVNK;QATLGAGLPISTPCTTVNKVCASGMK;QEQDTYALSSYTR;SKEAWDAGK;TPIGSFLGSLASQPATK;VCASGMK;VNIHGGAVSLGHPIGMSGAR	1;2;3;4	1	0.564973	0.120844	-0.812296	28.7992	29.5016	28.8311	29.5032	28.9235	29.239
Q60899	ELAV2_MOUSE	Elavl2	ELAV-like protein 2	4	22.637	22.8053	22.6037	22.9569	22.9155	23.0811	22.8937	22.7646	23.0258		binding;nucleotide binding			0.0955004	1.15885	2.17289	0.0192629	1.23328	3.79036	0.376409	0.939648	-0.994174	ILVDQVTGISR;RYPGPLAQQAQR;TNQAILSQLYQSPNR;TNQAILSQLYQSPNRR	2;3	1	0.565223	3.09482	-0.81174	22.4135	22.9505	22.7705	23.1985	22.5703	23.2192
Q69ZW3	EHBP1_MOUSE	Ehbp1	EH domain-binding protein 1	15	14	21.5495	21.4635	21.4542	22.3822	21.3275	22.108	22.12	21.9423			cell part;cytoplasm;intracellular part;membrane;plasma membrane		0.289633	8.29605	1.21953	0.342368	6.57484	1.07633	0.376352	1.26179	0.994307	AMLAIEDWQK;ATDEDMQSLASLMSMK;AVTEASEQGEK;AYDGFASIGISR;DLDAQEKQAEEEDEHLER;EGKATDEDMQSLASLMSMK;HGGSAAPALCSR;LDGELAITKPNVSSPSK;LLEPSDMVLLAIPDK;LTVMTYLYQIR;QAEEEDEHLER;QYASPMPTQTDVK;TQLQSFSQYVENRPEMK;VLLEQAR;YLMDTGR	2;3	0.904267	0.565233	0.878818	0.811848	8.23785	29.7708	20.2907	23.1518	21.8101	22.3035
O35621	PMM1_MOUSE	Pmm1	Phosphomannomutase 1	14	24.5328	24.5466	24.7343	24.5818	24.7448	24.4558	24.5614	24.3713	24.5425	alcohol biosynthetic process;alcohol metabolic process;biosynthetic process;carbohydrate biosynthetic process;carbohydrate metabolic process;cellular biosynthetic process;cellular carbohydrate biosynthetic process;cellular carbohydrate metabolic process;cellular metabolic process;cellular nitrogen compound metabolic process;cellular process;GDP-mannose biosynthetic process;GDP-mannose metabolic p…	binding;catalytic activity;cation binding;intramolecular transferase activity;intramolecular transferase activity, phosphotransferases;ion binding;isomerase activity;metal ion binding;phosphomannomutase activity	cell body;cell part;cytoplasm;intracellular part;neuronal cell body	Amino sugar and nucleotide sugar metabolism;Fructose and mannose metabolism	0.272397	0.924758	-1.27168	0.926134	0.992781	-0.0986871	0.377219	0.931482	-0.992302	CRELFFPETAHEA;ELFFPETAHEA;FVEALKTEFAGK;GGMISFDVFPEGWDK;GGMISFDVFPEGWDKR;GTFIEFR;IAEQLGEGDEVIEK;IDPEVSAFLQK;ILCLFDVDGTLTPAR;MAVAVEGAR;NGMLNVSPIGR;QKIDPEVSAFLQK;TVGHSVVSPQDTVQR;VQIGVVGGSDYSK	3;2	1	0.566149	-0.0805777	-0.810211	24.325	24.8842	24.2342	24.954	24.2317	24.7518
Q9CSU0	RPR1B_MOUSE	Rprd1b	Regulation of nuclear pre-mRNA domain-containing protein 1B	7	23.9951	23.8512	23.8713	23.8489	23.8497	23.9518	23.9313	23.8278	23.3206	biological regulation;biosynthetic process;cellular biosynthetic process;cellular macromolecule biosynthetic process;cellular macromolecule metabolic process;cellular metabolic process;cellular nitrogen compound metabolic process;cellular process;cellular protein metabolic process;dephosphorylation;dephosphorylation of RNA polymerase II C-terminal domain;macromolecule biosynthetic process;macromo…	basal RNA polymerase II transcription machinery binding;basal transcription machinery binding;binding;enzyme binding;protein binding;RNA polymerase binding;RNA polymerase core enzyme binding;RNA polymerase II core binding	cell part;DNA-directed RNA polymerase II, holoenzyme;intracellular membrane-bounded organelle;intracellular organelle;intracellular organelle part;intracellular part;macromolecular complex;membrane-bounded organelle;nuclear part;nucleoplasm part;nucleus;organelle;organelle part;protein complex		0.334516	0.862938	-1.09631	0.712256	0.984609	-0.396093	0.377206	0.876427	-0.992331	ALQDLENAASGDATVR;IASLPQEVQDVSLLEK;ITDKEAAER;LLNIWQER;MLVEYTQNQK;SVYGGEFIQQLK;TVDEACLLLAEYNGR	2	0.886451	0.566226	-0.323409	-0.810235	23.7123	24.0995	23.7365	24.0305	22.8813	24.5051
A0A140LIV7	A0A140LIV7_MOUSE	Tex51	Testis expressed 51	1	14	21.7738	14	21.4087	23.0677	14	22.1132	22.0768	22.6011					0.0942779	51.0002	2.18442	0.488408	7.46866	0.7622	0.377148	6.82856	0.992465	SQDLMQK	2	0.675332	0.566236	0.622333	0.810345	5.44196	27.7406	7.49845	31.4858	21.5364	22.991
Q9D6I0	Q9D6I0_MOUSE	Rtl8c	Protein LDOC1	3	21.897	14	14	21.7109	21.5248	14	21.5036	22.0851	21.2405					0.132907	31.5028	1.88243	0.540266	5.44989	0.668757	0.37743	5.78046	0.991813	ALQWAMR;VMFLITR;YLQTDSPMLNNYSGFLNEMK	2;4	0.719403	0.56637	0.546038	0.809812	5.30632	27.9583	8.15048	30.0066	20.5361	22.6834
Q8R3P7	CLUA1_MOUSE	Cluap1	Clusterin-associated protein 1	4	19.1569	14	14	19.5641	20.934	19.3835	21.1131	21.6411	19.5189	anatomical structure formation involved in morphogenesis;anatomical structure morphogenesis;axoneme assembly;biological regulation;cell projection assembly;cell projection organization;cell surface receptor linked signaling pathway;cellular component assembly;cellular component assembly at cellular level;cellular component assembly involved in morphogenesis;cellular component movement;cellular co…		axoneme part;cell part;cell projection;cell projection part;centrosome;cilium;cytoplasmic part;cytoskeletal part;intracellular membrane-bounded organelle;intracellular non-membrane-bounded organelle;intracellular organelle;intracellular organelle part;intracellular part;intraflagellar transport particle B;macromolecular complex;membrane-bounded organelle;microtubule organizing center;non-membrane…		0.0514723	32.871	2.74815	0.0765592	18.9162	2.37313	0.377586	1.73772	0.991454	AIAQFMATK;IAIKDLLAQVQK;ITSVLYNAMK;NLAYLEQQLEDHHRMEQER	2;3;4	0.751866	0.566507	1.93766	0.809519	8.32284	23.1151	17.8542	22.0668	18.0132	23.5023
P10126	EF1A1_MOUSE	Eef1a1	Elongation factor 1-alpha 1	13	28.839	29.1805	28.9368	28.8775	29.1664	29.0846	28.8801	28.9643	29.0059	cellular process;cellular response to chemical stimulus;cellular response to endogenous stimulus;cellular response to epidermal growth factor stimulus;cellular response to growth factor stimulus;cellular response to organic substance;cellular response to stimulus;response to chemical stimulus;response to endogenous stimulus;response to epidermal growth factor stimulus;response to growth factor st…	binding;catalytic activity;enzyme binding;GTP binding;GTPase activity;guanyl nucleotide binding;guanyl ribonucleotide binding;hydrolase activity;hydrolase activity, acting on acid anhydrides;hydrolase activity, acting on acid anhydrides, in phosphorus-containing anhydrides;kinase binding;nucleic acid binding;nucleoside-triphosphatase activity;nucleotide binding;protein binding;protein kinase bind…	cell cortex part;cell part;cell projection membrane;cell projection part;cortical actin cytoskeleton;cortical cytoskeleton;cytoplasm;cytoplasmic part;cytoskeletal part;cytoskeleton;cytosol;extracellular membrane-bounded organelle;extracellular organelle;extracellular region part;extracellular space;extracellular vesicular exosome;intracellular membrane-bounded organelle;intracellular non-membrane…	RNA transport	0.760046	0.975802	-0.327025	0.688378	1.04059	0.431449	0.377818	0.93774	-0.990917	EVSTYIK;EVSTYIKK;KLEDGPK;MDSTEPPYSQK;MDSTEPPYSQKR;PGMVVTFAPVNVTTEVK;QLIVGVNKMDSTEPPYSQK;RYEEIVK;SGDAAIVDMVPGKPMCVESFSDYPPLGR;VETGVLKPGMVVTFAPVNVTTEVK;YEEIVKEVSTYIK;YYVTIIDAPGHR;YYVTIIDAPGHRDFIK	1;2;3;4	0.862943	0.56676	0.352277	-0.80908	28.5486	29.4223	28.6729	29.4127	28.7909	29.1092
Q91VA6	PDIP2_MOUSE	Poldip2	Polymerase delta-interacting protein 2	11	23.4149	23.3521	23.5809	23.211	22.8614	23.3192	23.6498	22.9936	23.4579	anatomical structure morphogenesis;cell part morphogenesis;cellular component morphogenesis;cellular component organization;cellular component organization at cellular level;cellular component organization or biogenesis;cellular component organization or biogenesis at cellular level;cellular developmental process;cellular process;developmental process;mitochondrion morphogenesis;mitochondrion org…	binding;binding, bridging;DNA binding;nucleic acid binding;protein binding;protein binding, bridging	cell part;cytoplasmic part;intracellular membrane-bounded organelle;intracellular non-membrane-bounded organelle;intracellular organelle;intracellular organelle part;intracellular part;membrane-bounded organelle;mitochondrial nucleoid;mitochondrial part;mitochondrion;non-membrane-bounded organelle;nucleoid;nucleus;organelle;organelle part		0.710791	0.94462	-0.398245	0.107367	0.801765	-2.06888	0.377938	1.17817	0.990642	FERPDGSHFDVR;FLLYDQTK;GVVLFPWQAR;IFSLSGTLETVR;LENLDSDVVQLR;LYDRDVASATPEK;MAGCVAR;NHPWLELSDVHR;SQTEAVTFLANHDDSR;VLETVGVFEVPK;VTVIPFYMGMR	3;2	0.725569	0.566842	-1.68923	0.808855	23.1556	23.7429	22.5362	23.7248	22.529	24.2052
Q9JLQ0	CD2AP_MOUSE	Cd2ap	CD2-associated protein	9	21.8308	22.3022	22.0477	21.9237	20.3491	21.9585	22.1654	21.7053	21.9858	biological regulation;cell cycle phase;cell cycle process;cell division;cellular component organization;cellular component organization at cellular level;cellular component organization or biogenesis;cellular component organization or biogenesis at cellular level;cellular process;mitosis;negative regulation of biological process;negative regulation of cytokine production;negative regulation of mu…	binding;protein binding;protein domain specific binding;SH3 domain binding	cell cortex;cell junction;cell part;cell projection;cell-cell junction;cytoplasm;cytoplasmic part;cytoskeletal part;cytosol;extracellular membrane-bounded organelle;extracellular organelle;extracellular region part;extracellular vesicular exosome;filamentous actin;intracellular non-membrane-bounded organelle;intracellular organelle;intracellular organelle part;intracellular part;macromolecular co…	Bacterial invasion of epithelial cells	0.601701	0.927815	-0.565897	0.301301	0.637368	-1.18587	0.378365	1.4557	0.989657	AMRSNLEVEIAK;GIGFGDIFKEGSVK;GMFPDNFVK;IDTEPVSKPK;ISTYGLPAGGIQPHPQTK;LGLFPSNFVK;RGMFPDNFVK;SVDLDAFVAR;VNTAAFLTPLELK	2;3	0.857707	0.567386	-0.968262	0.808051	21.4741	22.6464	19.1268	23.694	21.3761	22.5282
Q99KN9	EPN4_MOUSE	Clint1	Clathrin interactor 1	17	25.3533	25.2655	25.1814	25.3281	25.2413	25.4587	25.3923	24.9702	25.2526	cellular component organization;cellular component organization or biogenesis;cellular membrane organization;cellular process;endocytosis;establishment of localization;membrane invagination;membrane organization;transport;vesicle-mediated transport	binding;clathrin binding;lipid binding;protein binding	cell part;clathrin-coated vesicle;coated vesicle;cytoplasmic membrane-bounded vesicle;cytoplasmic part;cytoplasmic vesicle;Golgi apparatus;intracellular membrane-bounded organelle;intracellular organelle;intracellular organelle part;intracellular part;membrane;membrane-bounded organelle;membrane-bounded vesicle;nuclear part;nucleoplasm;organelle;organelle part;perinuclear region of cytoplasm;vesi…		0.668208	0.9581	-0.461823	0.398078	1.05405	0.945197	0.378935	0.90897	-0.988343	ASPDQNASTHTPQSSAKPSVPSSK;DKYVGVSSDSVGGFR;EHIYDLR;ELVEFAQDDDRLR;GEFKDEEETVTTK;HIHITQATETTTTR;IGSTIDDTISK;LGELSDKIGSTIDDTISK;QDAFANFANFSK;SAFPFSDK;SAFPFSDKLGELSDK;SLENYHFVDEHGK;SLENYHFVDEHGKDQGINIR;SQNTDMVQK;VREATNDDPWGPSGQLMGEIAK;YNERYDPEPK;YVGVSSDSVGGFR	3;2;4	0.586379	0.568145	0.77175	-0.806978	25.0533	25.4803	25.0708	25.6146	24.6708	25.7392
Q8BML1	MICA2_MOUSE	Mical2	[F-actin]-monooxygenase MICAL2	1	19.4035	19.3846	14	14	14	20.5355	14	14	14	actin cytoskeleton organization;actin filament depolymerization;actin filament organization;actin filament-based process;actin polymerization or depolymerization;anatomical structure development;anatomical structure morphogenesis;biological regulation;cellular component disassembly;cellular component disassembly at cellular level;cellular component organization;cellular component organization at …	actin binding;binding;catalytic activity;cation binding;coenzyme binding;cofactor binding;cytoskeletal protein binding;FAD binding;flavin adenine dinucleotide binding;ion binding;metal ion binding;monooxygenase activity;NADPH:sulfur oxidoreductase activity;oxidoreductase activity;oxidoreductase activity, acting on paired donors, with incorporation or reduction of molecular oxygen;oxidoreductase a…	cell part;intracellular membrane-bounded organelle;intracellular organelle;intracellular part;membrane-bounded organelle;nucleus;organelle		0.116118	0.0826969	-1.99999	0.64215	0.374358	-0.501831	0.373901	0.220903	-1	EMASTQEPDKLSMVMYLSK	3	0.818252	0.568229	-0.409744	-0.816497	9.85977	25.3323	6.80513	25.5519	14	14
Q9CRA0	NAR4_MOUSE	Art4	Ecto-ADP-ribosyltransferase 4	1	14	14	14	14	20.5336	14	14	14	14	cellular macromolecule metabolic process;cellular metabolic process;cellular process;cellular protein metabolic process;macromolecule metabolic process;macromolecule modification;metabolic process;primary metabolic process;protein ADP-ribosylation;protein metabolic process;protein modification process	catalytic activity;NAD(P)+-protein-arginine ADP-ribosyltransferase activity;transferase activity;transferase activity, transferring glycosyl groups;transferase activity, transferring pentosyl groups	anchored to membrane;cell part;integral to membrane;intrinsic to membrane;membrane;membrane part;plasma membrane		NaN	1	NaN	0.373901	4.52482	1	0.373901	0.221003	-1	GDLINLRSAGNMSTYNCQLLK	3	0.566375	0.568229	0.816497	-0.816497	14	14	6.80729	25.5484	14	14
Q9WTJ2	OVOL1_MOUSE	Ovol1	Putative transcription factor Ovo-like 1	1	14	19.0122	14	14	14	20.5221	14	14	14	anatomical structure development;biological regulation;cell cycle process;cell cycle switching;cell cycle switching, mitotic to meiotic cell cycle;cell differentiation;cellular component organization;cellular component organization at cellular level;cellular component organization or biogenesis;cellular component organization or biogenesis at cellular level;cellular developmental process;cellular…	binding;cation binding;core promoter proximal region DNA binding;core promoter proximal region sequence-specific DNA binding;DNA binding;ion binding;metal ion binding;nucleic acid binding;nucleic acid binding transcription factor activity;regulatory region DNA binding;regulatory region nucleic acid binding;RNA polymerase II core promoter proximal region sequence-specific DNA binding;RNA polymeras…	cell part;intracellular membrane-bounded organelle;intracellular organelle;intracellular part;membrane-bounded organelle;nucleus;organelle		0.373901	0.314094	-1	0.863289	1.41744	0.183558	0.373901	0.221592	-1	MKVTLGDSPNGDLFTCHICQK	3	1	0.568229	0.149875	-0.816497	8.48215	22.8593	6.81997	25.5281	14	14
D3Z167	D3Z167_MOUSE	Gm16253	Predicted gene 16253	1	20.1307	14	14	14	14	20.5217	14	14	14					0.373901	0.242562	-1	0.967251	1.09455	0.0436832	0.373901	0.221609	-1	MPFKVGSPGPGR	3	1	0.568229	0.0356672	-0.816497	7.25078	24.8364	6.82033	25.5275	14	14
Q52KE7	CCNL1_MOUSE	Ccnl1	Cyclin-L1	1	14	14	14	14	14	20.5156	14	14	14	biological regulation;biosynthetic process;cellular biosynthetic process;cellular macromolecule biosynthetic process;cellular macromolecule metabolic process;cellular metabolic process;cellular nitrogen compound metabolic process;cellular process;macromolecule biosynthetic process;macromolecule metabolic process;metabolic process;nitrogen compound metabolic process;nucleic acid metabolic process;…		cell part;cytoplasm;intracellular membrane-bounded organelle;intracellular organelle;intracellular organelle part;intracellular part;macromolecular complex;membrane-bounded organelle;nuclear body;nuclear part;nuclear speck;nucleoplasm part;nucleus;organelle;organelle part;protein complex;transcription elongation factor complex		NaN	1	NaN	0.373901	4.50605	1	0.373901	0.221924	-1	SFVKHSFEIVAMACINLASK	4	0.566375	0.568229	0.816497	-0.816497	14	14	6.82709	25.5166	14	14
P47759	NSG2_MOUSE	Nsg2	Neuronal vesicle trafficking-associated protein 2	1	14	14	14	14	20.5126	14	14	14	14	biological regulation;cell surface receptor linked signaling pathway;cellular component assembly;cellular component assembly at cellular level;cellular component organization;cellular component organization at cellular level;cellular component organization or biogenesis;cellular component organization or biogenesis at cellular level;cellular macromolecular complex assembly;cellular macromolecular…		cell part;cytoplasmic part;cytoplasmic vesicle membrane;cytoplasmic vesicle part;endosomal part;endosome membrane;Golgi apparatus part;Golgi cisterna membrane;Golgi membrane;integral to membrane;intracellular organelle part;intracellular part;intrinsic to membrane;late endosome membrane;membrane;membrane part;multivesicular body membrane;organelle membrane;organelle part;vesicle membrane		NaN	1	NaN	0.373901	4.50294	1	0.373901	0.222077	-1	VKLNSNPGEK	2	0.566375	0.568229	0.816497	-0.816497	14	14	6.83038	25.5114	14	14
Q91X86	TMM98_MOUSE	Tmem98	Transmembrane protein 98	1	14	14	14	20.4891	14	14	14	14	14			cell part;cytoplasmic part;endoplasmic reticulum;integral to membrane;intracellular membrane-bounded organelle;intracellular organelle;intracellular part;intrinsic to membrane;membrane part;membrane-bounded organelle;organelle		NaN	1	NaN	0.373901	4.47856	1	0.373901	0.223286	-1	LVAMTMGSGAKMK	2	0.566375	0.568229	0.816497	-0.816497	14	14	6.85625	25.4698	14	14
A2A559	PGAP3_MOUSE	Pgap3	Post-GPI attachment to proteins factor 3	1	14	14	14	14	20.4738	14	14	14	14	biosynthetic process;cellular biosynthetic process;cellular lipid metabolic process;cellular macromolecule metabolic process;cellular metabolic process;cellular process;cellular protein metabolic process;glycerolipid biosynthetic process;glycerolipid metabolic process;glycerophospholipid biosynthetic process;glycerophospholipid metabolic process;GPI anchor biosynthetic process;GPI anchor metaboli…	catalytic activity;hydrolase activity;hydrolase activity, acting on ester bonds	cell part;cytoplasmic part;endoplasmic reticulum part;Golgi apparatus part;Golgi membrane;integral to membrane;intracellular organelle part;intracellular part;intrinsic to endoplasmic reticulum membrane;intrinsic to membrane;intrinsic to organelle membrane;membrane;membrane part;organelle membrane;organelle part		NaN	1	NaN	0.373901	4.46276	1	0.373901	0.224077	-1	FLFIQEPASAVASLLNGLASLVMLCR	3	0.566375	0.568229	0.816497	-0.816497	14	14	6.87309	25.4428	14	14
E9Q459	E9Q459_MOUSE	Zfp160	Zinc finger protein 160	1	14	14	14	14	20.4734	14	14	14	14	biological regulation;regulation of biological process;regulation of biosynthetic process;regulation of cellular biosynthetic process;regulation of cellular macromolecule biosynthetic process;regulation of cellular metabolic process;regulation of cellular process;regulation of gene expression;regulation of macromolecule biosynthetic process;regulation of macromolecule metabolic process;regulation…	binding;cation binding;ion binding;metal ion binding;nucleic acid binding;nucleic acid binding transcription factor activity;sequence-specific DNA binding transcription factor activity	cell part;intracellular membrane-bounded organelle;intracellular organelle;intracellular part;membrane-bounded organelle;nucleus;organelle		NaN	1	NaN	0.373901	4.4623	1	0.373901	0.2241	-1	LHVGQKHM	2	0.566375	0.568229	0.816497	-0.816497	14	14	6.87358	25.442	14	14
B2RY53	B2RY53_MOUSE	Gm6133	Large ribosomal subunit protein uL22	1	19.1819	14	14	14	20.3953	14	14	14	14	biosynthetic process;cellular biosynthetic process;cellular macromolecule biosynthetic process;cellular macromolecule metabolic process;cellular metabolic process;cellular process;cellular protein metabolic process;macromolecule biosynthetic process;macromolecule metabolic process;metabolic process;primary metabolic process;protein metabolic process;translation	structural constituent of ribosome;structural molecule activity	cell part;intracellular organelle part;intracellular part;large ribosomal subunit;macromolecular complex;organelle part;ribonucleoprotein complex		0.373901	0.302017	-1	0.889935	1.3236	0.147417	0.373901	0.228178	-1	SLDVDSLVIEHIQVNKAPK	4	1	0.568229	0.120365	-0.816497	8.29533	23.1593	6.95951	25.304	14	14
Q9Z2J0	S23A1_MOUSE	Slc23a1	Solute carrier family 23 member 1	1	14	14	14	14	20.3066	14	14	14	14	anatomical structure development;brain development;carboxylic acid transport;cation transport;cellular process;dehydroascorbic acid transport;developmental process;establishment of localization;ion transmembrane transport;ion transport;L-ascorbic acid transport;lung development;metal ion transport;monovalent inorganic cation transport;organ development;organic acid transport;organic substance tra…	active transmembrane transporter activity;cation transmembrane transporter activity;dehydroascorbic acid transporter activity;inorganic cation transmembrane transporter activity;ion transmembrane transporter activity;L-ascorbate:sodium symporter activity;L-ascorbic acid transporter activity;metal ion transmembrane transporter activity;monovalent inorganic cation transmembrane transporter activity…	apical plasma membrane;basal plasma membrane;brush border;cell part;cell projection;cytoplasm;extracellular membrane-bounded organelle;extracellular organelle;extracellular region part;extracellular vesicular exosome;integral to membrane;intracellular organelle;intracellular part;intrinsic to membrane;membrane;membrane part;membrane-bounded organelle;membrane-bounded vesicle;organelle;plasma memb…		NaN	1	NaN	0.373901	4.29363	1	0.373901	0.232903	-1	QAPLPTEPKFDMLYK	2	0.566375	0.568229	0.816497	-0.816497	14	14	7.05717	25.1472	14	14
O88452	STC2_MOUSE	Stc2	Stanniocalcin-2	1	14	14	14	14	14	20.3039	14	14	14	anatomical structure development;biological regulation;calcium ion homeostasis;cation homeostasis;cellular calcium ion homeostasis;cellular cation homeostasis;cellular chemical homeostasis;cellular divalent inorganic cation homeostasis;cellular homeostasis;cellular ion homeostasis;cellular metal ion homeostasis;cellular process;cellular response to chemical stimulus;cellular response to hypoxia;c…	binding;cation binding;enzyme binding;heme binding;identical protein binding;ion binding;iron ion binding;metal ion binding;protein binding;protein dimerization activity;protein homodimerization activity;tetrapyrrole binding;transition metal ion binding	cell part;cytoplasmic part;endoplasmic reticulum;extracellular region;extracellular region part;extracellular space;Golgi apparatus;intracellular membrane-bounded organelle;intracellular organelle;intracellular part;membrane-bounded organelle;organelle;perinuclear region of cytoplasm		NaN	1	NaN	0.373901	4.29095	1	0.373901	0.233048	-1	CPAIREMVFQLQR	3	0.566375	0.568229	0.816497	-0.816497	14	14	7.06014	25.1425	14	14
Q91X78	ERLN1_MOUSE	Erlin1	Erlin-1	1	14	14	14	14	14	20.2672	14	14	14	catabolic process;cellular catabolic process;cellular macromolecule catabolic process;cellular macromolecule metabolic process;cellular metabolic process;cellular process;ER-associated protein catabolic process;macromolecule catabolic process;macromolecule metabolic process;metabolic process;modification-dependent macromolecule catabolic process;modification-dependent protein catabolic process;pr…		cell part;cytoplasmic part;endoplasmic reticulum;endoplasmic reticulum membrane;endoplasmic reticulum part;integral to membrane;intracellular membrane-bounded organelle;intracellular organelle;intracellular organelle part;intracellular part;intrinsic to membrane;macromolecular complex;membrane;membrane part;membrane-bounded organelle;organelle;organelle membrane;organelle part;protein complex		NaN	1	NaN	0.373901	4.25473	1	0.373901	0.235033	-1	LTPEYLELKK	3	0.566375	0.568229	0.816497	-0.816497	14	14	7.10054	25.0776	14	14
Q9Z1J1	TF7L1_MOUSE	Tcf7l1	Transcription factor 7-like 1	1	14	14	14	14	14	20.2151	14	14	14	anatomical structure development;anatomical structure morphogenesis;anterior/posterior axis specification;anterior/posterior axis specification, embryo;axial mesoderm morphogenesis;axis specification;biological regulation;biosynthetic process;brain development;canonical Wnt receptor signaling pathway;cell differentiation;cell surface receptor linked signaling pathway;cellular biosynthetic process…	beta-catenin binding;binding;chromatin binding;DNA binding;nucleic acid binding;nucleic acid binding transcription factor activity;protein binding;regulatory region DNA binding;regulatory region nucleic acid binding;sequence-specific DNA binding;sequence-specific DNA binding transcription factor activity;transcription regulatory region DNA binding	cell part;intracellular membrane-bounded organelle;intracellular organelle;intracellular organelle part;intracellular part;macromolecular complex;membrane-bounded organelle;nuclear part;nucleoplasm part;nucleus;organelle;organelle part;protein complex;transcription factor complex	Acute myeloid leukemia;Adherens junction;Arrhythmogenic right ventricular cardiomyopathy (ARVC);Basal cell carcinoma;Colorectal cancer;Endometrial cancer;Melanogenesis;Pathways in cancer;Prostate cancer;Thyroid cancer;Wnt signaling pathway	NaN	1	NaN	0.373901	4.20385	1	0.373901	0.237877	-1	AAASNSSQMGSQPPLLSR	4	0.566375	0.568229	0.816497	-0.816497	14	14	7.15786	24.9856	14	14
Q99M96	ST7_MOUSE	St7	Suppressor of tumorigenicity 7 protein	1	14	14	20.7864	14	14	20.195	14	14	14			cell part;integral to membrane;intrinsic to membrane;membrane part		0.373901	0.208466	-1	0.951774	0.872291	-0.0643565	0.373901	0.238986	-1	AFLSTLFAPLNFVMEK	2	1	0.568229	-0.0525469	-0.816497	6.52901	25.9952	7.18002	24.95	14	14
Q497W2	Q497W2_MOUSE	Psg27	Pregnancy-specific beta-1-glycoprotein 27	1	14	14	14	14	20.1742	14	14	14	14	female pregnancy;multi-organism process;reproductive process				NaN	1	NaN	0.373901	4.16427	1	0.373901	0.240138	-1	ARYSMLIGQSYSR	2	0.566375	0.568229	0.816497	-0.816497	14	14	7.20293	24.9132	14	14
Q7TRV8	Q7TRV8_MOUSE	Or2f2	Olfactory receptor	1	14	14	14	14	14	20.1652	14	14	14	biological regulation;cell surface receptor linked signaling pathway;cellular process;cellular response to stimulus;detection of chemical stimulus;detection of chemical stimulus involved in sensory perception;detection of chemical stimulus involved in sensory perception of smell;detection of stimulus;detection of stimulus involved in sensory perception;G-protein coupled receptor protein signaling…	G-protein coupled receptor activity;molecular transducer activity;olfactory receptor activity;receptor activity;signal transducer activity;signaling receptor activity;transmembrane signaling receptor activity	cell part;integral to membrane;intrinsic to membrane;membrane;membrane part;plasma membrane		NaN	1	NaN	0.373901	4.15563	1	0.373901	0.240638	-1	YVAVCDPLRYSVIMHTGLCTR	4	0.566375	0.568229	0.816497	-0.816497	14	14	7.21283	24.8973	14	14
Q99M03	RWD2B_MOUSE	Rwdd2b	RWD domain-containing protein 2B	1	14	14	14	14	14	20.1573	14	14	14					NaN	1	NaN	0.373901	4.14801	1	0.373901	0.241079	-1	EDIPLDGTAGGMEGQRK	3	0.566375	0.568229	0.816497	-0.816497	14	14	7.22157	24.8833	14	14
Q5GH64	XKR7_MOUSE	Xkr7	XK-related protein 7	1	14	14	14	14	20.1297	14	14	14	14			cell part;integral to membrane;intrinsic to membrane;membrane part		NaN	1	NaN	0.373901	4.12169	1	0.373901	0.242619	-1	SDGAAAVAGPGPEGPAGADR	2	0.566375	0.568229	0.816497	-0.816497	14	14	7.2519	24.8346	14	14
Q8BGC1	CE022_MOUSE		UPF0489 protein C5orf22 homolog	1	14	14	14	20.1265	14	14	14	14	14					NaN	1	NaN	0.373901	4.11864	1	0.373901	0.242799	-1	EMFTQDEYKILQELYQFK	4	0.566375	0.568229	0.816497	-0.816497	14	14	7.25543	24.8289	14	14
O35622	FGF15_MOUSE	Fgf15	Fibroblast growth factor 15	1	14	14	14	20.1257	14	14	14	14	14	ameboidal cell migration;anatomical structure development;biological regulation;cell migration;cell motility;cell surface receptor linked signaling pathway;cellular component movement;cellular process;cellular response to chemical stimulus;cellular response to fibroblast growth factor stimulus;cellular response to growth factor stimulus;cellular response to organic substance;cellular response to …	binding;fibroblast growth factor receptor binding;growth factor receptor binding;protein binding;receptor binding	extracellular region	MAPK signaling pathway;Melanoma;Pathways in cancer;Regulation of actin cytoskeleton	NaN	1	NaN	0.373901	4.11787	1	0.373901	0.242844	-1	YSEEDCTFREEMDCLGYNQYR	4	0.566375	0.568229	0.816497	-0.816497	14	14	7.25632	24.8275	14	14
Q9CWF6	BBS2_MOUSE	Bbs2	BBSome complex member BBS2	1	14	14	14	14	14	20.0954	14	14	14	adult behavior;anatomical structure development;anatomical structure formation involved in morphogenesis;anatomical structure morphogenesis;artery smooth muscle contraction;axoneme assembly;behavior;biological regulation;brain morphogenesis;cartilage development;cell differentiation;cell part morphogenesis;cell projection assembly;cell projection morphogenesis;cell projection organization;cell su…	binding;protein binding;repressing transcription factor binding;RNA polymerase II repressing transcription factor binding;RNA polymerase II transcription factor binding;transcription factor binding	BBSome;cell part;cell projection;cell projection membrane;cell projection part;cilium;cilium membrane;cilium part;cytoplasm;intracellular organelle part;intracellular part;macromolecular complex;membrane;membrane part;motile cilium;organelle part;plasma membrane part;protein complex		NaN	1	NaN	0.373901	4.08915	1	0.373901	0.24455	-1	MVAIGRYDGTHPCLAAATQAGK	3	0.566375	0.568229	0.816497	-0.816497	14	14	7.28967	24.7739	14	14
Q497I4	KRT35_MOUSE	Krt35	Keratin, type I cuticular Ha5	1	14	14	14	14	14	20.0758	14	14	14		structural molecule activity	cell part;cytoskeletal part;extracellular membrane-bounded organelle;extracellular organelle;extracellular region part;extracellular space;extracellular vesicular exosome;intermediate filament;intracellular organelle part;intracellular part;macromolecular complex;membrane-bounded organelle;membrane-bounded vesicle;organelle;organelle part;protein complex;vesicle		NaN	1	NaN	0.373901	4.07067	1	0.373901	0.24566	-1	LNVEVDAAPPVDLNRVLDEMR	4	0.566375	0.568229	0.816497	-0.816497	14	14	7.31125	24.7393	14	14
Q8K561	OTOAN_MOUSE	Otoa	Otoancorin	1	14	14	14	14	14	20.0699	14	14	14	biological adhesion;cell adhesion;cell-matrix adhesion;cell-substrate adhesion;cellular process;multicellular organismal process;multicellular organismal signaling;neurological system process;sensory perception;sensory perception of mechanical stimulus;sensory perception of sound;signaling;system process;transmission of nerve impulse		anchored to membrane;apical plasma membrane;cell part;extracellular matrix;extracellular region part;intrinsic to membrane;membrane part;plasma membrane part;proteinaceous extracellular matrix		NaN	1	NaN	0.373901	4.06509	1	0.373901	0.245997	-1	SSMPPFLLATLPSR	3	0.566375	0.568229	0.816497	-0.816497	14	14	7.31779	24.7288	14	14
Q9WVM6	TLL2_MOUSE	Tll2	Tolloid-like protein 2	1	14	14	14	14	14	17.2434	14	14	14	cell differentiation;cellular developmental process;cellular process;developmental process;multicellular organismal development;multicellular organismal process	binding;calcium ion binding;catalytic activity;cation binding;endopeptidase activity;hydrolase activity;ion binding;metal ion binding;metalloendopeptidase activity;metallopeptidase activity;peptidase activity;peptidase activity, acting on L-amino acid peptides;transition metal ion binding;zinc ion binding	extracellular region		NaN	1	NaN	0.373901	2.11571	1	0.373901	0.472654	-1	FCGSGPLEEIYSAGDSLMIR	3	0.566375	0.568229	0.816497	-0.816497	14	14	10.4294	19.7329	14	14
Q61666	HIRA_MOUSE	Hira	Protein HIRA	1	14	14	14	17.2221	14	14	14	14	14	anatomical structure morphogenesis;biological regulation;biosynthetic process;cell differentiation;cellular biosynthetic process;cellular component assembly;cellular component assembly at cellular level;cellular component organization;cellular component organization at cellular level;cellular component organization or biogenesis;cellular component organization or biogenesis at cellular level;cell…	binding;chromatin binding	cell part;chromatin;chromosomal part;extracellular membrane-bounded organelle;extracellular organelle;extracellular region part;extracellular vesicular exosome;intracellular membrane-bounded organelle;intracellular organelle;intracellular organelle part;intracellular part;macromolecular complex;membrane-bounded organelle;membrane-bounded vesicle;nuclear body;nuclear chromatin;nuclear chromosome p…		NaN	1	NaN	0.373901	2.10531	1	0.373901	0.47499	-1	VVIWNMSPVLQEDDEKDENIPK	3	0.566375	0.568229	0.816497	-0.816497	14	14	10.4528	19.6952	14	14
P30415	NKTR_MOUSE	Nktr	NK-tumor recognition protein	1	14	14	14	17.2187	14	14	14	14	14	cellular macromolecule metabolic process;cellular metabolic process;cellular process;cellular protein metabolic process;macromolecule metabolic process;macromolecule modification;metabolic process;peptidyl-amino acid modification;peptidyl-proline modification;primary metabolic process;protein folding;protein metabolic process;protein modification process;protein peptidyl-prolyl isomerization	binding;catalytic activity;cis-trans isomerase activity;isomerase activity;peptide binding;peptidyl-prolyl cis-trans isomerase activity			NaN	1	NaN	0.373901	2.10367	1	0.373901	0.475359	-1	DMPAITVEPEQNIPDVAPVVSDQK	3	0.566375	0.568229	0.816497	-0.816497	14	14	10.4565	19.6893	14	14
Q00977	CXB2_MOUSE	Gjb2	Gap junction beta-2 protein	1	17.5243	14	14	14	17.1315	14	14	14	14	anatomical structure development;cell communication;cell junction assembly;cell junction organization;cell-cell junction assembly;cell-cell junction organization;cell-cell signaling;cellular component assembly;cellular component assembly at cellular level;cellular component organization;cellular component organization at cellular level;cellular component organization or biogenesis;cellular compon…	channel activity;gap junction channel activity;passive transmembrane transporter activity;transmembrane transporter activity;transporter activity;wide pore channel activity	cell junction;cell part;cell-cell junction;connexon complex;cytoplasm;gap junction;integral to membrane;intracellular part;intrinsic to membrane;lateral plasma membrane;macromolecular complex;membrane part;plasma membrane part;protein complex		0.373901	0.442954	-1	0.9376	0.913237	-0.0833203	0.373901	0.485038	-1	FMKGEIK	1	1	0.568229	-0.0680308	-0.816497	10.1201	20.2294	10.5526	19.5351	14	14
O35137	ALX4_MOUSE	Alx4	Homeobox protein aristaless-like 4	1	14	14	14	14	17.0986	14	14	14	14	anatomical structure development;anatomical structure morphogenesis;anterior/posterior pattern specification;appendage morphogenesis;biological regulation;developmental process;digestive tract development;embryonic appendage morphogenesis;embryonic digit morphogenesis;embryonic forelimb morphogenesis;embryonic hindlimb morphogenesis;embryonic limb morphogenesis;embryonic morphogenesis;embryonic o…	binding;DNA binding;HMG box domain binding;nucleic acid binding;nucleic acid binding transcription factor activity;protein binding;protein dimerization activity;protein domain specific binding;protein heterodimerization activity;regulatory region DNA binding;regulatory region nucleic acid binding;RNA polymerase II regulatory region DNA binding;RNA polymerase II regulatory region sequence-specific…	cell part;intracellular membrane-bounded organelle;intracellular organelle;intracellular organelle part;intracellular part;macromolecular complex;membrane-bounded organelle;nuclear part;nucleoplasm part;nucleus;organelle;organelle part;protein complex;transcription factor complex		NaN	1	NaN	0.373901	2.04608	1	0.373901	0.48874	-1	ESNLGEPELPPDSEPVGMDNSYLSVK	3	0.566375	0.568229	0.816497	-0.816497	14	14	10.5888	19.4769	14	14
Q9D0R9	WDR89_MOUSE	Wdr89	WD repeat-containing protein 89	1	14	14	14	14	14	16.6968	14	14	14					NaN	1	NaN	0.373901	1.86468	1	0.373901	0.536284	-1	MDRLFVIGGTNTGK	3	0.566375	0.568229	0.816497	-0.816497	14	14	11.0311	18.7667	14	14
E9QAG8	ZN431_MOUSE	Znf431	Zinc finger protein 431	1	14	14	14	14	16.6518	14	14	14	14	biological regulation;biosynthetic process;cell differentiation;cellular biosynthetic process;cellular developmental process;cellular macromolecule biosynthetic process;cellular macromolecule metabolic process;cellular metabolic process;cellular nitrogen compound metabolic process;cellular process;developmental process;macromolecule biosynthetic process;macromolecule metabolic process;metabolic p…	binding;cation binding;chromatin binding;core promoter binding;core promoter sequence-specific DNA binding;DNA binding;enzyme binding;histone deacetylase binding;ion binding;metal ion binding;nucleic acid binding;protein binding;regulatory region DNA binding;regulatory region nucleic acid binding;sequence-specific DNA binding;transcription regulatory region DNA binding;transcription regulatory re…	cell part;intracellular membrane-bounded organelle;intracellular organelle;intracellular part;membrane-bounded organelle;nucleus;organelle		NaN	1	NaN	0.373901	1.84539	1	0.373901	0.54189	-1	PYEGIQYGEAFVHHSSLQMRK	3	0.566375	0.568229	0.816497	-0.816497	14	14	11.0807	18.6872	14	14
Q8CAI1	CC142_MOUSE	Ccdc142	Coiled-coil domain-containing protein 142	1	14	14	14	14	16.5317	14	14	14	14					NaN	1	NaN	0.373901	1.7949	1	0.373901	0.557133	-1	QPWAPASASGPMPFALQR	3	0.566375	0.568229	0.816497	-0.816497	14	14	11.2129	18.4749	14	14
A0PJN4	U2QL1_MOUSE	Ube2ql1	Ubiquitin-conjugating enzyme E2Q-like protein 1	1	14	14	14	14	16.4162	14	14	14	14		adenyl nucleotide binding;adenyl ribonucleotide binding;ATP binding;binding;catalytic activity;ligase activity;nucleotide binding;purine nucleotide binding;purine ribonucleoside triphosphate binding;purine ribonucleotide binding;ribonucleotide binding		Ubiquitin mediated proteolysis	NaN	1	NaN	0.373901	1.74763	1	0.373901	0.572204	-1	LHQVDKDSVLWQDMK	2	0.566375	0.568229	0.816497	-0.816497	14	14	11.34	18.2708	14	14
Q69Z69	ESCO1_MOUSE	Esco1	N-acetyltransferase ESCO1	1	14	14	14	16.2366	14	14	14	14	14	biological regulation;cell cycle process;cellular component organization;cellular component organization at cellular level;cellular component organization or biogenesis;cellular component organization or biogenesis at cellular level;cellular macromolecule metabolic process;cellular metabolic process;cellular process;cellular protein metabolic process;chromosome organization;macromolecule metaboli…	binding;catalytic activity;cation binding;ion binding;metal ion binding;transferase activity;transferase activity, transferring acyl groups	cell part;chromatin;chromosomal part;intracellular membrane-bounded organelle;intracellular organelle;intracellular organelle part;intracellular part;membrane-bounded organelle;nucleus;organelle;organelle part		NaN	1	NaN	0.373901	1.6766	1	0.373901	0.596444	-1	AWCCSTLPEPAICGISRIWVFSMMR	4	0.566375	0.568229	0.816497	-0.816497	14	14	11.5377	17.9533	14	14
Q8VGR8	OR5J3_MOUSE	Or5j3	Olfactory receptor 5J3	1	14	14	14	14	16.1984	14	14	14	14	biological regulation;cell surface receptor linked signaling pathway;cellular process;cellular response to stimulus;detection of chemical stimulus;detection of chemical stimulus involved in sensory perception;detection of chemical stimulus involved in sensory perception of smell;detection of stimulus;detection of stimulus involved in sensory perception;G-protein coupled receptor protein signaling…	binding;G-protein coupled receptor activity;molecular transducer activity;odorant binding;olfactory receptor activity;receptor activity;signal transducer activity;signaling receptor activity;transmembrane signaling receptor activity	cell part;integral to membrane;integral to plasma membrane;intrinsic to membrane;intrinsic to plasma membrane;membrane part;plasma membrane part		NaN	1	NaN	0.373901	1.66185	1	0.373901	0.601737	-1	YVAVVNPLLYTVSMSK	2	0.566375	0.568229	0.816497	-0.816497	14	14	11.5798	17.8858	14	14
Q91VM4	SPNS2_MOUSE	Spns2	Sphingosine-1-phosphate transporter SPNS2	1	14	14	14	14	15.9518	14	14	14	14	anatomical structure development;B cell homeostasis;biological regulation;bone development;cell migration;cell motility;cellular component movement;cellular lipid metabolic process;cellular metabolic process;cellular process;cellular response to stimulus;developmental process;establishment of localization;hemopoietic or lymphoid organ development;homeostasis of number of cells;homeostatic process…	lipid transporter activity;sphingolipid transporter activity;substrate-specific transporter activity;transporter activity	cell part;cytoplasmic part;integral to membrane;intracellular organelle part;intracellular part;intrinsic to membrane;lysosomal membrane;membrane;membrane part;organelle;organelle membrane;organelle part;vacuolar membrane;vacuolar part;vesicle		NaN	1	NaN	0.373901	1.56983	1	0.373901	0.637011	-1	GAQPGAGGSACCGAR	2	0.566375	0.568229	0.816497	-0.816497	14	14	11.8513	17.45	14	14
Q14BU0	UCMA_MOUSE	Ucma	Unique cartilage matrix-associated protein	1	14	14	14	14	14	15.8868	14	14	14	biological regulation;negative regulation of biological process;negative regulation of cell differentiation;negative regulation of cellular process;negative regulation of developmental process;negative regulation of osteoblast differentiation;regulation of biological process;regulation of cell differentiation;regulation of cellular process;regulation of developmental process;regulation of multice…		aggresome;cell part;cytoplasmic part;cytoskeleton;extracellular matrix;extracellular region part;extracellular space;Golgi apparatus;inclusion body;intracellular membrane-bounded organelle;intracellular non-membrane-bounded organelle;intracellular organelle;intracellular part;membrane-bounded organelle;non-membrane-bounded organelle;organelle;perinuclear region of cytoplasm;proteinaceous extracel…		NaN	1	NaN	0.373901	1.54643	1	0.373901	0.646649	-1	IFMQESDASNFLK	4	0.566375	0.568229	0.816497	-0.816497	14	14	11.9228	17.3351	14	14
E9Q0K5	E9Q0K5_MOUSE	Vmn2r63	Vomeronasal 2, receptor 63	1	14	14	14	15.8771	14	14	14	14	14		G-protein coupled receptor activity;molecular transducer activity;receptor activity;signal transducer activity;signaling receptor activity;transmembrane signaling receptor activity	cell part;integral to membrane;intrinsic to membrane;membrane;membrane part;plasma membrane		NaN	1	NaN	0.373901	1.54295	1	0.373901	0.64811	-1	NMEKIQESSANVIVICGDIVSLQGLMR	4	0.566375	0.568229	0.816497	-0.816497	14	14	11.9336	17.3178	14	14
Q99PQ1	TR12A_MOUSE	Trim12a	Tripartite motif-containing protein 12A	1	14	14	14	15.8242	14	14	14	14	14		binding;cation binding;ion binding;metal ion binding;transition metal ion binding;zinc ion binding	cell part;cytoplasm;intracellular part		NaN	1	NaN	0.373901	1.5242	1	0.373901	0.656082	-1	MFKPSPEEEQK	2	0.566375	0.568229	0.816497	-0.816497	14	14	11.9918	17.2243	14	14
Q5NCQ5	DPH1_MOUSE	Dph1	2-(3-amino-3-carboxypropyl)histidine synthase subunit 1	1	14	14	14	14	15.5625	14	14	14	14	biosynthetic process;cell proliferation;cellular biosynthetic process;cellular macromolecule metabolic process;cellular metabolic process;cellular process;cellular protein metabolic process;macromolecule metabolic process;macromolecule modification;metabolic process;peptidyl-amino acid modification;peptidyl-diphthamide biosynthetic process from peptidyl-histidine;peptidyl-diphthamide metabolic pr…		cell part;cytoplasm;intracellular membrane-bounded organelle;intracellular organelle;intracellular part;membrane-bounded organelle;nucleus;organelle		NaN	1	NaN	0.373901	1.43478	1	0.373901	0.696971	-1	SWGLILGTLGR	2	0.566375	0.568229	0.816497	-0.816497	14	14	12.2799	16.7618	14	14
Q8BNV1	TRM2A_MOUSE	Trmt2a	tRNA (uracil-5-)-methyltransferase homolog A	1	14	14	14	14	15.3512	14	14	14	14	cellular macromolecule metabolic process;cellular metabolic process;cellular nitrogen compound metabolic process;cellular process;macromolecule metabolic process;metabolic process;nitrogen compound metabolic process;nucleic acid metabolic process;nucleobase-containing compound metabolic process;primary metabolic process;RNA metabolic process;RNA processing	binding;catalytic activity;methyltransferase activity;nucleotide binding;RNA methyltransferase activity;transferase activity;transferase activity, transferring one-carbon groups			NaN	1	NaN	0.373901	1.36642	1	0.373901	0.731841	-1	AAMGNFVDLCRAPSNR	2	0.566375	0.568229	0.816497	-0.816497	14	14	12.5125	16.3883	14	14
Q9ER41	TOR1B_MOUSE	Tor1b	Torsin-1B	1	14	14	14	14	14	14	16.6616	14	14	cellular component assembly;cellular component organization;cellular component organization at cellular level;cellular component organization or biogenesis;cellular component organization or biogenesis at cellular level;cellular macromolecule metabolic process;cellular membrane organization;cellular metabolic process;cellular process;cellular protein metabolic process;chaperone mediated protein f…	adenyl nucleotide binding;adenyl ribonucleotide binding;ATP binding;ATPase activity;binding;catalytic activity;hydrolase activity;hydrolase activity, acting on acid anhydrides;hydrolase activity, acting on acid anhydrides, in phosphorus-containing anhydrides;nucleoside-triphosphatase activity;nucleotide binding;purine nucleotide binding;purine ribonucleoside triphosphate binding;purine ribonucleo…	cell part;cytoplasm;cytoplasmic part;endoplasmic reticulum;endoplasmic reticulum lumen;endoplasmic reticulum part;envelope;extracellular membrane-bounded organelle;extracellular organelle;extracellular region part;extracellular vesicular exosome;intracellular membrane-bounded organelle;intracellular organelle;intracellular organelle lumen;intracellular organelle part;intracellular part;membrane;m…		0.373901	1.84958	1	NaN	1	NaN	0.373901	1.84958	1	ARGAAVDEDVVTSVADEMTFFPK	4	#VALUE!	0.568229	#DIV/0!	0.816497	14	14	14	14	11.0699	18.7045
P70371	TERF1_MOUSE	Terf1	Telomeric repeat-binding factor 1	1	14	14	14	14	14	14	14	14	16.6723	anatomical structure homeostasis;biological regulation;biosynthetic process;cell cycle checkpoint;cell cycle phase;cell cycle process;cell division;cellular biosynthetic process;cellular component assembly;cellular component organization;cellular component organization at cellular level;cellular component organization or biogenesis;cellular component organization or biogenesis at cellular level;c…	binding;chromatin binding;cytoskeletal protein binding;DNA bending activity;DNA binding;double-stranded DNA binding;double-stranded telomeric DNA binding;identical protein binding;microtubule binding;nucleic acid binding;protein binding;protein dimerization activity;protein heterodimerization activity;protein homodimerization activity;sequence-specific DNA binding;structure-specific DNA binding;t…	cell part;chromosomal part;chromosome, telomeric region;cytoplasm;cytoskeletal part;intracellular membrane-bounded organelle;intracellular non-membrane-bounded organelle;intracellular organelle;intracellular organelle part;intracellular part;macromolecular complex;membrane-bounded organelle;non-membrane-bounded organelle;nuclear chromosome part;nuclear chromosome, telomeric region;nuclear part;nu…		0.373901	1.85414	1	NaN	1	NaN	0.373901	1.85414	1	IQAVAVCMEIGSFK	2	#VALUE!	0.568229	#DIV/0!	0.816497	14	14	14	14	11.0582	18.7234
Q3U962	CO5A2_MOUSE	Col5a2	Collagen alpha-2(V) chain	1	14	14	14	14	14	14	14	14	16.9783	anatomical structure development;anatomical structure morphogenesis;cellular component organization;cellular component organization at cellular level;cellular component organization or biogenesis;cellular component organization or biogenesis at cellular level;cellular process;cellular response to acid;cellular response to amine stimulus;cellular response to amino acid stimulus;cellular response t…	binding;cation binding;extracellular matrix structural constituent;ion binding;metal ion binding;protein binding;SMAD binding;structural molecule activity	collagen;collagen type V;extracellular matrix;extracellular matrix part;extracellular region part;fibrillar collagen	Amoebiasis;ECM-receptor interaction;Focal adhesion;Protein digestion and absorption	0.373901	1.98999	1	NaN	1	NaN	0.373901	1.98999	1	GEAGPTGPMGAMGPLGPRGMPGER	3	#VALUE!	0.568229	#DIV/0!	0.816497	14	14	14	14	10.7213	19.2643
P52592	S1PR2_MOUSE	S1pr2	Sphingosine 1-phosphate receptor 2	1	14	14	14	14	14	14	14	14	17.2441	biological regulation;cellular chemical homeostasis;cellular homeostasis;cellular ion homeostasis;cellular process;cellular response to stimulus;chemical homeostasis;homeostatic process;ion homeostasis;membrane depolarization;negative regulation of excitatory postsynaptic membrane potential;negative regulation of membrane potential;positive regulation of biological process;positive regulation of …	binding;G-protein-coupled receptor binding;integrin binding;protein binding;protein complex binding;receptor binding	cell part;integral to membrane;intrinsic to membrane;membrane;membrane part;plasma membrane	Neuroactive ligand-receptor interaction	0.373901	2.11604	1	NaN	1	NaN	0.373901	2.11604	1	MGGLYSEYLNPEK	2	#VALUE!	0.568229	#DIV/0!	0.816497	14	14	14	14	10.4286	19.7341
P10168	IL7_MOUSE	Il7	Interleukin-7	1	14	14	14	14	14	14	14	14	20.0687	anatomical structure homeostasis;anatomical structure morphogenesis;biological regulation;bone resorption;cell communication;cell fate commitment;cell-cell signaling;cellular developmental process;cellular process;developmental process;homeostasis of number of cells;homeostasis of number of cells within a tissue;homeostatic process;humoral immune response;immune response;immune system process;neg…	binding;cytokine activity;cytokine receptor binding;growth factor activity;growth factor receptor binding;interleukin-7 receptor binding;protein binding;receptor binding	extracellular region;extracellular region part;extracellular space	Cytokine-cytokine receptor interaction;Hematopoietic cell lineage;Jak-STAT signaling pathway	0.373901	4.06399	1	NaN	1	NaN	0.373901	4.06399	1	AYESVLMISIDELDK	2	#VALUE!	0.568229	#DIV/0!	0.816497	14	14	14	14	7.31907	24.7267
Q8C4X1	CENPX_MOUSE	Cenpx	Centromere protein X	1	14	14	14	14	14	14	14	14	20.1178	cell cycle phase;cell cycle process;cell division;cellular component assembly;cellular component assembly at cellular level;cellular component organization;cellular component organization at cellular level;cellular component organization or biogenesis;cellular component organization or biogenesis at cellular level;cellular macromolecular complex assembly;cellular macromolecular complex subunit or…	binding;DNA binding;double-stranded DNA binding;nucleic acid binding;structure-specific DNA binding	cell part;chromosomal part;condensed chromosome kinetochore;FANCM-MHF complex;Fanconi anaemia nuclear complex;intracellular non-membrane-bounded organelle;intracellular organelle;intracellular organelle part;intracellular part;kinetochore;macromolecular complex;non-membrane-bounded organelle;nuclear part;nucleoplasm part;organelle;organelle part;protein complex		0.373901	4.11037	1	NaN	1	NaN	0.373901	4.11037	1	TKVSGDALQLMAEFLR	3	#VALUE!	0.568229	#DIV/0!	0.816497	14	14	14	14	7.26501	24.8135
O70616	O70616_MOUSE	Tcstv2a	AF067061 protein	1	14	14	14	14	14	14	14	14	20.1562					0.373901	4.14695	1	NaN	1	NaN	0.373901	4.14695	1	RLNSAMK	2	#VALUE!	0.568229	#DIV/0!	0.816497	14	14	14	14	7.22279	24.8813
Q8VIB8	Q8VIB8_MOUSE	Vmn1r85	Vomeronasal type-1 receptor	1	14	14	14	14	14	14	14	20.2036	14		G-protein coupled receptor activity;molecular transducer activity;pheromone receptor activity;receptor activity;signal transducer activity;signaling receptor activity;transmembrane signaling receptor activity	cell part;integral to membrane;intrinsic to membrane;membrane part		0.373901	4.19269	1	NaN	1	NaN	0.373901	4.19269	1	AMSISSTSILSTFQAITITPSNSK	3	#VALUE!	0.568229	#DIV/0!	0.816497	14	14	14	14	7.17052	24.9652
Q9D9T6	SPTA3_MOUSE	Spata3	Spermatogenesis-associated protein 3	1	14	14	14	14	14	14	14	20.2063	14					0.373901	4.19527	1	NaN	1	NaN	0.373901	4.19527	1	PASSPFLVPMEPK	3	#VALUE!	0.568229	#DIV/0!	0.816497	14	14	14	14	7.16759	24.9699
Q99N80	SYTL1_MOUSE	Sytl1	Synaptotagmin-like protein 1	1	14	14	14	14	14	14	14	14	20.2206	biological regulation;calcium ion-dependent exocytosis of neurotransmitter;cellular component organization;cellular component organization at cellular level;cellular component organization or biogenesis;cellular component organization or biogenesis at cellular level;cellular membrane fusion;cellular membrane organization;cellular process;establishment of localization;establishment of localization…	binding;calcium ion binding;calcium-dependent phospholipid binding;cation binding;clathrin binding;ion binding;lipid binding;metal ion binding;neurexin family protein binding;phospholipid binding;protein binding;SNARE binding;syntaxin binding	cell part;cytoplasmic membrane-bounded vesicle;cytoplasmic part;cytoplasmic vesicle;exocytic vesicle;extracellular membrane-bounded organelle;extracellular organelle;extracellular region part;extracellular vesicular exosome;extrinsic to membrane;extrinsic to plasma membrane;intracellular membrane-bounded organelle;intracellular organelle;intracellular part;melanosome;membrane;membrane part;membra…		0.373901	4.20915	1	NaN	1	NaN	0.373901	4.20915	1	SLSPVFNHTMVYDGFGPADLR	3	#VALUE!	0.568229	#DIV/0!	0.816497	14	14	14	14	7.15185	24.9952
Q91XY6	Q91XY6_MOUSE	Pcdhga2	Protocadherin gamma A2	1	14	14	14	14	14	14	20.2484	14	14	biological adhesion;cell adhesion;cell-cell adhesion;cellular process;homophilic cell adhesion	binding;calcium ion binding;cation binding;ion binding;metal ion binding	cell part;integral to membrane;intrinsic to membrane;membrane;membrane part;plasma membrane		0.373901	4.23625	1	NaN	1	NaN	0.373901	4.23625	1	MATLQKLPQSR	3	#VALUE!	0.568229	#DIV/0!	0.816497	14	14	14	14	7.12128	25.0443
Q6DD96	Q6DD96_MOUSE	Pcdhga7	Protocadherin gamma subfamily A, 7	1	14	14	14	14	14	14	14	20.3056	14	biological adhesion;cell adhesion;cell-cell adhesion;cellular process;homophilic cell adhesion	binding;calcium ion binding;cation binding;ion binding;metal ion binding	cell part;integral to membrane;intrinsic to membrane;membrane;membrane part;plasma membrane		0.373901	4.29262	1	NaN	1	NaN	0.373901	4.29262	1	MNLYPIEVEIMDVNDNAPR	3	#VALUE!	0.568229	#DIV/0!	0.816497	14	14	14	14	7.05829	25.1454
Q8CC96	BNIP5_MOUSE	Bnip5	Protein BNIP5	1	14	14	14	14	14	14	14	20.3457	14					0.373901	4.33265	1	NaN	1	NaN	0.373901	4.33265	1	HGFLPMCVSGHRASISSSPESLEFQK	3	#VALUE!	0.568229	#DIV/0!	0.816497	14	14	14	14	7.01407	25.2164
Q8K4D7	PLCZ1_MOUSE	Plcz1	1-phosphatidylinositol 4,5-bisphosphate phosphodiesterase zeta-1	1	14	14	14	14	14	14	14	14	20.4294	biological regulation;calcium ion transport;catabolic process;cation transport;cell activation;cellular process;cellular process involved in reproduction;cellular response to stimulus;developmental process;divalent inorganic cation transport;divalent metal ion transport;egg activation;establishment of localization;intracellular signal transduction;ion transport;lipid catabolic process;lipid metab…	binding;calcium ion binding;catalytic activity;cation binding;hydrolase activity;hydrolase activity, acting on ester bonds;ion binding;lipase activity;metal ion binding;molecular transducer activity;phosphatidylinositol phospholipase C activity;phospholipase activity;phospholipase C activity;phosphoric diester hydrolase activity;phosphoric ester hydrolase activity;signal transducer activity	cell part;cytoplasmic part;cytosol;intracellular membrane-bounded organelle;intracellular organelle;intracellular part;membrane-bounded organelle;nucleus;organelle;perinuclear region of cytoplasm	Calcium signaling pathway;Inositol phosphate metabolism;Oocyte meiosis;Phosphatidylinositol signaling system	0.373901	4.41718	1	NaN	1	NaN	0.373901	4.41718	1	YMFSSECLLFK	2	#VALUE!	0.568229	#DIV/0!	0.816497	14	14	14	14	6.922	25.3643
Q9D140	Q9D140_MOUSE	Klk5	Kallikrein c	1	14	14	14	14	14	14	14	20.4415	14	biological regulation;positive regulation of biological process;positive regulation of cell communication;positive regulation of cellular process;positive regulation of G-protein coupled receptor protein signaling pathway;positive regulation of response to stimulus;positive regulation of signal transduction;positive regulation of signaling;regulation of biological process;regulation of cell commu…	catalytic activity;endopeptidase activity;hydrolase activity;peptidase activity;peptidase activity, acting on L-amino acid peptides;serine hydrolase activity;serine-type endopeptidase activity;serine-type peptidase activity			0.373901	4.42959	1	NaN	1	NaN	0.373901	4.42959	1	LGHHSMSPVYESGQQMFQGIK	3	#VALUE!	0.568229	#DIV/0!	0.816497	14	14	14	14	6.90864	25.3857
Q8BS95	GPHR_MOUSE	Gpr89	Golgi pH regulator	1	14	21.7132	14	14	14	14	14	20.4533	14	anatomical structure development;biological regulation;cation homeostasis;cellular cation homeostasis;cellular chemical homeostasis;cellular homeostasis;cellular ion homeostasis;cellular monovalent inorganic cation homeostasis;cellular process;cellular response to stimulus;chemical homeostasis;developmental process;epidermis development;establishment of localization;establishment of protein local…	anion channel activity;anion transmembrane transporter activity;channel activity;gated channel activity;ion channel activity;ion transmembrane transporter activity;molecular transducer activity;passive transmembrane transporter activity;signal transducer activity;substrate-specific channel activity;substrate-specific transmembrane transporter activity;substrate-specific transporter activity;trans…	cell part;cytoplasmic part;cytoplasmic vesicle membrane;cytoplasmic vesicle part;Golgi apparatus part;Golgi cisterna membrane;Golgi membrane;Golgi-associated vesicle membrane;integral to membrane;intracellular organelle part;intracellular part;intrinsic to membrane;membrane;membrane part;organelle membrane;organelle part;vesicle membrane		0.906346	0.74744	-0.12528	0.373901	0.16828	-1	0.373901	4.44166	1	GDVQNKPSGLWGMLK	2	0.943202	0.568229	-0.816497	0.816497	5.50865	27.6335	14	14	6.89567	25.4065
Q66JY2	IN80D_MOUSE	Ino80d	INO80 complex subunit D	1	14	14	14	14	14	14	14	20.469	14	biological regulation;biosynthetic process;cellular biosynthetic process;cellular macromolecule biosynthetic process;cellular macromolecule metabolic process;cellular metabolic process;cellular nitrogen compound metabolic process;cellular process;cellular response to stimulus;cellular response to stress;DNA metabolic process;DNA recombination;DNA repair;macromolecule biosynthetic process;macromol…		cell part;intracellular membrane-bounded organelle;intracellular organelle;intracellular part;membrane-bounded organelle;nucleus;organelle		0.373901	4.45784	1	NaN	1	NaN	0.373901	4.45784	1	PIPPAVPQGNLSMPTSVSLPVEASQMR	3	#VALUE!	0.568229	#DIV/0!	0.816497	14	14	14	14	6.87834	25.4343
Q6RUU0	PTX4_MOUSE	Ptx4	Pentraxin-4	1	14	14	14	14	14	14	14	20.5063	14		binding;cation binding;ion binding;metal ion binding	extracellular region		0.373901	4.49641	1	NaN	1	NaN	0.373901	4.49641	1	MATSHLGTLLSYATKDNDNK	3	#VALUE!	0.568229	#DIV/0!	0.816497	14	14	14	14	6.8373	25.5003
B1AUY3	B1AUY3_MOUSE	Arhgap4	Rho GTPase activating protein 4	1	14	14	14	14	14	14	14	14	20.5081	biological regulation;cellular process;cellular response to stimulus;negative regulation of biological process;negative regulation of cell migration;negative regulation of cell motility;negative regulation of cellular component movement;negative regulation of cellular process;negative regulation of locomotion;regulation of biological process;regulation of cell migration;regulation of cell motilit…	binding;enzyme binding;GTPase binding;protein binding;Rac GTPase binding;Ras GTPase binding;Rho GTPase binding;small GTPase binding	adherens junction;anchoring junction;cell junction;cell part;cell-substrate adherens junction;cell-substrate junction;cytoplasm;focal adhesion;intracellular organelle part;intracellular part;nuclear part;nucleoplasm;organelle part		0.373901	4.4983	1	NaN	1	NaN	0.373901	4.4983	1	DLLQELAEFMRR	2	#VALUE!	0.568229	#DIV/0!	0.816497	14	14	14	14	6.83529	25.5035
P01656	KV3A3_MOUSE		Ig kappa chain V-III region MOPC 70	1	14	14	14	14	14	14	14	14	20.5102		antigen binding;binding			0.373901	4.50044	1	NaN	1	NaN	0.373901	4.50044	1	ASESVDNSGISFMNWFQQKPGQPPK	4	#VALUE!	0.568229	#DIV/0!	0.816497	14	14	14	14	6.83302	25.5071
Q3UL53	CRXOS_MOUSE	Crxos	Homeobox protein Crxos	1	14	14	14	14	14	14	20.542	14	14		binding;DNA binding;nucleic acid binding	cell part;intracellular membrane-bounded organelle;intracellular organelle;intracellular part;membrane-bounded organelle;nucleus;organelle		0.373901	4.53367	1	NaN	1	NaN	0.373901	4.53367	1	MEASPRSLTSCTLGPLDQK	3	#VALUE!	0.568229	#DIV/0!	0.816497	14	14	14	14	6.79797	25.5634
Q91Z67	SRGP2_MOUSE	Srgap2	SLIT-ROBO Rho GTPase-activating protein 2	21	22.4543	22.2866	23.1258	23.1622	24.0201	23.1385	23.2683	22.9102	23.2218	actin filament severing;actin filament-based process;anatomical structure development;anatomical structure morphogenesis;biological adhesion;biological regulation;cell adhesion;cell morphogenesis;cell morphogenesis involved in differentiation;cell part morphogenesis;cell projection assembly;cell projection morphogenesis;cell projection organization;cell-substrate adhesion;cellular component assem…	binding;enzyme activator activity;enzyme binding;enzyme regulator activity;GTPase activator activity;GTPase binding;GTPase regulator activity;identical protein binding;nucleoside-triphosphatase regulator activity;protein binding;protein dimerization activity;protein homodimerization activity;Rac GTPase binding;Ras GTPase binding;Rho GTPase binding;small GTPase binding	cell junction;cell part;cell projection;cell projection part;cytoplasmic membrane-bounded vesicle;cytoplasmic part;cytoplasmic vesicle;cytoskeletal part;cytosol;dendritic spine head;endocytic vesicle;intracellular membrane-bounded organelle;intracellular organelle;intracellular organelle part;intracellular part;lamellipodium;membrane;membrane-bounded organelle;membrane-bounded vesicle;mitochondri…	Axon guidance	0.141917	1.42522	1.8258	0.102111	1.76301	2.11329	0.379687	0.808398	-0.986612	ANQQETEQFYFTK;DHTTLSDIYLNNIIPR;DIFHDLIACVTMDNLQERAVHIR;DKEIIAEYDTQVK;DPEPAFQR;ELEGPIYSR;EVGQQLQDDLMK;FVQVSEDSGR;GASLLLYQR;GLEHPLFPKDIFHDLIACVTMDNLQER;HGLQHEGIFR;MKEYLEGR;NAFERGEDPLAGDQNDHDMDSIAGVLK;SEIEVMSEPPEEK;SEIEVMSEPPEEKVTAR;SKEVGQQLQDDLMK;SPDSTANVR;TNATSPGVNSSASPQATDK;TYHMYNADSISAQSK;VLNELYSVMK;VSGSQVEVNDIK	2;3;4	0.732126	0.568983	1.7255	-0.805565	21.519	23.7255	22.1925	24.688	22.6497	23.6172
P67984	RL22_MOUSE	Rpl22	Large ribosomal subunit protein eL22	7	28.0404	27.8365	27.6405	27.3644	27.6295	27.8093	27.9821	27.763	27.5752	alpha-beta T cell activation;alpha-beta T cell differentiation;biosynthetic process;cell activation;cell differentiation;cellular biosynthetic process;cellular developmental process;cellular macromolecule biosynthetic process;cellular macromolecule metabolic process;cellular metabolic process;cellular process;cellular protein metabolic process;developmental process;immune system process;leukocyte…	binding;carbohydrate binding;glycosaminoglycan binding;heparin binding;pattern binding;polysaccharide binding;structural constituent of ribosome;structural molecule activity	adherens junction;anchoring junction;cell junction;cell part;cell-substrate adherens junction;cell-substrate junction;cytoplasm;cytoplasmic part;cytosolic large ribosomal subunit;extracellular membrane-bounded organelle;extracellular organelle;extracellular region part;extracellular vesicular exosome;focal adhesion;intracellular membrane-bounded organelle;intracellular non-membrane-bounded organe…	Ribosome	0.710301	0.95546	-0.398966	0.241373	0.847859	-1.37412	0.379646	1.12691	0.986708	AGNLGGGVVTIER;ITVTSEVPFSKR;NNLRDWLR;QVLKFTLDCTHPVEDGIMDAANFEQFLQER;SKITVTSEVPFSK;VVANSKESYELR;YFQINQDEEEEEDED	2;3;4	0.765432	0.569017	-1.12196	0.805644	27.3425	28.3359	27.0451	28.1571	27.2676	28.2792
Q8BPQ7	SGSM1_MOUSE	Sgsm1	Small G protein signaling modulator 1	8	14	14	19.2109	14	22.9066	21.1507	14	14	20.0341			cell part;cytoplasmic part;Golgi apparatus;intracellular membrane-bounded organelle;intracellular organelle;intracellular part;membrane-bounded organelle;organelle		0.922732	1.20949	0.103252	0.325732	12.2565	1.11917	0.379627	0.0986817	-0.98675	DSTISNESSQSCSSGR;EVDEQIHACYAQTMSEWLGCEAIVR;IAALFMK;LIYYGGVQPEIR;LIYYGGVQPEIRR;MASVPAEAETR;NNVLVQPR;NQIQGLQENVR	2;4;3	0.886614	0.569086	0.913801	-0.805678	8.26345	23.2105	7.6329	31.0719	7.35721	24.6655
Q8JZK9	HMCS1_MOUSE	Hmgcs1	Hydroxymethylglutaryl-CoA synthase, cytoplasmic	10	23.5485	23.6925	23.3627	23.7622	24.4221	23.7083	23.5919	23.6671	23.9009	alcohol metabolic process;anatomical structure development;biosynthetic process;brain development;cellular biosynthetic process;cellular lipid metabolic process;cellular metabolic process;cellular process;cellular response to chemical stimulus;cellular response to cholesterol;cellular response to endogenous stimulus;cellular response to follicle-stimulating hormone stimulus;cellular response to g…	binding;catalytic activity;drug binding;hydroxymethylglutaryl-CoA synthase activity;isomerase activity;organic acid binding;transferase activity;transferase activity, transferring acyl groups;transferase activity, transferring acyl groups, acyl groups converted into alkyl on transfer	cell part;cytoplasm;cytoplasmic part;cytosol;intracellular membrane-bounded organelle;intracellular organelle;intracellular organelle part;intracellular part;membrane;membrane-bounded organelle;nuclear part;nucleoplasm;nucleus;organelle;organelle part;plasma membrane	Butanoate metabolism;Synthesis and degradation of ketone bodies;Terpenoid backbone biosynthesis;Valine, leucine and isoleucine degradation	0.236663	1.13712	1.39079	0.158965	1.34685	1.72848	0.379842	0.844275	-0.986257	ASSELFNQK;DVEKAFMK;HSLSYDCIGR;LEVGTETIIDKSK;LPATSAESESAVISNGEH;MFLNDFLNDQNRDK;PGSLPLNAEACWPK;TCVAPDVFAENMK;VTQDATPGSALDK;VTQDATPGSALDKITASLCDLK	2;3	0.626974	0.569117	1.4113	-0.805275	23.1239	23.9453	22.9768	24.9515	23.3197	24.1202
P29699	FETUA_MOUSE	Ahsg	Alpha-2-HS-glycoprotein	9	25.6223	25.2759	25.8184	25.4203	25.1265	25.2675	25.7797	25.7694	25.9879	acute inflammatory response;acute-phase response;biological regulation;defense response;inflammatory response;multicellular organismal process;negative regulation of biological process;negative regulation of biomineral tissue development;negative regulation of bone mineralization;negative regulation of developmental process;negative regulation of multicellular organismal process;negative regulati…	cysteine-type endopeptidase inhibitor activity;endopeptidase inhibitor activity;endopeptidase regulator activity;enzyme inhibitor activity;enzyme regulator activity;peptidase inhibitor activity;peptidase regulator activity	blood microparticle;extracellular membrane-bounded organelle;extracellular organelle;extracellular region part;extracellular space;extracellular vesicular exosome;membrane-bounded organelle;membrane-bounded vesicle;organelle;vesicle		0.19082	1.2087	1.57303	0.169812	0.811826	-1.67215	0.00658256	1.48886	5.18524	ANLMHNLGGEEVSVACK;EVTDPAKCNLLAEK;HAFSPVASVESASGETLHSPK;QDGQFRVMHTQCHSTPDSAEDVR;QLTEHAVEGDCDFHILK;QLTEHAVEGDCDFHILKQDGQFR;QVLNQIDKVK;VGQPGAAGPVSPMCPGR;VMHTQCHSTPDSAEDVRK	2;3;4	0.642736	0.569134	-1.3653	4.23373	24.8898	26.2546	24.9064	25.6365	25.5394	26.1519
Q9D706	RPAP3_MOUSE	Rpap3	RNA polymerase II-associated protein 3	10	21.5625	21.1	21.0984	21.8577	20.9461	21.5318	21.5871	20.4245	21.056					0.565933	0.851985	-0.624871	0.567918	1.14199	0.621534	0.380321	0.746055	-0.985157	AVELQLQVK;AVELQLQVKHNAEELQDFMR;EKDLELR;EKPALIFEVLER;GHWDDVFLDSTQR;GMDADPYNPVLPTNR;IEAVSDTSAPQAQVGVK;TNALLPANRAMAYLK;VLELEPDNFEATNELRK;VLKIEAVSDTSAPQAQVGVK	2;3	0.744311	0.569739	0.50748	-0.804377	20.5892	21.9182	20.2977	22.5927	19.5767	22.4684
Q9Z2Q6	SEPT5_MOUSE	Septin5	Septin-5	37	28.6461	28.6633	28.7496	28.7958	29.1481	28.8038	28.7091	28.7854	28.8802	biological regulation;cell cycle;cell division;cellular process;regulation of biological process;regulation of cellular localization;regulation of cellular process;regulation of exocytosis;regulation of localization;regulation of secretion;regulation of transport;regulation of vesicle-mediated transport	binding;GTP binding;guanyl nucleotide binding;guanyl ribonucleotide binding;nucleotide binding;purine nucleotide binding;purine ribonucleoside triphosphate binding;purine ribonucleotide binding;ribonucleotide binding	axon part;axon terminus;cell cortex;cell part;cell projection part;clathrin-coated vesicle;coated vesicle;cytoplasmic membrane-bounded vesicle;cytoplasmic part;cytoplasmic vesicle;cytoskeleton;intracellular membrane-bounded organelle;intracellular non-membrane-bounded organelle;intracellular organelle;intracellular part;membrane;membrane-bounded organelle;membrane-bounded vesicle;neuron projectio…	Parkinson's disease	0.148799	1.07566	1.78509	0.129408	1.17247	1.90555	0.380424	0.917433	-0.98492	ADCLVPSEIR;ADCLVPSEIRK;AHCIQQMTSK;ALHEKVNIVPLIAK;DESGLNR;DESGLNRK;DVTCDVHYENYR;ELKESAPFAVIGSNTVVEAK;ESAPFAVIGSNTVVEAK;GFDFTLMVAGESGLGK;GRLYPWGIVEVENQAHCDFVK;HTVDIEEK;HTVDIEEKGVK;INQTVEILK;IREEIDK;KGFDFTLMVAGESGLGK;KLLSAEER;LATPEDKQDIDK;LLSAEER;LTQDSRMESPIPILPLPTPDAETEK;LYPWGIVEVENQAHCDFVK;MESPIPILPLPTPDAETEK;MESPIPILPLPTPDAETEKLIR;MQEMLQK;MKDEELR;MKQQMQDQ;PVDVGFMK;QDIDKQYVGFATLPNQVHR;QYVGFATLPNQV…	2;3;4;1	0.584359	0.569796	1.55587	-0.804184	28.5485	28.8242	28.4162	29.4156	28.5787	29.0045
Q920M7	SYT17_MOUSE	Syt17	Synaptotagmin-17	3	14	20.1213	20.6523	20.6103	20.9153	19.9306	20.3294	20.3879	19.5975	biological regulation;calcium ion-dependent exocytosis of neurotransmitter;cellular component organization;cellular component organization at cellular level;cellular component organization or biogenesis;cellular component organization or biogenesis at cellular level;cellular membrane fusion;cellular membrane organization;cellular process;establishment of localization;establishment of localization…	binding;calcium ion binding;calcium-dependent phospholipid binding;cation binding;clathrin binding;ion binding;lipid binding;metal ion binding;phospholipid binding;protein binding;SNARE binding;syntaxin binding	cell part;cytoplasmic part;Golgi apparatus part;intracellular organelle part;intracellular part;membrane;organelle part;plasma membrane;trans-Golgi network		0.438634	3.59765	0.859278	0.359534	4.68332	1.03404	0.380608	0.768184	-0.984499	TAVEQWHSLR;TLLLTVVDFDKFSR;YTFEIPFLEAQRR	3	0.925221	0.569975	0.84429	-0.80384	9.07408	27.4417	19.2332	21.7377	19.0109	21.199
Q8BNN1	SPA2L_MOUSE	Spata2l	Spermatogenesis-associated protein 2-like protein	2	21.446	21.5823	21.9009	21.601	21.7786	21.242	21.8545	21.5743	21.7164					0.670797	1.05116	0.457896	0.647123	0.931382	-0.494126	0.380756	1.1286	0.984158	AQVDNLLYDSPGAHP;SGDLAPPESPSSPGQASPR	2	0.823161	0.5701	-0.403452	0.803562	21.0631	22.223	20.8615	22.2196	21.367	22.0631
Q03173	ENAH_MOUSE	Enah	Protein enabled homolog	19	24.4173	24.2282	24.4441	24.5514	24.4488	24.5809	24.5575	24.3821	24.4502	actin cytoskeleton organization;actin filament organization;actin filament-based process;actin polymerization or depolymerization;anatomical structure formation involved in morphogenesis;axon guidance;cellular component movement;cellular component organization;cellular component organization at cellular level;cellular component organization or biogenesis;cellular component organization or biogene…	binding;profilin binding;protein binding;protein domain specific binding;SH3 domain binding;WW domain binding	actin cytoskeleton;actin filament bundle;actomyosin;adherens junction;anchoring junction;cell junction;cell part;cell projection;cell-substrate adherens junction;cell-substrate junction;cytoplasm;cytoplasmic part;cytoskeletal part;cytoskeleton;cytosol;filopodium;focal adhesion;intracellular non-membrane-bounded organelle;intracellular organelle;intracellular organelle part;intracellular part;lame…	Regulation of actin cytoskeleton	0.304557	1.07178	1.1767	0.106403	1.12022	2.07684	0.381268	0.956757	-0.982985	AAVMVYDDANKK;APSTSTPEPTR;EQVEWERER;ERLEQEQLER;GSTIETEQKEDR;IQDHQVVINCAIPK;KIQDHQVVINCAIPK;LEQEQLER;LKEELIDAIR;NSRPSSPVNTPSSQPPAAK;QDILDEMRK;QNSQLPAQVQNGPSQEELEIQRR;QVYGLNFGSK;SPVISRPK;VEDGSFPGGGNTGSVSLASSK;VHIYHHTGNNTFR;VSRVEDGSFPGGGNTGSVSLASSK;WVPAGGSTGFSR;YNQATQTFHQWR	2;3;4	0.726854	0.57077	1.69573	-0.802604	24.0709	24.6556	24.3548	24.6993	24.2436	24.6829
P49282	NRAM2_MOUSE	Slc11a2	Natural resistance-associated macrophage protein 2	1	14	14	14	14	14	14	20.4391	18.7643	14	activation of caspase activity;anatomical structure development;anatomical structure morphogenesis;behavior;biological regulation;biosynthetic process;cadmium ion transmembrane transport;cadmium ion transport;cation homeostasis;cation transport;cell development;cell part morphogenesis;cell projection morphogenesis;cell projection organization;cellular biosynthetic process;cellular cation homeosta…	active transmembrane transporter activity;binding;cadmium ion binding;cadmium ion transmembrane transporter activity;cation binding;cation transmembrane transporter activity;cobalt ion binding;cobalt ion transmembrane transporter activity;copper ion binding;copper ion transmembrane transporter activity;divalent inorganic cation transmembrane transporter activity;ferrous iron transmembrane transpo…	apical part of cell;apical plasma membrane;basal part of cell;brush border;cell part;cell projection;cell surface;cytoplasm;cytoplasmic part;cytoplasmic vesicle;early endosome;endomembrane system;endosomal part;endosome;endosome membrane;Golgi apparatus part;integral to membrane;integral to plasma membrane;intracellular membrane-bounded organelle;intracellular organelle;intracellular organelle pa…	Lysosome;Mineral absorption	0.124929	13.3103	1.93615	NaN	1	NaN	0.124929	13.3103	1.93615	QYPKVPR	2	#VALUE!	0.570852	#DIV/0!	1.58086	14	14	14	14	9.43547	26.0335
O54984	GET3_MOUSE	Get3	ATPase GET3	12	25.2413	25.2493	25.1013	24.9438	25.3557	25.2315	25.0453	25.0314	25.0907	cellular localization;cellular macromolecule localization;cellular process;cellular protein localization;establishment of localization;localization;localization within membrane;macromolecule localization;protein insertion into ER membrane;protein insertion into membrane;protein localization;protein localization to organelle;transport	adenyl nucleotide binding;adenyl ribonucleotide binding;ATP binding;ATPase activity;binding;catalytic activity;cation binding;hydrolase activity;hydrolase activity, acting on acid anhydrides;hydrolase activity, acting on acid anhydrides, in phosphorus-containing anhydrides;ion binding;metal ion binding;nucleoside-triphosphatase activity;nucleotide binding;purine nucleotide binding;purine ribonucl…	cell part;cytoplasmic part;endoplasmic reticulum;extracellular membrane-bounded organelle;extracellular organelle;extracellular region part;extracellular vesicular exosome;intracellular membrane-bounded organelle;intracellular non-membrane-bounded organelle;intracellular organelle;intracellular organelle part;intracellular part;membrane-bounded organelle;membrane-bounded vesicle;non-membrane-boun…		0.0508781	0.906592	-2.75945	0.88448	0.98603	-0.154795	0.381401	0.919437	-0.98268	ESVLIISTDPAHNISDAFDQK;FSKVPTK;GMNFSVVVFDTAPTGHTLR;GRESVLIISTDPAHNISDAFDQK;IDTHNIIVNQLVFPDPEKPCK;LEETLPVIR;LIQELAK;LLNFPTIVER;LPLLPHEVR;TTCSCSLAVQLSK;WIFVGGK;YLDQMEDLYEDFHIVK	3;2;4;1	1	0.570872	-0.12639	-0.802355	24.9906	25.404	24.652	25.7019	24.9787	25.1329
Q91YT0	NDUV1_MOUSE	Ndufv1	NADH dehydrogenase [ubiquinone] flavoprotein 1, mitochondrial	27	27.6327	27.8153	27.698	27.7647	28.4358	27.9334	27.4573	27.6821	27.7272		4 iron, 4 sulfur cluster binding;binding;catalytic activity;cation binding;coenzyme binding;cofactor binding;FMN binding;ion binding;iron-sulfur cluster binding;metal cluster binding;metal ion binding;NAD binding;NADH dehydrogenase (quinone) activity;NADH dehydrogenase (ubiquinone) activity;NADH dehydrogenase activity;nucleotide binding;oxidoreductase activity;oxidoreductase activity, acting on N…	cell part;cytoplasmic part;intracellular membrane-bounded organelle;intracellular organelle;intracellular organelle part;intracellular part;macromolecular complex;membrane;membrane part;membrane-bounded organelle;mitochondrial inner membrane;mitochondrial membrane;mitochondrial membrane part;mitochondrial part;mitochondrial respiratory chain complex I;mitochondrion;NADH dehydrogenase complex;orga…	Alzheimer's disease;Huntington's disease;Oxidative phosphorylation;Parkinson's disease	0.400524	0.937477	-0.939813	0.189435	1.25641	1.5792	0.124888	0.746157	-1.93643	AAYIYIR;EAYEAGLIGK;EGVDWMNK;EILLKGPDWILGEMK;GDARPAEIDSLWEISK;GEFYNEASNLQVAIR;GGAGFPTGLK;GGTWFAGFGR;GPDWILGEMK;GPDWILGEMKTSGLR;HDPHKLVEGCLVGGR;HESCGQCTPCR;HFRPELEDR;IFTNLYGR;LFNISGHVNHPCTVEEEMSVPLKELIEK;LFNISGHVNHPCTVEEEMSVPLK;LIEFYKHESCGQCTPCR;LVEGCLVGGR;LVEGCLVGGRAMGAR;NACGSDYDFDVFVVR;PAEIDSLWEISK;QIEGHTICALGDGAAWPVQGLIR;RGGTWFAGFGR;TKEILLK;TSFGSLKDEDR;YLVVNADEGEPGTCK;YLVVNADEGEPGTCKDR	2;3;1;4	0.67719	0.570963	1.28942	-1.58109	27.4854	27.9453	27.1774	28.9119	27.2631	27.9813
Q9Z2A5	ATE1_MOUSE	Ate1	Arginyl-tRNA--protein transferase 1	3	14	14	14	18.5285	20.1532	14	14	14	14	cellular macromolecule metabolic process;cellular metabolic process;cellular process;cellular protein metabolic process;macromolecule metabolic process;macromolecule modification;metabolic process;primary metabolic process;protein arginylation;protein metabolic process;protein modification process	arginyltransferase activity;catalytic activity;transferase activity;transferase activity, transferring acyl groups;transferase activity, transferring amino-acyl groups	cell part;cytoplasm;intracellular membrane-bounded organelle;intracellular organelle;intracellular part;membrane-bounded organelle;nucleus;organelle		NaN	1	NaN	0.125237	11.7988	1.93401	0.125237	0.084754	-1.93401	FNQDPEAEDEGR;MLKFLAK;NHQEDPSEEAGVLEYANLVGQK	2;1;3	0.580684	0.571076	1.57911	-1.57911	14	14	9.63925	25.4819	14	14
Q9QZR0	RNF25_MOUSE	Rnf25	E3 ubiquitin-protein ligase RNF25	2	19.1912	18.9087	19.4214	19.2747	14	19.3351	19.0797	19.3739	19.3733	biological regulation;cellular macromolecule metabolic process;cellular metabolic process;cellular process;cellular protein metabolic process;macromolecule metabolic process;macromolecule modification;metabolic process;positive regulation of molecular function;positive regulation of NF-kappaB transcription factor activity;positive regulation of sequence-specific DNA binding transcription factor a…	acid-amino acid ligase activity;binding;catalytic activity;cation binding;ion binding;ligase activity;ligase activity, forming carbon-nitrogen bonds;metal ion binding;NF-kappaB binding;protein binding;small conjugating protein ligase activity;transcription factor binding;transition metal ion binding;ubiquitin-protein ligase activity;zinc ion binding	cell part;cytoplasmic part;cytosol;intracellular membrane-bounded organelle;intracellular organelle;intracellular part;membrane-bounded organelle;nucleus;organelle		0.596939	1.0732	0.573615	0.408459	0.321497	-0.922535	0.381741	3.33815	0.981902	AAPEPQQPMELYQPSAESLRQQEELK;TSGAGPNQQRPGETQK	4;2;3	0.596391	0.57109	-0.753247	0.80172	18.5359	19.8116	9.92784	25.1454	18.8542	19.6971
Q0KL02	TRIO_MOUSE	Trio	Triple functional domain protein	35	21.4136	21.3423	22.097	22.6652	24.2401	22.5388	22.24	22.0619	21.9195		adenyl nucleotide binding;adenyl ribonucleotide binding;ATP binding;binding;catalytic activity;enzyme regulator activity;GTPase regulator activity;guanyl-nucleotide exchange factor activity;kinase activity;nucleoside-triphosphatase regulator activity;nucleotide binding;phosphotransferase activity, alcohol group as acceptor;protein kinase activity;protein serine/threonine kinase activity;purine nu…	cell part;cytoplasm;intracellular part		0.151537	1.37191	1.76945	0.0626339	2.88866	2.56006	0.125046	0.47493	-1.93533	AMDVLPILK;ASLDTSELEKAVEVMCIVPK;AVEVMCIVPK;CVTAVDKR;DFFLGELEK;DLGCVVEGYMALMK;DSDDSAATPQDETIEER;ELPQDLEGARNMIDEHSQLK;GFSMPGFLFK;GFTVIVDMR;GGPILTFPAR;HGLANSISSYLIKPVQR;HYVLQELVETERDYVR;IVFGNIHQIYDWHR;KILLDMSVSFHTHVK;LHMYIVYCQNK;LQLTDLLIKPVQR;LVESGHYASQQIK;LVNASVAFYK;NFLNALTSPIEYQR;NKPDSTQLILEHAGSYFDEIQQR;QTWIHEINQILENQR;QVLGWIR;RDGEDLDSQGDGSSQPDTISIASR;SADAGSQKDSDDSAATPQDETIEER;SLQLDIIPASIPGSEVK;STL…	2;3;4	0.77471	0.571093	2.09028	-1.58019	20.5825	22.6527	20.7934	25.5027	21.6749	22.4727
Q8CEZ0	KCTD2_MOUSE	Kctd2	BTB/POZ domain-containing protein KCTD2	1	19.1228	20.5318	19.4318	19.1757	19.0281	19.188	14	18.9259	19.385	cellular component assembly;cellular component organization;cellular component organization or biogenesis;macromolecular complex assembly;macromolecular complex subunit organization;protein complex assembly;protein complex subunit organization;protein homooligomerization;protein oligomerization	binding;protein binding;protein complex binding			0.272362	0.20899	-1.27179	0.25984	0.676001	-1.3117	0.381631	0.309157	-0.982154	ELNNSTNGIVIEPSEK	2	0.798165	0.571119	-1.071	-0.801925	17.8557	21.5353	18.9095	19.3516	10.0209	24.853
Q61599	GDIR2_MOUSE	Arhgdib	Rho GDP-dissociation inhibitor 2	5	24.5394	25.2515	24.9616	23.624	23.4964	24.6906	25.0553	24.4389	24.7443	metabolic process	catalytic activity;enzyme activator activity;enzyme regulator activity;GDP-dissociation inhibitor activity;GTPase activator activity;GTPase activity;GTPase regulator activity;hydrolase activity;hydrolase activity, acting on acid anhydrides;hydrolase activity, acting on acid anhydrides, in phosphorus-containing anhydrides;nucleoside-triphosphatase activity;nucleoside-triphosphatase regulator activ…	cell part;cytoplasm;extracellular membrane-bounded organelle;extracellular organelle;extracellular region part;extracellular vesicular exosome;intracellular part;membrane-bounded organelle;membrane-bounded vesicle;organelle;vesicle	Neurotrophin signaling pathway;Vasopressin-regulated water reabsorption	0.564074	0.888039	-0.628003	0.0854426	0.506814	-2.27302	0.125187	1.7522	1.93436	DTFVLKEGIEYR;ELQEMDKDDESLTK;INFKVNK;TLLGDVPVVADPTVPNVTVTR;YVQHTYR	3;2	0.740923	0.571144	-1.85591	1.5794	24.0279	25.807	22.3081	25.5659	23.9805	25.5118
Q3TG86	Q3TG86_MOUSE	Cyp11b1	steroid 11beta-monooxygenase	1	14	14	14	14	14	14	19.779	14	21.8016	aldosterone biosynthetic process;aldosterone metabolic process;biological regulation;biosynthetic process;C21-steroid hormone biosynthetic process;C21-steroid hormone metabolic process;cation homeostasis;cellular biosynthetic process;cellular hormone metabolic process;cellular metabolic process;cellular process;chemical homeostasis;endocrine process;glucocorticoid biosynthetic process;glucocortic…	binding;catalytic activity;cation binding;corticosterone 18-monooxygenase activity;heme binding;ion binding;iron ion binding;metal ion binding;monooxygenase activity;oxidoreductase activity;oxidoreductase activity, acting on paired donors, with incorporation or reduction of molecular oxygen;oxidoreductase activity, acting on paired donors, with incorporation or reduction of molecular oxygen, redu…	cell part;cytoplasmic part;intracellular membrane-bounded organelle;intracellular organelle;intracellular part;membrane-bounded organelle;mitochondrion;organelle	Steroid hormone biosynthesis	0.124863	23.0525	1.93661	NaN	1	NaN	0.124863	23.0525	1.93661	LYQVESTHPCRMPLESWIVHR	3	#VALUE!	0.571147	#DIV/0!	1.58123	14	14	14	14	8.46932	28.5844
Q3UM29	COG7_MOUSE	Cog7	Conserved oligomeric Golgi complex subunit 7	1	19.3783	14	14	14	14	14	19.5344	14	18.197	biological regulation;carbohydrate metabolic process;cellular carbohydrate metabolic process;cellular localization;cellular macromolecule localization;cellular macromolecule metabolic process;cellular metabolic process;cellular process;cellular protein localization;cellular protein metabolic process;establishment of localization;establishment of localization in cell;establishment of protein local…		cell part;cytoplasmic part;Golgi apparatus;Golgi apparatus part;Golgi membrane;Golgi transport complex;intracellular membrane-bounded organelle;intracellular non-membrane-bounded organelle;intracellular organelle;intracellular organelle part;intracellular part;macromolecular complex;membrane;membrane-bounded organelle;non-membrane-bounded organelle;nuclear part;nucleolus;organelle;organelle membr…		0.585275	2.734	0.592685	0.373901	0.288615	-1	0.123576	9.47284	1.94563	LPFPPEQGDELPELDNMADNWLGSIAR	4	0.943202	0.571181	-0.816497	1.5886	8.07906	23.5065	14	14	10.0703	24.4173
Q9WVQ5	MTNB_MOUSE	Apip	Methylthioribulose-1-phosphate dehydratase	8	22.7967	23.0267	22.4534	22.9831	22.8258	22.9259	23.0403	14	22.8897	amine biosynthetic process;amine metabolic process;amino acid salvage;apoptosis;aspartate family amino acid biosynthetic process;aspartate family amino acid metabolic process;biological regulation;biosynthetic process;carboxylic acid biosynthetic process;carboxylic acid metabolic process;cell death;cellular amine metabolic process;cellular amino acid biosynthetic process;cellular amino acid metab…	binding;carbon-oxygen lyase activity;catalytic activity;cation binding;hydro-lyase activity;identical protein binding;ion binding;lyase activity;metal ion binding;methylthioribulose 1-phosphate dehydratase activity;protein binding;transition metal ion binding;zinc ion binding	cell part;cytoplasm;intracellular part	Cysteine and methionine metabolism	0.405247	0.145365	-0.929495	0.426866	1.11163	0.883508	0.38174	0.130768	-0.981906	AAVMATLLFPGQEFK;ERIQPEDMFVCDINEQDISGPPASK;FLIPELCK;GAGAVIHTHSK;GAGAVIHTHSKAAVMATLLFPGQEFK;HGNEIYIAPSGVQK;ITHQEMIK;TMCECYDYLFDIAVSMK	2;4;3	0.615724	0.571185	0.721381	-0.801723	22.0422	23.4756	22.7138	23.1094	7.11754	32.8358
Q6I6G8	HECW2_MOUSE	Hecw2	E3 ubiquitin-protein ligase HECW2	19	19.4578	14	19.5692	20.63	21.8952	20.1691	19.3911	20.0082	20.0535	cellular macromolecule metabolic process;cellular metabolic process;cellular process;cellular protein metabolic process;macromolecule metabolic process;macromolecule modification;metabolic process;primary metabolic process;protein metabolic process;protein modification by small protein conjugation;protein modification by small protein conjugation or removal;protein modification process;protein ub…	acid-amino acid ligase activity;catalytic activity;ligase activity;ligase activity, forming carbon-nitrogen bonds;small conjugating protein ligase activity;ubiquitin-protein ligase activity	cell part;cytoplasm;intracellular membrane-bounded organelle;intracellular organelle;intracellular part;membrane-bounded organelle;nucleus;organelle		0.311484	4.41351	1.15749	0.16671	9.33357	1.68787	0.12514	0.472864	-1.93468	AASETESLDQGSEPSQVSSETEPSDPAR;ANSDTDLVTSESR;DHLLEDAFNQIMGYSRK;EFFFLVSR;GMFFNPDPYLKMSIQPGK;GMFFNPDPYLK;GSPVSSPQNSPGTQR;IEPGPYFMEPEIK;IFYVDHVNR;KLVSFTLSDLR;LLERQAGDQMLSYNLGR;LPLQSSRPTSALVHR;LTIPVQR;NPQMRYTLSPENLQSLAAQNSMPENMALQR;PSSTFNTVSRPQYQDMVPVAYNDK;QDSLNDYLDAIEHNGPARPGAASSSER;RLPADHVSGYLQFK;SSFPTCAHHGQER;TTTWQRPTAPPAPQVLQR	3;2;4	0.641454	0.571226	1.37814	-1.57966	9.76688	25.5845	18.6779	23.1183	18.8982	20.737
Q3U5Q7	CMPK2_MOUSE	Cmpk2	UMP-CMP kinase 2, mitochondrial	15	23.8022	23.6386	23.7845	23.7265	24.4318	23.9868	23.8025	23.8382	23.8932	2'-deoxyribonucleotide biosynthetic process;2'-deoxyribonucleotide metabolic process;biosynthetic process;cellular biosynthetic process;cellular metabolic process;cellular nitrogen compound biosynthetic process;cellular nitrogen compound metabolic process;cellular process;cellular response to biotic stimulus;cellular response to lipopolysaccharide;cellular response to molecule of bacterial origin…	adenyl nucleotide binding;adenyl ribonucleotide binding;ATP binding;binding;catalytic activity;cytidylate kinase activity;kinase activity;nucleobase-containing compound kinase activity;nucleoside diphosphate kinase activity;nucleotide binding;nucleotide kinase activity;phosphotransferase activity, phosphate group as acceptor;purine nucleotide binding;purine ribonucleoside triphosphate binding;pur…	cell part;cytoplasmic part;cytosol;intracellular membrane-bounded organelle;intracellular organelle;intracellular organelle part;intracellular part;membrane-bounded organelle;mitochondrion;nuclear part;nucleoplasm;nucleus;organelle;organelle part	Pyrimidine metabolism	0.151754	1.0739	1.76822	0.222245	1.23679	1.44396	0.381937	0.868295	-0.981455	AFYSLGNYLVASEIAK;AVLDLVDQCPK;AVLEECTSFIPEAR;AVLLQSPPPCISQWR;ESTNFPVIVDR;FQVIAIEGLDATGK;FTVELPDCSLTHFVLGDATDHR;IFDDEPTIIRR;LAELLGPPGR;LWELQGDR;RFTVELPDCSLTHFVLGDATDHR;SYALCVPLAPGEGCGPR;TKEEAELEANNVFR;TTLTQSVSESLK;VLELIQSSGR	2;4;3	0.73435	0.571286	1.17899	-0.801355	23.5188	23.9648	23.1624	24.9343	23.731	23.9582
P0CG14	DERPC_MOUSE	Derpc	Decreased expression in renal and prostate cancer protein	12	23.8253	23.5639	23.7416	23.4598	23.2217	23.4804	23.807	23.643	23.4651			cell part;extracellular membrane-bounded organelle;extracellular organelle;extracellular region part;extracellular vesicular exosome;intracellular membrane-bounded organelle;intracellular organelle;intracellular part;membrane-bounded organelle;membrane-bounded vesicle;nucleus;organelle;vesicle		0.596678	0.951386	-0.574038	0.0463557	0.799436	-2.85085	0.12354	1.19007	1.94588	AAGLLGTNSVSFSQASGNMGTNPPTMTR;AGGLGPGPNLDNR;AGVLSSGTGPPNPRPVGLGPGPSPNLR;APGPMGPNSAHFSRPGGPMGVNAGVFPR;DPGMTSFPRGMNPTGTGAVSFPR;MNGPVGKTLVPFPR;SGGPMVPGCGPNMR;SSFLGTNPAPR;TGALPGPGPMSNPRLGGLPGPGPMANPR;TLVPFPR;VGSLPGSNPAAFPRPGGPMAAMYPNGMLPP;VPGPIGPNTGPSSR	3;2;4	0.882961	0.571317	-2.32771	1.5888	23.3787	24.0418	23.03	23.7446	23.2135	24.0632
Q8CHH9	SEPT8_MOUSE	Septin8	Septin-8	26	28.4401	28.351	28.4787	28.5849	29.1227	28.5611	28.351	28.3319	28.4846		binding;GTP binding;guanyl nucleotide binding;guanyl ribonucleotide binding;nucleotide binding;purine nucleotide binding;purine ribonucleoside triphosphate binding;purine ribonucleotide binding;ribonucleotide binding	cell part;cytoplasm;cytoskeleton;intracellular non-membrane-bounded organelle;intracellular organelle;intracellular part;myelin sheath;non-membrane-bounded organelle;organelle		0.606442	0.976623	-0.558253	0.149951	1.2596	1.77848	0.124851	0.775342	-1.93669	AAMEALQSQALHATSQQPLRK;ADTISKSELHK;ARQYPWGVVQVENENHCDFVK;EFLSELQR;EFLSELQRK;ELEEETNAFNCR;ELEEETNAFNCRK;ETELELKEK;HYELYRR;IHVCLYFITPTGHSLK;LEEMGFQDSDGDSQPFSLQETYEAK;LREMLIR;LRPQTYDLQESNVHLK;LTIVDAVGFGDQINK;QYPWGVVQVENENHCDFVK;RSLFDYHDTR;SELHKFK;SLDLVTMK;SLDLVTMKK;SLFDYHDTR;SLSLGGHVGFDSLPDQLVSK;STLMNTLFNTTFETEEASHHEECVR;VKETELELK;VNIIPIIAK;VNMEDLR;VSNAEPEPR	3;4;2;1	0.615936	0.571385	1.45212	-1.5813	28.2605	28.586	27.9673	29.5452	28.1825	28.5958
Q8CI43	MYL6B_MOUSE	Myl6b	Myosin light chain 6B	9	29.2668	29.115	29.174	29.1142	28.5685	28.896	29.1285	29.1379	29.2675	actin filament-based movement;actin filament-based process;actin-mediated cell contraction;actin-myosin filament sliding;anatomical structure development;cellular component movement;cellular process;developmental process;metabolic process;multicellular organismal process;muscle contraction;muscle filament sliding;muscle system process;muscle tissue development;skeletal muscle tissue development;s…	binding;calcium ion binding;catalytic activity;cation binding;hydrolase activity;hydrolase activity, acting on acid anhydrides;hydrolase activity, acting on acid anhydrides, in phosphorus-containing anhydrides;ion binding;metal ion binding;motor activity;nucleoside-triphosphatase activity;pyrophosphatase activity;structural constituent of muscle;structural molecule activity	cell part;cytoskeletal part;extracellular membrane-bounded organelle;extracellular organelle;extracellular region part;extracellular vesicular exosome;intracellular organelle part;intracellular part;macromolecular complex;membrane-bounded organelle;membrane-bounded vesicle;myosin complex;organelle;organelle part;protein complex;unconventional myosin complex;vesicle	Vascular smooth muscle contraction	0.912762	0.994923	-0.116646	0.118971	0.797876	-1.97876	0.125516	1.24697	1.93207	AKAEPAAPQAPAK;ALGQNPTNAEVLK;HVLTTLGEK;ILYSQCGDLMRALGQNPTNAEVLK;ILYSQCGDLMR;NRDQGTYEDYLEGLR;SQEPPVDLSK;VFDKEGNGK;VVIEFNKDQLEEFR	2;3	0.599545	0.571463	-1.61565	1.57753	28.9952	29.3754	28.1772	29.5419	28.985	29.3709
P21300	ALD1_MOUSE	Akr1b7	Aldo-keto reductase family 1 member B7	1	20.269	14	14	14	14	14	21.6562	19.6832	14	cellular lipid metabolic process;cellular metabolic process;cellular process;lipid metabolic process;metabolic process;primary metabolic process	alcohol dehydrogenase (NADP+) activity;alditol:NADP+ 1-oxidoreductase activity;aldo-keto reductase (NADP) activity;catalytic activity;oxidoreductase activity;oxidoreductase activity, acting on CH-OH group of donors;oxidoreductase activity, acting on the CH-OH group of donors, NAD or NADP as acceptor	cell part;cytoplasmic part;intracellular membrane-bounded organelle;intracellular organelle;intracellular part;membrane-bounded organelle;mitochondrion;organelle	Fructose and mannose metabolism;Galactose metabolism;Glycerolipid metabolism;Pentose and glucuronate interconversions;Pyruvate metabolism	0.489955	5.12225	0.759308	0.373901	0.234933	-1	0.124744	21.803	1.93744	MPLVGLGTWK	2	0.943202	0.571492	-0.816497	1.58191	7.09851	25.0808	14	14	8.57177	28.3211
J3QJV4	J3QJV4_MOUSE	Krtap10-33	Predicted gene, 19402	1	14	14	14	19.8788	21.7163	14	14	14	14			cell part;cytoskeletal part;intermediate filament;intracellular organelle part;intracellular part;keratin filament;macromolecular complex;organelle part;protein complex		NaN	1	NaN	0.123332	23.1302	1.94735	0.123332	0.0432334	-1.94735	ATSTMSVCSSDLSYDR	3	0.580087	0.571552	1.59	-1.59	14	14	8.51894	28.5445	14	14
Q9WV18	GABR1_MOUSE	Gabbr1	Gamma-aminobutyric acid type B receptor subunit 1	14	22.2128	22.2773	22.4794	22.8174	24.1013	22.8645	22.6908	21.6332	22.3999	biological regulation;cAMP-mediated signaling;cell surface receptor linked signaling pathway;cellular process;cellular response to stimulus;cyclic-nucleotide-mediated signaling;gamma-aminobutyric acid signaling pathway;G-protein coupled receptor protein signaling pathway;G-protein signaling, coupled to cAMP nucleotide second messenger;G-protein signaling, coupled to cyclic nucleotide second messe…	GABA receptor activity;GABA-B receptor activity;glutamate receptor activity;molecular transducer activity;receptor activity;signal transducer activity;signaling receptor activity;transmembrane signaling receptor activity	cell junction;cell part;cell projection;cytoplasm;dendrite;integral to membrane;integral to plasma membrane;intracellular part;intrinsic to membrane;intrinsic to plasma membrane;membrane;membrane part;neuron projection;plasma membrane part;postsynaptic membrane;presynaptic membrane;synapse part;synaptic membrane	Neuroactive ligand-receptor interaction	0.813811	0.944836	-0.251513	0.0935129	1.91574	2.19171	0.124304	0.493196	-1.94051	AINFLPVDYEIEYVCRGER;CDPDFHLVGSSR;DILPDYELK;EAGIEITFR;GEWQSEAQDTMK;GPSEPPDRLSCDGSR;IGYYDSTKDDLSWSK;IIAEKEER;MAWTLIEQLQGGSYKK;RDILPDYELK;SICSQGQWSTPKPHCQVNR;TGSSTNNNEEEKSR;THPSATLHNPTR;VFLTGGDLPALDGAR	3;2	0.734364	0.571553	1.78953	-1.58442	21.9776	22.6687	21.4525	25.0696	20.8841	23.5984
Q9CRD2	EMC2_MOUSE	Emc2	ER membrane protein complex subunit 2	13	25.503	25.3684	25.3193	25.2588	25.2288	25.245	25.4204	25.257	25.5482			cell part;cytoplasm;cytoplasmic part;endoplasmic reticulum;ER membrane protein complex;intracellular membrane-bounded organelle;intracellular non-membrane-bounded organelle;intracellular organelle;intracellular organelle part;intracellular part;macromolecular complex;membrane-bounded organelle;mitochondrion;non-membrane-bounded organelle;nuclear part;nucleolus;organelle;organelle part;protein com…		0.913268	1.00812	0.115967	0.0515353	0.899568	-2.74696	0.124378	1.12067	1.93999	AAFCLEELMMTNPHNHLYCQQYAEVK;ALFGLYMSASHIASNPK;AVEDMLETLQITQS;AYQFAGR;ILQEDPTNTAAR;ILQEDPTNTAARK;LGDDIWIIYEQVMIAALDYGR;YASWAANQINR;YDDAIQLYDR;YDVTWEEMR;YDVTWEEMRDK;YTQGGLENLELSR;YTQGGLENLELSRK	4;3;2	0.844776	0.571595	-2.24288	1.584	25.1606	25.6331	25.2069	25.2815	25.0459	25.7712
Q8BX70	VP13C_MOUSE	Vps13c	Intermembrane lipid transfer protein VPS13C	29	14	14	14	14	22.9454	20.7883	14	14	14	biological regulation;cellular process;establishment of localization;establishment of localization in cell;establishment of protein localization;establishment of protein localization to organelle;establishment of protein localization to vacuole;intracellular protein transport;intracellular transport;maintenance of location;maintenance of location in cell;maintenance of protein location;maintenanc…		cell part;extracellular membrane-bounded organelle;extracellular organelle;extracellular region part;extracellular vesicular exosome;extrinsic to membrane;intracellular;membrane part;membrane-bounded organelle;membrane-bounded vesicle;organelle;vesicle		NaN	1	NaN	0.123539	37.912	1.94589	0.123539	0.0263769	-1.94589	ADAPALTASFQCNLSLSTSKLEQMMEASVR;AVLMITNR;AVSILGDEVFR;DQLMWSVVR;EHILEQLKR;EVSTPQDVHTTQGVPAAR;GELKPMQVALSQDDLTVLMK;IVNTSDVSDGILLK;LENIIVTDVDPK;LEQMMEASVRDLK;LFAWADPTGIR;LFAWADPTGIRK;LGELTLHLMASAGK;LSFHNDSFRLGELTLHLMASAGK;LYMNPGAESELKTPK;LYVCASVEFLMTVADFFIK;MSSFNLSRVVTLTPFCTVANK;PQYLSMIDFLESLDYMVRNAPYR;PTGGIIDMASSTFQGIQR;PTGGIIDMASSTFQGIQRVAESTEEVSSLR;QQAQVEVIHSGQK;QSGSQEELVLLPGETR;SLMPGDDFIPEPQTAVHI…	4;2;3	0.580134	0.571611	1.58881	-1.58881	14	14	7.64802	30.8411	14	14
Q9CZ44	NSF1C_MOUSE	Nsfl1c	NSFL1 cofactor p47	30	28.4647	28.41	28.5082	28.389	27.933	28.3604	28.475	28.6637	28.4752	autophagic vacuole assembly;biological regulation;catabolic process;cellular catabolic process;cellular component assembly;cellular component assembly at cellular level;cellular component organization;cellular component organization at cellular level;cellular component organization or biogenesis;cellular component organization or biogenesis at cellular level;cellular macromolecule catabolic proce…	binding;enzyme regulator activity;lipid binding;phosphatase regulator activity;protein binding;protein phosphatase regulator activity;protein phosphatase type 1 regulator activity;small conjugating protein binding;ubiquitin binding	cell part;chromosome;cytoplasm;cytoplasmic part;cytoskeleton;cytosol;Golgi apparatus part;Golgi stack;intermediate filament cytoskeleton;intracellular membrane-bounded organelle;intracellular non-membrane-bounded organelle;intracellular organelle;intracellular organelle part;intracellular part;membrane;membrane-bounded organelle;non-membrane-bounded organelle;nuclear part;nucleoplasm;nucleus;orga…	Protein processing in endoplasmic reticulum	0.326933	1.05481	1.11601	0.194965	0.850577	-1.55481	0.124837	1.24011	1.93679	AFTGEGQK;ASSSILINEAEPTTNIQIR;DEDFVKPK;DLIHDQDEEEEEEEGQR;DLIHDQDEEEEEEEGQRFYAGGSER;EANLLNAVIVQR;EFVAVTGTEEDR;EFVAVTGTEEDRAR;EHGAVAVER;ELADENQTLK;ELADENQTLKEANLLNAVIVQR;FYAGGSER;GAKEHGAVAVER;GEVPAELRR;GTAPSDNRVTSFR;HSGQDVHVVLK;LFIVDAR;LFIVDARPAMAATSFVLMTTFPNK;LGAAPEEESAYVAGER;LGAAPEEESAYVAGERR;LGSTAPQVLNTSSPAQQAENEAK;LVQKFNHSHR;RGEVPAELR;SGQQIVGPPR;SPNELVDDLFK;SPNELVDDLFKGAK;SYQDPSNAQFLESIR;SYQDPSN…	1;2;3;4	0.685839	0.571618	-1.26949	1.58138	28.3388	28.5832	27.593	28.862	28.2675	28.8085
Q9D0J8	PTMS_MOUSE	Ptms	Parathymosin	5	30.1852	30.3031	30.371	30.2085	29.6623	29.97	30.3296	30.4024	30.1368	immune system process				0.975205	1.0022	0.0330679	0.112098	0.790314	-2.0309	0.124709	1.26811	1.93768	RTAEEEDEADPK;SVEAAAELSAK;SVEAAAELSAKDLK;TAEEEDEADPK;TAEEEDEADPKR	2;3	0.717409	0.571626	-1.65822	1.58211	30.0528	30.5201	29.2667	30.6272	29.9487	30.6305
P07361	A1AG2_MOUSE	Orm2	Alpha-1-acid glycoprotein 2	2	14	14	21.4728	14	14	14	21.763	19.8968	14	acute inflammatory response;acute-phase response;biological regulation;defense response;establishment of localization;inflammatory response;regulation of biological process;regulation of immune system process;response to stimulus;response to stress;response to wounding;transport		extracellular region part;extracellular space		0.578728	4.17668	0.603499	0.373901	0.17789	-1	0.123487	23.479	1.94625	IFADLIVLK;IFADLIVLKMHGAFMLAFDLK	2;3	0.943202	0.571672	-0.816497	1.58911	5.77328	27.2086	14	14	8.48715	28.6194
Q61686	CBX5_MOUSE	Cbx5	Chromobox protein homolog 5	12	25.5487	25.7038	25.8626	25.5077	25.036	25.4016	25.6852	25.4769	25.7393	biological regulation;negative regulation of biological process;negative regulation of biosynthetic process;negative regulation of cellular biosynthetic process;negative regulation of cellular macromolecule biosynthetic process;negative regulation of cellular metabolic process;negative regulation of cellular process;negative regulation of gene expression;negative regulation of macromolecule biosy…	binding;binding, bridging;chromatin binding;enzyme binding;histone binding;histone deacetylase binding;identical protein binding;methylated histone residue binding;protein binding;protein binding, bridging;protein dimerization activity;protein homodimerization activity;repressing transcription factor binding;transcription factor binding	cell part;chromatin;chromatin remodeling complex;chromocenter;chromosomal part;heterochromatin;histone deacetylase complex;histone methyltransferase complex;intracellular membrane-bounded organelle;intracellular non-membrane-bounded organelle;intracellular organelle;intracellular organelle part;intracellular part;kinetochore;macromolecular complex;membrane-bounded organelle;methyltransferase comp…		0.587374	0.951836	-0.589235	0.0824689	0.76315	-2.30517	0.123427	1.24725	1.94668	CPQIVIAFYEER;DTDEADLVLAK;EQSNDIAR;GLEPEKIIGATDSCGDLMFLMK;GQVEYLLK;IIGATDSCGDLMFLMK;KSSFSNSADDIK;LTWHAYPEDAENKEK;NLDCPELISEFMK;SSFSNSADDIK;SSFSNSADDIKSK;WKDTDEADLVLAK	2;3;1	0.742136	0.571692	-1.88216	1.58946	25.3152	26.0948	24.7004	25.9298	25.2896	25.978
Q9QWL7	K1C17_MOUSE	Krt17	Keratin, type I cytoskeletal 17	11	26.6238	23.5768	22.3984	14	14	22.3791	22.4417	22.2239	21.9263	anatomical structure morphogenesis;biological regulation;cellular component organization;cellular component organization at cellular level;cellular component organization or biogenesis;cellular component organization or biogenesis at cellular level;cellular process;cellular response to stimulus;cytoskeleton organization;developmental process;hair cycle process;hair follicle morphogenesis;intermed…	binding;MHC class II protein binding;MHC class II receptor activity;MHC protein binding;molecular transducer activity;protein binding;receptor activity;receptor binding;signal transducer activity;signaling receptor activity;structural molecule activity;transmembrane signaling receptor activity	cell part;cell periphery;cytoplasm;cytoskeletal part;extracellular membrane-bounded organelle;extracellular organelle;extracellular region part;extracellular vesicular exosome;intermediate filament;intracellular organelle part;intracellular part;macromolecular complex;membrane-bounded organelle;membrane-bounded vesicle;organelle;organelle part;protein complex;vesicle		0.189369	0.249594	-1.5795	0.0729508	0.00589355	-2.41762	0.125502	42.3503	1.93217	ALEEANTELEVK;ATMQNLNDR;CEMEQQNQEYK;DAEDWFFSK;DAEDWFFSKTEELNR;EVATNSELVQSGK;MSVEADINGLRR;NHEEEMNALR;TEELNREVATNSELVQSGK;TMQALEIELQSQLSMK;VLDELTLAR	2;3	0.756886	0.571694	-1.97398	1.57761	18.7832	29.6162	4.77563	28.8104	21.5546	22.84
P97445	CAC1A_MOUSE	Cacna1a	Voltage-dependent P/Q-type calcium channel subunit alpha-1A	21	22.9871	22.2505	22.8348	23.5429	24.6322	23.4504	23.356	22.7254	23.0913	adult behavior;adult locomotory behavior;adult walking behavior;alcohol metabolic process;amine metabolic process;amine transport;amino acid transport;anatomical structure development;anatomical structure maturation;anatomical structure morphogenesis;anion homeostasis;behavior;behavioral response to pain;biological regulation;calcium ion homeostasis;calcium ion import;calcium ion transmembrane tr…	binding;calcium channel activity;cation binding;cation channel activity;cation transmembrane transporter activity;channel activity;DNA binding;gated channel activity;high voltage-gated calcium channel activity;ion binding;ion channel activity;ion transmembrane transporter activity;metal ion binding;nucleic acid binding;passive transmembrane transporter activity;protein binding;SNARE binding;subst…	calcium channel complex;cation channel complex;cell body;cell part;cell projection;cytoplasm;dendrite;intracellular membrane-bounded organelle;intracellular organelle;intracellular part;ion channel complex;macromolecular complex;membrane;membrane part;membrane-bounded organelle;neuron projection;neuronal cell body;nucleus;organelle;plasma membrane;plasma membrane part;protein complex;voltage-gate…	Calcium signaling pathway;Long-term depression;MAPK signaling pathway;Taste transduction;Type II diabetes mellitus	0.27394	1.28946	1.26688	0.0548649	2.27264	2.68636	0.124218	0.567386	-1.94112	ACIDFAISAKPLTR;ARTMALYNPIPVR;DSSILGPHHLDEYVR;ELNGYMEWISK;EMGTDGYSDSEHYLPMEGQTRAASMPR;FGDEMPGR;GADYTEPDSPREPPGGAHDPAPR;HRPHHHHHHHHHHPPAPDR;PMPPYSSMFILSTTNPLRR;QGSSSVSGSPAPSTSGTSTPR;QQMDAELR;SATGEAWHNIMLSCLSGKPCDK;SLFLFSEDNVVR;SLFLFSEDNVVRK;TGTWSPERGPPIDMPNSQPNSQSVEMR;THLDRPLVVDPQENR;TMALYNPIPVR;VPPEENQR;WPAHAPEGPRPR;YAQERPDTGR;YGAGGGGSGPAAGVVVGAAGGR	3;4;2	0.837117	0.571752	2.1934	-1.58492	21.7249	23.6567	22.2425	25.5078	22.271	23.8442
Q80YA9	CNKR2_MOUSE	Cnksr2	Connector enhancer of kinase suppressor of ras 2	21	21.5485	21.7072	22.0467	22.5347	23.7141	22.43	22.2219	21.6189	22.1845	biological regulation;cellular process;cellular response to stimulus;intracellular signal transduction;regulation of biological process;regulation of cellular process;regulation of response to stimulus;regulation of signal transduction;regulation of signaling;response to stimulus;signal transduction	binding;enzyme binding;kinase binding;protein binding;protein kinase binding	cell body;cell part;cell projection;cytoplasmic part;extracellular membrane-bounded organelle;extracellular organelle;extracellular region part;extracellular vesicular exosome;Golgi apparatus;intracellular membrane-bounded organelle;intracellular organelle;intracellular part;membrane;membrane-bounded organelle;membrane-bounded vesicle;neuron projection;neuronal cell body;organelle;plasma membrane…		0.379678	1.18177	0.986633	0.0616752	2.1817	2.57465	0.124153	0.541673	-1.94157	ALEEASLSPLGEHR;CHLQDHYGPYPLAESER;CNDPVMNEKLHR;ENSLLRYMSNEK;ESTPTYGK;GHMVGKPVHK;GLDDCLQQYIK;GSESPNSFLDQEYR;IAQEEYMFQR;INMLTAGYAER;ISGDQLLR;LRPISMPVEYNWVGDYEDPNK;MQVLNGNGGK;MALIMEPVSKWSPSQVVDWMK;MQVLNGNGGKPR;NLQNFITGR;SFYFAAEHLDDMNR;SLLAWLDR;SPFAAVTDYSVTR;SPTSSVATPSSTISTPTKR;STYDGLHVITGTTENSPADR	3;4;2	0.777019	0.571753	2.10219	-1.58529	21.1352	22.3997	21.1216	24.6643	21.1692	22.8477
Q80Y24	PRIC2_MOUSE	Prickle2	Prickle-like protein 2	19	21.8939	21.9228	22.0709	22.4781	23.2781	22.6428	22.2875	22.3171	22.3679	cell projection organization;cellular component organization;cellular component organization at cellular level;cellular component organization or biogenesis;cellular component organization or biogenesis at cellular level;cellular process;establishment or maintenance of apical/basal cell polarity;establishment or maintenance of bipolar cell polarity;establishment or maintenance of cell polarity;es…	binding;cation binding;ion binding;metal ion binding;transition metal ion binding;zinc ion binding	apicolateral plasma membrane;cell part;cytoplasm;intracellular organelle part;intracellular part;lateral plasma membrane;membrane;membrane part;nuclear membrane;nuclear part;organelle membrane;organelle part;plasma membrane part	Wnt signaling pathway	0.00373626	1.28492	6.06314	0.0285949	1.78652	3.34902	0.124283	0.719229	-1.94066	AREDYDQFMR;DSGMNVSEKLSNMGTLNSSMQFR;GGDIAVFASR;GKTEEAMLNQHSQLQVSSNR;GNVRPFPVTMTGAICEQCGGQIK;GSMESLALSNATGLSAEGGAK;LMFDFQR;LPGQEGVHIQPMSER;MVTVMPLEMEK;MVTVMPLEMEKTISK;SDNALHLASER;SDNALHLASEREVIAR;SFQESLGQGSRR;SLLSAQQYQEMEGNLHQLSNPLGYR;TSYSPGGQGAGAQPDMWAK;TVSDLALQNAFGER;YCNSLDEEEKR;YEEEEEEEEGGISTQQCRPR;YTEDMTPTEQTPR	3;2	1	0.571755	2.73446	-1.58454	21.7266	22.1984	21.7503	23.849	22.2231	22.4252
Q9Z0L2	ARTN_MOUSE	Artn	Artemin	1	14	14	14	14	14	14	14	19.2963	18.0366	anatomical structure development;anatomical structure morphogenesis;axon guidance;biological regulation;cell migration;cell motility;cell surface receptor linked signaling pathway;cellular component movement;cellular process;cellular response to stimulus;chemotaxis;developmental process;immune system process;induction of positive chemotaxis;leukocyte migration;locomotion;lymphocyte migration;lymp…	binding;glial cell line-derived neurotrophic factor receptor binding;growth factor receptor binding;protein binding;receptor binding	extracellular region part;extracellular space		0.123312	8.63949	1.94749	NaN	1	NaN	0.123312	8.63949	1.94749	PTRYEAVSFMDVNSTWR	4	#VALUE!	0.571763	#DIV/0!	1.59012	14	14	14	14	10.2378	23.9841
Q69Z98	BRSK2_MOUSE	Brsk2	Serine/threonine-protein kinase BRSK2	14	22.9127	23.0165	22.5882	23.4179	23.9378	23.3269	23.3835	22.9861	22.9425	actin cytoskeleton organization;actin cytoskeleton reorganization;actin filament-based process;anatomical structure morphogenesis;apoptosis;apoptosis in response to endoplasmic reticulum stress;axonogenesis;biological regulation;cell cycle;cell cycle phase;cell cycle process;cell death;cell differentiation;cell division;cell part morphogenesis;cell projection morphogenesis;cell projection organiz…	adenyl nucleotide binding;adenyl ribonucleotide binding;ATP binding;binding;catalytic activity;cation binding;enzyme binding;ion binding;kinase activity;kinase binding;magnesium ion binding;metal ion binding;nucleotide binding;phosphotransferase activity, alcohol group as acceptor;protein binding;protein kinase activity;protein kinase binding;protein serine/threonine kinase activity;purine nucleo…	cell part;centrosome;cytoplasm;cytoplasmic part;cytoskeletal part;endoplasmic reticulum;intracellular membrane-bounded organelle;intracellular non-membrane-bounded organelle;intracellular organelle;intracellular organelle part;intracellular part;membrane-bounded organelle;microtubule organizing center;non-membrane-bounded organelle;nucleus;organelle;organelle part;perinuclear region of cytoplasm		0.236948	1.20154	1.38977	0.0348622	1.6492	3.13957	0.125453	0.728561	-1.93251	AIEMAQHGQR;ATGGPAVFQKPVK;DLKPENLLLDER;EEQIFVVIK;ESPAGTPNPTPPSSPSVGGVPWR;LGIHCVTCQK;LLQDLLSEEENQEK;MIYFLLLDRK;NEPEPEQPIPR;NKLLQDLLSEEENQEK;SISGASSGLSTSPLSSPR;SMEVLSVTDGGSPVPARR;SMEVLSVTDGGSPVPAR;VTPHPSPR	2;3	0.91776	0.571767	2.56345	-1.57789	22.2841	23.3942	22.7422	24.3796	22.5003	23.7077
Q9D845	TEX9_MOUSE	Tex9	Testis-expressed protein 9	1	14	14	14	14	19.3838	18.0102	14	14	14					NaN	1	NaN	0.12455	8.76243	1.93879	0.12455	0.114124	-1.93879	QKGELMIGFK	3	0.579633	0.571788	1.58302	-1.58302	14	14	10.1822	24.0805	14	14
L7N244	L7N244_MOUSE	Gm20878	Predicted gene, 20878	1	14	14	21.711	20.6455	14	19.083	14	14	14					0.373901	0.168365	-1	0.702331	2.53002	0.410715	0.123127	0.0665466	-1.94879	LEPLRGLMSCLSSGLR	3	0.876199	0.571807	0.335347	-1.59118	5.51106	27.6296	9.27791	26.5411	14	14
Q8BKP2	Q8BKP2_MOUSE	Zfp189	Zinc finger protein 189	1	20.2098	14	14	14	20.925	19.1448	14	14	14	biological regulation;regulation of biological process;regulation of biosynthetic process;regulation of cellular biosynthetic process;regulation of cellular macromolecule biosynthetic process;regulation of cellular metabolic process;regulation of cellular process;regulation of gene expression;regulation of macromolecule biosynthetic process;regulation of macromolecule metabolic process;regulation…	binding;cation binding;ion binding;metal ion binding;nucleic acid binding;nucleic acid binding transcription factor activity;sequence-specific DNA binding transcription factor activity	cell part;intracellular		0.373901	0.23817	-1	0.541703	3.87271	0.666262	0.124696	0.0614997	-1.93777	MASPSPPLEPKEEWGYLDPAPR	4	0.720663	0.571865	0.544001	-1.58218	7.16373	24.9761	9.08994	26.9566	14	14
Q5XJY5	COPD_MOUSE	Arcn1	Coatomer subunit delta	28	24.114	24.1088	24.3146	24.3229	24.7208	24.2154	24.2739	24.2577	24.2751	adult behavior;adult locomotory behavior;anatomical structure maturation;behavior;cellular process;cerebellar Purkinje cell layer maturation;developmental maturation;developmental process;establishment of localization;establishment of localization in cell;establishment of protein localization;Golgi vesicle transport;intracellular protein transport;intracellular transport;locomotory behavior;multi…		AP-type membrane coat adaptor complex;cell part;clathrin adaptor complex;coated vesicle;COPI vesicle coat;COPI-coated vesicle;cytoplasm;cytoplasmic membrane-bounded vesicle;cytoplasmic part;cytoplasmic vesicle;cytoplasmic vesicle part;endoplasmic reticulum;Golgi apparatus;Golgi apparatus part;Golgi-associated vesicle;intracellular membrane-bounded organelle;intracellular organelle;intracellular o…		0.257029	1.06421	1.32092	0.225338	1.18146	1.43227	0.382396	0.900758	-0.980406	DGGLQNMELHGMIMLRISDDK;ENVNLAQIR;GVQLQTHPNVDKK;IEGLLAAFPK;ISDDKFGR;ITLTCGR;ITLTCGRDGGLQNMELHGMIMLR;KNYCNIQVTK;LFTAESLIGLK;LFTAESLIGLKNPEK;LYMVLITTK;MVLLAAAVCTK;NSNILEDLETLR;NTLEWCLPVIDAK;NYCNIQVTK;QFVEMTRTR;QHTFVETESVR;QHTFVETESVRYVYQPMEK;RNTLEWCLPVIDAK;SEGETIMSSNMGK;SFPVNSDVGVLK;TFTEMDSHEEK;TFTEMDSHEEKVFR;TRIEGLLAAFPK;VAPAPARPSGPSK;VIPEYCR;VLLAAAVCTK;VTQVDGNSPVR	3;2;4	0.740685	0.571875	1.16944	-0.800498	23.8877	24.4706	23.7584	25.081	24.2448	24.293
P63028	TCTP_MOUSE	Tpt1	Translationally-controlled tumor protein	13	28.5971	28.5954	28.7494	28.4346	27.8133	28.412	28.6354	28.499	28.8218	biological regulation;developmental process;negative regulation of biological process;negative regulation of cell differentiation;negative regulation of cellular process;negative regulation of developmental process;negative regulation of ectoderm development;regulation of biological process;regulation of cell differentiation;regulation of cellular process;regulation of developmental process;regul…	binding;calcium ion binding;cation binding;ion binding;metal ion binding;protein binding;transcription factor binding	cell part;cytoplasm;cytoplasmic part;endosome;extracellular membrane-bounded organelle;extracellular organelle;extracellular region part;extracellular space;extracellular vesicular exosome;intracellular membrane-bounded organelle;intracellular organelle;intracellular organelle part;intracellular part;late endosome;membrane-bounded organelle;membrane-bounded vesicle;multivesicular body;nuclear par…		0.966781	1.00328	0.0443097	0.111266	0.743616	-2.03745	0.125872	1.34919	1.92961	DGLEMEKC;DGLEMEK;DLISHDELFSDIYK;DLISHDELFSDIYKIR;EDGVTPFMIFFKDGLEMEK;EIADGLCLEVEGK;EIADGLCLEVEGKMVSR;IREIADGLCLEVEGK;LEEQKPER;MIIYRDLISHDELFSDIYK;PFMTGAAEQIK;VKPFMTGAAEQIK;YIKDYMK	2;1;3;4	0.717293	0.571906	-1.66357	1.57552	28.4277	28.8669	27.3446	29.0953	28.2495	29.0545
Q8VI33	TAF9_MOUSE	Taf9	Transcription initiation factor TFIID subunit 9	6	22.4448	22.3858	22.0773	22.0011	22.0341	22.309	22.1795	22.493	22.5751	biological regulation;biosynthetic process;cellular biosynthetic process;cellular macromolecule metabolic process;cellular metabolic process;cellular nitrogen compound metabolic process;cellular process;macromolecule metabolic process;metabolic process;nitrogen compound metabolic process;nucleic acid metabolic process;nucleobase-containing compound metabolic process;positive regulation of biologi…		cell part;histone methyltransferase complex;intracellular organelle part;intracellular part;macromolecular complex;methyltransferase complex;MLL1 complex;nuclear part;nucleoplasm part;organelle part;protein complex	Basal transcription factors;Ribosome biogenesis in eukaryotes	0.532341	1.08165	0.682602	0.278565	0.877858	-1.25266	0.124122	1.23215	1.94179	ADQSFTSPPPRDFLLDIAR;ASIPATSTVQNVLINPSLIGSK;DFLLDIAR;MESGKMASPK;NILITTNMVSQNTAESANALKR;VINQMLEFAFR	3;2;4	0.825771	0.571906	-1.02279	1.58547	21.8123	22.793	21.6948	22.5346	21.8972	22.9346
P03888	NU1M_MOUSE	Mtnd1	NADH-ubiquinone oxidoreductase chain 1	2	14	19.4061	19.7095	21.3359	22.2215	21.1445	19.4176	14	20.0026		catalytic activity;NADH dehydrogenase (quinone) activity;NADH dehydrogenase (ubiquinone) activity;NADH dehydrogenase activity;oxidoreductase activity;oxidoreductase activity, acting on NADH or NADPH;oxidoreductase activity, acting on NADH or NADPH, quinone or similar compound as acceptor	cell part;cytoplasmic part;integral to membrane;intracellular membrane-bounded organelle;intracellular organelle;intracellular organelle part;intracellular part;intrinsic to membrane;macromolecular complex;membrane part;membrane-bounded organelle;mitochondrial membrane part;mitochondrial part;mitochondrial respiratory chain complex I;mitochondrion;NADH dehydrogenase complex;organelle;organelle pa…	Oxidative phosphorylation;Parkinson's disease	0.971419	1.07289	0.0381192	0.109709	14.5417	2.04985	0.124513	0.0737805	-1.93905	GPNIVGPYGILQPFADAMKLFMK;YSLFGALR	3;2	0.724195	0.571918	1.67369	-1.58323	9.72521	25.6852	20.14	22.9947	9.58507	26.0284
P26638	SYSC_MOUSE	Sars1	Serine--tRNA ligase, cytoplasmic	29	25.3966	25.5712	25.4676	25.5406	25.9642	25.5626	25.3841	25.4518	25.4261	amine metabolic process;amino acid activation;carboxylic acid metabolic process;cellular amine metabolic process;cellular amino acid metabolic process;cellular ketone metabolic process;cellular macromolecule metabolic process;cellular metabolic process;cellular nitrogen compound metabolic process;cellular process;macromolecule metabolic process;metabolic process;ncRNA metabolic process;nitrogen c…	adenyl nucleotide binding;adenyl ribonucleotide binding;aminoacyl-tRNA ligase activity;ATP binding;binding;catalytic activity;ligase activity;ligase activity, forming aminoacyl-tRNA and related compounds;ligase activity, forming carbon-oxygen bonds;nucleotide binding;purine nucleotide binding;purine ribonucleoside triphosphate binding;purine ribonucleotide binding;ribonucleotide binding;serine-tR…	cell part;cytoplasm;cytoplasmic part;extracellular membrane-bounded organelle;extracellular organelle;extracellular region part;extracellular vesicular exosome;intracellular membrane-bounded organelle;intracellular organelle;intracellular part;membrane-bounded organelle;membrane-bounded vesicle;mitochondrion;organelle;vesicle	Aminoacyl-tRNA biosynthesis	0.348274	0.960753	-1.06157	0.224376	1.15724	1.43589	0.125811	0.830213	-1.93003	ADSEWRR;DEWLRPEDLPIK;EIGNLLHPSVPISNDEDADNKVER;ELVSCSNCTDYQAR;ELVSCSNCTDYQARR;EVMQEVAQLSQFDEELYK;FKDPGLVDQLVK;GGDPALIR;GIAVPEKLR;GSEKSDDNSYDEK;GYTPIYTPFFMR;IEQFVYSSPHDNK;IWGDCTVR;KLDLEAWFPGSGAFR;LEAERFENLR;LLIDEAIQK;LLIDEAIQKCDGER;MMDKVEFVHMLNATMCATTR;QEVGSHGR;SDDNSYDEK;TICAILENYQAEK;TIGEKMK;VDKGGDPALIR;VEFVHMLNATMCATTRTICAILENYQAEK;VLDLDLFR;VLDLDLFRVDK;YAGLSTCFR;YLIATSEQPIAALHR;YSHVDLVVMVDGFEGEKG…	2;3;4	0.739174	0.571922	1.1724	-1.57586	25.2602	25.6966	25.0967	26.2815	25.3358	25.5055
Q6NS52	DGKB_MOUSE	Dgkb	Diacylglycerol kinase beta	18	23.779	14	14	23.9017	24.902	24.0916	23.6712	23.6862	23.7404	activation of protein kinase activity;activation of protein kinase C activity by G-protein coupled receptor protein signaling pathway;biological regulation;cell surface receptor linked signaling pathway;cellular process;cellular response to stimulus;G-protein coupled receptor protein signaling pathway;intracellular signal transduction;positive regulation of catalytic activity;positive regulation …	adenyl nucleotide binding;adenyl ribonucleotide binding;ATP binding;binding;calcium ion binding;catalytic activity;cation binding;diacylglycerol kinase activity;ion binding;kinase activity;metal ion binding;NAD+ kinase activity;nucleotide binding;phosphotransferase activity, alcohol group as acceptor;purine nucleotide binding;purine ribonucleoside triphosphate binding;purine ribonucleotide bindin…	cell part;cytoplasm;intracellular part;membrane;plasma membrane	Glycerolipid metabolism;Glycerophospholipid metabolism;Phosphatidylinositol signaling system	0.119415	86.7986	1.9755	0.0979973	131.487	2.14986	0.123093	0.660132	-1.94904	CYQGLTGLHCVWCQTTLHNK;DHILPPTTICPVVLTMPSAGASVPEER;HPPVAILPLGTGNDLAR;ILKDIESSTEIMLDR;ITHKNQAPMLMGPPPK;KFQYLLNPR;LAQCSSVVIR;QGLCCSFCK;QVYSLSGNGPMPGLHFFR;SKPALLSGGLR;SLPMQIDGEPWMQTPCTIK;SSPANTCSPEVIHLK;TGLFCSLIK;TGLFCSLIKR;TSKSLPMQIDGEPWMQTPCTIK;WAHLSPSEFSQLQK;YAEYSTKK;YNPEGKQDILNQTIDFEGFK	3;4;2	0.729931	0.571946	1.75535	-1.59139	3.23445	31.2849	22.9788	25.6181	23.6088	23.7897
P60191	RIMS4_MOUSE	Rims4	Regulating synaptic membrane exocytosis protein 4	4	23.7387	23.7881	23.8987	23.44	23.6278	23.5646	24.2611	23.5601	24.081	biological regulation;cellular chemical homeostasis;cellular homeostasis;cellular ion homeostasis;cellular process;chemical homeostasis;establishment of localization;establishment of localization in cell;exocytosis;homeostatic process;ion homeostasis;neurotransmitter transport;regulation of biological process;regulation of biological quality;regulation of cell communication;regulation of cellular…	binding;ion channel binding;protein binding	cell junction;cell part;membrane;synapse part;synaptic membrane		0.501735	1.11643	0.73751	0.0220302	0.832577	-3.63663	0.123288	1.34093	1.94766	AYLLENGVCIAK;NGQLEVDIIQAR;QASQLSLESTVGPCGERS;QFMGVARVLLEELDLTTLAVGWYK	2;4	1	0.571948	-2.9693	1.59026	23.6049	24.0121	23.3067	23.7816	23.063	24.8717
Q812E0	CPEB2_MOUSE	Cpeb2	Cytoplasmic polyadenylation element-binding protein 2	5	21.3189	20.8333	21.5574	20.5544	21.3599	20.7193	21.1639	21.5612	21.5257	biological regulation;cellular process;cellular response to arsenic-containing substance;cellular response to chemical stimulus;cellular response to endogenous stimulus;cellular response to hormone stimulus;cellular response to hypoxia;cellular response to inorganic substance;cellular response to insulin stimulus;cellular response to organic substance;cellular response to oxidative stress;cellula…	AU-rich element binding;binding;enzyme inhibitor activity;enzyme regulator activity;GTPase inhibitor activity;GTPase regulator activity;mRNA 3'-UTR AU-rich region binding;mRNA 3'-UTR binding;mRNA binding;nucleic acid binding;nucleoside-triphosphatase regulator activity;nucleotide binding;poly-pyrimidine tract binding;ribonucleoprotein binding;ribosomal large subunit binding;ribosomal small subuni…	cell part;cytoplasm;intracellular membrane-bounded organelle;intracellular organelle;intracellular part;macromolecular complex;membrane-bounded organelle;nucleus;organelle;polysome;ribonucleoprotein complex		0.507214	1.13319	0.727504	0.33195	0.779897	-1.10293	0.123045	1.453	1.94937	GRLSYPHPGTDNLLMLNGR;RSPVSPQLQQQHQAAAAAFLQQR;SGNMGIPGTMNQISPLKK;SWIEDNVFR;TDNNSNTLLPLQVR	3;4;2	0.893065	0.572028	-0.900539	1.59166	20.32	22.1531	19.8208	21.935	20.8709	21.9629
Q8BPG6	SUMF2_MOUSE	Sumf2	Inactive C-alpha-formylglycine-generating enzyme 2	6	23.1665	23.1373	22.9961	23.3911	14	23.0925	23.2495	23.1364	23.1574		binding;cation binding;identical protein binding;ion binding;metal ion binding;protein binding;protein dimerization activity;protein homodimerization activity	cell part;cytoplasmic part;endoplasmic reticulum;endoplasmic reticulum lumen;endoplasmic reticulum part;intracellular membrane-bounded organelle;intracellular organelle;intracellular organelle lumen;intracellular organelle part;intracellular part;membrane-bounded organelle;membrane-enclosed lumen;organelle;organelle lumen;organelle part		0.267425	1.05787	1.28731	0.394353	0.130418	-0.953452	0.382633	8.11136	0.979865	FLMGTDAPDGR;FLMGTDAPDGRDGEGPAR;LPTEEEWEFAAR;LQLGHAQDPAMVHLPGGRFLMGTDAPDGR;MGNTPDSASDNLGFR;QPAGPGSGIR	3;2;4	0.582156	0.572036	-0.77849	0.800056	22.8736	23.3264	6.90126	33.4211	23.0317	23.3306
Q9R257	HEBP1_MOUSE	Hebp1	Heme-binding protein 1	13	27.7205	27.7747	27.8818	28.3023	27.2159	27.9057	28.5181	28.3903	28.3873	cellular metabolic process;cellular process;cofactor metabolic process;heme metabolic process;heterocycle metabolic process;metabolic process;nitrogen compound metabolic process;pigment metabolic process;porphyrin-containing compound metabolic process;tetrapyrrole metabolic process	binding;cation binding;heme binding;ion binding;iron ion binding;metal ion binding;tetrapyrrole binding;transition metal ion binding	cell part;cytoplasm;cytoplasmic part;cytosol;extracellular membrane-bounded organelle;extracellular organelle;extracellular region part;extracellular vesicular exosome;intracellular membrane-bounded organelle;intracellular organelle;intracellular part;membrane-bounded organelle;membrane-bounded vesicle;mitochondrion;organelle;vesicle		0.000565209	1.55785	9.98532	0.963577	1.01087	0.0485879	0.123242	1.5411	1.94798	EADYVAHATQLR;EDVSYEER;EGITVYSTQFGGYAK;FATVEVTDKPVDEALR;GVGMGMTVPVSFALFPNEDGSLQK;IMKYVGGTNDK;IPNQFQGSPPAPSDESVK;IPNQFQGSPPAPSDESVKIEER;NEVWLVKA;RNEVWLVK;TTLEGTPATYQGDVYYCAGYDPPMK;TTLEGTPATYQGDVYYCAGYDPPMKPYGR;YVGGTNDK	2;3;4;1	1	0.572038	0.0396719	1.59052	27.5885	27.9962	26.4423	29.1736	28.2464	28.6174
P62911	RL32_MOUSE	Rpl32	Large ribosomal subunit protein eL32	12	26.3162	26.5061	26.3591	26.4146	26.0687	26.4625	26.3702	25.607	26.1976	biosynthetic process;cellular biosynthetic process;cellular macromolecule biosynthetic process;cellular macromolecule metabolic process;cellular metabolic process;cellular process;cellular protein metabolic process;macromolecule biosynthetic process;macromolecule metabolic process;metabolic process;primary metabolic process;protein metabolic process;translation	structural constituent of ribosome;structural molecule activity	cell part;centrosome;cytoplasmic part;cytoskeletal part;cytosolic large ribosomal subunit;intracellular non-membrane-bounded organelle;intracellular organelle;intracellular organelle part;intracellular part;large ribosomal subunit;macromolecular complex;membrane;microtubule organizing center;non-membrane-bounded organelle;organelle;organelle part;ribonucleoprotein complex	Ribosome	0.231643	0.792506	-1.40893	0.596742	0.947056	-0.573933	0.382587	0.83681	-0.979968	ELEVLLMCNK;FKGQILMPNIGYGSNK;FLVHNVK;FLVHNVKELEVLLMCNK;GQILMPNIGYGSNK;GQILMPNIGYGSNKK;HMLPSGFRK;HQSDRYVK;LRSEENE;SYCAEIAHNVSSK;TKHMLPSGFR;VTNPNAR	2;3;4;1	0.773695	0.572065	-0.468615	-0.800141	26.1464	26.6411	25.7815	26.8491	25.064	27.0525
P62077	TIM8B_MOUSE	Timm8b	Mitochondrial import inner membrane translocase subunit Tim8 B	5	26.8902	26.9567	27.0857	26.7761	26.3018	26.7631	26.8589	26.9834	26.9255	establishment of localization;establishment of protein localization;protein transport;transport	binding;cation binding;ion binding;metal ion binding	cell part;cytoplasmic part;extracellular region part;extracellular space;intracellular membrane-bounded organelle;intracellular organelle;intracellular organelle part;intracellular part;membrane;membrane-bounded organelle;mitochondrial inner membrane;mitochondrial membrane;mitochondrial part;mitochondrion;organelle;organelle inner membrane;organelle membrane;organelle part		0.462977	0.962659	-0.810775	0.0937553	0.777077	-2.1894	0.125781	1.23882	1.93024	FAQIVQK;FIDTTLAITGR;LVAAEQQK;MAELGEADEAELQR;TENCLSSCVDR	1;2;3	0.735612	0.572079	-1.78763	1.57603	26.7306	27.2244	25.9425	27.2848	26.7679	27.0773
Q9Z0N1	IF2G_MOUSE	Eif2s3x	Eukaryotic translation initiation factor 2 subunit 3, X-linked	12	24.5593	24.5383	24.6923	24.8657	25.6652	24.8201	24.6181	24.4833	24.6273	cellular process;translational initiation	binding;catalytic activity;GTP binding;GTPase activity;guanyl nucleotide binding;guanyl ribonucleotide binding;hydrolase activity;hydrolase activity, acting on acid anhydrides;hydrolase activity, acting on acid anhydrides, in phosphorus-containing anhydrides;nucleic acid binding;nucleoside-triphosphatase activity;nucleotide binding;purine nucleotide binding;purine ribonucleoside triphosphate bind…	cell part;cytoplasm;extracellular membrane-bounded organelle;extracellular organelle;extracellular region part;extracellular vesicular exosome;intracellular part;membrane-bounded organelle;membrane-bounded vesicle;organelle;vesicle	RNA transport	0.776186	0.985969	-0.304141	0.135189	1.43432	1.86771	0.12397	0.687412	-1.94286	AISGVHTVR;IDPTLCR;IVLTNPVCTEVGEK;IVSLFAEHNDLQYAAPGGLIGVGTK;LIGWGQIR;LTPLSHEVISR;NEVLMVNIGSLSTGGR;QATINIGTIGHVAHGK;QDLATLDVTK;SCGSSTPDEFPTDIPGTK;SFDVNKPGCEVDDLK;VGQEIEVRPGIVSK	2;3	0.589923	0.572104	1.52498	-1.58634	24.3891	24.8041	23.9363	26.2977	24.3759	24.7765
Q9JK53	PRELP_MOUSE	Prelp	Prolargin	6	23.6173	23.3648	24.074	23.7926	23.3271	23.0724	22.1779	23.1835	22.7376	aging;cell aging;cellular process;developmental process	binding;carbohydrate binding;extracellular matrix structural constituent;glycosaminoglycan binding;heparin binding;pattern binding;polysaccharide binding;structural molecule activity	extracellular matrix;extracellular membrane-bounded organelle;extracellular organelle;extracellular region part;extracellular vesicular exosome;membrane-bounded organelle;membrane-bounded vesicle;organelle;proteinaceous extracellular matrix;vesicle		0.0509378	0.504978	-2.75831	0.385444	0.819034	-0.973467	0.1241	0.616553	-1.94194	DFPNLAFIR;LENLLLLDLQHNR;LSDGVFKADTFQGLK;MPPKVPQAIHQLYLDSNK;NLMQLNLAHNILR;NQLEEVPSALPR	2;3	0.572358	0.572105	-0.794832	-1.58559	22.7924	24.5784	22.4902	24.3045	21.448	23.9513
Q6PFX2	BEND6_MOUSE	Bend6	BEN domain-containing protein 6	2	18.3983	18.4298	18.5571	14	14	18.7828	18.7921	18.5879	18.6773	biological regulation;negative regulation of biological process;negative regulation of biosynthetic process;negative regulation of cell communication;negative regulation of cellular biosynthetic process;negative regulation of cellular macromolecule biosynthetic process;negative regulation of cellular metabolic process;negative regulation of cellular process;negative regulation of gene expression;…	binding;chromatin binding;protein binding transcription factor activity;RNA polymerase II transcription cofactor activity;RNA polymerase II transcription corepressor activity;RNA polymerase II transcription factor binding transcription factor activity;RNA polymerase II transcription factor binding transcription factor activity involved in negative regulation of transcription;transcription cofacto…	cell part;intracellular membrane-bounded organelle;intracellular organelle;intracellular part;membrane-bounded organelle;nucleus;organelle		0.0428892	1.16798	2.92824	0.146613	0.137026	-1.7978	0.12469	8.52378	1.93782	MQKILQTDDITDNQVLR;TETANSENANSALEK	3;2	0.610186	0.572133	-1.4679	1.58222	18.2528	18.6706	8.73473	22.4538	18.4314	18.9401
A2ASQ1	AGRIN_MOUSE	Agrn	Agrin	23	22.2607	21.5806	22.163	22.5337	23.1302	22.2176	22.0593	22.0176	22.205	biological regulation;cell communication;cell differentiation;cell-cell signaling;cellular component organization;cellular component organization or biogenesis;cellular developmental process;cellular localization;cellular macromolecule localization;cellular macromolecule metabolic process;cellular membrane organization;cellular metabolic process;cellular process;cellular protein localization;deve…	acetylcholine receptor regulator activity;ATPase inhibitor activity;ATPase regulator activity;binding;calcium ion binding;carbohydrate binding;cation binding;chondroitin sulfate binding;dystroglycan binding;enzyme inhibitor activity;enzyme regulator activity;glycoprotein binding;glycosaminoglycan binding;heparan sulfate proteoglycan binding;ion binding;ion channel binding;metal ion binding;monosa…	basal lamina;basement membrane;cell junction;cell part;cell surface;cytoplasm;cytoplasmic part;extracellular matrix;extracellular matrix part;extracellular membrane-bounded organelle;extracellular organelle;extracellular region;extracellular region part;extracellular space;extracellular vesicular exosome;Golgi apparatus part;Golgi lumen;integral to membrane;intracellular organelle lumen;intracell…		0.695385	1.06623	0.42101	0.14089	1.54299	1.83206	0.123039	0.691015	-1.94942	AFQGVLELEGVEGQELFYTPEMADPK;CACPLGR;CEHPPPGPVCGSDGVTYLSACELR;EAACQQQVQIEEAR;EATYECLCPGGFSGLHCEK;FGPTCADEKNPCQPNPCHGSAPCHVLSR;FGSLCEVETGR;GAQCAFGATCTVK;GHSFLAFPTLR;GKDFLALALLDGHVQFR;GPSGLLLYNGQK;HACANQEHIFK;LYVGGLPEEQVATVLDR;PGIHFTAAPSMPPDVCR;SELFGETAR;SKEPIALGTWVR;SPVCGSDGVTYSTECHLKK;TDGKGDFVSLALHNR;TPSLDSEGSNCPATK;TSVGIGLK;VCGSDGVTYGNECQLK;VPHTMLNLKEPLYVGGAPDFSK;VTCDGAYRPVCAQDGHTYDNDCWR	4;2;3	0.599379	0.572298	1.49587	-1.5917	21.0881	22.9148	21.476	23.7784	21.8495	22.3384
Q3URD3	SLMAP_MOUSE	Slmap	Sarcolemmal membrane-associated protein	9	20.9454	20.6725	14	21.4072	22.2657	21.0128	20.937	20.7395	20.8275	multicellular organismal process;muscle contraction;muscle system process;system process		cell part;contractile fiber part;cytoplasmic part;cytoskeletal part;extracellular region part;extracellular space;integral to membrane;intracellular organelle part;intracellular part;intrinsic to membrane;M band;membrane;membrane part;microtubule organizing center;organelle part;plasma membrane;sarcolemma;Z disc		0.369455	4.90883	1.01041	0.259248	8.12624	1.31363	0.12395	0.604072	-1.943	CQQCEDQQREEATR;DKLLSAQDEILLLR;EQMLEQK;EQMLEQKLATLQR;IEALQADNDFTNER;LEVMGNQLQACSK;NHALVWFDHK;PSALAIFTCRPNSHPFQER;SSNGTFINSQR	3;2;4	0.797179	0.572309	1.07258	-1.58645	8.76791	28.3107	19.9704	23.1534	20.5889	21.0804
Q91X34	BAAT_MOUSE	Baat	Bile acid-CoA:amino acid N-acyltransferase	1	14	14	14	14	14	14	20.0287	18.6487	14	acyl-CoA metabolic process;amine metabolic process;anatomical structure development;anatomical structure morphogenesis;bile acid biosynthetic process;bile acid conjugation;bile acid metabolic process;biosynthetic process;carboxylic acid biosynthetic process;carboxylic acid metabolic process;cellular amine metabolic process;cellular amino acid metabolic process;cellular biosynthetic process;cellul…	acyl-CoA thioesterase activity;binding;carboxylic ester hydrolase activity;catalytic activity;CoA hydrolase activity;glycine N-choloyltransferase activity;hydrolase activity;hydrolase activity, acting on ester bonds;N-acyltransferase activity;palmitoyl-CoA hydrolase activity;protein binding;receptor binding;thiolester hydrolase activity;transferase activity;transferase activity, transferring acyl…	cell part;cytoplasmic part;cytosol;intracellular membrane-bounded organelle;intracellular organelle;intracellular part;membrane-bounded organelle;microbody;organelle;peroxisome	Bile secretion;Biosynthesis of unsaturated fatty acids;Peroxisome;Primary bile acid biosynthesis;Taurine and hypotaurine metabolism	0.122719	11.7871	1.95169	NaN	1	NaN	0.122719	11.7871	1.95169	MPILIPSLSWGGEVIPHAAAQEHSWK	3	#VALUE!	0.57232	#DIV/0!	1.59355	14	14	14	14	9.71275	25.4055
Q3TC72	FAH2A_MOUSE	Fahd2a	Oxaloacetate tautomerase Fahd2a, mitochondrial	16	25.2551	25.4101	25.4313	25.352	25.3459	25.4913	25.2775	25.1493	25.3385		binding;catalytic activity;cation binding;hydrolase activity;ion binding;metal ion binding	cell part;cytoplasmic part;intracellular membrane-bounded organelle;intracellular organelle;intracellular part;membrane-bounded organelle;mitochondrion;organelle		0.233135	0.926324	-1.4035	0.693784	1.02167	0.42339	0.125777	0.906676	-1.93026	ALATQLPVIPR;ATDVMAHVAGFTVAHDVSAR;ATDVMAHVAGFTVAHDVSARDWQMR;DTIADPHNLK;FSSSIVGPYDEIILPPESK;KPPVFLK;RALATQLPVIPR;SPIIFSK;SQVTFLAPVTRPDK;TFDTFCPLGPALVTK;TFDTFCPLGPALVTKDTIADPHNLK;TMVQFLEQGETTLSVAR;TMVQFLEQGETTLSVARR;VICVGLNYADHCQEQNVR;VICVGLNYADHCQEQNVRVPK;VNGEVVQSSNTNQMVFK	2;3;4	0.869226	0.572358	0.345696	-1.57605	25.1266	25.6044	25.1921	25.6007	25.0153	25.4949
Q9CWY4	GEMI7_MOUSE	Gemin7	Gem-associated protein 7	1	22.1006	21.9402	22.1289	21.8627	21.4792	21.6252	22.1845	21.7563	21.9987	cellular component assembly;cellular component assembly at cellular level;cellular component organization;cellular component organization at cellular level;cellular component organization or biogenesis;cellular component organization or biogenesis at cellular level;cellular macromolecular complex assembly;cellular macromolecular complex subunit organization;cellular process;macromolecular complex…		cell part;cytoplasm;cytoplasmic part;cytosol;intracellular membrane-bounded organelle;intracellular organelle;intracellular organelle part;intracellular part;macromolecular complex;membrane-bounded organelle;nuclear body;nuclear part;nucleoplasm;nucleoplasm part;nucleus;organelle;organelle part;protein complex;SMN complex;SMN-Sm protein complex	RNA transport	0.605692	0.948192	-0.55946	0.0336981	0.757413	-3.17494	0.124097	1.25188	1.94197	TILRPEVGEGHIQDPPESQEQR	3;4	0.93161	0.572389	-2.59233	1.58561	21.8037	22.3094	21.1749	22.1365	21.4465	22.5132
Q91ZF0	DJC24_MOUSE	Dnajc24	DnaJ homolog subfamily C member 24	4	21.454	21.9236	22.0923	21.6322	14	14	21.6076	21.4801	21.3812	biological regulation;biosynthetic process;cellular biosynthetic process;cellular macromolecule metabolic process;cellular metabolic process;cellular process;cellular protein metabolic process;macromolecule metabolic process;macromolecule modification;metabolic process;oxidation-reduction process;peptidyl-amino acid modification;peptidyl-diphthamide biosynthetic process from peptidyl-histidine;pe…	ATPase activator activity;ATPase regulator activity;binding;cation binding;enzyme activator activity;enzyme regulator activity;ferrous iron binding;ion binding;iron ion binding;metal ion binding;nucleoside-triphosphatase regulator activity;transition metal ion binding;zinc ion binding	cell part;cytoplasm;cytoskeleton;intracellular non-membrane-bounded organelle;intracellular organelle;intracellular part;non-membrane-bounded organelle;organelle		0.17381	0.793553	-1.65234	0.107317	0.0257516	-2.06929	0.123902	30.8157	1.94333	DWYSILGADPSANMSDLKQK;FIEIDQAWK;NVGPVDAQVR;YDLQRHEDELR	3;2	0.726346	0.57239	-1.68956	1.58672	21.0016	22.6449	5.59785	27.4903	21.2077	21.7716
P03903	NU4LM_MOUSE	Mtnd4l	NADH-ubiquinone oxidoreductase chain 4L	1	14	14	14	14	14	14	14	19.7349	21.4205	ATP synthesis coupled electron transport;cellular metabolic process;cellular process;electron transport chain;generation of precursor metabolites and energy;metabolic process;oxidation-reduction process;respiratory electron transport chain	catalytic activity;NADH dehydrogenase (quinone) activity;NADH dehydrogenase (ubiquinone) activity;NADH dehydrogenase activity;oxidoreductase activity;oxidoreductase activity, acting on NADH or NADPH;oxidoreductase activity, acting on NADH or NADPH, quinone or similar compound as acceptor	cell part;cytoplasmic part;integral to membrane;intracellular organelle part;intracellular part;intrinsic to membrane;membrane;membrane part;mitochondrial membrane;mitochondrial part;organelle membrane;organelle part;respiratory chain		0.122606	20.8954	1.95249	NaN	1	NaN	0.122606	20.8954	1.95249	PSTFFNLTMAFSLSLLGTLMFR	4	#VALUE!	0.572398	#DIV/0!	1.5942	14	14	14	14	8.72177	28.0484
P84099	RL19_MOUSE	Rpl19	Large ribosomal subunit protein eL19	9	25.5705	25.5736	25.4012	25.621	26.2396	26.0216	25.7485	25.3951	25.5163	biosynthetic process;cellular biosynthetic process;cellular macromolecule biosynthetic process;cellular macromolecule metabolic process;cellular metabolic process;cellular process;cellular protein metabolic process;macromolecule biosynthetic process;macromolecule metabolic process;metabolic process;primary metabolic process;protein metabolic process;translation	structural constituent of ribosome;structural molecule activity	adherens junction;anchoring junction;cell junction;cell part;cell-substrate adherens junction;cell-substrate junction;cytoplasm;cytosolic large ribosomal subunit;focal adhesion;intracellular non-membrane-bounded organelle;intracellular organelle;intracellular organelle part;intracellular part;large ribosomal subunit;macromolecular complex;membrane;non-membrane-bounded organelle;nuclear part;nucle…	Ribosome	0.76271	1.02686	0.323235	0.0787788	1.36195	2.34693	0.122675	0.753963	-1.95201	HMYHSLYLK;ILMEHIHK;KPVTVHSR;KVWLDPNETNEIANANSR;LLADQAEAR;LLADQAEARR;PVTVHSR;VKGNVFK;VWLDPNETNEIANANSR	3;2	0.751081	0.572416	1.91626	-1.59381	25.27	25.7602	25.1813	26.7402	25.1072	25.9995
A2AHM0	A2AHM0_MOUSE	Mageb2	MAGE family member B2	1	14	14	14	14	20.0894	18.6683	14	14	14					NaN	1	NaN	0.123012	12.0077	1.94961	0.123012	0.0832798	-1.94961	FLSASSFTSALSTVNMPR	2	0.581372	0.572475	1.59185	-1.59185	14	14	9.6721	25.4997	14	14
Q69ZR2	HECD1_MOUSE	Hectd1	E3 ubiquitin-protein ligase HECTD1	13	14	14	14	14	22.2273	20.3206	14	14	14	anatomical structure development;anatomical structure formation involved in morphogenesis;cell activation;cell differentiation;cell differentiation involved in embryonic placenta development;cellular developmental process;cellular macromolecule metabolic process;cellular metabolic process;cellular process;cellular protein metabolic process;developmental process;embryonic organ development;embryon…	acid-amino acid ligase activity;binding;catalytic activity;cation binding;ion binding;ligase activity;ligase activity, forming carbon-nitrogen bonds;metal ion binding;small conjugating protein ligase activity;ubiquitin-protein ligase activity	cell part;cytoplasm;intracellular membrane-bounded organelle;intracellular organelle;intracellular part;membrane-bounded organelle;nucleus;organelle		NaN	1	NaN	0.122904	28.826	1.95037	0.122904	0.034691	-1.95037	APGESSAISMGIVSVSSPDVSSVSELTNK;APGETSLIDR;CVLDTMR;DMQLIALEQLCMLLLMSDNVDR;GDPEMAPLYLK;ILYIVASDPYSR;IWEPTYTIMYR;KMIHFCSEALLK;LSVSSLLAAGAPMSSSASVPNLSSR;LVDLPISKPFFK;MVAKQWYDFDR;SSSDNNTNTLGR;VLCGMSSDER	4;2;3	0.582113	0.57258	1.59247	-1.59247	14	14	8.15143	29.5472	14	14
A7MCT6	EKI2_MOUSE	Etnk2	Ethanolamine kinase 2	1	14	14	14	14	23.8906	21.6477	14	14	14	alcohol metabolic process;amine biosynthetic process;amine metabolic process;anatomical structure development;biosynthetic process;cellular amine metabolic process;cellular biogenic amine biosynthetic process;cellular biogenic amine metabolic process;cellular biosynthetic process;cellular lipid metabolic process;cellular metabolic process;cellular nitrogen compound biosynthetic process;cellular n…	adenyl nucleotide binding;adenyl ribonucleotide binding;ATP binding;binding;catalytic activity;ethanolamine kinase activity;kinase activity;nucleotide binding;phosphotransferase activity, alcohol group as acceptor;purine nucleotide binding;purine ribonucleoside triphosphate binding;purine ribonucleotide binding;ribonucleotide binding;transferase activity;transferase activity, transferring phospho…		Glycerophospholipid metabolism	NaN	1	NaN	0.122581	57.5248	1.95267	0.122581	0.0173838	-1.95267	VKPQVSALEMPK	2	0.582457	0.572585	1.59435	-1.59435	14	14	6.96438	32.7278	14	14
E9Q7X7	NRX2A_MOUSE	Nrxn2	Neurexin-2	16	23.4405	23.4256	23.5673	23.6617	23.8838	23.8397	23.7118	23.6365	23.5859	adult behavior;auditory behavior;behavior;behavioral interaction between organisms;biological regulation;cell communication;cell-cell signaling;cellular component assembly;cellular component assembly at cellular level;cellular component organization;cellular component organization at cellular level;cellular component organization or biogenesis;cellular component organization or biogenesis at cell…	binding;calcium channel regulator activity;cation binding;channel regulator activity;ion binding;metal ion binding	cell part;integral to membrane;intrinsic to membrane;macromolecular complex;membrane;membrane part;presynaptic membrane;protein complex;synapse part;synaptic membrane		0.0450126	1.12269	2.88001	0.0175832	1.24602	3.89719	0.122971	0.901014	-1.9499	AGYVGCVR;DEGSYQVDQSR;DQGRPFQGQVSGLYYNGLK;EMQVASDLFVGGIPPDVR;GELYIGGLSKNMFSNLPK;GKSLQLSVDNVTVEGQMAGAHTR;GLAEAQGAVGVAPFCSR;LTVNLDCLR;NLRQHAGIGHAMVNK;NNDFKLELSR;NRDEGSYQVDQSR;QHAGIGHAMVNK;QLTIFNSQAAIK;TGSISLDFR;VLALAAESDPNVR;VLALAAESDPNVRTEGHLR	2;3;4	1	0.57259	3.18204	-1.59209	23.2843	23.6712	23.503	24.0872	23.4873	23.8022
Q99PU5	ACBG1_MOUSE	Acsbg1	Long-chain-fatty-acid--CoA ligase ACSBG1	21	24.8244	23.6546	24.0361	24.6379	25.8525	24.4548	24.2242	23.8552	24.2048	apoptosis;carboxylic acid metabolic process;cell death;cellular ketone metabolic process;cellular lipid metabolic process;cellular metabolic process;cellular process;cellular process involved in reproduction;death;fatty acid metabolic process;lipid metabolic process;long-chain fatty acid metabolic process;metabolic process;monocarboxylic acid metabolic process;organic acid metabolic process;ovari…	adenyl nucleotide binding;adenyl ribonucleotide binding;ATP binding;binding;catalytic activity;fatty acid ligase activity;ligase activity;ligase activity, forming carbon-sulfur bonds;long-chain fatty acid-CoA ligase activity;nucleotide binding;purine nucleotide binding;purine ribonucleoside triphosphate binding;purine ribonucleotide binding;ribonucleotide binding;very long-chain fatty acid-CoA li…	cell part;cytoplasm;cytoplasmic membrane-bounded vesicle;cytoplasmic part;cytoplasmic vesicle;intracellular membrane-bounded organelle;intracellular organelle;intracellular part;membrane-bounded organelle;membrane-bounded vesicle;organelle;vesicle		0.843231	0.948069	-0.210958	0.219985	1.75328	1.4526	0.122843	0.540739	-1.95081	AASLDGAEEALWTTR;ANVIVVDTQK;ANVIVVDTQKQLEK;ASTVSEIVGQRDEAVYQAIHEGIQR;AVVIYQEPPPKK;CTLDPETSEPTDSLTEQAVEFCQR;DEAVYQAIHEGIQR;DFSISGGELGPTMK;ESPSHGLELSAPEK;EVEPTSHMGVPR;FFLGLNIR;GVMLSQDNITWTAR;IQEVAAQSGFIR;IWKDLPHLK;LADYLVLAR;LDADGFLYITGR;LVNQDADGIGEICLWGR;NFYGAAPMTAETQR;VNANAAARPYHIQK;VWEKIMER;WAILQRDFSISGGELGPTMK	2;4;3	0.730716	0.572595	1.18604	-1.59283	22.6897	25.6536	23.0947	26.8688	23.5788	24.6107
Q64373	B2CL1_MOUSE	Bcl2l1	Bcl-2-like protein 1	3	22.9039	23.0332	23.399	23.2113	23.6315	23.401	23.288	22.907	23.0885	anatomical structure development;anatomical structure morphogenesis;apoptosis;apoptosis in bone marrow;apoptotic mitochondrial changes;biological regulation;cell cycle checkpoint;cell death;cell development;cell part morphogenesis;cell proliferation;cellular chemical homeostasis;cellular component morphogenesis;cellular component organization;cellular component organization at cellular level;cell…	BH domain binding;BH3 domain binding;binding;death domain binding;enzyme binding;identical protein binding;kinase binding;protein binding;protein dimerization activity;protein domain specific binding;protein heterodimerization activity;protein homodimerization activity;protein kinase binding	Bcl-2 family protein complex;cell junction;cell part;centrosome;clathrin coated vesicle membrane;coated vesicle membrane;cytoplasm;cytoplasmic part;cytoplasmic vesicle membrane;cytoplasmic vesicle part;cytoskeletal part;cytosol;integral to membrane;intracellular;intracellular membrane-bounded organelle;intracellular non-membrane-bounded organelle;intracellular organelle;intracellular organelle lu…	Amyotrophic lateral sclerosis (ALS);Apoptosis;Chronic myeloid leukemia;Jak-STAT signaling pathway;Pancreatic cancer;Pathways in cancer;Small cell lung cancer;Toxoplasmosis	0.928893	0.987917	-0.0949872	0.189615	1.23333	1.5784	0.122532	0.801017	-1.95302	EAGDEFELR;ELVVDFLSYK;IVAFFSFGGALCVESVDKEMQVLVSR	2;3	0.677283	0.57266	1.28876	-1.59463	22.474	23.75	22.8919	23.9373	22.6211	23.5679
Q61097	KSR1_MOUSE	Ksr1	Kinase suppressor of Ras 1	10	14	19.4422	20.2609	20.4691	21.1952	20.183	19.6638	20.1041	20.1297	biological regulation;cellular process;cellular response to stimulus;intracellular signal transduction;positive regulation of biological process;positive regulation of cell communication;positive regulation of cellular process;positive regulation of intracellular protein kinase cascade;positive regulation of MAPKKK cascade;positive regulation of response to stimulus;positive regulation of signal …	adenyl nucleotide binding;adenyl ribonucleotide binding;ATP binding;binding;binding, bridging;catalytic activity;cation binding;ion binding;kinase activity;MAP-kinase scaffold activity;metal ion binding;nucleotide binding;phosphotransferase activity, alcohol group as acceptor;protein binding;protein complex scaffold;protein C-terminus binding;protein kinase activity;purine nucleotide binding;puri…	cell part;cytoplasmic part;endoplasmic reticulum;endoplasmic reticulum membrane;endoplasmic reticulum part;intracellular membrane-bounded organelle;intracellular organelle;intracellular organelle part;intracellular part;macromolecular complex;membrane;membrane part;membrane-bounded organelle;organelle;organelle membrane;organelle part;protein complex		0.35385	4.18392	1.04784	0.243772	6.56477	1.36575	0.126111	0.637329	-1.92796	AAAMGEKK;EGGGGGAAADGGAGAAVSR;FGLGTLESGNPKM;ITFLPLAR;KVFQLLPSFPTLTR;LIDISIGSLR;LLEMDGHNQDHLKLFK;SHESQLGNRIDDVTPMK;TESVPSDINNPVDR;WGASTEECSR	1;2;3	0.768068	0.572697	1.11513	-1.57417	9.44729	26.3547	19.3195	21.912	19.3151	20.6166
Q924S8	SPRE1_MOUSE	Spred1	Sprouty-related, EVH1 domain-containing protein 1	7	21.7806	21.1138	22.9139	21.426	21.8255	21.4343	21.8461	21.3839	22.4049	biological regulation;developmental process;inactivation of MAPK activity;multicellular organismal development;multicellular organismal process;negative regulation of biological process;negative regulation of catalytic activity;negative regulation of cellular metabolic process;negative regulation of cellular process;negative regulation of cellular protein metabolic process;negative regulation of …	binding;cytokine receptor binding;enzyme binding;enzyme inhibitor activity;enzyme regulator activity;kinase binding;kinase inhibitor activity;kinase regulator activity;phosphatase binding;protein binding;protein kinase binding;protein kinase inhibitor activity;protein kinase regulator activity;protein serine/threonine kinase inhibitor activity;receptor binding;stem cell factor receptor binding	caveola;cell part;cytoplasm;intracellular organelle part;intracellular part;membrane part;membrane raft;nuclear part;nucleoplasm;organelle part;plasma membrane part	Jak-STAT signaling pathway	0.928191	0.96072	-0.0959294	0.527736	0.771557	-0.690714	0.383168	1.24517	0.978644	AIEDISLGCPASK;DKMVVLECMLK;FGLTFQSPADAR;HPDMWKNDLER;HVSFQDEDEIVR;MVVLECMLKK;SSDIRPLPFEDLNAR	2;3	0.707633	0.572738	-0.563966	0.79906	19.6754	24.1968	20.9949	22.129	20.6083	23.1483
Q9Z2U0	PSA7_MOUSE	Psma7	Proteasome subunit alpha type-7	19	27.7214	27.8551	28.0084	27.6862	27.1795	27.6478	27.8755	28.1537	27.7066	catabolic process;cellular catabolic process;cellular macromolecule catabolic process;cellular macromolecule metabolic process;cellular metabolic process;cellular process;macromolecule catabolic process;macromolecule metabolic process;metabolic process;modification-dependent macromolecule catabolic process;modification-dependent protein catabolic process;primary metabolic process;proteasomal prot…	binding;catalytic activity;endopeptidase activity;hydrolase activity;identical protein binding;peptidase activity;peptidase activity, acting on L-amino acid peptides;protein binding;threonine-type endopeptidase activity;threonine-type peptidase activity	cell part;cytoplasm;cytoplasmic part;cytosol;extracellular membrane-bounded organelle;extracellular organelle;extracellular region part;extracellular vesicular exosome;intracellular membrane-bounded organelle;intracellular organelle;intracellular part;macromolecular complex;membrane-bounded organelle;membrane-bounded vesicle;nucleus;organelle;proteasome complex;proteasome core complex;proteasome …	Proteasome	0.761142	1.03546	0.325466	0.122359	0.780715	-1.95425	0.122522	1.3263	1.95309	AITVFSPDGHLFQVEYAQEAVK;AITVFSPDGHLFQVEYAQEAVKK;ALLEVVQSGGK;ALLEVVQSGGKNIELAVMR;ARVECQSHR;DIVVLGVEKK;DQPLKILNPEEIEK;EFLEKNYTDDAIETDDLTIK;GKDIVVLGVEK;ICALDDNVCMAFAGLTADAR;ILNPEEIEK;KGSTAVGVR;KICALDDNVCMAFAGLTADAR;LTVEDPVTVEYITR;LYQTDPSGTYHAWK;NIELAVMR;NIELAVMRR;NYTDDAIETDDLTIK;YVAEIEK	3;4;2;1	0.582658	0.572917	-1.59564	1.59469	27.5049	28.2184	26.8038	28.2052	27.3511	28.4727
Q60972	RBBP4_MOUSE	Rbbp4	Histone-binding protein RBBP4	4	25.6946	25.5504	25.6436	25.5465	25.3527	25.4882	25.8682	25.4858	25.7794	ATP-dependent chromatin remodeling;biological regulation;biosynthetic process;cell cycle;cellular biosynthetic process;cellular component assembly;cellular component assembly at cellular level;cellular component organization;cellular component organization at cellular level;cellular component organization or biogenesis;cellular component organization or biogenesis at cellular level;cellular macro…	ATPase activity;ATPase activity, coupled;binding;catalytic activity;core promoter proximal region DNA binding;core promoter proximal region sequence-specific DNA binding;DNA binding;DNA-dependent ATPase activity;enhancer binding;enhancer sequence-specific DNA binding;enzyme binding;histone deacetylase binding;hydrolase activity;hydrolase activity, acting on acid anhydrides;hydrolase activity, act…	CAF-1 complex;cell part;chromatin;chromatin assembly complex;chromatin remodeling complex;chromosomal part;ESC/E(Z) complex;histone deacetylase complex;histone methyltransferase complex;intracellular membrane-bounded organelle;intracellular organelle;intracellular organelle part;intracellular part;ISWI complex;macromolecular complex;membrane-bounded organelle;methyltransferase complex;nuclear chr…		0.543336	1.0582	0.663433	0.0790651	0.890669	-2.34362	0.126244	1.1881	1.92704	HPSKPDPSGECNPDLR;IGEEQSPEDAEDGPPELLFIHGGHTAK;YMPQNPCIIATKTPSSDVLVFDYTK;YMPQNPCIIATK	2;3;4	0.748953	0.573004	-1.91355	1.57342	25.4479	25.8112	25.2154	25.7096	25.214	26.2083
Q99KE1	MAOM_MOUSE	Me2	NAD-dependent malic enzyme, mitochondrial	18	24.7775	24.8815	24.5069	24.8768	25.4426	24.5774	24.5857	24.6405	24.8804	carboxylic acid metabolic process;cellular ketone metabolic process;cellular metabolic process;cellular process;dicarboxylic acid metabolic process;malate metabolic process;metabolic process;organic acid metabolic process;oxoacid metabolic process;small molecule metabolic process	binding;carbon-carbon lyase activity;carboxy-lyase activity;catalytic activity;cation binding;coenzyme binding;cofactor binding;ion binding;lyase activity;malate dehydrogenase (decarboxylating) activity;malate dehydrogenase activity;malic enzyme activity;metal ion binding;NAD binding;nucleotide binding;oxaloacetate decarboxylase activity;oxidoreductase activity;oxidoreductase activity, acting on …	cell part;cytoplasmic part;intracellular membrane-bounded organelle;intracellular organelle;intracellular organelle lumen;intracellular organelle part;intracellular part;membrane-bounded organelle;membrane-enclosed lumen;mitochondrial matrix;mitochondrial part;mitochondrion;organelle;organelle lumen;organelle part	Pyruvate metabolism;Two-component system	0.897163	0.986382	-0.137657	0.429027	1.18395	0.879019	0.383452	0.833125	-0.977996	ALTTQLTDAELAQGR;AMASINER;AVVVTDGER;AVVVTDGERILGLGDLGVYGMGIPVGK;GLFISISDR;GMAFTLQERQMLGLQGLLPPK;HISDTVFLEAAK;ILGLGDLGVYGMGIPVGK;KIWMFDK;LAEYLYANK;LAEYLYANKMAFR;LCLYTACAGIQPEK;LKPSVIIGVAGAGPLFTHGVIK;LYPSLANIQEVSANIAIK;MTSPLEKYIYIMGIQER;NTLIQFEDFGNHNAFR;QMLGLQGLLPPK;YIYIMGIQER	2;4;3	0.618031	0.573066	0.717716	-0.79853	24.2417	25.2023	23.8742	26.057	24.3129	25.0915
Q9Z1P7	KANK3_MOUSE	Kank3	KN motif and ankyrin repeat domain-containing protein 3	2	19.561	20.3315	19.7139	19.9189	19.7297	19.8811	14	14	19.9322	biological regulation;negative regulation of actin filament bundle assembly;negative regulation of biological process;negative regulation of cellular component organization;negative regulation of cellular process;negative regulation of cytoskeleton organization;negative regulation of organelle organization;negative regulation of stress fiber assembly;regulation of actin cytoskeleton organization;…		cell part;cytoplasm;intracellular part		0.122375	0.0673865	-1.95414	0.921125	0.982436	-0.10541	0.122368	0.0685912	-1.95419	DVAAQTTLGCTEK;ELEEAHEAAVTRPQSR	2;3	1	0.573108	-0.0860671	-1.59559	18.8554	20.8822	19.5945	20.092	7.46938	24.4854
Q3UHD6	SNX27_MOUSE	Snx27	Sorting nexin-27	11	23.8597	23.7143	23.6259	24.0766	24.755	23.9001	23.6371	23.7031	23.8292	biological regulation;cellular process;cellular response to stimulus;endosome to lysosome transport;endosome transport;establishment of localization;establishment of localization in cell;establishment of protein localization;intracellular protein transport;intracellular transport;lysosomal transport;protein transport;regulation of biological process;regulation of cellular process;response to stim…	binding;lipid binding;phosphatidylinositol binding;phosphatidylinositol-3-phosphate binding;phospholipid binding	cell part;cytoplasm;cytoplasmic part;cytosol;early endosome;early endosome membrane;endosomal part;endosome;endosome membrane;immunological synapse;intracellular membrane-bounded organelle;intracellular organelle;intracellular organelle part;intracellular part;macromolecular complex;membrane;membrane part;membrane-bounded organelle;nuclear part;nucleoplasm;organelle;organelle membrane;organelle p…		0.914072	0.992982	-0.114885	0.130908	1.42462	1.89556	0.122512	0.697016	-1.95316	EFANFTFPR;FVVYNVYMAGRQLCSK;FVVYNVYMAGR;GQVSEGGQLR;ILEVNGVNVEGATHK;LPGKWPFSLSEQQLDAR;NSTTDQVYQAIAAK;QAVPISVPTYK;SESGYGFNVR;SINGELYAPLQHVSAVLPGGAADR;VALPDGTTVTVR	2;3	0.585731	0.573175	1.54772	-1.59475	23.44	24.0266	23.1227	25.3651	23.4807	23.9656
D3YXJ0	DGKH_MOUSE	Dgkh	Diacylglycerol kinase eta	12	14	14	14	21.6689	23.8688	14	14	14	14	activation of protein kinase activity;activation of protein kinase C activity by G-protein coupled receptor protein signaling pathway;acylglycerol metabolic process;biological regulation;cell surface receptor linked signaling pathway;cellular component assembly;cellular component organization;cellular component organization or biogenesis;cellular lipid metabolic process;cellular metabolic process…	adenyl nucleotide binding;adenyl ribonucleotide binding;ATP binding;binding;catalytic activity;diacylglycerol kinase activity;identical protein binding;kinase activity;NAD+ kinase activity;nucleotide binding;phosphotransferase activity, alcohol group as acceptor;protein binding;protein dimerization activity;protein homodimerization activity;purine nucleotide binding;purine ribonucleoside triphosp…	cell part;cytoplasm;cytoplasmic part;endosome;intracellular membrane-bounded organelle;intracellular organelle;intracellular organelle part;intracellular part;membrane;membrane-bounded organelle;nuclear membrane;nuclear part;nucleus;organelle;organelle membrane;organelle part	Glycerolipid metabolism;Glycerophospholipid metabolism;Phosphatidylinositol signaling system	NaN	1	NaN	0.122337	57.5173	1.9544	0.122337	0.0173861	-1.9544	AGLAASIAGSSIINK;ALYNETEALLVGR;DTATEIAINVK;ESLSGVTSHGLSCEVCK;ILCETVKDFVAK;IVNSDEHAVVISSAK;LCSQAAEELITR;NLMWYGVLGTR;QCQLGVLPLGTGNDLAR;TKNLMWYGVLGTR;TNLYIHPAPDLATEEVSQMR;VPLHLESPHEER	2;3	0.58287	0.573269	1.59576	-1.59576	14	14	6.97603	32.7158	14	14
Q9QY36	NAA10_MOUSE	Naa10	N-alpha-acetyltransferase 10	6	24.9003	23.8119	23.5468	23.4156	23.2271	23.0627	23.3648	23.4835	23.5094	cellular macromolecule metabolic process;cellular metabolic process;cellular process;cellular protein metabolic process;internal protein amino acid acetylation;macromolecule metabolic process;macromolecule modification;metabolic process;N-terminal peptidyl-glutamic acid acetylation;N-terminal peptidyl-serine acetylation;N-terminal protein amino acid acetylation;N-terminal protein amino acid modif…	acetyltransferase activity;binding;catalytic activity;N-acetyltransferase activity;N-acyltransferase activity;ribonucleoprotein binding;ribosome binding;transferase activity;transferase activity, transferring acyl groups;transferase activity, transferring acyl groups other than amino-acyl groups	cell part;cytoplasm;cytoplasmic part;cytosolic part;cytosolic ribosome;intracellular;intracellular membrane-bounded organelle;intracellular non-membrane-bounded organelle;intracellular organelle;intracellular organelle part;intracellular part;macromolecular complex;membrane;membrane-bounded organelle;NatA complex;non-membrane-bounded organelle;N-terminal protein acetyltransferase complex;nuclear …		0.202739	0.644494	-1.52169	0.116655	0.554321	-1.99595	0.122293	1.16267	1.95472	AALHLYSNTLNFQISEVEPK;AENKGNVLLSSGEACR;AMIENFNAK;DLTQMADELR;DLTQMADELRR;NARPEDLMNMQHCNLLCLPENYQMK	3;2;4	0.64339	0.573368	-1.62969	1.59602	22.3046	25.8681	22.7965	23.6738	23.2611	23.644
P63085	MK01_MOUSE	Mapk1	Mitogen-activated protein kinase 1	14	25.7564	25.9691	26.1589	26.4272	27.4131	26.3218	25.8745	26.1907	25.9897	activation of immune response;anatomical structure development;anatomical structure formation involved in morphogenesis;anatomical structure morphogenesis;antigen receptor-mediated signaling pathway;apoptosis;B cell receptor signaling pathway;biological regulation;biosynthetic process;blood vessel development;caveolin-mediated endocytosis;cell cycle;cell death;cell proliferation;cell surface rece…	adenyl nucleotide binding;adenyl ribonucleotide binding;ATP binding;binding;catalytic activity;enzyme binding;kinase activity;MAP kinase activity;molecular transducer activity;nucleotide binding;phosphatase binding;phosphoprotein binding;phosphotransferase activity, alcohol group as acceptor;phosphotyrosine binding;protein binding;protein kinase activity;protein phosphorylated amino acid binding;…	adherens junction;anchoring junction;axon;caveola;cell junction;cell part;cell projection;cell projection cytoplasm;cell projection part;cell-substrate adherens junction;cell-substrate junction;cytoplasm;cytoplasmic part;cytoskeletal part;cytoskeleton;cytosol;dendrite cytoplasm;early endosome;endosome;extracellular membrane-bounded organelle;extracellular organelle;extracellular region part;extra…	Acute myeloid leukemia;Adherens junction;Aldosterone-regulated sodium reabsorption;Alzheimer's disease;Axon guidance;B cell receptor signaling pathway;Bladder cancer;Chagas disease (American trypanosomiasis);Chemokine signaling pathway;Chronic myeloid leukemia;Colorectal cancer;Dorso-ventral axis formation;Endometrial cancer;ErbB signaling pathway;Fc epsilon RI signaling pathway;Fc gamma R-mediat…	0.721368	1.04018	0.382759	0.107011	1.6926	2.0718	0.122499	0.614549	-1.95326	ALDLLDK;APTIEQMK;APTIEQMKDVYIVQDLMETDLYK;ELIFEETAR;FRHENIIGINDIIR;GQVFDVGPR;HENIIGINDIIR;LFPNADSK;LKELIFEETAR;MAAAAAAGPEMVR;MLTFNPHKR;NKVPWNR;NYLLSLPHK;VADPDHDHTGFLTEYVATR	2;3;4	0.725947	0.573415	1.69162	-1.59483	25.4613	26.4617	25.2254	28.216	25.6208	26.4158
Q9DBZ5	EIF3K_MOUSE	Eif3k	Eukaryotic translation initiation factor 3 subunit K	5	22.6298	22.4823	22.5191	22.5269	22.7861	22.7084	22.5754	22.6555	22.5456	biological regulation;cellular component assembly;cellular component assembly at cellular level;cellular component organization;cellular component organization at cellular level;cellular component organization or biogenesis;cellular component organization or biogenesis at cellular level;cellular macromolecular complex assembly;cellular macromolecular complex subunit organization;cellular process;…	binding;nucleic acid binding;ribonucleoprotein binding;ribosome binding;RNA binding;translation factor activity, nucleic acid binding;translation initiation factor activity	cell part;cytoplasm;cytoplasmic part;eukaryotic 43S preinitiation complex;eukaryotic 48S preinitiation complex;eukaryotic translation initiation factor 3 complex;extracellular membrane-bounded organelle;extracellular organelle;extracellular region part;extracellular vesicular exosome;intracellular membrane-bounded organelle;intracellular organelle;intracellular part;macromolecular complex;membran…		0.428889	1.03417	0.879304	0.216313	1.09435	1.46684	0.383893	0.945012	-0.976991	ALTNLPHTDFTLCK;CMIDQAHQEERPIR;ENAYDLEANLAVLK;GIDRYNPENLATLER;YNPENLATLER	3;4;2	0.724522	0.573531	1.19767	-0.79771	22.353	22.7344	22.3433	23.0043	22.4511	22.7333
Q62433	NDRG1_MOUSE	Ndrg1	Protein NDRG1	12	25.645	25.4818	25.4745	25.4677	25.4985	25.2961	25.2674	25.1596	25.4934	biological regulation;cell activation;cellular component organization;cellular component organization or biogenesis;cellular membrane organization;cellular process;cellular response to chemical stimulus;cellular response to hypoxia;cellular response to oxygen levels;cellular response to stimulus;cellular response to stress;DNA damage response, signal transduction by p53 class mediator;immune syst…	binding;cadherin binding;cell adhesion molecule binding;cytoskeletal protein binding;enzyme binding;gamma-tubulin binding;GTPase binding;microtubule binding;protein binding;Rab GTPase binding;Ras GTPase binding;small GTPase binding;tubulin binding	adherens junction;anchoring junction;cell junction;cell part;cell-cell adherens junction;cell-cell junction;centrosome;cytoplasm;cytoplasmic part;cytoskeletal part;cytoskeleton;cytosol;endosomal part;endosome membrane;extracellular membrane-bounded organelle;extracellular organelle;extracellular region part;extracellular vesicular exosome;intracellular membrane-bounded organelle;intracellular non…		0.115062	0.854454	-2.00799	0.250091	0.924677	-1.34409	0.384425	0.924057	-0.975781	EEIHNNVEVVHTYR;ELHDVDLAEVKPLVEK;GNRPVILTYHDIGMNHK;LDPTKTTLLK;LNITPNSGATGNNAGPK;MADCGGLPQISQPAK;QHILNDMNPSNLHLFISAYNSR;SHTSEGPR;SRTASGSSVTSLEGTR;SVIGMGTGAGAYILTR;TASGSSVTSLEGTR;YFVQGMGYMPSASMTR	2;3;4	0.779348	0.573549	-1.09744	-0.796722	25.2942	25.7733	25.1498	25.6917	24.8837	25.73
Q9EQP6	ARRC_MOUSE	Arr3	Arrestin-C	1	14	17.2615	14	14	14	14	14	17.5867	16.7908	biological regulation;cellular component organization;cellular component organization or biogenesis;cellular membrane organization;cellular process;cellular response to stimulus;endocytosis;establishment of localization;membrane invagination;membrane organization;multicellular organismal process;neurological system process;regulation of biological process;regulation of cellular metabolic process;…	binding;opsin binding;phosphoprotein binding;protein binding	cell part;cell projection;cilium;nonmotile primary cilium;photoreceptor inner segment;photoreceptor outer segment;primary cilium;synapse		0.536412	2.05433	0.675472	0.373901	0.470686	-1	0.122274	4.36455	1.95485	DDLDVIGLTFRK	3	0.943202	0.573583	-0.816497	1.59613	10.4095	19.7648	14	14	11.4469	20.8048
Q6NS86	ZN366_MOUSE	Znf366	Zinc finger protein 366	5	14	21.5552	14	22.0448	21.8963	22.0532	22.1262	14	21.992	biological regulation;negative regulation of biological process;negative regulation of biosynthetic process;negative regulation of cell communication;negative regulation of cellular biosynthetic process;negative regulation of cellular macromolecule biosynthetic process;negative regulation of cellular metabolic process;negative regulation of cellular process;negative regulation of estrogen recepto…	binding;cation binding;estrogen receptor binding;hormone receptor binding;ion binding;metal ion binding;nuclear hormone receptor binding;nucleic acid binding;protein binding;protein binding transcription factor activity;receptor binding;steroid hormone receptor binding;transcription cofactor activity;transcription corepressor activity;transcription factor binding transcription factor activity	cell part;intracellular membrane-bounded organelle;intracellular organelle;intracellular part;membrane-bounded organelle;nucleus;organelle		0.481547	7.2315	0.775108	0.0952324	44.6224	2.17541	0.383875	0.16206	-0.977033	GLHSQGLGR;GPIQYNCSECDKTFQYPSQLQNHMMK;LFKQLSHLHTHMLTHQGTR;MEKQAVLLGI;TFQYPSQLQNHMMKHK	2;4	0.730308	0.573601	1.77621	-0.797744	5.68255	27.3543	21.7788	22.2174	7.81306	30.9324
Q60963	PAFA_MOUSE	Pla2g7	Platelet-activating factor acetylhydrolase	6	14	21.9912	14	21.7328	22.0345	14	22.3558	21.176	22.0007	biological regulation;catabolic process;cellular component organization;cellular component organization or biogenesis;cellular lipid metabolic process;cellular macromolecule metabolic process;cellular metabolic process;cellular process;defense response;inflammatory response;lipid catabolic process;lipid metabolic process;lipid modification;lipid oxidation;lipoprotein metabolic process;lipoprotein…	1-alkyl-2-acetylglycerophosphocholine esterase activity;binding;calcium-independent phospholipase A2 activity;carboxylic ester hydrolase activity;catalytic activity;hydrolase activity;hydrolase activity, acting on ester bonds;lipase activity;lipid binding;phospholipase A2 activity;phospholipase activity;phospholipid binding	cell part;cytoplasm;extracellular region part;intracellular part;low-density lipoprotein particle;macromolecular complex;plasma lipoprotein particle;protein-lipid complex	Ether lipid metabolism	0.126067	36.2626	1.92827	0.526709	6.0295	0.692531	0.384399	6.01419	0.975841	FRCGVALDPWMYPVNEELYSR;IALMGHSFGGATVLQALSEDQRFR;IPKGNGSYPVGCTDLMFGYGNESVFVR;MITIKGSVHQNFDDFTFVTGK;PSVMFHKLQSVMSAAGSGHSK;TLQPLLFINSAK	3;4;2	0.706793	0.573606	0.565449	0.79677	5.20258	28.1249	7.94267	30.5689	20.3406	23.3477
O09061	PSB1_MOUSE	Psmb1	Proteasome subunit beta type-1	11	27.0155	26.9979	27.2136	26.9263	27.1833	26.9668	26.9241	26.9772	26.9368	catabolic process;cellular catabolic process;cellular macromolecule catabolic process;cellular macromolecule metabolic process;cellular metabolic process;cellular process;macromolecule catabolic process;macromolecule metabolic process;metabolic process;modification-dependent macromolecule catabolic process;modification-dependent protein catabolic process;primary metabolic process;proteasomal prot…	catalytic activity;endopeptidase activity;hydrolase activity;peptidase activity;peptidase activity, acting on L-amino acid peptides;threonine-type endopeptidase activity;threonine-type peptidase activity	cell part;cytoplasm;cytoplasmic part;cytosol;extracellular membrane-bounded organelle;extracellular organelle;extracellular region part;extracellular vesicular exosome;intracellular membrane-bounded organelle;intracellular organelle;intracellular part;macromolecular complex;membrane-bounded organelle;membrane-bounded vesicle;nucleus;organelle;proteasome complex;proteasome core complex;protein com…	Proteasome	0.141728	0.914054	-1.82695	0.659236	0.965805	-0.475496	0.3841	0.946417	-0.97652	AGGSASAMLQPLLDNQVGFK;DSFKAGGSASAMLQPLLDNQVGFK;DVFISAAER;DVFISAAERDVYTGDALR;DVYTGDALR;GAVYSFDPVGSYQR;LSEGFSIHTR;LTDKTVIGCSGFHGDCLTLTK;LVKDVFISAAER;NMQNVEHVPLTLDR;TVIGCSGFHGDCLTLTK	3;2;4	0.833759	0.573646	-0.388241	-0.797325	26.7782	27.3731	26.6822	27.3687	26.8772	27.0149
Q8BZ33	TENS4_MOUSE	Tns4	Tensin-4	1	22.5323	22.2825	14	21.9179	22.2945	22.3609	14	14	22.3084	apoptosis;cell death;cellular process;death;localization;macromolecule localization;programmed cell death;protein localization		adherens junction;anchoring junction;cell junction;cell part;cell-substrate adherens junction;cell-substrate junction;cytoplasm;cytoskeleton;focal adhesion;intracellular non-membrane-bounded organelle;intracellular organelle;intracellular part;non-membrane-bounded organelle;organelle		0.511608	0.140101	-0.719537	0.408988	6.00493	0.921392	0.122223	0.023331	-1.95522	FCGMDPEQRK	3	0.596966	0.57365	0.752313	-1.59643	7.54291	31.6669	21.5975	22.7846	4.85343	28.6855
P59999	ARPC4_MOUSE	Arpc4	Actin-related protein 2/3 complex subunit 4	10	27.0973	26.976	27.3073	27.1396	27.4282	27.0716	27.0138	26.9424	27.0322	actin cytoskeleton organization;actin filament organization;actin filament polymerization;actin filament-based process;actin nucleation;actin polymerization or depolymerization;Arp2/3 complex-mediated actin nucleation;biological regulation;cellular component assembly;cellular component assembly at cellular level;cellular component organization;cellular component organization at cellular level;cel…	binding;enzyme binding;protein binding;structural constituent of cytoskeleton;structural molecule activity	Arp2/3 protein complex;cell part;cell projection;cytoplasm;cytoskeletal part;extracellular membrane-bounded organelle;extracellular organelle;extracellular region part;extracellular vesicular exosome;intracellular organelle part;intracellular part;macromolecular complex;membrane-bounded organelle;membrane-bounded vesicle;organelle;organelle part;protein complex;vesicle	Bacterial invasion of epithelial cells;Fc gamma R-mediated phagocytosis;Pathogenic Escherichia coli infection;Regulation of actin cytoskeleton;Shigellosis	0.263486	0.913367	-1.29989	0.586313	1.06163	0.590979	0.126452	0.860341	-1.92561	AENFFILR;AENFFILRR;ARIVAEEFLK;ELLLQPVTISR;HNKPEVEVR;IVAEEFLK;KPVEGYDISFLITNFHTEQMYK;QADEIEK;SSKELLLQPVTISR;VLIEGSINSVR	2;3;4;1	0.762864	0.573652	0.482532	-1.57226	26.7105	27.5433	26.7428	27.6835	26.8783	27.1139
Q91V17	ZNRF1_MOUSE	Znrf1	E3 ubiquitin-protein ligase ZNRF1	1	23.4101	22.7033	22.8944	23.393	14	23.017	23.5232	22.8808	23.0158	catabolic process;cellular catabolic process;cellular component organization;cellular component organization at cellular level;cellular component organization or biogenesis;cellular component organization or biogenesis at cellular level;cellular macromolecule catabolic process;cellular macromolecule metabolic process;cellular metabolic process;cellular process;cellular protein metabolic process;c…	acid-amino acid ligase activity;binding;catalytic activity;cation binding;ion binding;ligase activity;ligase activity, forming carbon-nitrogen bonds;metal ion binding;small conjugating protein ligase activity;transition metal ion binding;ubiquitin-protein ligase activity;zinc ion binding	cell junction;cell part;clathrin coated vesicle membrane;coated vesicle membrane;cytoplasmic part;cytoplasmic vesicle membrane;cytoplasmic vesicle part;cytosol;endosome;intracellular membrane-bounded organelle;intracellular organelle;intracellular organelle part;intracellular part;lysosome;lytic vacuole;membrane;membrane-bounded organelle;organelle;organelle membrane;organelle part;synapse part;s…		0.658092	1.09986	0.477248	0.404434	0.137171	-0.931263	0.384237	8.01817	0.976208	ASLADALPLHIAPR	3	0.592181	0.573657	-0.760373	0.79707	22.0945	23.9107	6.92645	33.3469	22.2985	23.9813
Q9JJA7	CCNL2_MOUSE	Ccnl2	Cyclin-L2	1	14	14	14	17.5838	18.5951	14	14	14	14	biological regulation;biosynthetic process;cellular biosynthetic process;cellular macromolecule biosynthetic process;cellular macromolecule metabolic process;cellular metabolic process;cellular nitrogen compound metabolic process;cellular process;macromolecule biosynthetic process;macromolecule metabolic process;metabolic process;nitrogen compound metabolic process;nucleic acid metabolic process;…		cell junction;cell part;intracellular membrane-bounded organelle;intracellular non-membrane-bounded organelle;intracellular organelle;intracellular organelle part;intracellular part;membrane-bounded organelle;non-membrane-bounded organelle;nuclear body;nuclear part;nuclear speck;nucleolus;nucleoplasm;nucleoplasm part;nucleus;organelle;organelle part		NaN	1	NaN	0.122162	6.61746	1.95565	0.122162	0.151115	-1.95565	LRFTPSMSSGLDVDTETGLR	3	0.583929	0.573669	1.59678	-1.59678	14	14	10.7282	22.7244	14	14
Q9D0B0	SRSF9_MOUSE	Srsf9	Serine/arginine-rich splicing factor 9	6	23.6731	23.5029	23.7936	23.4357	22.6897	23.4205	23.2555	23.436	23.6472	biological regulation;cellular macromolecule metabolic process;cellular metabolic process;cellular nitrogen compound metabolic process;cellular process;macromolecule metabolic process;metabolic process;mRNA metabolic process;mRNA processing;negative regulation of biological process;negative regulation of cellular metabolic process;negative regulation of cellular process;negative regulation of mac…	binding;nucleotide binding	cell part;intracellular non-membrane-bounded organelle;intracellular organelle;intracellular organelle part;intracellular part;non-membrane-bounded organelle;nuclear part;nucleolus;nucleoplasm;organelle;organelle part	Spliceosome	0.210423	0.864347	-1.4902	0.142239	0.719685	-1.82385	0.384637	1.20101	0.9753	EDMEYALRK;FEDPRDAEDAIYGR;HGLVPFAFVR;IYVGNLPSDVR;SHEGETSYIR;VLVSGLPPSGSWQDLKDHMR	3;2;4	0.601056	0.57367	-1.48917	0.796329	23.2938	24.0193	22.1228	24.2411	22.9592	23.9332
Q8VD46	ASZ1_MOUSE	Asz1	Ankyrin repeat, SAM and basic leucine zipper domain-containing protein 1	1	27.0404	27.5693	27.4165	27.326	26.4382	27.3235	26.8062	26.6037	26.7922	anatomical structure development;biological regulation;cell cycle phase;cell cycle process;cell development;cellular developmental process;cellular macromolecule metabolic process;cellular metabolic process;cellular nitrogen compound metabolic process;cellular process;cellular process involved in reproduction;cellular response to stimulus;developmental process;developmental process involved in re…	molecular transducer activity;signal transducer activity	cell part;cytoplasm;cytoplasmic part;cytosol;intracellular non-membrane-bounded organelle;intracellular organelle;intracellular part;macromolecular complex;non-membrane-bounded organelle;organelle;P granule;pi-body;ribonucleoprotein complex;RNA granule		0.0233042	0.656096	-3.57343	0.40288	0.805068	-0.934654	0.38458	0.814957	-0.97543	LMTPIMYAAR	2	0.590787	0.573682	-0.763142	-0.796435	26.666	28.0181	25.7577	28.3007	26.4531	27.015
Q8VCG9	RFXAP_MOUSE	Rfxap	Regulatory factor X-associated protein	3	18.9057	18.4969	18.9991	18.741	14	18.5764	18.8479	18.0131	19.1102	biological regulation;positive regulation of biological process;positive regulation of biosynthetic process;positive regulation of cellular biosynthetic process;positive regulation of cellular metabolic process;positive regulation of cellular process;positive regulation of gene expression;positive regulation of macromolecule biosynthetic process;positive regulation of macromolecule metabolic proc…	binding;DNA binding;nucleic acid binding	cell part;intracellular membrane-bounded organelle;intracellular organelle;intracellular part;membrane-bounded organelle;nucleus;organelle	Antigen processing and presentation;ko05152;Primary immunodeficiency	0.714199	0.905313	-0.393244	0.338729	0.308897	-1.08554	0.38406	2.93079	0.976612	SDQALGSGGPSAASTGNVK;SPEVVQFLQK;TAPPVTVLVMRQDEAEADGALR	2;3	0.901132	0.573683	-0.886337	0.7974	18.1371	19.4641	10.4211	23.7905	17.2339	20.0802
A0A075B5R4;A0A075B5R7	A0A075B5R4_MOUSE;A0A075B5R7_MOUSE	Ighv14-1;Ighv14-2	Immunoglobulin heavy variable 14-1 (Fragment)	1	20.0614	19.869	20.1674	19.862	20.3103	20.5314	14	20.074	20.4719					0.427133	0.277271	-0.882953	0.401542	1.15027	0.93758	0.384388	0.241048	-0.975865	DYYMHWVK	2	0.589807	0.573687	0.765531	-0.79679	19.6567	20.4085	19.3873	21.0818	9.17164	27.1923
Q9QYE9	PKHB1_MOUSE	Plekhb1	Pleckstrin homology domain-containing family B member 1	3	22.6156	22.406	22.6147	22.5923	22.9535	22.5015	22.7368	22.1789	22.5083	biological regulation;developmental process;multicellular organismal development;multicellular organismal process;regulation of biological process;regulation of cell differentiation;regulation of cellular process;regulation of developmental process	binding;identical protein binding;protein binding;protein C-terminus binding;protein dimerization activity;protein homodimerization activity	cell part;cell projection;cilium;cytoplasm;integral to membrane;intracellular part;intrinsic to membrane;membrane part;nonmotile primary cilium;photoreceptor outer segment;primary cilium		0.708778	0.952153	-0.401206	0.425752	1.09962	0.88583	0.384199	0.86589	-0.976296	SPATPVPPDSILESPFEEMALVR;VGQECQDVQPPEGR;VYSPYQDYYEVVPPNAHEATYVR	4;2;3	0.614418	0.573696	0.723277	-0.797142	22.2454	22.8455	22.0884	23.2764	21.778	23.1714
Q6XJV6	MO2R2_MOUSE	Cd200r1l	Cell surface glycoprotein CD200 receptor 2	1	14	14	14	14	14	14	14	19.8524	21.4948		receptor activity	cell part;external side of plasma membrane;integral to membrane;intrinsic to membrane;membrane part;plasma membrane part		0.122105	21.8426	1.95606	NaN	1	NaN	0.122105	21.8426	1.95606	GQPSCIMAYKVETK	3	#VALUE!	0.573703	#DIV/0!	1.59712	14	14	14	14	8.66268	28.2355
Q80Y55	BSDC1_MOUSE	Bsdc1	BSD domain-containing protein 1	8	23.672	23.4404	23.4179	23.4087	23.3662	23.612	23.5042	23.5622	23.5483					0.751568	1.01972	0.33913	0.68934	0.967423	-0.430012	0.384375	1.05406	0.975895	ADQSISEEPGWEEEEEELEGIVPSPK;EKLATEGSSGATEK;KGEISELLVGSPSIR;LATEGSSGATEK;MVPAAVSHSEFWHR;STEALEFMKR;VFELNSDSGK;VHQLEQEQAR	3;2;4	0.863904	0.573765	-0.351104	0.796815	23.1607	23.8595	23.136	23.7886	23.463	23.6134
Q8VFG7	Q8VFG7_MOUSE	Or2t45	Olfactory receptor	1	19.2741	19.0038	14	14	19.7207	20.8051	14	18.7862	14	biological regulation;cell surface receptor linked signaling pathway;cellular process;cellular response to stimulus;detection of chemical stimulus;detection of chemical stimulus involved in sensory perception;detection of chemical stimulus involved in sensory perception of smell;detection of stimulus;detection of stimulus involved in sensory perception;G-protein coupled receptor protein signaling…	G-protein coupled receptor activity;molecular transducer activity;olfactory receptor activity;receptor activity;signal transducer activity;signaling receptor activity;transmembrane signaling receptor activity	cell part;integral to membrane;intrinsic to membrane;membrane;membrane part;plasma membrane	Olfactory transduction	0.478138	0.281156	-0.781575	0.796567	1.68099	0.275517	0.384769	0.167257	-0.974999	YHVLMNPK	2	0.968153	0.573771	0.224958	-0.796083	10.048	24.8039	9.09251	27.258	8.731	22.4598
P55144	TYRO3_MOUSE	Tyro3	Tyrosine-protein kinase receptor TYRO3	8	14	14	14	20.5334	22.3648	14	14	14	14	anatomical structure development;anatomical structure homeostasis;anatomical structure morphogenesis;apoptotic cell clearance;biological adhesion;biological regulation;cell activation;cell adhesion;cell differentiation;cell migration;cell morphogenesis;cell morphogenesis involved in differentiation;cell motility;cell-cell adhesion;cell-substrate adhesion;cellular component morphogenesis;cellular …	adenyl nucleotide binding;adenyl ribonucleotide binding;ATP binding;binding;catalytic activity;enzyme binding;kinase activity;kinase binding;molecular transducer activity;nucleotide binding;phosphatidylinositol 3-kinase binding;phosphotransferase activity, alcohol group as acceptor;protein binding;protein dimerization activity;protein heterodimerization activity;protein kinase activity;protein ty…	cell part;cytoplasmic part;endoplasmic reticulum membrane;endoplasmic reticulum part;envelope;integral to membrane;intracellular membrane-bounded organelle;intracellular organelle;intracellular organelle part;intracellular part;intrinsic to membrane;membrane;membrane part;membrane-bounded organelle;nuclear envelope;nuclear part;nucleus;organelle;organelle envelope;organelle membrane;organelle par…		NaN	1	NaN	0.122092	31.2558	1.95615	0.122092	0.031994	-1.95615	AEQPTESGSPEVHCGER;DLAARNCMLAEDMTVCVADFGLSR;EAACMKEFDHPHVAK;GLATSRPAIVR;HGDLHAFLLASR;MLGKGEFGSVR;SSSEAGDGSGVGAVGGIPSDSR;TEFSCEAR	2;4;3	0.583909	0.573949	1.59719	-1.59719	14	14	8.04299	29.8891	14	14
Q8JZL2	MCHR1_MOUSE	Mchr1	Melanin-concentrating hormone receptor 1	1	14	14	14	14	20.1218	18.4047	14	14	14	biological regulation;calcium ion homeostasis;cation homeostasis;cell surface receptor linked signaling pathway;cellular calcium ion homeostasis;cellular cation homeostasis;cellular chemical homeostasis;cellular divalent inorganic cation homeostasis;cellular homeostasis;cellular ion homeostasis;cellular metal ion homeostasis;cellular process;cellular response to stimulus;chemical homeostasis;cyto…	binding;G-protein coupled receptor activity;hormone binding;melanin-concentrating hormone receptor activity;molecular transducer activity;protein-hormone receptor activity;receptor activity;signal transducer activity;signaling receptor activity;transmembrane signaling receptor activity	cell part;cell projection;cell projection membrane;cell projection part;cilium;cilium membrane;cilium part;integral to membrane;intracellular organelle part;intracellular part;intrinsic to membrane;membrane;membrane part;nonmotile primary cilium;organelle part;plasma membrane;plasma membrane part;primary cilium	Neuroactive ligand-receptor interaction	NaN	1	NaN	0.126591	11.3831	1.92466	0.126591	0.0878496	-1.92466	ILQRMTSSVAPASQR	4	0.582677	0.573989	1.57147	-1.57147	14	14	9.6647	25.3529	14	14
Q8BW41	PMGT2_MOUSE	Pomgnt2	Protein O-linked-mannose beta-1,4-N-acetylglucosaminyltransferase 2	5	14	14	14	19.403	20.9167	14	14	14	14	carbohydrate metabolic process;cell migration;cell motility;cellular carbohydrate metabolic process;cellular component movement;cellular macromolecule metabolic process;cellular metabolic process;cellular process;cellular protein metabolic process;glycosylation;locomotion;macromolecule glycosylation;macromolecule metabolic process;macromolecule modification;metabolic process;neuron migration;prim…	acetylglucosaminyltransferase activity;catalytic activity;transferase activity;transferase activity, transferring glycosyl groups;transferase activity, transferring hexosyl groups;UDP-glycosyltransferase activity	cell part;cytoplasmic part;endoplasmic reticulum;endoplasmic reticulum membrane;endoplasmic reticulum part;integral to membrane;intracellular membrane-bounded organelle;intracellular organelle;intracellular organelle part;intracellular part;intrinsic to membrane;membrane;membrane part;membrane-bounded organelle;organelle;organelle membrane;organelle part		NaN	1	NaN	0.122087	17.2266	1.95619	0.122087	0.0580497	-1.95619	CQASVQGATEAR;ENTVTHPERPWDQGGITHLDR;NPEWLFR;TLATLPGMDLQYVAWR;VDIPSLMQSIRR	2;3	0.5842	0.57423	1.59722	-1.59722	14	14	9.07416	27.139	14	14
Q8BTY2	S4A7_MOUSE	Slc4a7	Sodium bicarbonate cotransporter 3	9	14	14	14	20.0742	21.7723	14	14	14	14	anatomical structure development;anatomical structure morphogenesis;anion transport;auditory receptor cell development;bicarbonate transport;biological regulation;camera-type eye photoreceptor cell differentiation;cation homeostasis;cation transport;cell death;cell development;cell differentiation;cellular cation homeostasis;cellular chemical homeostasis;cellular developmental process;cellular ho…	active transmembrane transporter activity;anion transmembrane transporter activity;anion:anion antiporter activity;anion:cation symporter activity;antiporter activity;bicarbonate transmembrane transporter activity;cation transmembrane transporter activity;inorganic anion exchanger activity;inorganic anion transmembrane transporter activity;inorganic cation transmembrane transporter activity;ion t…	apical plasma membrane;basolateral plasma membrane;cell part;cell projection;cytoplasm;integral to membrane;integral to plasma membrane;intracellular part;intrinsic to membrane;intrinsic to plasma membrane;membrane;membrane part;microvillus;organelle part;plasma membrane;plasma membrane part;stereocilium		NaN	1	NaN	0.122064	24.5135	1.95635	0.122064	0.0407938	-1.95635	APQYHEIGRSIATLMTDEIFHDVAYK;AVYVGVHVPFSK;IPVFPNGSAAMSVGPPK;IPVFPNGSAAMSVGPPKEDDHHAGPELQR;LFGGLILDIK;SCILNGTVMLDMR;SIATLMTDEIFHDVAYK;YSIDPSVVNISDEMAKTAQWK;YSIDPSVVNISDEMAK	4;3;2	0.584727	0.57443	1.59736	-1.59736	14	14	8.46452	28.7665	14	14
O55023	IMPA1_MOUSE	Impa1	Inositol monophosphatase 1	22	27.2891	27.3226	27.3186	27.3026	27.4629	27.2899	27.1944	27.2034	27.2907	alcohol biosynthetic process;alcohol metabolic process;biological regulation;biosynthetic process;carbohydrate biosynthetic process;carbohydrate metabolic process;catabolic process;cellular biosynthetic process;cellular carbohydrate biosynthetic process;cellular carbohydrate metabolic process;cellular lipid metabolic process;cellular metabolic process;cellular process;cellular response to stimulu…	alkali metal ion binding;binding;catalytic activity;cation binding;hydrolase activity;hydrolase activity, acting on ester bonds;identical protein binding;inositol monophosphate phosphatase activity;inositol or phosphatidylinositol phosphatase activity;inositol phosphate phosphatase activity;ion binding;lithium ion binding;magnesium ion binding;manganese ion binding;metal ion binding;phosphatase a…	cell part;cytoplasm;extracellular membrane-bounded organelle;extracellular organelle;extracellular region part;extracellular vesicular exosome;intracellular part;membrane-bounded organelle;membrane-bounded vesicle;organelle;vesicle		0.0680582	0.945665	-2.48209	0.502791	1.02931	0.735576	0.12679	0.918736	-1.92329	EALKNEMDVMIK;EIEIIPLQR;EIEIIPLQRDDES;EKYPCHSFIGEESVAAGEK;EMEFGIVYSCVEDK;GAFCNGQK;GKGAFCNGQK;IAKEIEIIPLQR;IIAANSITLAK;IIAANSITLAKR;IVLSNMEK;LCSIPIHGIR;LQVSQQEDITK;MLMSSIK;NEMDVMIK;QAGEMIR;RIIAANSITLAK;SLLVTELGSSR;SSPADLVTVTDQK;SSPADLVTVTDQKVEK;TVFTESPTWFIDPIDGTTNFVHR;YPCHSFIGEESVAAGEK	2;3;4;1	0.687779	0.574596	0.600596	-1.57036	27.2647	27.3555	27.1123	27.5913	27.0974	27.3616
P62627	DLRB1_MOUSE	Dynlrb1	Dynein light chain roadblock-type 1	7	29.1888	29.5382	29.5605	29.1448	28.8109	29.2412	29.1718	29.7003	29.512	behavior;establishment of localization;multicellular organismal process;response to abiotic stimulus;response to light stimulus;response to radiation;response to stimulus;transport;visual behavior	binding;catalytic activity;hydrolase activity;hydrolase activity, acting on acid anhydrides;hydrolase activity, acting on acid anhydrides, in phosphorus-containing anhydrides;identical protein binding;motor activity;nucleoside-triphosphatase activity;protein binding;pyrophosphatase activity	cell part;centrosome;cytoplasm;cytoplasmic dynein complex;cytoplasmic part;cytoskeletal part;dynein complex;intracellular non-membrane-bounded organelle;intracellular organelle;intracellular organelle part;intracellular part;macromolecular complex;membrane;microtubule;microtubule associated complex;microtubule organizing center;non-membrane-bounded organelle;organelle;organelle part;protein compl…		0.877605	1.02254	0.164108	0.109789	0.777224	-2.0492	0.122036	1.31563	1.95656	EIDPQNDLTFLR;GVQGIIVVNTEGIPIK;LQSQKGVQGIIVVNTEGIPIK;NEIMVAPDKDYFLIVIQNPTE;STMDNPTTTQYANLMHNFILK;STMDNPTTTQYANLMHNFILKAR;STVREIDPQNDLTFLR	2;3;4	0.724183	0.574603	-1.67317	1.59752	28.9114	29.947	28.5046	29.6266	28.796	30.1267
Q8C5Q4	GRSF1_MOUSE	Grsf1	G-rich sequence factor 1	11	22.5962	22.585	22.5471	22.85	21.9532	22.5007	22.7908	22.5483	22.7586	anatomical structure morphogenesis;anterior/posterior pattern specification;cellular macromolecule metabolic process;cellular metabolic process;cellular nitrogen compound metabolic process;cellular process;developmental process;embryonic morphogenesis;macromolecule metabolic process;metabolic process;morphogenesis of an epithelium;morphogenesis of embryonic epithelium;mRNA metabolic process;mRNA …	binding;nucleotide binding	cell part;cytoplasmic part;intracellular membrane-bounded organelle;intracellular non-membrane-bounded organelle;intracellular organelle;intracellular organelle part;intracellular part;membrane-bounded organelle;mitochondrial nucleoid;mitochondrial part;mitochondrion;non-membrane-bounded organelle;nucleoid;organelle;organelle part		0.187233	1.08909	1.58913	0.617109	0.906598	-0.541189	0.385495	1.20129	0.973352	GDALIEMESEQDVQK;GDALIEMESEQDVQKALEK;ITMEYSSSGK;LGDEVDDVYLIR;LPEAVDFGTLPSLHFVHMR;MTSSPPTKYITEPEVVFEEHEVNEDIR;NSENGIHFLLNR;SLQVKPSPVLSDGVVR;TGEAYVQFEEPEMANQALLKHR;YIEIFPSRR;YIELFLNSCPK	2;4;3	0.794494	0.574755	-0.441879	0.794738	22.5122	22.64	21.3118	23.5575	22.3721	23.0264
P35283	RAB12_MOUSE	Rab12	Ras-related protein Rab-12	6	21	21.4039	21.6526	21.3377	22.2014	21.7417	21.3118	21.1798	21.3033	autophagy;biological regulation;catabolic process;cellular catabolic process;cellular component organization;cellular component organization or biogenesis;cellular localization;cellular macromolecule catabolic process;cellular macromolecule localization;cellular macromolecule metabolic process;cellular membrane organization;cellular metabolic process;cellular process;cellular protein catabolic pr…	binding;catalytic activity;GDP binding;GTP binding;GTPase activity;guanyl nucleotide binding;guanyl ribonucleotide binding;hydrolase activity;hydrolase activity, acting on acid anhydrides;hydrolase activity, acting on acid anhydrides, in phosphorus-containing anhydrides;nucleoside-triphosphatase activity;nucleotide binding;purine nucleotide binding;purine ribonucleoside triphosphate binding;purin…	autophagic vacuole;cell part;cytoplasmic membrane-bounded vesicle;cytoplasmic part;cytoplasmic vesicle;endosomal part;endosome membrane;Golgi apparatus;Golgi apparatus part;Golgi membrane;intracellular membrane-bounded organelle;intracellular organelle;intracellular organelle part;intracellular part;lysosomal membrane;lysosome;lytic vacuole;membrane;membrane-bounded organelle;membrane-bounded ves…		0.677727	0.941344	-0.447427	0.263188	1.32693	1.30085	0.122006	0.709413	-1.95677	FTDDTFCEACK;GIILVYDITKK;GVGKTSLMER;KMPLDVLR;MIDKYASEDAELLLVGNK;RPAGGSLGAVSPALSGGQAR	2;3;4	0.803132	0.574771	1.06214	-1.59769	20.5339	22.1704	20.6867	22.8338	21.0814	21.4486
E9Q732	E9Q732_MOUSE	Zfp949	Zinc finger protein 949	1	19.1097	14	14	14	14	14	21.4475	19.3269	14	biological regulation;regulation of biological process;regulation of biosynthetic process;regulation of cellular biosynthetic process;regulation of cellular macromolecule biosynthetic process;regulation of cellular metabolic process;regulation of cellular process;regulation of gene expression;regulation of macromolecule biosynthetic process;regulation of macromolecule metabolic process;regulation…	binding;cation binding;ion binding;metal ion binding;nucleic acid binding	cell part;intracellular		0.412287	5.87637	0.9143	0.373901	0.307098	-1	0.126961	19.1351	1.92212	MFGYKSSLIVHELIHSGEK	3	0.943202	0.574779	-0.816497	1.56941	8.37483	23.0316	14	14	8.72632	27.79
P50580	PA2G4_MOUSE	Pa2g4	Proliferation-associated protein 2G4	26	24.9077	25.0169	24.8577	24.9341	25.2998	25.2746	24.9188	24.9172	24.9721	biological regulation;biosynthetic process;cellular biosynthetic process;cellular macromolecule biosynthetic process;cellular macromolecule metabolic process;cellular metabolic process;cellular nitrogen compound metabolic process;cellular process;macromolecule biosynthetic process;macromolecule metabolic process;metabolic process;ncRNA metabolic process;ncRNA processing;negative regulation of apo…	binding;DNA binding;enzyme binding;nucleic acid binding;nucleic acid binding transcription factor activity;protein binding;sequence-specific DNA binding transcription factor activity;ubiquitin protein ligase binding	cell part;cytoplasm;extracellular membrane-bounded organelle;extracellular organelle;extracellular region part;extracellular vesicular exosome;intracellular membrane-bounded organelle;intracellular non-membrane-bounded organelle;intracellular organelle;intracellular organelle part;intracellular part;macromolecular complex;membrane;membrane-bounded organelle;membrane-bounded vesicle;non-membrane-b…		0.872275	1.006	0.171341	0.129184	1.18271	1.90705	0.121971	0.850585	-1.95702	AAHLCAEAALR;AFFSEVER;AFFSEVERR;ALLQSSASR;ALLQSSASRK;EGEFVAQFK;FDAMPFTLR;FTVLLMPNGPMR;HELLQPFNVLYEK;ITSGPFEPDLYK;ITSGPFEPDLYKSEMEVQDAELK;KGIAFPTSISVNNCVCHFSPLK;LVKPGNQNTQVTEAWNK;MGVVECAKHELLQPFNVLYEK;MGGDIANR;MGVVECAK;QHVIDGEK;RFDAMPFTLR;SDQDYILK;SDQDYILKEGDLVK;SEMEVQDAELK;SLVEASSSGVSVLSLCEKGDAMIMEETGK;TIIQNPTDQQK;TIIQNPTDQQKK;TVENATSGETLEENGAGD;VAHSFNCTPIEGMLSHQLK	2;3;4;1	0.584243	0.574911	1.5571	-1.5979	24.7252	25.1296	24.6621	25.6769	24.8584	25.0137
Q62266	SPR1A_MOUSE	Sprr1a	Cornifin-A	1	20.8179	20.8573	21.0331	20.8625	20.5937	20.6066	14	14	20.7804	cell differentiation;cellular developmental process;cellular macromolecule metabolic process;cellular metabolic process;cellular process;cellular protein metabolic process;developmental process;epidermal cell differentiation;epithelial cell differentiation;keratinization;keratinocyte differentiation;macromolecule metabolic process;macromolecule modification;metabolic process;peptide cross-linking…	binding;binding, bridging;protein binding;protein binding, bridging;structural molecule activity	cell part;cell periphery;cornified envelope;cytoplasm;cytoskeleton;intracellular non-membrane-bounded organelle;intracellular organelle;intracellular part;non-membrane-bounded organelle;organelle		0.109285	0.0400339	-2.05326	0.12141	0.861459	-1.96104	0.121907	0.0464722	-1.95748	MSSHQQKQPCTVPPQLHQQQVK	4	0.58605	0.574916	-1.60118	-1.59828	20.6181	21.1874	20.3111	21.0642	6.53555	25.9847
Q06890	CLUS_MOUSE	Clu	Clusterin	24	28.394	27.6952	27.5252	27.89	27.2832	27.6926	27.9513	28.377	27.8928	anatomical structure morphogenesis;biological regulation;cell activation;cell morphogenesis;cellular component assembly;cellular component assembly at cellular level;cellular component morphogenesis;cellular component organization;cellular component organization at cellular level;cellular component organization or biogenesis;cellular component organization or biogenesis at cellular level;cellular…	binding;enzyme binding;misfolded protein binding;protein binding;ubiquitin protein ligase binding	blood microparticle;cell part;chromaffin granule;cytoplasm;cytoplasmic membrane-bounded vesicle;cytoplasmic part;cytoplasmic vesicle;cytosol;endoplasmic reticulum;extracellular matrix;extracellular membrane-bounded organelle;extracellular organelle;extracellular region part;extracellular space;extracellular vesicular exosome;high-density lipoprotein particle;intracellular membrane-bounded organel…		0.545515	1.15046	0.659665	0.479532	0.841184	-0.778926	0.126931	1.36766	1.92232	ALQEYRR;ASGIIDTLFQDR;CQEILSVDCSTNNPAQANLR;EDALEDTRDSEMK;EGEDDRTVCK;EIQNAVQGVK;ELHDPHYFSPIGFPHK;ELLQSFQSK;FMDTVAEKALQEYR;FMDTVAEK;IDSLLESDR;IDSLLESDRQQSQVLDAMQDSFAR;KSLLNSLEEAK;LFDSDPITVVLPEEVSK;LFDSDPITVVLPEEVSKDNPK;LTEQYKELLQSFQSK;QQSQVLDAMQDSFARASGIIDTLFQDR;QQSQVLDAMQDSFAR;SLLNSLEEAK;SLLNSLEEAKK;VSTVTTHSSDSEVPSR;VSTVTTHSSDSEVPSRVTEVVVK;VTEVVVK;YINKEIQNAVQGVK	2;3;4;1	0.665669	0.57494	-0.63599	1.56957	26.7276	29.0153	26.8531	28.3908	27.4171	28.7302
P70426	RIT1_MOUSE	Rit1	GTP-binding protein Rit1	1	14	14	14	14	14	14	14	17.1532	18.4338	biological regulation;cellular process;cellular response to stimulus;intracellular signal transduction;Ras protein signal transduction;regulation of biological process;regulation of cellular process;response to stimulus;signal transduction;small GTPase mediated signal transduction	binding;GTP binding;guanyl nucleotide binding;guanyl ribonucleotide binding;nucleotide binding;purine nucleotide binding;purine ribonucleoside triphosphate binding;purine ribonucleotide binding;ribonucleotide binding	cell part;membrane;plasma membrane		0.127323	5.77171	1.91965	NaN	1	NaN	0.127323	5.77171	1.91965	YYIDDVFHALVR	3	#VALUE!	0.574942	#DIV/0!	1.56739	14	14	14	14	10.8606	22.1974
Q6ZPR1	CFA97_MOUSE	Cfap97	Cilia- and flagella-associated protein 97	1	14	14	20.7484	14	14	14	18.1907	14	16.9829					0.958688	1.10322	0.0551178	0.373901	0.2103	-1	0.127269	5.24595	1.92002	EQHIENDPTQAR	2	0.943202	0.574992	-0.816497	1.56769	6.57074	25.9282	14	14	11.0327	21.7498
Q3SXD3	HDDC2_MOUSE	Hddc2	5'-deoxynucleotidase HDDC2	10	24.0848	24.1636	24.2347	24.091	23.7482	24.0364	24.0416	24.2529	23.9758			cell part;cytoplasmic part;extracellular membrane-bounded organelle;extracellular organelle;extracellular region part;extracellular vesicular exosome;intracellular membrane-bounded organelle;intracellular organelle;intracellular part;membrane-bounded organelle;membrane-bounded vesicle;mitochondrion;organelle;vesicle		0.49306	0.952023	-0.753524	0.15251	0.869036	-1.76396	0.385719	1.09549	0.972844	LALVHDMAECIVGDIAPADNIPKEEK;LQDFYDSTAGK;LVGQLKR;MALASSGSGAGLLR;MAVMAMVTR;NVEKPESVSDHMYR;PESVSDHMYRMAVMAMVTR;QITQLLPEDLR;QITQLLPEDLRK;QLDQCEMILQASEYEDLENKPGR	3;2;4	0.619523	0.574992	-1.44027	0.794324	23.9748	24.3473	23.501	24.416	23.7305	24.4498
Q8VDG7	PAFA2_MOUSE	Pafah2	Platelet-activating factor acetylhydrolase 2, cytoplasmic	1	14	14	22.6326	20.5854	22.378	14	14	14	14	catabolic process;lipid catabolic process;lipid metabolic process;metabolic process;primary metabolic process	1-alkyl-2-acetylglycerophosphocholine esterase activity;carboxylic ester hydrolase activity;catalytic activity;hydrolase activity;hydrolase activity, acting on ester bonds	cell part;cytoplasm;intracellular part	Ether lipid metabolism	0.373901	0.136074	-1	0.612124	4.31771	0.549141	0.121793	0.0315154	-1.95829	GTLDPYESQEVMVR	3	0.789113	0.574997	0.448372	-1.59894	4.49651	29.2586	8.02887	29.9467	14	14
Q60648	SAP3_MOUSE	Gm2a	Ganglioside GM2 activator	5	24.9912	24.7298	25.0454	24.8463	24.3815	24.4913	25.0216	24.7921	24.8293	behavior;biological regulation;carbohydrate catabolic process;carbohydrate metabolic process;catabolic process;cellular catabolic process;cellular lipid catabolic process;cellular lipid metabolic process;cellular metabolic process;cellular process;ceramide metabolic process;cognition;ganglioside catabolic process;ganglioside metabolic process;glycolipid catabolic process;glycolipid metabolic proc…	beta-N-acetylgalactosaminidase activity;beta-N-acetylhexosaminidase activity;catalytic activity;enzyme activator activity;enzyme regulator activity;hexosaminidase activity;hydrolase activity;hydrolase activity, acting on glycosyl bonds;hydrolase activity, hydrolyzing O-glycosyl compounds;lipase activator activity;lipid transporter activity;phospholipase activator activity;substrate-specific trans…	apical cortex;cell cortex part;cell part;cytoplasmic part;extracellular membrane-bounded organelle;extracellular organelle;extracellular region part;extracellular vesicular exosome;hydrogen:potassium-exchanging ATPase complex;internal side of plasma membrane;intracellular membrane-bounded organelle;intracellular organelle;intracellular part;lysosome;lytic vacuole;macromolecular complex;membrane p…	Lysosome	0.750198	0.971886	-0.341092	0.110371	0.785061	-2.04456	0.121751	1.23797	1.95859	EVAGFWVK;IQSILSSGGK;IQSILSSGGKR;TSVPLTAPQKVELTVEK;VELTVEKEVAGFWVK	2;3	0.721007	0.575107	-1.66937	1.59918	24.503	25.3413	23.9696	25.1764	24.575	25.187
O08529	CAN2_MOUSE	Capn2	Calpain-2 catalytic subunit	20	23.8125	23.4669	23.8654	24.2052	25.4371	24.0597	23.6772	23.6207	23.8157	anatomical structure development;anatomical structure formation involved in morphogenesis;biological regulation;blastocyst development;cellular process;cellular response to acid;cellular response to amine stimulus;cellular response to amino acid stimulus;cellular response to chemical stimulus;cellular response to endogenous stimulus;cellular response to organic nitrogen;cellular response to organ…	binding;calcium ion binding;calcium-dependent cysteine-type endopeptidase activity;catalytic activity;cation binding;cysteine-type endopeptidase activity;cysteine-type peptidase activity;endopeptidase activity;hydrolase activity;ion binding;metal ion binding;peptidase activity;peptidase activity, acting on L-amino acid peptides	adherens junction;anchoring junction;cell junction;cell part;cell projection;cell-substrate adherens junction;cell-substrate junction;chromatin;chromosomal part;cytoplasm;cytoplasmic part;cytosol;dendrite;endoplasmic reticulum;endoplasmic reticulum part;extracellular membrane-bounded organelle;extracellular organelle;extracellular region part;extracellular vesicular exosome;focal adhesion;Golgi a…	Alzheimer's disease;Apoptosis;Focal adhesion;Protein processing in endoplasmic reticulum	0.943231	0.992791	-0.0757823	0.133951	1.80548	1.87566	0.121886	0.549876	-1.95763	ALEEAGFKLPCQLHQVIVAR;DREAAEGLGSHER;EAAEGLGSHER;ELGPYSSK;ERSDTFINLR;GHAYSVTGAEEVESSGSLQK;IRNPWGQVEWTGK;IYREIDVDR;LEEEDEDEEDGER;LEEEDEDEEDGERGCTFLVGLIQK;LEICNLTPDTLTCDSYKK;LPPGEYVLVPSTFEPHKDGDFCIR;NFFLTTR;NPWGQVEWTGK;NYPNTFWMNPQYLIK;RPTEICADPQFIIGGATR;SDGFSIETCK;SDTFINLR;SGTMNSYEMR;YLNQDYETLR	4;2;3	0.587428	0.575125	1.53147	-1.5984	23.1773	24.2526	22.6874	26.4473	23.4553	23.9537
P31254	UBA1Y_MOUSE	Uba1y	Ubiquitin-like modifier-activating enzyme 1 Y	1	22.654	22.3681	22.6004	22.6631	22.4513	22.3117	22.7021	14	14	catabolic process;cellular catabolic process;cellular macromolecule catabolic process;cellular macromolecule metabolic process;cellular metabolic process;cellular process;macromolecule catabolic process;macromolecule metabolic process;metabolic process;modification-dependent macromolecule catabolic process;modification-dependent protein catabolic process;primary metabolic process;protein metaboli…	acid-amino acid ligase activity;adenyl nucleotide binding;adenyl ribonucleotide binding;ATP binding;binding;catalytic activity;ligase activity;ligase activity, forming carbon-nitrogen bonds;nucleotide binding;purine nucleotide binding;purine ribonucleoside triphosphate binding;purine ribonucleotide binding;ribonucleotide binding;small conjugating protein ligase activity;small protein activating e…	cell part;cytoplasmic part;cytosol;intracellular membrane-bounded organelle;intracellular organelle;intracellular part;membrane-bounded organelle;nucleus;organelle	Parkinson's disease;Ubiquitin mediated proteolysis	0.123879	0.0200522	-1.94349	0.652336	0.955642	-0.486084	0.12718	0.0209829	-1.92062	ACSGKFMPIR	3	0.827643	0.57518	-0.396886	-1.56818	22.1633	22.9183	22.0358	22.9149	4.41995	29.3815
Q60900	ELAV3_MOUSE	Elavl3	ELAV-like protein 3	17	25.5365	25.5334	25.5232	25.652	25.6258	25.5982	25.4101	25.3337	25.6238	anatomical structure development;cell differentiation;cellular developmental process;cellular process;developmental process;nervous system development;system development	AU-rich element binding;binding;nucleic acid binding;nucleotide binding;RNA binding			0.436094	0.949254	-0.864463	0.00417694	1.06755	5.88134	0.127122	0.889192	-1.92102	DANLYVSGLPK;DANLYVSGLPKTMSQK;EMEQLFSQYGR;FANNPSQK;FRLDNLLNMAYGVK;GLNGQKPLGAAEPITVK;ILLDQATGVSR;LDNLLNMAYGVK;RYAGPLHHQTQR;SLFGSIGDIESCK;SLFGSIGDIESCKLVR;SPLSLIAR;TGQALLTHLYQSSAR;TMSQKEMEQLFSQYGR;VLQVSFK;VSYARPSSASIR;YAGPLHHQTQR	2;3;1	0.460456	0.575212	4.80209	-1.56851	25.5138	25.5483	25.5585	25.6921	25.0823	25.8295
O35737	HNRH1_MOUSE	Hnrnph1	Heterogeneous nuclear ribonucleoprotein H	23	28.5679	28.7404	28.6578	28.7086	28.6275	28.6606	28.6839	28.7447	28.7848	biological regulation;cellular macromolecule metabolic process;cellular metabolic process;cellular nitrogen compound metabolic process;cellular process;macromolecule metabolic process;metabolic process;mRNA metabolic process;mRNA processing;nitrogen compound metabolic process;nucleic acid metabolic process;nucleobase-containing compound metabolic process;primary metabolic process;regulation of bi…	binding;nucleic acid binding;nucleotide binding;RNA binding	catalytic step 2 spliceosome;cell part;intracellular organelle part;intracellular part;macromolecular complex;membrane;nuclear part;nucleoplasm;organelle part;ribonucleoprotein complex;spliceosomal complex		0.226884	1.05883	1.42648	0.861854	1.00711	0.185512	0.12726	1.05135	1.92008	DKANMQHR;DLNYCFSGMSDHR;DRETMGHR;EGRPSGEAFVELESEDEVK;FFSDCKIQNGAQGIR;FGRDLNYCFSGMSDHR;GLPFGCSK;GLPWSCSADEVQR;HTGPNSPDTANDGFVR;IQNGAQGIR;LRGLPFGCSK;MLGAEGGEGFVVK;SNNVEMDWVLK;STGEAFVQFASQEIAEK;THYDPPR;THYDPPRK;VHIEIGPDGR;VRGLPWSCSADEVQR;VTGEADVEFATHEDAVAAMSK;VTGEADVEFATHEDAVAAMSKDK;YGDGGSTFQSTTGHCVHMR;YGDGGSTFQSTTGHCVHMRGLPYR;YVELFLNSTAGASGGAYEHR	2;3;4	1	0.575248	0.15147	1.56774	28.441	28.8697	28.5642	28.7669	28.6115	28.8641
Q91XC8	DAP1_MOUSE	Dap	Death-associated protein 1	1	20.9189	21.2173	21.5002	21.1031	20.6054	20.7388	14	20.9979	20.7505	activation of caspase activity;apoptosis;autophagy;biological regulation;catabolic process;cell communication;cell death;cellular catabolic process;cellular metabolic process;cellular process;cellular response to amino acid starvation;cellular response to external stimulus;cellular response to extracellular stimulus;cellular response to nutrient levels;cellular response to starvation;cellular res…	binding;death domain binding;protein binding;protein domain specific binding			0.316485	0.16162	-1.14386	0.151885	0.759781	-1.76748	0.386096	0.212719	-0.971988	TQHIQQPR	2	0.619267	0.575263	-1.44314	-0.793625	20.4901	21.9341	20.1758	21.4558	8.71891	28.4467
A2AQ19	RTF1_MOUSE	Rtf1	RNA polymerase-associated protein RTF1 homolog	5	20.5139	20.5249	20.9381	20.5893	20.8838	20.3317	20.7755	14	14	biological regulation;biosynthetic process;blastocyst growth;cell fate commitment;cell fate commitment involved in formation of primary germ layers;cell surface receptor linked signaling pathway;cellular biosynthetic process;cellular component organization;cellular component organization at cellular level;cellular component organization or biogenesis;cellular component organization or biogenesis …	binding;DNA binding;nucleic acid binding;single-stranded DNA binding;structure-specific DNA binding	Cdc73/Paf1 complex;cell part;intracellular non-membrane-bounded organelle;intracellular organelle;intracellular organelle part;intracellular part;macromolecular complex;non-membrane-bounded organelle;nuclear part;nucleolus;nucleoplasm part;organelle;organelle part;protein complex;transcription elongation factor complex		0.123711	0.0473514	-1.94468	0.800072	0.961017	-0.270622	0.127534	0.0492722	-1.91821	AMAEDLGDQDKAK;IDLQVPSSESK;IGIGNHNSKPVYR;LTQIQESQVTSHNK;QIQDQLNELEERAEALDR	2;3	0.971076	0.575304	-0.220962	-1.56621	20.0583	21.2596	19.9153	21.2879	6.54094	25.9761
Q9D0R2	SYTC_MOUSE	Tars1	Threonine--tRNA ligase 1, cytoplasmic	17	22.97	22.4551	23.4296	23.5009	24.5462	22.7345	23.2301	23.0603	22.9407	amine metabolic process;amino acid activation;carboxylic acid metabolic process;cellular amine metabolic process;cellular amino acid metabolic process;cellular ketone metabolic process;cellular macromolecule metabolic process;cellular metabolic process;cellular nitrogen compound metabolic process;cellular process;macromolecule metabolic process;metabolic process;ncRNA metabolic process;nitrogen c…	adenyl nucleotide binding;adenyl ribonucleotide binding;aminoacyl-tRNA ligase activity;ATP binding;binding;catalytic activity;ligase activity;ligase activity, forming aminoacyl-tRNA and related compounds;ligase activity, forming carbon-oxygen bonds;nucleotide binding;purine nucleotide binding;purine ribonucleoside triphosphate binding;purine ribonucleotide binding;ribonucleotide binding;threonine…	actin cytoskeleton;cell part;cytoplasm;cytoskeleton;extracellular membrane-bounded organelle;extracellular organelle;extracellular region part;extracellular vesicular exosome;intracellular non-membrane-bounded organelle;intracellular organelle;intracellular part;membrane-bounded organelle;membrane-bounded vesicle;non-membrane-bounded organelle;organelle;vesicle	Aminoacyl-tRNA biosynthesis	0.691193	1.09088	0.427248	0.341605	1.56088	1.07825	0.386065	0.698887	-0.972058	AEHDSILAEK;CGPLIDLCR;CGPLIDLCRGPHVR;ETLLEMFK;FMADTDLDPGCTLNKK;GFQEVVTPNIFNSR;IYGISFPDPK;LADFGVLHRNELSGALTGLTR;LKAEHDSILAEK;MIAILTENYGGK;MIAILTENYGGKWPFWLSPR;NAQLAQYNFILVVGEKEK;QVMVVPVGPTCDEYAQKVR;QVMVVPVGPTCDEYAQK;SKQAEEEF;SWRELPLR;VNTPTTTVYR	2;4;3;1	0.903332	0.575314	0.88039	-0.793682	21.7405	24.1626	21.3348	25.853	22.7158	23.4383
Q99PU8	DHX30_MOUSE	Dhx30	ATP-dependent RNA helicase DHX30	8	14	18.7107	14	19.2003	20.608	14	14	14	14	cellular macromolecule metabolic process;cellular metabolic process;cellular nitrogen compound metabolic process;cellular process;macromolecule metabolic process;metabolic process;nitrogen compound metabolic process;nucleic acid metabolic process;nucleobase-containing compound metabolic process;primary metabolic process;RNA metabolic process;RNA processing	adenyl nucleotide binding;adenyl ribonucleotide binding;ATP binding;ATPase activity;ATPase activity, coupled;ATP-dependent helicase activity;ATP-dependent RNA helicase activity;binding;catalytic activity;chromatin binding;double-stranded RNA binding;helicase activity;hydrolase activity;hydrolase activity, acting on acid anhydrides;hydrolase activity, acting on acid anhydrides, in phosphorus-conta…	cell part;cytoplasm;cytoplasmic part;intracellular membrane-bounded organelle;intracellular non-membrane-bounded organelle;intracellular organelle;intracellular organelle part;intracellular part;membrane-bounded organelle;mitochondrial nucleoid;mitochondrial part;mitochondrion;non-membrane-bounded organelle;nucleoid;nucleus;organelle;organelle part		0.373901	0.336755	-1	0.406076	5.15473	0.927694	0.121738	0.0653292	-1.95868	AIFQQPPLGVR;GWGLLGPR;LQEALGMHESK;LVLMSATGDNER;MVERSLR;SLGLVDRNNEPLTHAMYNLASLR;VIQIATSSSTAKNLMQFHTVGTK;WLTYFMAVKSNGSVFVR	3;2;4	0.593698	0.575355	0.757459	-1.59926	8.81407	22.3264	9.2896	26.5827	14	14
A0A338P6I9	A0A338P6I9_MOUSE	Gm56451	Predicted gene, 56451	1	14	22.8207	22.8538	22.83	21.5662	23.4795	22.4693	22.1286	21.3985					0.516186	4.30883	0.711288	0.413546	6.65187	0.911605	0.386048	0.647762	-0.972097	SSPVFQVPKDDTTELDSLGLASPPK	3	0.601727	0.575386	0.744322	-0.793713	7.2169	32.5661	20.2083	25.0422	20.6398	23.3578
O70252	HMOX2_MOUSE	Hmox2	Heme oxygenase 2	13	24.6286	24.6695	24.7909	24.9773	25.1657	24.7792	24.8491	24.6364	24.6775	cellular metabolic process;cellular process;cofactor metabolic process;heme metabolic process;heme oxidation;heterocycle metabolic process;metabolic process;nitrogen compound metabolic process;oxidation-reduction process;pigment metabolic process;porphyrin-containing compound metabolic process;response to chemical stimulus;response to hypoxia;response to oxidative stress;response to oxygen levels…	binding;catalytic activity;cation binding;heme oxygenase (decyclizing) activity;ion binding;metal ion binding;oxidoreductase activity;oxidoreductase activity, acting on paired donors, with incorporation or reduction of molecular oxygen	cell part;cytoplasmic part;endoplasmic reticulum;intracellular membrane-bounded organelle;intracellular organelle;intracellular part;membrane;membrane-bounded organelle;organelle;plasma membrane	Mineral absorption;Porphyrin and chlorophyll metabolism	0.776722	1.01726	0.303384	0.084646	1.21232	2.2815	0.121714	0.839097	-1.95886	AENTQFVKDFLK;AFEYNMQIFSELDQAGSMLAR;ETLEDGLPVHDGK;ETLEDGLPVHDGKGDIR;IHYVGQNEPELLVAHAYTR;IVEEANK;MADLSELLK;MADLSELLKEGTK;MNALDLNLK;NKDHPAFAPLYFPTELHR;SSEVETSEGVDESEK;YFFGENWEEQVK;YMGDLSGGQVLKK	3;4;1;2	0.74426	0.575546	1.86284	-1.5994	24.4866	24.906	24.494	25.4541	24.4407	25.0013
Q7TNE3	SPAG7_MOUSE	Spag7	Sperm-associated antigen 7	7	22.4146	22.4628	22.2541	22.1991	14	22.6193	22.3912	22.2915	22.3124		binding;nucleic acid binding	cell part;intracellular membrane-bounded organelle;intracellular organelle;intracellular part;membrane-bounded organelle;nucleus;organelle		0.551499	0.968986	-0.649376	0.379343	0.146498	-0.987403	0.386358	6.61433	0.971395	ADLLGSILSSMEK;DAAHMLQANK;EFAPSDEELDSYR;EVSDFIQDSGQVK;FQPMNKIER;GAAKDAAHMLQANK;TYGCVPVANKR	2;3	0.565011	0.575556	-0.806211	0.793141	22.1058	22.6486	7.53422	31.6781	22.2012	22.4623
Q8BG51	MIRO1_MOUSE	Rhot1	Mitochondrial Rho GTPase 1	11	22.3444	22.5033	21.82	22.7526	24.1997	22.4006	22.0021	22.2475	21.8726	biological regulation;cellular component movement;cellular homeostasis;cellular process;cellular response to stimulus;cytoskeleton-dependent intracellular transport;establishment of localization;establishment of localization in cell;establishment of mitochondrion localization;establishment of mitochondrion localization, microtubule-mediated;establishment of organelle localization;homeostatic proc…	binding;calcium ion binding;catalytic activity;cation binding;GTP binding;GTPase activity;guanyl nucleotide binding;guanyl ribonucleotide binding;hydrolase activity;hydrolase activity, acting on acid anhydrides;hydrolase activity, acting on acid anhydrides, in phosphorus-containing anhydrides;ion binding;metal ion binding;nucleoside-triphosphatase activity;nucleotide binding;purine nucleotide bin…	cell part;cytoplasmic part;integral to membrane;integral to mitochondrial membrane;integral to mitochondrial outer membrane;integral to organelle membrane;intracellular membrane-bounded organelle;intracellular organelle;intracellular organelle part;intracellular part;intrinsic to membrane;intrinsic to mitochondrial outer membrane;intrinsic to organelle membrane;membrane;membrane part;membrane-bou…		0.480437	0.881607	-0.77721	0.202579	1.8597	1.52235	0.12753	0.474059	-1.91824	ICFNTPLAPQALEDVKNVVR;ILLVGEPR;IPCLIVAAK;ISDQDNDGTLNDAELNFFQR;LTTMAMYPHVTQADLKSSTFWLR;NISELFYYAQK;SDLHEVKQEHSISPTDFCR;TGVLQSLLGR;TGVLQSLLGRNLMR;TSLIMSLVSEEFPEEVPPR;WIPLINER	3;2;4	0.700607	0.575581	1.243	-1.56624	21.3343	23.1109	20.749	25.4863	21.5677	22.5138
P27659	RL3_MOUSE	Rpl3	Large ribosomal subunit protein uL3	26	25.1816	25.1868	25.29	25.3095	26.2516	25.5741	25.1276	25.1697	25.2312	biosynthetic process;cellular biosynthetic process;cellular macromolecule biosynthetic process;cellular macromolecule metabolic process;cellular metabolic process;cellular process;cellular protein metabolic process;cellular response to chemical stimulus;cellular response to cytokine stimulus;cellular response to interleukin-4;cellular response to organic substance;cellular response to stimulus;ma…	structural constituent of ribosome;structural molecule activity	adherens junction;anchoring junction;cell junction;cell part;cell-substrate adherens junction;cell-substrate junction;cytoplasm;cytosolic large ribosomal subunit;extracellular membrane-bounded organelle;extracellular organelle;extracellular region part;extracellular vesicular exosome;focal adhesion;intracellular membrane-bounded organelle;intracellular non-membrane-bounded organelle;intracellular…	Ribosome	0.403318	0.970436	-0.933698	0.156634	1.40665	1.74111	0.130495	0.689892	-1.8983	AFMGPLK;AFMGPLKK;AGMTHIVR;AHLMEIQVNGGTVAEKLDWAR;AHLMEIQVNGGTVAEK;DDASKPVHLTAFLGYK;EVDRPGSK;FIDTTSK;FQTMEEK;FQTMEEKK;GCVVGTK;GYKGVTSR;HGSLGFLPR;IGQGYLIK;IGQGYLIKDGK;IIAHTQMR;KSLLVQTK;KVACIGAWHPAR;LEQQVPVNQVFGQDEMIDVIGVTK;LIKNNASTDYDLSDK;NNASTDYDLSDK;SLLVQTK;TVFAEHISDECK;TVFAEHISDECKR;VACIGAWHPAR;WQDDTGKK	2;4;3;1	0.625614	0.575703	1.42161	-1.54996	25.0676	25.3713	24.5048	26.9187	25.0468	25.3056
Q9D9Z5	DDA1_MOUSE	Dda1	DET1- and DDB1-associated protein 1	5	24.1812	24.256	24.3556	24.25	23.5631	24.1591	24.3834	24.4136	24.4045					0.0567439	1.09898	2.65401	0.283939	0.827272	-1.23642	0.130176	1.32844	1.90042	DQEQVEAEGESSAPPR;EYPSEQIIVTEK;FHADSVCK;GLPVYNK;YLHQQWDKK	2;3	0.835521	0.575737	-1.00954	1.55169	24.047	24.4817	23.0639	24.9176	24.3619	24.439
P14206	RSSA_MOUSE	Rpsa	Small ribosomal subunit protein uS2	17	28.6564	28.4865	28.6547	28.4663	28.0409	28.4133	28.3893	28.4342	28.4973	biological adhesion;biosynthetic process;cell adhesion;cellular biosynthetic process;cellular component assembly;cellular component assembly at cellular level;cellular component organization;cellular component organization at cellular level;cellular component organization or biogenesis;cellular component organization or biogenesis at cellular level;cellular macromolecular complex assembly;cellula…	binding;extracellular matrix binding;laminin binding;laminin receptor activity;protein binding;receptor activity;ribonucleoprotein binding;ribosome binding;structural constituent of ribosome;structural molecule activity	90S preribosome;cell part;cytoplasm;cytosolic small ribosomal subunit;extracellular membrane-bounded organelle;extracellular organelle;extracellular region part;extracellular vesicular exosome;intracellular membrane-bounded organelle;intracellular organelle;intracellular organelle part;intracellular part;macromolecular complex;membrane;membrane-bounded organelle;membrane-bounded vesicle;nucleus;o…	Ribosome	0.0693334	0.895709	-2.46479	0.114367	0.81657	-2.01331	0.386572	1.09692	0.97091	ADHQPLTEASYVNLPTIALCNTDSPLR;AIVAIENPADVSVISSR;DPEEIEKEEQAAAEK;EHPWEVMPDLYFYR;EHPWEVMPDLYFYRDPEEIEK;FAAATGATPIAGR;FLAAGTHLGGTNLDFQMEQYIYK;FLAAGTHLGGTNLDFQMEQYIYKR;FTPGTFTNQIQAAFR;FTPGTFTNQIQAAFREPR;GAHSVGLMWWMLAR;KSDGIYIINLK;LLVVTDPR;MSGALDVLQMK;SDGIYIINLK;SDGIYIINLKR;YVDIAIPCNNK	4;2;3	0.7138	0.575778	-1.64386	0.792745	28.3568	28.8416	27.731	28.8827	28.3055	28.5751
Q8BFZ9	ERLN2_MOUSE	Erlin2	Erlin-2	14	25.004	24.9548	24.8435	24.8799	25.1179	24.9388	24.8426	24.6239	24.8687	catabolic process;cellular catabolic process;cellular macromolecule catabolic process;cellular macromolecule metabolic process;cellular metabolic process;cellular process;ER-associated protein catabolic process;macromolecule catabolic process;macromolecule metabolic process;metabolic process;modification-dependent macromolecule catabolic process;modification-dependent protein catabolic process;pr…		cell part;cytoplasm;cytoplasmic part;endoplasmic reticulum;endoplasmic reticulum membrane;endoplasmic reticulum part;extracellular membrane-bounded organelle;extracellular organelle;extracellular region part;extracellular vesicular exosome;integral to membrane;intracellular membrane-bounded organelle;intracellular organelle;intracellular organelle part;intracellular part;intrinsic to membrane;mac…		0.162071	0.897678	-1.71195	0.629772	1.03151	0.521169	0.130385	0.870255	-1.89903	ADAECYTALK;AKADAECYTALK;ALIEAEK;ALIEAEKVAQVAEITYGQK;DIPNMFMDSAGGLGK;ISEIEDAAFLAR;IYFGKDIPNMFMDSAGGLGK;KISEIEDAAFLAR;LTPEYLQLMK;NVPCGTSGGVMIYFDR;NYELMESEKTK;SVQTTLQTDEVK;VAQVAEITYGQK;VVEKEAETER	2;1;3	0.805856	0.575795	0.425532	-1.55055	24.7299	25.1383	24.6709	25.2868	24.4445	25.1123
Q8JZR0	ACSL5_MOUSE	Acsl5	Long-chain-fatty-acid--CoA ligase 5	3	14	14	14	14	21.52	19.9214	14	14	14	carboxylic acid metabolic process;cellular ketone metabolic process;cellular lipid metabolic process;cellular metabolic process;cellular process;fatty acid metabolic process;lipid metabolic process;long-chain fatty acid metabolic process;metabolic process;monocarboxylic acid metabolic process;organic acid metabolic process;oxoacid metabolic process;primary metabolic process;small molecule metabol…	adenyl nucleotide binding;adenyl ribonucleotide binding;ATP binding;binding;catalytic activity;fatty acid ligase activity;ligase activity;ligase activity, forming carbon-sulfur bonds;long-chain fatty acid-CoA ligase activity;nucleotide binding;purine nucleotide binding;purine ribonucleoside triphosphate binding;purine ribonucleotide binding;ribonucleotide binding	cell part;cytoplasmic part;endoplasmic reticulum;endoplasmic reticulum membrane;endoplasmic reticulum part;integral to membrane;intracellular membrane-bounded organelle;intracellular non-membrane-bounded organelle;intracellular organelle;intracellular organelle part;intracellular part;intrinsic to membrane;membrane;membrane part;membrane-bounded organelle;mitochondrial inner membrane;mitochondria…	Adipocytokine signaling pathway;Fatty acid metabolism;Peroxisome;PPAR signaling pathway	NaN	1	NaN	0.121712	22.3231	1.95887	0.121712	0.0447967	-1.95887	ADIPVVICDTPQK;DSLWDKLVFSK;LAQGEYIAPEKIENVYSR	2;3	0.584948	0.575848	1.59941	-1.59941	14	14	8.63914	28.3218	14	14
Q9WV34	MPP2_MOUSE	Mpp2	MAGUK p55 subfamily member 2	39	26.6983	26.7761	26.8186	26.7014	27.0644	27.1074	26.8241	26.831	26.843					0.127745	1.0485	1.91678	0.220975	1.14345	1.44881	0.386775	0.916964	-0.970451	AALESGVSTK;ALQELLR;AMNRAALESGVSTK;CHFDYDPAR;CHFDYDPARDSLSPCK;DLAELAEQSSTAAELAR;DLELTPTSGTLCGSLSGK;DLELTPTSGTLCGSLSGKK;DSEREGQGYSFVSR;DSLSPCKEAGLR;EGQGYSFVSR;ELQTAMEK;EVNGQPVGSDPR;GEMEADIR;GIMESPIVR;GYGHYFDLSLVNSNLER;HELLIYEEVAR;HELLIYEEVARMPPFR;IDSIRGVVASGK;ILHGGMVAQQGLLHVGDIIK;ILPSYQEPHLPR;ILQEPHFQSLLETHDSVASK;KTAGEHLGVTFR;LEAVRDNNLELVQEILR;LEETKLEAVR;LILWDPDR;LILWDPDRYGTTVPYTSR;LRTEPQWVPVSWVY;M…	1;2;3;4	0.732623	0.575885	1.18294	-0.79237	26.6128	26.9159	26.4038	27.5117	26.8089	26.8564
P97814	PPIP1_MOUSE	Pstpip1	Proline-serine-threonine phosphatase-interacting protein 1	1	19.0871	14	14	14	18.4366	14	18.4083	17.5826	19.3637	biological adhesion;cell adhesion;cellular component organization;cellular component organization or biogenesis;cellular membrane organization;cellular process;defense response;endocytosis;establishment of localization;immune response;immune system process;inflammatory response;innate immune response;membrane invagination;membrane organization;response to stimulus;response to stress;response to w…	actin binding;binding;cytoskeletal protein binding;enzyme binding;phosphatase binding;protein binding;protein phosphatase binding	actin filament bundle;actomyosin;actomyosin contractile ring;cell cortex part;cell division site part;cell part;cell projection;cleavage furrow;contractile ring;cytoplasmic part;cytoskeletal part;intracellular organelle part;intracellular part;lamellipodium;membrane;organelle part;perinuclear region of cytoplasm;stress fiber;uropod	NOD-like receptor signaling pathway	0.194888	6.75436	1.55514	0.927857	0.860444	-0.0963772	0.130471	7.84986	1.89846	AGGQTEMNSLRTSFDSLK	2	1	0.575888	-0.0786916	1.55008	8.39969	22.9917	9.11586	21.8418	16.2373	20.6657
Q6P539	F222B_MOUSE	Fam222b	Protein FAM222B	1	20.7925	14	14	19.7932	14	14	18.8664	20.6606	20.0292			cell part;intracellular organelle part;intracellular part;nuclear part;nucleoplasm;organelle part		0.197558	12.0243	1.54361	0.916266	0.793827	-0.111937	0.121661	15.1473	1.95924	SLLINASTR	2	1	0.575914	-0.091396	1.59971	6.52224	26.0061	7.62236	24.2398	17.5912	22.113
Q9CR11	YETS4_MOUSE	Yeats4	YEATS domain-containing protein 4	3	20.4269	14	19.466	14	14	18.5002	21.5516	14	18.706	biological regulation;biosynthetic process;cellular biosynthetic process;cellular component organization;cellular component organization at cellular level;cellular component organization or biogenesis;cellular component organization or biogenesis at cellular level;cellular macromolecule biosynthetic process;cellular macromolecule metabolic process;cellular metabolic process;cellular nitrogen comp…	binding;protein binding;protein C-terminus binding	cell part;cytoplasm;H4/H2A histone acetyltransferase complex;histone acetyltransferase complex;intracellular non-membrane-bounded organelle;intracellular organelle;intracellular organelle part;intracellular part;macromolecular complex;non-membrane-bounded organelle;NuA4 histone acetyltransferase complex;nuclear part;nucleolus;nucleoplasm;nucleoplasm part;organelle;organelle part;protein complex		0.969371	1.08791	0.040853	0.380298	0.181214	-0.98521	0.386741	6.00345	0.970528	IFFIDPNERPVTLYHLLK;MAEFGPDSGGR;TSFEIAELKER	4;2;3	0.56605	0.575932	-0.80442	0.792433	9.35267	26.5759	9.04576	21.9544	8.61189	27.5599
Q8C7T0	Q8C7T0_MOUSE	Rps23rg1	Ribosomal protein S23, retrogene 1	1	14	17.4803	17.3001	19.4957	14	17.7469	14	14	14	beta-amyloid metabolic process;biological regulation;cellular macromolecule metabolic process;cellular metabolic process;cellular process;glycoprotein metabolic process;macromolecule metabolic process;metabolic process;negative regulation of biological process;negative regulation of cellular metabolic process;negative regulation of cellular process;negative regulation of cellular protein metaboli…	adenylate cyclase binding;binding;enzyme binding;protein binding	cell part;intrinsic to membrane;membrane part		0.116397	0.20875	-1.99788	0.699313	1.76628	0.415181	0.130158	0.118186	-1.90054	ADSRNITYSMTFSTK	3	0.874042	0.575947	0.338994	-1.55178	11.3927	21.1276	10.1061	24.0557	14	14
P35436	NMDE1_MOUSE	Grin2a	Glutamate receptor ionotropic, NMDA 2A	21	21.3945	21.5192	21.7	22.0468	23.1438	22.0337	22.0075	21.5372	21.1839	alcohol metabolic process;amine metabolic process;associative learning;behavior;benzene-containing compound metabolic process;biological regulation;calcium ion transmembrane transport;calcium ion transport;catecholamine metabolic process;catechol-containing compound metabolic process;cation transport;cell communication;cell differentiation;cell surface receptor linked signaling pathway;cell-cell …	binding;calcium channel activity;cation binding;cation channel activity;cation transmembrane transporter activity;channel activity;excitatory extracellular ligand-gated ion channel activity;extracellular ligand-gated ion channel activity;extracellular-glutamate-gated ion channel activity;gated channel activity;glutamate receptor activity;ion binding;ion channel activity;ion transmembrane transpor…	cell junction;cell part;cell projection;cell projection part;cell surface;clathrin-coated vesicle;coated vesicle;cytoplasmic membrane-bounded vesicle;cytoplasmic part;cytoplasmic vesicle;cytoskeletal part;dendritic spine;endoplasmic reticulum;intracellular membrane-bounded organelle;intracellular organelle;intracellular organelle part;intracellular part;ionotropic glutamate receptor complex;macro…	Alzheimer's disease;Amyotrophic lateral sclerosis (ALS);Calcium signaling pathway;Long-term potentiation;Neuroactive ligand-receptor interaction;Systemic lupus erythematosus	0.887613	1.02691	0.150556	0.0829593	1.82793	2.29978	0.130617	0.561789	-1.89749	GTPALNIAVLLGHSHDVTER;GVEDALVSLK;KGDSTLPMNR;KSPDFNLTGSQSNMLK;KVNNVWNGMIGEVVYQR;LLEGNLYGSLFSVPSSK;NISNMSNMNSSR;NNYPYMHQYMTK;NPLHNEDGLPNNDQYK;PETPLHTLHQFMVNVTWDGK;QHSYDNILDKPR;SCLSNLPTYSGHFTMRSPFK;SCLSNLPTYSGHFTMR;SEVVDFSVPFVETGISVMVSR;SFQGKDSIFGENMNELQTFVANR;SLITHVCDLMSGAR;SLLPDHTSDNPFLHTYGDDQR;SPDFNLTGSQSNMLK;SSLFPQGLEDSKR;VRDGLGILTTAASSMLEK;YLPEEVAHSDISETSSR	4;2;3	0.742007	0.575956	1.87776	-1.54929	21.1563	21.9195	20.8254	23.9908	20.5499	22.6026
Q8JZX4	SPF45_MOUSE	Rbm17	Splicing factor 45	13	24.7205	24.6842	24.7405	24.5437	24.4059	24.6553	24.7776	24.69	24.6218	alternative nuclear mRNA splicing, via spliceosome;cellular macromolecule metabolic process;cellular metabolic process;cellular nitrogen compound metabolic process;cellular process;macromolecule metabolic process;metabolic process;mRNA metabolic process;mRNA processing;nitrogen compound metabolic process;nuclear mRNA splicing, via spliceosome;nucleic acid metabolic process;nucleobase-containing c…	binding;nucleic acid binding;nucleotide binding;RNA binding	cell part;intracellular organelle part;intracellular part;macromolecular complex;nuclear part;nucleoplasm;organelle part;ribonucleoprotein complex;spliceosomal complex	Spliceosome	0.718354	0.9872	-0.387161	0.0716198	0.882646	-2.43466	0.13038	1.11846	1.89906	ACFYNLDKFR;AVVDLNGR;CVIFEIPGAPDDEAVR;DFPYEEDSRPR;DRHEASGFSR;EGQGLGKHEQGLSTALSVEK;IFLEFER;IFLEFERVESAIK;IIVGDATEKGEAQDASK;LLQSQLQVK;QSTVLAPVIDLK;QSTVLAPVIDLKR;VLDLAEQV	3;2;1	0.759152	0.576061	-1.98789	1.55058	24.6441	24.786	24.2247	24.8452	24.5025	24.8905
Q56A07	SCN2B_MOUSE	Scn2b	Sodium channel regulatory subunit beta-2	7	22.8492	23.3588	23.0796	23.0008	24.2876	24.3282	14	19.6119	22.9541	anatomical structure development;biological regulation;cardiac muscle contraction;cation transport;cellular process;developmental process;establishment of localization;ion transmembrane transport;ion transport;metal ion transport;monovalent inorganic cation transport;multicellular organismal process;muscle contraction;muscle system process;nervous system development;regulation of atrial cardiomyo…	channel regulator activity;sodium channel regulator activity	cation channel complex;cell part;ion channel complex;macromolecular complex;membrane part;plasma membrane part;protein complex;sodium channel complex;voltage-gated sodium channel complex		0.180402	0.0529013	-1.62068	0.166806	1.71277	1.68738	0.131106	0.0308864	-1.89425	IINLKLER;LPCTFNSCYTVNHK;MKIINLK;NVQLEDEGIYNCYITNPPDR;TEEEGKMDGEGNAEDGTK;VEFSGNPSKYDVSVTLK;YDVSVTLK	2;3	0.640426	0.576094	1.37774	-1.54665	22.4619	23.7299	21.9969	25.7475	7.61521	30.0955
Q99P72	RTN4_MOUSE	Rtn4	Reticulon-4	34	26.5015	26.2325	26.6052	27.0085	27.759	26.9208	26.8486	26.598	26.6048	anatomical structure development;anatomical structure morphogenesis;axonal fasciculation;biological regulation;cardiac epithelial to mesenchymal transition;cell migration;cell morphogenesis;cell morphogenesis involved in differentiation;cell motility;cell recognition;cellular component morphogenesis;cellular component movement;cellular component organization;cellular component organization at cel…		cell part;cell projection;cytoplasmic part;endoplasmic reticulum;endoplasmic reticulum part;envelope;extracellular membrane-bounded organelle;extracellular organelle;extracellular region part;extracellular vesicular exosome;integral to endoplasmic reticulum membrane;integral to membrane;integral to organelle membrane;intracellular;intracellular membrane-bounded organelle;intracellular organelle;i…		0.161226	1.17886	1.71641	0.0531868	1.72071	2.71635	0.12165	0.6851	-1.95932	ATNPFVNR;AYLESEVAISEELVQK;CFEDSLEQK;DAASNEIPTLTK;DAASNEIPTLTKK;DDSPKEYTDLEVSNK;DEAHVSDEFSK;DKEDLVCSAALHNPQESPATLTK;DTYEGSR;DTYEGSRDVLAAR;EDGVMSPEKTMDIFNEMK;ESLTEVSETVTQHK;GESAMLVENTKEEVIVR;GPLPAAPPTAPER;GPLPAAPPTAPERQPSWER;GSGSVDETLFALPAASEPVIPSSAEK;HQAQIDHYLGLANK;KAQIITEK;LSASPQEVGKPYLESFQPNLHITK;LSTEPSPEFSNYSEIAK;LSTEPSPEFSNYSEIAKFEK;MSVVAPVR;NENASFPR;NTYPKDEAHVSDEFSK;SDEGHPFR;SEIANVQSGANSLPCSE…	2;3;4;1	0.842108	0.57617	2.21789	-1.59978	25.9685	26.9243	26.0849	28.3739	26.3292	27.0384
Q6PD24	AN13D_MOUSE	Ankrd13d	Ankyrin repeat domain-containing protein 13D	6	21.8314	21.737	21.7557	21.8944	21.7737	21.39	21.8588	22.4107	22.0538			cell part;cytoplasmic part;endosome;intracellular membrane-bounded organelle;intracellular organelle;intracellular part;late endosome;membrane;membrane-bounded organelle;organelle;plasma membrane		0.112333	1.2597	2.02906	0.597489	0.940401	-0.572721	0.130153	1.33953	1.90057	IEIPLFHVLNAR;ILQLSLTEH;KHDIEQEDPQGR;LALELSSR;LTSPIVSTHLDTR;VYSATNVELVTR	3;2	0.774435	0.576215	-0.467625	1.55181	21.6504	21.899	21.0317	22.3403	21.4125	22.803
Q9Z1B3	PLCB1_MOUSE	Plcb1	1-phosphatidylinositol 4,5-bisphosphate phosphodiesterase beta-1	52	24.8442	24.7452	24.82	25.103	26.1289	25.1865	24.8472	24.792	24.8972	activation of meiosis involved in egg activation;anatomical structure development;behavior;biological adhesion;biological regulation;brain development;catabolic process;cell adhesion;cell cycle process;cell differentiation;cell maturation;cell surface receptor linked signaling pathway;cellular developmental process;cellular lipid metabolic process;cellular macromolecule metabolic process;cellular…	binding;calcium ion binding;calmodulin binding;catalytic activity;cation binding;enzyme activator activity;enzyme binding;enzyme regulator activity;GTPase activator activity;GTPase regulator activity;hydrolase activity;hydrolase activity, acting on ester bonds;identical protein binding;ion binding;lamin binding;lipase activity;lipid binding;metal ion binding;molecular transducer activity;nucleosi…	cell part;chromatin;chromosomal part;cytoplasm;extracellular membrane-bounded organelle;extracellular organelle;extracellular region part;extracellular vesicular exosome;intracellular membrane-bounded organelle;intracellular organelle;intracellular organelle part;intracellular part;membrane;membrane-bounded organelle;membrane-bounded vesicle;myelin sheath;nuclear body;nuclear chromatin;nuclear ch…	African trypanosomiasis;Alzheimer's disease;Amoebiasis;Calcium signaling pathway;Chagas disease (American trypanosomiasis);Chemokine signaling pathway;Endocrine and other factor-regulated calcium reabsorption;Gap junction;Gastric acid secretion;GnRH signaling pathway;Huntington's disease;Inositol phosphate metabolism;Long-term depression;Long-term potentiation;Melanogenesis;Pancreatic secretion;P…	0.376291	1.02976	0.994449	0.112529	1.59066	2.02752	0.13037	0.647378	-1.89913	CVELDCWK;DKQQQQLLNLR;EADPGETSSEAPSETR;EHTTKYNEIQNDYLR;ELLDVGNIGHLEQR;ENPGREFDTPL;EVIEAIAECAFK;FVKWDDDSTIVTPIILR;GKISEDSNHGSAPPSLASDAAK;GLEQLTK;IAAYEEGGK;IAAYEEGGKFIGHR;IISGQFLSDKK;ILPVQAIRPGYHYICLR;IPLKNIYR;ISEDSNHGSAPPSLASDAAK;KGQMSVDGFMR;KVVLPSLACLR;LIDLKDK;LKEICEK;LKLQVTPEGR;LKPEFMR;LNEILYPPLKQEQVQVLIEK;LQTELEQEYQDK;LQTELEQEYQDKFK;LRELLDVGNIGHLEQR;LTDVAEECQNNQLK;LTDVAEECQNNQLKK;LVEKHNEIR;NDSIP…	2;3;1;4	0.714468	0.576308	1.65547	-1.55063	24.6749	24.9314	24.0576	26.888	24.7148	24.9761
A1L3P4	SL9A6_MOUSE	Slc9a6	Sodium/hydrogen exchanger 6	5	21.2171	21.1502	20.4268	22.0144	23.3258	22.6901	20.8212	22.336	21.586	anatomical structure development;anatomical structure morphogenesis;axon extension;biological regulation;brain-derived neurotrophic factor receptor signaling pathway;cation homeostasis;cation transport;cell growth;cell part morphogenesis;cell projection morphogenesis;cell projection organization;cell surface receptor linked signaling pathway;cellular component morphogenesis;cellular component org…	active transmembrane transporter activity;antiporter activity;cation transmembrane transporter activity;cation:cation antiporter activity;hydrogen ion transmembrane transporter activity;inorganic cation transmembrane transporter activity;ion transmembrane transporter activity;metal ion transmembrane transporter activity;monovalent cation:hydrogen antiporter activity;monovalent inorganic cation tr…	axon part;axon terminus;axonal spine;cell part;cell projection;cell projection part;cytoplasmic part;cytoplasmic vesicle;dendrite;early endosome;early endosome membrane;endoplasmic reticulum membrane;endoplasmic reticulum part;endosomal part;endosome;endosome membrane;integral to membrane;intracellular membrane-bounded organelle;intracellular organelle;intracellular organelle part;intracellular p…		0.267826	1.56885	1.28604	0.0185718	3.35292	3.83291	0.131095	0.467906	-1.89432	AESAWLFR;ELTFGDHELVIR;FYEYTLK;GEISSHELNNVQDNEMLR;GTRLVLPMDDSEPALNSLDDTR	2;3;4	1	0.576334	3.12956	-1.54671	19.8427	22.02	21.0477	24.3058	19.6996	23.4625
Q8R4G0	NTNG1_MOUSE	Ntng1	Netrin-G1	4	21.6969	20.945	21.4547	21.6935	22.021	21.0013	21.0639	21.0723	20.7747	anatomical structure morphogenesis;axonogenesis;cell part morphogenesis;cell projection morphogenesis;cell projection organization;cellular component morphogenesis;cellular component organization;cellular component organization at cellular level;cellular component organization or biogenesis;cellular component organization or biogenesis at cellular level;cellular developmental process;cellular pro…		anchored to membrane;anchored to plasma membrane;cell part;intrinsic to membrane;intrinsic to plasma membrane;membrane;membrane part;plasma membrane;plasma membrane part	Axon guidance	0.178126	0.760371	-1.63147	0.609875	1.15381	0.552741	0.129733	0.659007	-1.90338	CACPDAYTGILCEK;DFFTVTDLR;FAFFAGPR;LLRPAVGEIFVDELHLAR	2;3;4	0.787019	0.576379	0.451311	-1.5541	20.412	22.3191	20.2787	22.8652	20.5493	21.3913
A0A0U1RQ46	A0A0U1RQ46_MOUSE	Zfp950	Zinc finger protein 950	1	18.3638	14	19.9516	18.6423	19.028	18.4951	18.8762	14	14					0.493708	0.28459	-0.75232	0.51222	2.43408	0.718431	0.130846	0.116919	-1.89597	SLYRDVMLETYK	2	0.694964	0.57639	0.586597	-1.54805	9.78285	25.0941	18.0382	19.4055	8.63183	22.619
Q9CQC9	SAR1B_MOUSE	Sar1b	Small COPII coat GTPase SAR1B	8	24.5949	24.5408	24.8567	24.5756	25.2183	25.2331	24.6701	24.4732	24.5951	cellular process;establishment of localization;establishment of localization in cell;establishment of protein localization;intracellular protein transport;intracellular transport;protein transport;transport;vesicle-mediated transport	binding;cation binding;GTP binding;guanyl nucleotide binding;guanyl ribonucleotide binding;ion binding;metal ion binding;nucleotide binding;purine nucleotide binding;purine ribonucleoside triphosphate binding;purine ribonucleotide binding;ribonucleotide binding	cell part;cytoplasmic part;endoplasmic reticulum membrane;endoplasmic reticulum part;Golgi apparatus part;Golgi cisterna membrane;Golgi membrane;intracellular organelle part;intracellular part;membrane;membrane part;organelle membrane;organelle part	Protein processing in endoplasmic reticulum	0.49582	0.942993	-0.748406	0.220443	1.27	1.45084	0.127917	0.742512	-1.91561	EELDSLMTDETIANVPILILGNKIDR;ELNARPLEVFMCSVLK;EMFGLYGQTTGK;IDRPEAISEER;LREMFGLYGQTTGK;LVFLGLDNAGK;QGYGEGFR;TTLLHMLKDDR	4;3;2	0.731135	0.576443	1.18461	-1.56409	24.2446	25.0837	24.0764	25.9416	24.3326	24.8264
Q8VGL1	Q8VGL1_MOUSE	Or6ae1	Olfactory receptor	1	14	14	14	16.5516	17.7417	14	14	14	14	biological regulation;cell surface receptor linked signaling pathway;cellular process;cellular response to stimulus;detection of chemical stimulus;detection of chemical stimulus involved in sensory perception;detection of chemical stimulus involved in sensory perception of smell;detection of stimulus;detection of stimulus involved in sensory perception;G-protein coupled receptor protein signaling…	G-protein coupled receptor activity;molecular transducer activity;olfactory receptor activity;receptor activity;signal transducer activity;signaling receptor activity;transmembrane signaling receptor activity	cell part;integral to membrane;intrinsic to membrane;membrane;membrane part;plasma membrane	Olfactory transduction	NaN	1	NaN	0.130143	4.28043	1.90064	0.130143	0.233621	-1.90064	PLHYPAIMDSK	2	0.584682	0.576459	1.55187	-1.55187	14	14	11.3489	20.8466	14	14
Q6P5E8	DGKQ_MOUSE	Dgkq	Diacylglycerol kinase theta	6	14	14	20.6742	14	22.5375	20.7319	14	14	14	activation of protein kinase activity;activation of protein kinase C activity by G-protein coupled receptor protein signaling pathway;biological regulation;cAMP-mediated signaling;cell surface receptor linked signaling pathway;cellular process;cellular response to stimulus;cyclic-nucleotide-mediated signaling;G-protein coupled receptor protein signaling pathway;intracellular protein kinase cascad…	activating transcription factor binding;adenyl nucleotide binding;adenyl ribonucleotide binding;ATP binding;binding;catalytic activity;cation binding;diacylglycerol kinase activity;enzyme binding;ion binding;kinase activity;kinase binding;metal ion binding;NAD+ kinase activity;nucleotide binding;phospholipase binding;phosphotransferase activity, alcohol group as acceptor;protein binding;purine nu…	cell part;cytoplasm;cytoplasmic part;cytoskeleton;cytosol;intracellular membrane-bounded organelle;intracellular non-membrane-bounded organelle;intracellular organelle;intracellular organelle part;intracellular part;membrane;membrane-bounded organelle;non-membrane-bounded organelle;nuclear body;nuclear part;nuclear speck;nucleoplasm part;nucleus;organelle;organelle part;plasma membrane	Glycerolipid metabolism;Glycerophospholipid metabolism;Phosphatidylinositol signaling system	0.373901	0.21394	-1	0.449333	7.28579	0.837702	0.121648	0.029364	-1.95933	AGTTEEEASKGSCPR;AIGSAAPGHSFR;EVLTATESTK;FQLIEVLMSSRQVQR;LGSPAGSPVLGISGR;TPCTSIAPSLVR	3;2	0.638419	0.576473	0.683981	-1.59978	6.65252	25.7969	7.91268	30.2669	14	14
Q9R0Q6	ARC1A_MOUSE	Arpc1a	Actin-related protein 2/3 complex subunit 1A	26	27.0241	27.2342	27.2079	27.2266	27.6925	27.3383	27.1157	27.1389	27.1867	actin cytoskeleton organization;actin filament organization;actin filament-based process;actin nucleation;Arp2/3 complex-mediated actin nucleation;biological regulation;cellular component organization;cellular component organization at cellular level;cellular component organization or biogenesis;cellular component organization or biogenesis at cellular level;cellular process;cytoskeleton organiza…	actin binding;actin filament binding;binding;cytoskeletal protein binding;protein binding	Arp2/3 protein complex;cell part;cytoplasm;cytoskeletal part;extracellular membrane-bounded organelle;extracellular organelle;extracellular region part;extracellular vesicular exosome;intracellular organelle part;intracellular part;macromolecular complex;membrane-bounded organelle;membrane-bounded vesicle;organelle;organelle part;protein complex;vesicle	Bacterial invasion of epithelial cells;Fc gamma R-mediated phagocytosis;Pathogenic Escherichia coli infection;Regulation of actin cytoskeleton;Shigellosis	0.910126	0.994242	-0.120192	0.164537	1.20058	1.69906	0.127862	0.828136	-1.91598	AHELKEHNGHITGIDWAPK;DGIWKPTLVILR;DRTQIALSPNNHEVHIYK;EHNGHITGIDWAPK;EVDEKPASTPWGSK;FAVGSGAR;FCTTGIDGAMTIWDFK;GCLTFVSK;IVTCGADR;IVTCGADRNAYVWSQK;KFCTTGIDGAMTIWDFK;LAWVSHDSTVSVADASK;LDVPKQSIQR;NAYVWSQK;NGSQWTK;NMSAMER;NTALETLHQNSITQVSIYEVDKQDCR;SDRIVTCGADR;STVLSLDWHPNNVLLAAGSCDFK;SVQVSTLR;TLESSIQGLR;TQIALSPNNHEVHIYK;TQIALSPNNHEVHIYKK;VFSAYIK;WSPLENK;WSPLENKFAVGSGAR	3;4;2;1	0.638104	0.576489	1.38727	-1.56439	26.8711	27.4398	26.8148	28.0234	27.0572	27.237
Q8VC28	AK1CD_MOUSE	Akr1c13	Aldo-keto reductase family 1 member C13	1	14	14	14	14	19.5434	17.7317	14	14	14	cellular metabolic process;cellular process;metabolic process;xenobiotic metabolic process	aldo-keto reductase (NADP) activity;catalytic activity;oxidoreductase activity;oxidoreductase activity, acting on CH-OH group of donors;oxidoreductase activity, acting on the CH-OH group of donors, NAD or NADP as acceptor			NaN	1	NaN	0.131066	8.52506	1.89451	0.131066	0.117301	-1.89451	KLQLDYVDLYIMHYPVPMK	3	0.585844	0.576494	1.54686	-1.54686	14	14	10.0701	24.1133	14	14
Q62421	SH3G3_MOUSE	Sh3gl3	Endophilin-A3	18	25.3855	25.0317	25.4656	25.362	24.7784	25.2544	25.3701	25.6305	25.5115	cellular component organization;cellular component organization or biogenesis;cellular membrane organization;cellular process;endocytosis;establishment of localization;membrane invagination;membrane organization;transport;vesicle-mediated transport	binding;identical protein binding;lipid binding;protein binding	cell part;cytoplasm;cytoplasmic part;early endosome membrane;endosomal part;endosome membrane;extracellular membrane-bounded organelle;extracellular organelle;extracellular region part;extracellular vesicular exosome;intracellular organelle part;intracellular part;membrane;membrane-bounded organelle;membrane-bounded vesicle;organelle;organelle membrane;organelle part;vesicle	Endocytosis	0.242548	1.15649	1.37001	0.506966	0.89337	-0.727955	0.128017	1.29452	1.91493	AKLGMLNTVSK;ASQLFSEK;ATEYLQPNPAYR;ATGYPQTEGLLGDCMLK;AVAEILSK;DSLDINVK;EIGHHLR;ELGEDSAFGNSLVDVGEALK;FEESKELAER;ISGAEGTKLDEEFLNMEK;LGMLNTVSK;QAVEKFEESK;QSTEILQELQSK;QSTEILQELQSKLELR;QTFIDPLQLLQDKDLK;RLDYDYK;VGKIPEEEIR;YGKELGEDSAFGNSLVDVGEALK	2;3	0.690706	0.5766	-0.594372	1.56353	24.7206	25.8679	24.36	25.9032	25.1802	25.8278
Q01147	CREB1_MOUSE	Creb1	Cyclic AMP-responsive element-binding protein 1	6	24.1247	24.0917	24.0719	23.8907	23.6112	24.0432	24.0752	24.0806	24.1112	anatomical structure development;anatomical structure morphogenesis;axonogenesis;behavior;biological regulation;biosynthetic process;body fluid secretion;cell differentiation;cell part morphogenesis;cell projection morphogenesis;cell projection organization;cellular biosynthetic process;cellular component morphogenesis;cellular component organization;cellular component organization at cellular le…	activating transcription factor binding;binding;cAMP response element binding;core promoter proximal region DNA binding;core promoter proximal region sequence-specific DNA binding;DNA binding;enhancer binding;enhancer sequence-specific DNA binding;enzyme binding;nucleic acid binding;nucleic acid binding transcription factor activity;protein binding;protein binding transcription factor activity;re…	cell part;chromatin;chromosomal part;euchromatin;intracellular membrane-bounded organelle;intracellular organelle;intracellular organelle part;intracellular part;macromolecular complex;membrane-bounded organelle;nuclear chromatin;nuclear chromosome part;nuclear euchromatin;nuclear part;nucleoplasm;nucleoplasm part;nucleus;organelle;organelle part;protein complex;transcription factor complex	Antigen processing and presentation;Huntington's disease;ko05152;Melanogenesis;Osteoclast differentiation;Prostate cancer;Vasopressin-regulated water reabsorption	0.727459	0.995072	-0.373892	0.123786	0.842214	-1.94415	0.131025	1.1815	1.89479	ALKDLYCHK;ILNDLSSDAPGVPR;KILNDLSSDAPGVPR;TAPTSTIAPGVVMASSPALPTQPAEEAAR;TLIEELK;VAVLENQNK	3;2	0.580982	0.5766	-1.58739	1.54709	24.0297	24.1624	23.3041	24.3926	24.0408	24.1372
Q8BH57	WDR48_MOUSE	Wdr48	WD repeat-containing protein 48	15	22.7617	23.2432	22.9505	23.4752	24.2402	23.285	22.6326	23.2386	23.1514	anatomical structure development;anatomical structure morphogenesis;biological regulation;cellular macromolecule metabolic process;cellular metabolic process;cellular nitrogen compound metabolic process;cellular process;cellular protein metabolic process;cellular response to stimulus;cellular response to stress;developmental process;developmental process involved in reproduction;DNA metabolic pro…		cell part;cytoplasmic part;intracellular membrane-bounded organelle;intracellular organelle;intracellular part;lysosome;lytic vacuole;membrane-bounded organelle;nucleus;organelle;vacuole		0.928584	1.01569	0.0954016	0.103025	1.60402	2.10539	0.13096	0.633212	-1.89522	DGTQCLSGSSDGTIR;DKELVASAGLDR;DTNNNVAYWDVLK;FNKIPFYLQPHASSGAK;GGASIIQCHILNDKR;IELLCQDQVLDPNMDLRTVK;IYCTDLRNPDIR;NGVNALQLDPALNR;SGGDLTLHYR;THVTPMDEEENEVNHVSGGQESRVQK;THVTPMDEEENEVNHVSGGQESR;TLISASSDTTVK;VHDEGVWALQVNDAFTHVYSGGR;VLICEEKAPVLK;VMEHVYEKIINLDNESQTTSSSNNEK	2;4;3	0.729782	0.576601	1.71904	-1.54744	22.3825	23.5878	22.4108	24.9228	22.1937	23.8214
O54972	MTG16_MOUSE	Cbfa2t3	Protein CBFA2T3	1	14	14	14	14	22.8	14	23.4273	22.4658	21.9001	biological regulation;biosynthetic process;cell differentiation;cellular biosynthetic process;cellular developmental process;cellular macromolecule biosynthetic process;cellular macromolecule metabolic process;cellular metabolic process;cellular nitrogen compound metabolic process;cellular process;developmental process;granulocyte differentiation;leukocyte differentiation;macromolecule biosynthet…	binding;cation binding;chromatin binding;ion binding;metal ion binding;nucleic acid binding transcription factor activity;protein binding transcription factor activity;sequence-specific DNA binding transcription factor activity;transcription cofactor activity;transcription corepressor activity;transcription factor binding transcription factor activity	cell part;cytoplasmic part;Golgi apparatus part;Golgi membrane;intracellular;intracellular membrane-bounded organelle;intracellular non-membrane-bounded organelle;intracellular organelle;intracellular organelle part;intracellular part;membrane;membrane-bounded organelle;non-membrane-bounded organelle;nuclear part;nucleolus;nucleoplasm;nucleus;organelle;organelle membrane;organelle part		4.25928029877132E-05	387.414	19.2871	0.373901	7.63865	1	0.128873	50.7176	1.90914	DFTPRTLSGYMPEEIWR	3	0.943202	0.576629	0.816497	1.55881	14	14	4.31227	29.5544	20.6797	24.5157
Q8VGP3	Q8VGP3_MOUSE	Or4b1	Olfactory receptor	1	14	14	14	22.9741	22.6507	22.9193	14	14	23.172	biological regulation;cell surface receptor linked signaling pathway;cellular process;cellular response to stimulus;detection of chemical stimulus;detection of chemical stimulus involved in sensory perception;detection of chemical stimulus involved in sensory perception of smell;detection of stimulus;detection of stimulus involved in sensory perception;G-protein coupled receptor protein signaling…	G-protein coupled receptor activity;molecular transducer activity;olfactory receptor activity;receptor activity;signal transducer activity;signaling receptor activity;transmembrane signaling receptor activity	cell part;integral to membrane;intrinsic to membrane;membrane;membrane part;plasma membrane	Olfactory transduction	0.373901	8.32441	1	9.76239779679844E-08	460.814	88.523	0.131293	0.0180646	-1.89301	FITDLLAK	2	#N/A	0.57663	72.2788	-1.54564	14	14	22.418	23.2781	3.90264	30.2121
Q80W40	ACSM4_MOUSE	Acsm4	Acyl-coenzyme A synthetase ACSM4, mitochondrial	1	14	21.302	21.6431	18.8807	14	21.2277	14	14	14	acyl-CoA metabolic process;carboxylic acid metabolic process;cellular ketone metabolic process;cellular lipid metabolic process;cellular metabolic process;cellular process;coenzyme metabolic process;cofactor metabolic process;fatty acid metabolic process;lipid metabolic process;metabolic process;monocarboxylic acid metabolic process;organic acid metabolic process;oxoacid metabolic process;primary…	acid-thiol ligase activity;adenyl nucleotide binding;adenyl ribonucleotide binding;ATP binding;binding;butyrate-CoA ligase activity;C-acyltransferase activity;catalytic activity;cation binding;fatty-acyl-CoA synthase activity;ion binding;ligase activity;ligase activity, forming carbon-sulfur bonds;metal ion binding;nucleotide binding;purine nucleotide binding;purine ribonucleoside triphosphate bi…	cell part;cytoplasmic part;intracellular membrane-bounded organelle;intracellular organelle;intracellular organelle lumen;intracellular organelle part;intracellular part;membrane-bounded organelle;membrane-enclosed lumen;mitochondrial matrix;mitochondrial part;mitochondrion;organelle;organelle lumen;organelle part	Butanoate metabolism	0.116324	0.0316487	-1.99844	0.787328	0.519223	-0.288456	0.130841	0.0609541	-1.896	IPEWWLINVACMR	2	0.95904	0.576655	-0.235523	-1.54808	8.25606	29.7074	8.87682	27.1954	14	14
Q08943	SSRP1_MOUSE	Ssrp1	FACT complex subunit SSRP1	5	22.2693	22.5797	22.5478	21.6122	22.7741	22.8346	14	22.6329	14	biological regulation;biosynthetic process;cellular biosynthetic process;cellular component organization;cellular component organization at cellular level;cellular component organization or biogenesis;cellular component organization or biogenesis at cellular level;cellular macromolecule biosynthetic process;cellular macromolecule metabolic process;cellular metabolic process;cellular nitrogen comp…	binding;chromatin binding;DNA binding;nucleic acid binding	cell part;chromosome;cytoplasm;intracellular membrane-bounded organelle;intracellular non-membrane-bounded organelle;intracellular organelle;intracellular organelle part;intracellular part;membrane-bounded organelle;non-membrane-bounded organelle;nuclear part;nucleolus;nucleus;organelle;organelle part		0.124274	0.0207901	-1.94072	0.89317	0.96018	-0.143047	0.129731	0.0216523	-1.90339	ADVIQATGDAICIFR;DEDISLTLNMNEEEVEKR;FDEISFVNFAR;GFIYVHKPPVHIR;SFDFEIETK	2;3;4	1	0.576661	-0.116798	-1.55411	22.0414	22.8898	20.6955	24.1185	4.49619	29.2591
Q61464	ZN638_MOUSE	Znf638	Zinc finger protein 638	9	14	20.4671	20.1452	20.7567	20.9115	20.8052	20.7894	20.5607	20.6647	biological regulation;biosynthetic process;cellular biosynthetic process;cellular macromolecule biosynthetic process;cellular macromolecule metabolic process;cellular metabolic process;cellular nitrogen compound metabolic process;cellular process;macromolecule biosynthetic process;macromolecule metabolic process;metabolic process;nitrogen compound metabolic process;nucleic acid metabolic process;…	binding;cation binding;DNA binding;ion binding;metal ion binding;nucleic acid binding;nucleotide binding;transition metal ion binding;zinc ion binding	cell part;intracellular membrane-bounded organelle;intracellular organelle;intracellular organelle part;intracellular part;membrane-bounded organelle;nuclear body;nuclear part;nuclear speck;nucleoplasm;nucleoplasm part;organelle;organelle part		0.306195	5.53076	1.17212	0.281063	6.14915	1.24508	0.129866	0.899435	-1.90249	EKEQNETEER;ISPSPELNLK;LPTPSMMNDYYAASPR;NEAYLEMELR;NKETLSNETVSSNVIDYGHASK;PGSMGLPR;QSSVTQVTEQSPK;TMETVSSSSSAK;YGYTEDPLEVR	2;3	0.831219	0.57668	1.0166	-1.55337	9.15088	27.2573	20.6279	21.0211	20.3871	20.9561
Q9CRB6	TPPP3_MOUSE	Tppp3	Tubulin polymerization-promoting protein family member 3	16	27.3142	27.3965	27.4542	27.2888	26.7872	27.1132	27.3204	27.347	27.3676	cellular component organization;cellular component organization at cellular level;cellular component organization or biogenesis;cellular component organization or biogenesis at cellular level;cellular process;cytoskeleton organization;microtubule bundle formation;microtubule cytoskeleton organization;microtubule-based process;organelle organization	binding;cytoskeletal protein binding;protein binding;tubulin binding	cell part;cytoplasm;cytoskeletal part;extracellular membrane-bounded organelle;extracellular organelle;extracellular region part;extracellular vesicular exosome;intracellular organelle part;intracellular part;macromolecular complex;membrane-bounded organelle;membrane-bounded vesicle;microtubule;organelle;organelle part;protein complex;vesicle		0.369191	0.970415	-1.01103	0.0998262	0.798165	-2.13339	0.128692	1.21581	1.91036	ALEELATK;ALEELATKR;ASGQEMNGKNWAK;ASGQEMNGK;AVTGTDVDIVFSK;FAIHGDPK;FDESGKGK;GIAGRQDILDDSGYVSAYK;LTDTSKYTGSHK;NAGTYDAK;QDILDDSGYVSAYK;QDILDDSGYVSAYKNAGTYDAK;TGGAVDRLTDTSK;VADGKAVTGTDVDIVFSK;VINYEEFK;VINYEEFKK	1;2;3	0.73181	0.576695	-1.74191	1.5598	27.2135	27.5631	26.4308	27.6953	27.2863	27.4037
Q9CQU0	TXD12_MOUSE	Txndc12	Thioredoxin domain-containing protein 12	9	25.452	25.4659	25.8118	25.1951	24.8414	25.1777	25.242	25.3694	25.2947	biological regulation;cell redox homeostasis;cellular homeostasis;cellular process;homeostatic process;regulation of biological process;regulation of biological quality;regulation of cellular process	catalytic activity;oxidoreductase activity;oxidoreductase activity, acting on a sulfur group of donors;oxidoreductase activity, acting on a sulfur group of donors, disulfide as acceptor;protein-disulfide reductase (glutathione) activity	cell part;cytoplasmic part;endoplasmic reticulum lumen;endoplasmic reticulum part;intracellular organelle lumen;intracellular organelle part;intracellular part;membrane-enclosed lumen;organelle lumen;organelle part	Glutathione metabolism	0.0900806	0.82674	-2.22529	0.0373479	0.704604	-3.06849	0.129088	1.17334	1.9077	DEDFSPDGGYIPR;EAAASGLPLMVIIHK;GFGDHIHWR;ILFLDPSGK;PEIINESGNPSYKYFYVSAEQVVQGMK;SWCGACK;VRPEIINESGNPSYK;YFYVSAEQVVQGMK;YFYVSAEQVVQGMKEAQER	2;3;4	0.899921	0.576711	-2.50541	1.55763	25.0702	26.0829	24.5762	25.5667	25.143	25.4611
Q8CCS6	PABP2_MOUSE	Pabpn1	Polyadenylate-binding protein 2	7	25.699	25.7705	26.0124	25.7381	25.4649	25.8378	26.0812	25.8909	25.836	cellular macromolecule metabolic process;cellular metabolic process;cellular nitrogen compound metabolic process;cellular process;establishment of localization;establishment of localization in cell;establishment of RNA localization;intracellular transport;macromolecule metabolic process;metabolic process;mRNA 3'-end processing;mRNA export from nucleus;mRNA metabolic process;mRNA polyadenylation;m…	binding;mRNA binding;nucleic acid binding;nucleotide binding;poly(A) RNA binding;poly-purine tract binding;protein binding;protein self-association;RNA binding;single-stranded RNA binding	cell part;cytoplasm;intracellular membrane-bounded organelle;intracellular organelle;intracellular part;macromolecular complex;membrane-bounded organelle;nucleus;organelle;ribonucleoprotein complex	mRNA surveillance pathway	0.417648	1.07829	0.902875	0.371937	0.903128	-1.00459	0.128828	1.19395	1.90945	ELQNEVEK;EMEEEAEKLK;GFAYIEFSDK;GFAYIEFSDKESVR;SIYVGNVDYGATAEELEAHFHGCGSVNR;TSLALDESLFR;VTILCDKFSGHPK	2;3;4	0.940939	0.576717	-0.82024	1.55906	25.4193	26.2352	25.2007	26.1598	25.6164	26.2556
Q8BUH7	RNF26_MOUSE	Rnf26	E3 ubiquitin-protein ligase RNF26	1	14	14	14	18.6347	14	17.1609	14	14	14		binding;cation binding;ion binding;metal ion binding;transition metal ion binding;zinc ion binding	cell part;integral to membrane;intrinsic to membrane;membrane part		NaN	1	NaN	0.130136	6.05668	1.90068	0.130136	0.165107	-1.90068	HLCLCQACTEILMRHPVYHR	4	0.58495	0.576719	1.5519	-1.5519	14	14	10.7161	22.4809	14	14
A0AA74KUP2	A0AA74KUP2_MOUSE	B230307C23Rik	RIKEN cDNA B230307C23 gene	1	14	14	14	14	14	14	18.6574	17.1969	14					0.129684	6.13941	1.9037	NaN	1	NaN	0.129684	6.13941	1.9037	MDVLTHDDVHVNFTR	2	#VALUE!	0.576744	#DIV/0!	1.55437	14	14	14	14	10.7008	22.5354
Q61879	MYH10_MOUSE	Myh10	Myosin-10	123	26.7248	26.2181	26.1899	26.7163	27.586	26.7495	26.6367	26.0484	26.414	actin cytoskeleton organization;actin filament-based movement;actin filament-based process;actomyosin structure organization;adult heart development;anatomical structure development;anatomical structure formation involved in morphogenesis;anatomical structure morphogenesis;axon guidance;axonogenesis;biological adhesion;biological regulation;brain development;cardiac cell development;cardiac muscl…	actin binding;actin filament binding;actin-dependent ATPase activity;adenyl nucleotide binding;adenyl ribonucleotide binding;ADP binding;ATP binding;ATPase activity;ATPase activity, coupled;binding;catalytic activity;cytoskeletal protein binding;hydrolase activity;hydrolase activity, acting on acid anhydrides;hydrolase activity, acting on acid anhydrides, in phosphorus-containing anhydrides;micro…	actin cytoskeleton;actin filament bundle;actomyosin;axon;brush border;cell body;cell cortex;cell division site part;cell part;cell projection;cell projection part;cleavage furrow;cytoplasm;cytoplasmic part;cytoskeletal part;cytoskeleton;cytosol;dendritic spine;extracellular membrane-bounded organelle;extracellular organelle;extracellular region part;extracellular vesicular exosome;growth cone;int…	Tight junction;Viral myocarditis	0.965644	0.992274	-0.0458278	0.127448	1.55804	1.9188	0.121641	0.636874	-1.95938	AAANKLVR;ADFCIIHYAGK;AGKLDPHLVLDQLR;AKLQELEGAVK;ALAVASK;ALEDETKNHEAQIQDMR;ALEEALEAKEEFER;ALELDPNLYR;ALEQQVEEMR;AMVNKDDIQK;ANLEKNK;ARDEVIK;ASRDEIFAQSK;ATDKTFVEK;ATISALEAK;AVIYNPATQADWTAK;AVIYNPATQADWTAKK;CIIPNHEKR;CNGVLEGIR;DAAGLESQLQDTQELLQEETR;DAAGLESQLQDTQELLQEETRQK;DDVGKNVHELEK;DEIFAQSK;DELADEIANSASGK;DHNIPGELER;DLQTRDEQNEEK;EDQSILCTGESGAGK;EEELQGALAR;EIFMQVEDERR;ELDDATEANEGLSR;ELEAELEDER;ELEA…	2;3;4;1	0.58327	0.57675	1.56669	-1.59983	25.6298	27.1253	25.7931	28.2415	25.6285	27.1042
Q91ZR1	RAB4B_MOUSE	Rab4b	Ras-related protein Rab-4B	11	23.1804	22.5567	23.4156	23.2995	24.3552	23.4236	23.1695	22.7669	23.1016	biological regulation;carbohydrate transport;cellular process;cellular response to stimulus;establishment of localization;establishment of localization in cell;establishment of protein localization;glucose import;glucose transport;hexose transport;intracellular protein transport;intracellular signal transduction;intracellular transport;metabolic process;monosaccharide transport;organic substance …	binding;catalytic activity;GTP binding;GTPase activity;guanyl nucleotide binding;guanyl ribonucleotide binding;hydrolase activity;hydrolase activity, acting on acid anhydrides;hydrolase activity, acting on acid anhydrides, in phosphorus-containing anhydrides;nucleoside-triphosphatase activity;nucleotide binding;purine nucleotide binding;purine ribonucleoside triphosphate binding;purine ribonucleo…	cell part;cytoplasmic membrane-bounded vesicle;cytoplasmic part;cytoplasmic vesicle;endosome;insulin-responsive compartment;intracellular membrane-bounded organelle;intracellular organelle;intracellular part;membrane;membrane-bounded organelle;membrane-bounded vesicle;mitochondrion;organelle;perinuclear region of cytoplasm;plasma membrane;recycling endosome;stored secretory granule;vesicle		0.899716	0.973847	-0.134214	0.201426	1.56037	1.52719	0.128378	0.624113	-1.91249	DLDPEREVTFLEASR;ETYNSLAAWLTDAR;EVTFLEASR;FKQDSNHTIGVEFGSR;FLVIGSAGTGK;GAAGALLVYDITSR;IDSGELDPER;MGSGIQYGDISLR;SCLLHQFIENK;TILNKIDSGELDPER;TLASPNIVVILCGNKK	3;2	0.69881	0.576751	1.24694	-1.56154	21.9483	24.1535	22.2594	25.1262	22.4773	23.548
Q9D9H8	CB069_MOUSE		Mitochondrial protein C2orf69 homolog	2	20.5111	20.6704	20.9763	20.6632	21.1689	21.0557	20.5809	21.1414	20.3509			extracellular region		0.922225	0.980628	-0.103934	0.301336	1.18371	1.18578	0.387565	0.828435	-0.968666	SNELLLLTSR;STVPGSDPQR	2	0.857528	0.576769	0.968183	-0.790913	20.132	21.3065	20.3033	21.6219	19.6811	21.7011
P61750	ARF4_MOUSE	Arf4	ADP-ribosylation factor 4	2	23.5718	23.6693	24.0085	24.2282	25.585	24.1489	23.4313	23.7002	23.9984	activation of phospholipase D activity;anatomical structure development;apical protein localization;asymmetric protein localization;biological regulation;brain development;cell migration;cell motility;cell surface receptor linked signaling pathway;cellular component movement;cellular macromolecule metabolic process;cellular metabolic process;cellular process;cellular protein metabolic process;cel…	binding;epidermal growth factor receptor binding;growth factor receptor binding;GTP binding;guanyl nucleotide binding;guanyl ribonucleotide binding;nucleotide binding;protein binding;purine nucleotide binding;purine ribonucleoside triphosphate binding;purine ribonucleotide binding;receptor binding;ribonucleotide binding	cell part;cell projection membrane;cell projection part;cytoplasm;cytoplasmic part;cytosol;extracellular membrane-bounded organelle;extracellular organelle;extracellular region part;extracellular vesicular exosome;Golgi apparatus;intracellular membrane-bounded organelle;intracellular organelle;intracellular part;leading edge membrane;membrane;membrane part;membrane-bounded organelle;membrane-boun…		0.858958	0.972726	-0.189459	0.135409	1.87151	1.86631	0.128579	0.519755	-1.91113	IQEGAAVLQK;LGLQSLR	2	0.590296	0.576773	1.52383	-1.56043	23.1804	24.3193	22.6488	26.6593	23.0053	24.4146
P61161	ARP2_MOUSE	Actr2	Actin-related protein 2	23	26.1592	26.1261	26.3334	26.4487	27.2395	26.3316	26.0121	26.2414	26.0866	actin cytoskeleton organization;actin filament organization;actin filament-based process;actin nucleation;anatomical structure formation involved in morphogenesis;Arp2/3 complex-mediated actin nucleation;asymmetric cell division;biological regulation;cell cycle;cell cycle cytokinesis;cell cycle process;cell division;cell projection assembly;cell projection organization;cellular component assembly…	adenyl nucleotide binding;adenyl ribonucleotide binding;ATP binding;binding;nucleotide binding;purine nucleotide binding;purine ribonucleoside triphosphate binding;purine ribonucleotide binding;ribonucleotide binding;structural constituent of cytoskeleton;structural molecule activity	actin cap;adherens junction;anchoring junction;Arp2/3 protein complex;cell cortex;cell cortex part;cell junction;cell part;cell projection;cell-substrate adherens junction;cell-substrate junction;cytoplasm;cytoplasmic part;cytoskeletal part;extracellular membrane-bounded organelle;extracellular organelle;extracellular region part;extracellular vesicular exosome;focal adhesion;intracellular organe…		0.375722	0.937671	-0.995768	0.185329	1.38227	1.5978	0.128652	0.678358	-1.91063	CGYAGSNFPEHIFPALVGRPIIR;DKDNFWMTR;DLMVGDEASELR;EKLCYVGYNIEQEQK;GYAFNHSADFETVR;GYAFNHSADFETVRMIK;HIVLSGGSTMYPGLPSRLER;HIVLSGGSTMYPGLPSR;HLWDYTFGPEK;HLWDYTFGPEKLNIDTR;HMVFLGGAVLADIMK;ILLTEPPMNPTK;IRIEDPPR;KVVVCDNGTGFVK;LCYVGYNIEQEQK;NWDDMKHLWDYTFGPEK;RLDIAGR;SEFYKHIVLSGGSTMYPGLPSR;SMLEVNYPMENGIVR;VGNIEIK;VGNIEIKDLMVGDEASELR;VLKGDVEK;VVVCDNGTGFVK	3;4;2;1	0.66902	0.57681	1.3046	-1.56002	25.9297	26.4828	25.4464	27.9001	25.8228	26.404
P63042	STMN4_MOUSE	Stmn4	Stathmin-4	2	14	22.6388	14	22.59	22.9138	22.4783	14	23.0019	22.4891	biological regulation;cell projection organization;cellular component disassembly;cellular component disassembly at cellular level;cellular component organization;cellular component organization at cellular level;cellular component organization or biogenesis;cellular component organization or biogenesis at cellular level;cellular macromolecular complex disassembly;cellular macromolecular complex …	binding;cytoskeletal protein binding;protein binding;tubulin binding	axon;cell part;cell projection;cell projection part;cytoplasm;cytoplasmic part;Golgi apparatus;growth cone;intracellular membrane-bounded organelle;intracellular organelle;intracellular part;membrane-bounded organelle;neuron projection;organelle;site of polarized growth		0.511548	7.73143	0.719645	0.115383	54.9909	2.00555	0.38755	0.140595	-0.9687	AIEENNNFIK;EAHLAAMLERLQEK	2;4	0.715081	0.576844	1.63753	-0.79094	4.4897	29.2695	22.0987	23.2227	7.27123	32.3894
Q3V016	HIPK4_MOUSE	Hipk4	Homeodomain-interacting protein kinase 4	1	14	14	14	19.6878	19.6427	18.3948	14	14	19.3001	cellular component organization;cellular component organization at cellular level;cellular component organization or biogenesis;cellular component organization or biogenesis at cellular level;cellular macromolecule metabolic process;cellular metabolic process;cellular process;cellular protein metabolic process;chromatin modification;chromatin organization;chromosome organization;covalent chromati…	adenyl nucleotide binding;adenyl ribonucleotide binding;ATP binding;binding;catalytic activity;kinase activity;nucleotide binding;phosphotransferase activity, alcohol group as acceptor;protein kinase activity;protein serine/threonine kinase activity;purine nucleotide binding;purine ribonucleoside triphosphate binding;purine ribonucleotide binding;ribonucleotide binding;transferase activity;transf…	cell part;cytoplasm;intracellular membrane-bounded organelle;intracellular organelle;intracellular part;membrane-bounded organelle;nucleus;organelle		0.373901	3.40272	1	0.0002453	37.8374	12.3721	0.128338	0.08993	-1.91276	GLWSDTRADMVSDMLVPLK	4	0.0801223	0.576866	10.1018	-1.56176	14	14	17.4188	21.0647	8.16524	23.3681
[truncated: 8,465 more rows]

## Sheet: Shank3 DEPS
List of Significant DEPs in Shank3 (Compared to Shank3-WT)					log2 intensities (proteomics DATA)									Annotation				T-tests
					WT			KO			KO+T
[truncated: 513 more rows]

## Sheet: Shank3 Enriched Terms
List on Enriched Terms in Shank3 (Compared to Shank3-WT)
[truncated: 1,207 more rows]

## Sheet: Shank3+7-NI DEPS
List of Significant DEPs in Shank3 +7-NI (Compared to Shank3)					log2 intensities (proteomics DATA)									Annotation				T-tests
[truncated: 617 more rows]

[truncated: 1 more sheets: Shank3 +7-NI Enriched Terms]
