# Supplementary material for: Nitric oxide inhibition ameliorates cortical proteomic changes in the Cntnap2-/- and Shank3Δ4–22 mouse models of autism spectrum disorder
Source: Mol Autism. 2026 Apr 20;17:21. doi: 10.1186/s13229-026-00716-1 (PMC13107916; doi:10.1186/s13229-026-00716-1)
Supplement: Supplementary file 5 — Supplementary Material 5 [file 13229_2026_716_MOESM5_ESM.xlsx]

## Sheet: Full List of Proteins
Full List of Proteins in Cntnap2 & Cntnap2 +7-NI
Protein IDs	Majority protein IDs	Protein names	Gene names	Fasta headers	Peptides	Unique peptides	Student's T-test p-value Caspr_KO-7NI vs Caspr_KO	Fold change Caspr_KO-7NI/Caspr_KO	Student's T-test p-value Caspr_KO vs WT	Fold change Caspr_KO/WT	Student's T-test p-value Caspr_KO-7NI vs WT	Fold change Caspr_KO-7NI/WT	Caspr_KO-7NI-A	Caspr_KO-7NI-B	Caspr_KO-7NI-C	Caspr_KO-7NI-D	Caspr_KO-A	Caspr_KO-B	Caspr_KO-C	Caspr_KO-D	WT-A	WT-B	WT-C	WT-D	Benjamini-Hochberg FDR (Cntnap2 VS WT)	Benjamini-Hochberg FDR (Cntnap2+7-NI VS Cntnap2)	Cohen's d Value (Effect Size) Cntnap2/WT	Cohen's d Value (Effect Size) Cntnap2+7-NI/Cntnap2	CI95% lower WT	CI95% upper WT	CI95% lower Cntnap2	CI95% upper Cntnap2	CI95% lower Cntnap2+7-NI	CI95% upper Cntnap2+7-NI
O70310	O70310	Glycylpeptide N-tetradecanoyltransferase 1	Nmt1	sp|O70310|NMT1_MOUSE Glycylpeptide N-tetradecanoyltransferase 1 OS=Mus musculus OX=10090 GN=Nmt1 PE=1 SV=1	15	11	0.47121	1.02203	0.54894	0.978469	0.999266	1.00003	40413004	38573000	38811016	37277016	39919000	36504008	36440984	38924992	37380012	39944024	36874004	40957988	0.817142	0.718282	=(AVERAGE(R3:U3) - AVERAGE(V3:Y3)) / SQRT(((COUNT(R3:U3)-1)*STDEV.S(R3:U3)^2 + (COUNT(V3:Y3)-1)*STDEV.S(V3:Y3)^2)/(COUNT(R3:U3)+COUNT(V3:Y3)-2))	0.534512	3.56478e+07	4.19302e+07	3.51614e+07	4.07331e+07	3.67206e+07	4.08164e+07		#N/A
Q9CQP2	Q9CQP2	Trafficking protein particle complex subunit 2	Trappc2	sp|Q9CQP2|TPPC2_MOUSE Trafficking protein particle complex subunit 2 OS=Mus musculus OX=10090 GN=Trappc2 PE=1 SV=1	3	3	0.453483	1.12409	0.311952	0.8894	0.99877	0.999767	10950004	13198997	7.3e+06	9602704	10733005	7422604	8662995	9194304	10091997	8993400	9052197	12343002	0.683263	0.710574	-0.758953	0.630504	7.62916e+06	1.26111e+07	6.82092e+06	1.11855e+07	6.3321e+06	1.41938e+07		#N/A
Q9D2N9	Q9D2N9	Vacuolar protein sorting-associated protein 33A	Vps33a	sp|Q9D2N9|VP33A_MOUSE Vacuolar protein sorting-associated protein 33A OS=Mus musculus OX=10090 GN=Vps33a PE=1 SV=2	12	12	0.154233	1.07322	0.274776	0.931881	0.998634	1.00011	8662995	8667199	9291598	7895001	8.2967e+06	7.9121e+06	8461196	7475004	8611199	7453797	9080197	9446301	0.662292	0.43654	-0.890509	1.16316	7.26936e+06	1.00264e+07	7.3373e+06	8.7352e+06	7.71955e+06	9.53885e+06		#N/A
Q91VK1	Q91VK1	Basic leucine zipper and W2 domain-containing protein 2	Bzw2	sp|Q91VK1|BZW2_MOUSE Basic leucine zipper and W2 domain-containing protein 2 OS=Mus musculus OX=10090 GN=Bzw2 PE=1 SV=1	4	3	0.373383	0.895449	0.484555	1.11638	0.998455	0.999659	3.0246e+06	3.9615e+06	3.3948e+06	4796403	4289299	3.7447e+06	3906398	4836302	3.3446e+06	5625298	3.2471e+06	3.1979e+06	0.77719	0.649649	0.376653	-0.620632	1.97191e+06	5.73554e+06	3.42213e+06	4.96622e+06	2.56719e+06	5.02146e+06		#N/A
Q60996	Q60996	Serine/threonine-protein phosphatase 2A 56 kDa regulatory subunit gamma isoform	Ppp2r5c	sp|Q60996|2A5G_MOUSE Serine/threonine-protein phosphatase 2A 56 kDa regulatory subunit gamma isoform OS=Mus musculus OX=10090 GN=Ppp2r5c PE=1 SV=2	15	14	0.758315	0.983186	0.545319	1.01697	0.998126	0.999871	33192018	30751982	27253998	27094986	30624990	28434986	30881990	29995000	30111018	29155988	28107012	30562014	0.815527	0.886416	0.457419	-0.18497	2.77509e+07	3.12171e+07	2.82371e+07	3.17314e+07	2.48883e+07	3.42582e+07		#N/A
Q9ERU9	Q9ERU9	E3 SUMO-protein ligase RanBP2	Ranbp2	sp|Q9ERU9|RBP2_MOUSE E3 SUMO-protein ligase RanBP2 OS=Mus musculus OX=10090 GN=Ranbp2 PE=1 SV=2	25	25	0.177511	1.0353	0.278212	0.965816	0.998084	0.999912	107480000	111499936	119100032	113340056	109689984	110119936	109549984	106409976	104270064	115049952	113349944	119010000	0.664266	0.461032	-0.870183	1.08037	1.02998e+08	1.22841e+08	1.06228e+08	1.11657e+08	1.05171e+08	1.20539e+08		#N/A
Q6ZWQ0	Q6ZWQ0	Nesprin-2	Syne2	sp|Q6ZWQ0|SYNE2_MOUSE Nesprin-2 OS=Mus musculus OX=10090 GN=Syne2 PE=1 SV=2	4	4	0.789325	1.03281	0.690959	0.967928	0.997939	0.999689	9722002	14355998	11619995	15100001	12095007	10477999	13710994	12385994	13542998	11000993	11863001	13873002	0.892473	0.903183	-0.298682	0.266964	1.03948e+07	1.47452e+07	1.00545e+07	1.42804e+07	8.74408e+06	1.66549e+07		#N/A
Q8C9H6	Q8C9H6	Striatin-interacting proteins 2	Strip2	sp|Q8C9H6|STRP2_MOUSE Striatin-interacting proteins 2 OS=Mus musculus OX=10090 GN=Strip2 PE=1 SV=1	5	1	0.154615	0.753371	0.167492	1.32664	0.997828	0.999452	682960	871180	1.2372e+06	1.11075e+06	1.058e+06	1.117e+06	1.747e+06	1.22939e+06	891319	1.3361e+06	1.0124e+06	679650	0.571298	0.436086	1.04397	-1.10482	543192	1.41654e+06	787809	1.78789e+06	582260	1.36878e+06		#N/A
Q791T5	Q791T5	Mitochondrial carrier homolog 1	Mtch1	sp|Q791T5|MTCH1_MOUSE Mitochondrial carrier homolog 1 OS=Mus musculus OX=10090 GN=Mtch1 PE=1 SV=1	11	11	0.366304	1.06951	0.187811	0.935219	0.997623	1.00022	39975984	44898980	37841996	33183990	38223988	33641984	37398004	35821020	37620016	37029012	37567976	43029984	0.584018	0.644069	-1.03518	0.726515	3.43168e+07	4.33067e+07	3.30626e+07	3.94799e+07	3.12388e+07	4.67116e+07		#N/A
P35276	P35276	Ras-related protein Rab-3D	Rab3d	sp|P35276|RAB3D_MOUSE Ras-related protein Rab-3D OS=Mus musculus OX=10090 GN=Rab3d PE=1 SV=1	6	1	0.172059	1.17726	0.354258	0.849806	0.99758	1.00044	834050240	943789888	1051200576	941999808	719660352	661040448	1013600128	841570048	1200499712	666970368	1107799552	877210176	0.710726	0.454459	-0.762603	1.05566	5.81706e+08	1.34453e+09	5.61098e+08	1.05684e+09	8.01691e+08	1.08383e+09		#N/A
Q8BSY0	Q8BSY0	Aspartyl/asparaginyl beta-hydroxylase	Asph	sp|Q8BSY0|ASPH_MOUSE Aspartyl/asparaginyl beta-hydroxylase OS=Mus musculus OX=10090 GN=Asph PE=1 SV=1	2	2	0.980864	1.00662	0.957715	0.994512	0.996824	1.00109	9449798	8.2288e+06	9810602	3.3432e+06	8.1083e+06	6.7085e+06	5925998	7.7062e+06	7097196	5973303	7.1161e+06	8417303	0.988456	0.99322	-0.0390207	0.267848	5.56118e+06	8.74077e+06	5.5437e+06	8.68079e+06	2.95414e+06	1.24621e+07		#N/A
P28665;P28666	P28665	Murinoglobulin-1	Mug1	sp|P28665|MUG1_MOUSE Murinoglobulin-1 OS=Mus musculus OX=10090 GN=Mug1 PE=1 SV=3	20	20	0.651933	1.07022	0.645483	0.933853	0.996299	0.99943	7657695	11159993	8062697	8295504	9931406	6152202	7.3504e+06	9701497	10230999	6935098	8796503	9179001	0.870328	0.831158	-0.308981	0.296056	6.59814e+06	1.09727e+07	5.35853e+06	1.12092e+07	6.24927e+06	1.13387e+07		#N/A
Q9D1G1	Q9D1G1	Ras-related protein Rab-1B	Rab1b	sp|Q9D1G1|RAB1B_MOUSE Ras-related protein Rab-1B OS=Mus musculus OX=10090 GN=Rab1b PE=1 SV=1	15	7	0.336228	1.05194	0.367875	0.950913	0.996252	1.0003	81872016	72191024	78184992	88184048	75101000	81449032	72787984	74744008	81298952	75050968	73936032	90221000	0.717163	0.619888	-0.694494	0.752352	6.82419e+07	9.20115e+07	7.00389e+07	8.20021e+07	6.94452e+07	9.07708e+07		#N/A
P28352	P28352	DNA-(apurinic or apyrimidinic site) lyase;DNA-(apurinic or apyrimidinic site) lyase, mitochondrial	Apex1	sp|P28352|APEX1_MOUSE DNA-(apurinic or apyrimidinic site) endonuclease OS=Mus musculus OX=10090 GN=Apex1 PE=1 SV=2	10	10	0.536137	1.03114	0.3064	0.969519	0.995326	0.999706	10804004	11383999	10258006	9293699	10431999	10318002	9991896	9644002	10273003	10924006	10582999	9884498	0.682572	0.76277	-0.796553	0.500111	9.71112e+06	1.11211e+07	9.53216e+06	1.06608e+07	9.02042e+06	1.18494e+07		#N/A
Q8R5H1	Q8R5H1	Ubiquitin carboxyl-terminal hydrolase 15	Usp15	sp|Q8R5H1|UBP15_MOUSE Ubiquitin carboxyl-terminal hydrolase 15 OS=Mus musculus OX=10090 GN=Usp15 PE=1 SV=1	22	21	0.954427	1.00296	0.936751	0.997378	0.9946	1.00033	8828998	9316494	8397796	7615000	8473700	9038600	8487098	7997005	8376495	8432998	9012695	8251303	0.980458	0.980239	-0.0501221	0.0683072	7.98025e+06	9.05649e+06	7.82154e+06	9.17666e+06	7.39128e+06	9.68787e+06		#N/A
Q9QZB7	Q9QZB7	Actin-related protein 10	Actr10	sp|Q9QZB7|ARP10_MOUSE Actin-related protein 10 OS=Mus musculus OX=10090 GN=Actr10 PE=1 SV=2	15	15	0.0294445	1.12161	0.0633228	0.891928	0.993594	1.00039	16426008	16581008	15458990	14903002	13422004	15172001	14576992	13357003	14330000	15476004	16451001	17171992	0.422415	0.204627	-1.60378	2.02025	1.38957e+07	1.78188e+07	1.27134e+07	1.55506e+07	1.45707e+07	1.71138e+07		#N/A
Q9CZX0	Q9CZX0	Elongator complex protein 3	Elp3	sp|Q9CZX0|ELP3_MOUSE Elongator complex protein 3 OS=Mus musculus OX=10090 GN=Elp3 PE=1 SV=1	13	13	0.182154	1.08585	0.382376	0.921718	0.992155	1.00085	13577007	12641993	14843991	13216004	13986999	11428998	12573004	12051002	14683995	11293993	15850992	12765994	0.724637	0.466063	-0.701502	1.04468	1.04339e+07	1.68636e+07	1.07755e+07	1.42445e+07	1.20857e+07	1.50538e+07		#N/A
Q8R1T1	Q8R1T1	Charged multivesicular body protein 7	Chmp7	sp|Q8R1T1|CHMP7_MOUSE Charged multivesicular body protein 7 OS=Mus musculus OX=10090 GN=Chmp7 PE=1 SV=1	10	10	0.0552955	1.08914	0.0667677	0.918618	0.991337	1.00051	11150997	9996798	10713994	11511006	9999997	10011995	9432099	10346004	11254003	10723006	9907106	11475996	0.426517	0.277225	-1.5897	1.68014	9.73002e+06	1.195e+07	9.34415e+06	1.05509e+07	9.80634e+06	1.18801e+07		#N/A
Q5XJY4	Q5XJY4	Presenilins-associated rhomboid-like protein, mitochondrial;P-beta	Parl	sp|Q5XJY4|PARL_MOUSE Presenilins-associated rhomboid-like protein, mitochondrial OS=Mus musculus OX=10090 GN=Parl PE=1 SV=1	4	4	0.566728	0.933907	0.355188	1.07196	0.991215	1.00111	3.4147e+06	3893400	2.543e+06	2.9089e+06	3.5388e+06	3.9203e+06	3.1993e+06	2.9128e+06	3.3348e+06	3087701	2.9491e+06	3.2243e+06	0.711408	0.779615	0.740045	-0.391464	2.88286e+06	3.41509e+06	2.70078e+06	4.08482e+06	2.25181e+06	4.12819e+06		#N/A
Q8BYH7	Q8BYH7	TBC1 domain family member 17	Tbc1d17	sp|Q8BYH7|TBC17_MOUSE TBC1 domain family member 17 OS=Mus musculus OX=10090 GN=Tbc1d17 PE=1 SV=2	14	14	0.0617828	1.1174	0.00980864	0.895477	0.990878	1.0006	8906998	8.0501e+06	7275297	7500396	7.0978e+06	6879003	6.9075e+06	7441597	7645495	7.7998e+06	8472199	7.7256e+06	0.217005	0.294154	-2.55242	1.56228	7.30683e+06	8.51472e+06	6.66937e+06	7.49357e+06	6.77765e+06	9.08874e+06		#N/A
Q8C878	Q8C878	NEDD8-activating enzyme E1 catalytic subunit	Uba3	sp|Q8C878|UBA3_MOUSE NEDD8-activating enzyme E1 catalytic subunit OS=Mus musculus OX=10090 GN=Uba3 PE=1 SV=2	16	16	0.624978	1.02309	0.620775	0.977799	0.990837	1.00038	22449996	20985996	21744992	20116010	18688004	22222996	21227986	21336002	21376010	22023988	20047008	21802998	0.856162	0.81577	-0.356637	0.353616	1.99035e+07	2.27215e+07	1.84491e+07	2.32884e+07	1.97281e+07	2.29204e+07		#N/A
P68404	P68404	Protein kinase C beta type	Prkcb	sp|P68404|KPCB_MOUSE Protein kinase C beta type OS=Mus musculus OX=10090 GN=Prkcb PE=1 SV=4	34	24	0.862594	0.989436	0.800963	1.01168	0.989534	1.00099	164429984	144420048	182009904	142350016	159300048	162129952	155350000	159999952	154329936	167070048	169300000	140390016	0.936495	0.938694	0.147586	-0.0668067	1.36556e+08	1.78989e+08	1.54689e+08	1.63701e+08	1.28579e+08	1.88026e+08		#N/A
Q9CQY2	Q9CQY2	RNMT-activating mini protein	Fam103a1	sp|Q9CQY2|RAMAC_MOUSE RNA guanine-N7 methyltransferase activating subunit OS=Mus musculus OX=10090 GN=Ramac PE=3 SV=1	3	3	0.988514	0.99843	0.981464	1.00296	0.988671	1.00138	3.7278e+06	4.5405e+06	4517502	3.9612e+06	4.5146e+06	4842598	4371099	3.1895e+06	3.4923e+06	3904400	4361597	5064900	0.994036	0.995324	0.0338946	-0.0729629	3.13354e+06	5.27806e+06	3.08243e+06	5.37646e+06	3.53971e+06	4.83379e+06		#N/A
E9Q876	E9Q876		Abca12	sp|E9Q876|ABCAC_MOUSE Glucosylceramide transporter ABCA12 OS=Mus musculus OX=10090 GN=Abca12 PE=1 SV=1	2	2	0.246408	0.541982	0.444046	1.82174	0.988577	0.98735	6.5773e+06	7.1181e+06	1.22173e+06	8946297	8720300	12497004	6523301	8342301	11362993	7985204	562438	10551007	0.755693	0.541917	0.360031	-1.03805	-209314	1.54401e+07	5.02973e+06	1.30117e+07	681074	1.12506e+07		#N/A
P18581	P18581	Cationic amino acid transporter 2	Slc7a2	sp|P18581|CTR2_MOUSE Cationic amino acid transporter 2 OS=Mus musculus OX=10090 GN=Slc7a2 PE=1 SV=3	2	2	0.354533	1.15136	0.40959	0.866844	0.988562	0.998046	2.6147e+06	2.8607e+06	3703298	3.0182e+06	2.8247e+06	3.5194e+06	2013200	2377200	3.346e+06	2.9007e+06	2.29e+06	3791100	0.739316	0.634711	-0.617769	0.647152	2.06197e+06	4.10193e+06	1.65166e+06	3.71559e+06	2.30677e+06	3.79168e+06		#N/A
Q8BGC4	Q8BGC4	Zinc-binding alcohol dehydrogenase domain-containing protein 2	Zadh2	sp|Q8BGC4|PTGR3_MOUSE Prostaglandin reductase-3 OS=Mus musculus OX=10090 GN=Zadh2 PE=1 SV=1	7	7	0.239185	1.12112	0.231253	0.890554	0.988321	0.998415	10836004	12711007	12340995	9196395	9001203	9421195	10781003	10823003	13637001	9648606	11306005	10574999	0.625187	0.534812	-0.934993	0.963637	8.57971e+06	1.40036e+07	8.51964e+06	1.14936e+07	8.71989e+06	1.38223e+07		#N/A
Q64010	Q64010	Adapter molecule crk	Crk	sp|Q64010|CRK_MOUSE Adapter molecule crk OS=Mus musculus OX=10090 GN=Crk PE=1 SV=1	14	14	0.616812	0.981614	0.589749	1.01942	0.987812	1.00068	54767968	56158980	61559036	53405976	60308960	56014016	56465036	57095976	56937980	53483984	54322028	60959960	0.842024	0.812809	0.38061	-0.347078	5.10769e+07	6.1775e+07	5.43787e+07	6.05632e+07	5.07889e+07	6.2157e+07		#N/A
P62482	P62482	Voltage-gated potassium channel subunit beta-2	Kcnab2	sp|P62482|KCAB2_MOUSE Voltage-gated potassium channel subunit beta-2 OS=Mus musculus OX=10090 GN=Kcnab2 PE=1 SV=1	19	15	0.084903	1.11506	0.110812	0.897694	0.987634	1.00099	111210064	94347056	110830056	100659992	84657048	95529016	99663008	93941048	91681944	113639984	108490048	103150008	0.49303	0.334548	-1.34598	1.47351	8.92764e+07	1.19205e+08	8.33636e+07	1.03531e+08	9.11822e+07	1.17341e+08		#N/A
Q9CQF3	Q9CQF3	Cleavage and polyadenylation specificity factor subunit 5	Nudt21	sp|Q9CQF3|CPSF5_MOUSE Cleavage and polyadenylation specificity factor subunit 5 OS=Mus musculus OX=10090 GN=Nudt21 PE=1 SV=1	7	7	0.0674884	0.903772	0.0304481	1.1056	0.987125	0.999212	14303993	14366004	12374994	12747004	15945998	14509006	14539999	14442998	13199991	14404992	13472993	12693005	0.345532	0.306783	1.96256	-1.57859	1.22998e+07	1.45857e+07	1.37051e+07	1.60139e+07	1.17999e+07	1.50961e+07		#N/A
Q61097	Q61097	Kinase suppressor of Ras 1	Ksr1	sp|Q61097|KSR1_MOUSE Kinase suppressor of Ras 1 OS=Mus musculus OX=10090 GN=Ksr1 PE=1 SV=1	11	11	0.431313	0.932991	0.352409	1.07044	0.987061	0.998714	3.4923e+06	2.8401e+06	3.5604e+06	3.8068e+06	3778101	3.173e+06	4.0786e+06	3.6286e+06	3.2994e+06	3.5878e+06	3074999	3712200	0.708785	0.695494	0.733713	-0.606179	2.96193e+06	3.87527e+06	3.06408e+06	4.26507e+06	2.76834e+06	4.08146e+06		#N/A
Q9CR60	Q9CR60	Vesicle transport protein GOT1B	Golt1b	sp|Q9CR60|GOT1B_MOUSE Vesicle transport protein GOT1B OS=Mus musculus OX=10090 GN=Golt1b PE=1 SV=1	3	3	0.991122	1.00157	0.994521	1.00083	0.987019	1.0024	6.1617e+06	5258200	3790699	6006603	5.282e+06	6.0771e+06	5.4182e+06	4215100	4410800	4.5529e+06	6.2088e+06	5860102	0.997416	0.996078	-0.0119191	0.0597625	3.81097e+06	6.70534e+06	4.02089e+06	6.47531e+06	3.58032e+06	7.02828e+06		#N/A
Q8BP00	Q8BP00	IQ calmodulin-binding motif-containing protein 1	Iqcb1	sp|Q8BP00|IQCB1_MOUSE IQ calmodulin-binding motif-containing protein 1 OS=Mus musculus OX=10090 GN=Iqcb1 PE=1 SV=2	6	6	0.00464259	0.880981	0.0635469	1.13407	0.986077	0.99909	3.4428e+06	3629698	3.5776e+06	3.4999e+06	3.8855e+06	4067098	3.8222e+06	4300502	3.1959e+06	3508999	3.4662e+06	4.04e+06	0.421577	0.0973531	1.59499	-2.9605	2.99082e+06	4.11473e+06	3.67741e+06	4.36024e+06	3.40599e+06	3.66901e+06		#N/A
P47856;Q9Z2Z9	P47856	Glutamine--fructose-6-phosphate aminotransferase [isomerizing] 1	Gfpt1	sp|P47856|GFPT1_MOUSE Glutamine--fructose-6-phosphate aminotransferase [isomerizing] 1 OS=Mus musculus OX=10090 GN=Gfpt1 PE=1 SV=3	6	6	0.318564	1.07259	0.392037	0.933528	0.985948	1.00129	4.2952e+06	3.7408e+06	4.2252e+06	4573401	4.0506e+06	3.9559e+06	3.4116e+06	4291199	4.1735e+06	4708798	3.6021e+06	4.3634e+06	0.729755	0.601344	-0.67794	0.783229	3.47517e+06	4.94873e+06	3.33593e+06	4.51872e+06	3.65767e+06	4.75963e+06		#N/A
Q62186	Q62186	Translocon-associated protein subunit delta	Ssr4	sp|Q62186|SSRD_MOUSE Translocon-associated protein subunit delta OS=Mus musculus OX=10090 GN=Ssr4 PE=1 SV=1	4	4	0.719318	1.03596	0.492221	0.966856	0.985819	1.00162	12399002	14912995	13217996	9961506	12375992	13065002	10782999	12124001	12424995	11746001	12733007	13017003	0.783751	0.866667	-0.505171	0.333691	1.16115e+07	1.3349e+07	1.05658e+07	1.36082e+07	9.34482e+06	1.59009e+07		#N/A
Q3TGW2	Q3TGW2	Endonuclease/exonuclease/phosphatase family domain-containing protein 1	Eepd1	sp|Q3TGW2|EEPD1_MOUSE Endonuclease/exonuclease/phosphatase family domain-containing protein 1 OS=Mus musculus OX=10090 GN=Eepd1 PE=1 SV=1	1	1	0.554536	1.30418	0.579147	0.763607	0.984799	0.99588	2.645e+06	2.3346e+06	2.386e+06	1.8437e+06	505933	3.014e+06	2.2936e+06	2684699	1.7789e+06	1.5373e+06	3.4279e+06	2.946e+06	0.835294	0.774327	-0.292272	0.215331	974985	3.87006e+06	344713	3.9044e+06	1.76995e+06	2.8347e+06		#N/A
Q91WG7	Q91WG7	Diacylglycerol kinase gamma	Dgkg	sp|Q91WG7|DGKG_MOUSE Diacylglycerol kinase gamma OS=Mus musculus OX=10090 GN=Dgkg PE=1 SV=1	15	14	0.169633	0.842884	0.33778	1.18271	0.984052	0.996889	6619999	5196699	7006604	6.2429e+06	8205700	5.7957e+06	7.2813e+06	8609503	6.6583e+06	6284998	4359101	8352697	0.697694	0.453263	0.727055	-1.15949	3.806e+06	9.02155e+06	5.48591e+06	9.46019e+06	5.02793e+06	7.50517e+06		#N/A
P18872	P18872	Guanine nucleotide-binding protein G(o) subunit alpha	Gnao1	sp|P18872|GNAO_MOUSE Guanine nucleotide-binding protein G(o) subunit alpha OS=Mus musculus OX=10090 GN=Gnao1 PE=1 SV=3	26	23	0.268821	1.05127	0.143678	0.95209	0.983677	1.0009	1218499840	1299399552	1241799808	1095399936	1127999488	1189099648	1192000512	1102899584	1143300224	1266899584	1232799616	1201800192	0.545207	0.562239	-1.1952	0.887893	1.12767e+09	1.29473e+09	1.08208e+09	1.22392e+09	1.07704e+09	1.35051e+09		#N/A
P62500;Q9Z2S7;Q9EQN3	P62500	TSC22 domain family protein 1	Tsc22d1	sp|P62500|T22D1_MOUSE TSC22 domain family protein 1 OS=Mus musculus OX=10090 GN=Tsc22d1 PE=1 SV=2	3	3	0.7787	1.03965	0.736644	0.964536	0.982832	1.00278	6039402	4864299	7564198	4.8553e+06	6.2018e+06	6442598	4.7552e+06	4.8606e+06	6.516e+06	5.3206e+06	4.9489e+06	6218899	0.908886	0.897627	-0.229	0.241565	4.57719e+06	6.925e+06	4.16343e+06	6.96666e+06	3.79016e+06	7.87144e+06		#N/A
P97291	P97291	Cadherin-8	Cdh8	sp|P97291|CADH8_MOUSE Cadherin-8 OS=Mus musculus OX=10090 GN=Cdh8 PE=1 SV=2	7	6	0.955858	1.01079	0.899591	0.98509	0.98186	0.99572	2.3629e+06	3.401e+06	1.6404e+06	3.1352e+06	2.0329e+06	2.7983e+06	2.9698e+06	2343601	2206800	3.084e+06	2.6551e+06	2.3268e+06	0.970633	0.980873	-0.0780704	0.15458	1.94341e+06	3.19294e+06	1.85662e+06	3.21568e+06	1.36847e+06	3.90128e+06		#N/A
O88196	O88196	E3 ubiquitin-protein ligase TTC3	Ttc3	sp|O88196|TTC3_MOUSE E3 ubiquitin-protein ligase TTC3 OS=Mus musculus OX=10090 GN=Ttc3 PE=1 SV=2	7	7	0.365945	1.18095	0.233312	0.843921	0.981723	0.996628	9385999	6.6191e+06	5697797	9475106	6386804	7.9291e+06	7207297	4.7246e+06	7.1122e+06	6.6897e+06	8694203	8218598	0.627238	0.643908	-0.948678	0.735995	6.19113e+06	9.16622e+06	4.37012e+06	8.75378e+06	4.72889e+06	1.08601e+07		#N/A
Q641K1	Q641K1	Cytosolic carboxypeptidase 1	Agtpbp1	sp|Q641K1|CBPC1_MOUSE Cytosolic carboxypeptidase 1 OS=Mus musculus OX=10090 GN=Agtpbp1 PE=1 SV=2	3	3	0.705546	1.07013	0.694011	0.937153	0.980518	1.00287	2.0024e+06	1.5857e+06	1297400	1.7894e+06	1.1033e+06	2.134e+06	1.7458e+06	1.3675e+06	1.4653e+06	1968200	1.552e+06	1.6281e+06	0.893544	0.859957	-0.185725	0.212031	1.30309e+06	2.00371e+06	872147	2.30315e+06	1.19076e+06	2.14669e+06		#N/A
Q8C525	Q8C525	Protein MB21D2	Mb21d2	sp|Q8C525|M21D2_MOUSE Protein MB21D2 OS=Mus musculus OX=10090 GN=Mb21d2 PE=1 SV=1	4	4	0.450599	1.08835	0.110308	0.916456	0.980473	0.997425	5021601	3.6413e+06	3.3301e+06	3327999	3.287e+06	3.8799e+06	3309899	3421600	3.7275e+06	3.6539e+06	3.6776e+06	4087701	0.494897	0.709977	-1.28653	0.589102	3.46363e+06	4.10972e+06	3.03459e+06	3.91461e+06	2.54492e+06	5.11558e+06		#N/A
Q80X95;Q6NTA4	Q80X95;Q6NTA4	Ras-related GTP-binding protein A;Ras-related GTP-binding protein B	Rraga;Rragb	sp|Q80X95|RRAGA_MOUSE Ras-related GTP-binding protein A OS=Mus musculus OX=10090 GN=Rraga PE=1 SV=1;sp|Q6NTA4|RRAGB_MOUSE Ras-related GTP-binding protein B OS=Mus musculus OX=10090 GN=Rragb PE=1 SV=1	7	7	0.482286	1.0294	0.502669	0.970156	0.98042	0.998676	13479995	14144001	15593997	13466992	13055005	13827006	13990994	14119003	15792006	13281004	14164997	13548998	0.789955	0.727351	-0.51891	0.540292	1.24049e+07	1.59886e+07	1.29887e+07	1.45073e+07	1.25804e+07	1.57621e+07		#N/A
Q8BVI5	Q8BVI5	Syntaxin-16	Stx16	sp|Q8BVI5|STX16_MOUSE Syntaxin-16 OS=Mus musculus OX=10090 GN=Stx16 PE=1 SV=3	8	8	0.0262336	1.15561	0.0647351	0.864052	0.979531	0.998504	18193004	16611002	16416000	16205003	14084996	16178009	14879004	13296007	15124996	17383994	16154990	19039990	0.424208	0.197387	-1.57073	2.08035	1.42449e+07	1.96071e+07	1.26535e+07	1.65655e+07	1.54139e+07	1.82986e+07		#N/A
Q63850	Q63850	Nuclear pore glycoprotein p62	Nup62	sp|Q63850|NUP62_MOUSE Nuclear pore glycoprotein p62 OS=Mus musculus OX=10090 GN=Nup62 PE=1 SV=2	6	6	0.68603	1.01888	0.843682	0.983777	0.979229	1.00235	6.7667e+06	6.0589e+06	7228099	6279699	6554197	6.3023e+06	6.1862e+06	6757798	6194602	6440401	8139101	5.6775e+06	0.952499	0.846004	-0.209973	0.324148	4.91668e+06	8.30913e+06	6.04236e+06	6.85789e+06	5.75318e+06	7.41352e+06		#N/A
P06537	P06537	Glucocorticoid receptor	Nr3c1	sp|P06537|GCR_MOUSE Glucocorticoid receptor OS=Mus musculus OX=10090 GN=Nr3c1 PE=1 SV=2	1	1	0.460019	0.758935	0.512498	1.32977	0.978624	1.00921	585730	590150	1.027e+06	1.1324e+06	799530	508850	1.7431e+06	1.7087e+06	542980	1.7967e+06	612720	648317	0.796577	0.712941	0.471382	-0.727446	-53408.7	1.85377e+06	187279	2.19281e+06	376875	1.29076e+06		#N/A
Q8CBG9	Q8CBG9	E3 ubiquitin-protein ligase RNF170	Rnf170	sp|Q8CBG9|RN170_MOUSE E3 ubiquitin-protein ligase RNF170 OS=Mus musculus OX=10090 GN=Rnf170 PE=1 SV=1	2	2	0.230677	0.862808	0.178206	1.16242	0.977908	1.00294	4346998	4.0473e+06	5809598	5021701	4.7243e+06	6806297	5401002	5332999	4.6212e+06	4.0457e+06	4991201	5.4362e+06	0.580344	0.52653	1.0579	-0.911516	3.83693e+06	5.71021e+06	4.16433e+06	6.96796e+06	3.56021e+06	6.05259e+06		#N/A
Q3TKT4	Q3TKT4	Transcription activator BRG1	Smarca4	sp|Q3TKT4|SMCA4_MOUSE Transcription activator BRG1 OS=Mus musculus OX=10090 GN=Smarca4 PE=1 SV=1	15	4	0.409783	0.876934	0.252108	1.14444	0.977644	1.0036	4500102	3.3287e+06	2.754e+06	2.8099e+06	4674800	3.0134e+06	3.4462e+06	4.0376e+06	3.6116e+06	3.478e+06	3.0552e+06	2.9774e+06	0.643682	0.677772	0.921205	-0.579478	2.78474e+06	3.77636e+06	2.64355e+06	4.94245e+06	2.05869e+06	4.63765e+06		#N/A
Q8BIK4	Q8BIK4	Dedicator of cytokinesis protein 9	Dock9	sp|Q8BIK4|DOCK9_MOUSE Dedicator of cytokinesis protein 9 OS=Mus musculus OX=10090 GN=Dock9 PE=1 SV=2	22	20	0.54865	0.97096	0.452036	1.02864	0.97763	0.998771	6.5528e+06	5766699	6.2732e+06	5.5927e+06	6.2489e+06	6658198	5.7954e+06	6.1861e+06	5.918e+06	5.953e+06	5885701	6.4253e+06	0.759642	0.771694	0.573698	-0.438075	5.64024e+06	6.45076e+06	5.66011e+06	6.78418e+06	5.33952e+06	6.75318e+06		#N/A
Q9WUQ2	Q9WUQ2	Prolactin regulatory element-binding protein	Preb	sp|Q9WUQ2|PREB_MOUSE Prolactin regulatory element-binding protein OS=Mus musculus OX=10090 GN=Preb PE=1 SV=1	8	8	0.337985	0.90278	0.23678	1.10965	0.977413	1.00177	8553095	9559598	9102806	7.2873e+06	8719804	12025998	8898300	8750697	8772799	8547805	8.3491e+06	8602005	0.629196	0.621228	0.894616	-0.726231	8.29015e+06	8.84571e+06	7.0208e+06	1.21766e+07	7.0622e+06	1.01892e+07		#N/A
Q8CGF5	Q8CGF5	Transmembrane protein 56	Tmem56	sp|Q8CGF5|TLCD4_MOUSE TLC domain-containing protein 4 OS=Mus musculus OX=10090 GN=Tlcd4 PE=2 SV=1	3	3	0.184515	1.17952	0.309947	0.851268	0.9771	1.00408	3978102	3978102	4.6682e+06	3326002	2.6973e+06	4053801	3255998	3.5656e+06	3.8375e+06	4775302	4612097	2.8602e+06	0.68384	0.469611	-0.850974	1.06467	2.62816e+06	5.41439e+06	2.48873e+06	4.29762e+06	3.11552e+06	4.85968e+06		#N/A
Q3ULD5	Q3ULD5	Methylcrotonoyl-CoA carboxylase beta chain, mitochondrial	Mccc2	sp|Q3ULD5|MCCB_MOUSE Methylcrotonoyl-CoA carboxylase beta chain, mitochondrial OS=Mus musculus OX=10090 GN=Mccc2 PE=1 SV=1	17	17	0.548875	1.02293	0.428978	0.976288	0.976695	0.998679	13759006	13710994	14713999	12451997	12977001	13511005	13540009	13296992	14772006	13166997	13422004	13310007	0.746917	0.77156	-0.604202	0.481051	1.24846e+07	1.48509e+07	1.29178e+07	1.37447e+07	1.21826e+07	1.51354e+07		#N/A
P61027	P61027	Ras-related protein Rab-10	Rab10	sp|P61027|RAB10_MOUSE Ras-related protein Rab-10 OS=Mus musculus OX=10090 GN=Rab10 PE=1 SV=1	16	13	0.80481	0.988214	0.728844	1.01346	0.976437	1.00151	99741960	106480056	98427032	117160048	101700024	113429992	105549960	105470032	114100048	104319984	100110016	102159960	0.907153	0.911388	0.243754	-0.155267	9.5315e+07	1.1503e+08	9.8687e+07	1.14388e+08	9.18231e+07	1.19081e+08		#N/A
P61294	P61294	Ras-related protein Rab-6B	Rab6b	sp|P61294|RAB6B_MOUSE Ras-related protein Rab-6B OS=Mus musculus OX=10090 GN=Rab6b PE=1 SV=1	15	6	0.319062	1.0637	0.298726	0.937947	0.974437	0.997694	32525988	34209984	27230984	31801010	31090014	27329986	30442004	29098996	34159004	28437016	34108012	29353006	0.679281	0.601813	-0.82461	0.808292	2.66649e+07	3.63636e+07	2.68459e+07	3.21346e+07	2.66951e+07	3.61889e+07		#N/A
Q3TXX4;Q8BFU8	Q3TXX4	Vesicular glutamate transporter 1	Slc17a7	sp|Q3TXX4|VGLU1_MOUSE Vesicular glutamate transporter 1 OS=Mus musculus OX=10090 GN=Slc17a7 PE=1 SV=2	13	10	0.749475	1.02181	0.595958	0.976755	0.974202	0.998059	189509888	190910064	222980128	172190048	209849968	178850016	181799952	186750112	201210096	183289968	190560064	199200080	0.843152	0.881854	-0.368497	0.255022	1.80418e+08	2.06713e+08	1.66917e+08	2.11708e+08	1.60203e+08	2.27592e+08		#N/A
Q9D710	Q9D710	Thioredoxin-related transmembrane protein 2	Tmx2	sp|Q9D710|TMX2_MOUSE Thioredoxin-related transmembrane protein 2 OS=Mus musculus OX=10090 GN=Tmx2 PE=1 SV=1	11	11	0.778706	0.981222	0.369752	1.02146	0.974163	1.00227	28537988	28785008	30859992	22958000	28401998	27592986	28516000	28094008	26724992	27021008	27276996	29279018	0.717921	0.897419	0.662406	-0.151901	2.57331e+07	2.94179e+07	2.74946e+07	2.88079e+07	2.2403e+07	3.31674e+07		#N/A
P12382	P12382	ATP-dependent 6-phosphofructokinase, liver type	Pfkl	sp|P12382|PFKAL_MOUSE ATP-dependent 6-phosphofructokinase, liver type OS=Mus musculus OX=10090 GN=Pfkl PE=1 SV=4	31	25	0.458166	1.02975	0.146073	0.969886	0.974094	0.998743	118350064	101060024	104910008	104279992	106350056	103789928	100279968	105129936	103210032	106999936	109420008	108829936	0.549112	0.711899	-1.18984	0.570223	1.0266e+08	1.1157e+08	9.97146e+07	1.0806e+08	9.49697e+07	1.1933e+08		#N/A
Q06335	Q06335	Amyloid-like protein 2	Aplp2	sp|Q06335|APLP2_MOUSE Amyloid beta precursor like protein 2 OS=Mus musculus OX=10090 GN=Aplp2 PE=1 SV=4	11	10	0.919018	1.00683	0.88877	0.990197	0.973531	0.996964	8.2486e+06	10278002	8688401	7.7573e+06	8467295	8198998	8883395	9016198	7.3109e+06	9036402	9913801	8831099	0.96871	0.963989	-0.162434	0.124434	7.0514e+06	1.04947e+07	8.04251e+06	9.24043e+06	7.00598e+06	1.04802e+07		#N/A
Q8JZV7	Q8JZV7	Putative N-acetylglucosamine-6-phosphate deacetylase	Amdhd2	sp|Q8JZV7|NAGA_MOUSE N-acetylglucosamine-6-phosphate deacetylase OS=Mus musculus OX=10090 GN=Amdhd2 PE=1 SV=1	6	6	0.576199	1.07821	0.737142	0.93297	0.973352	1.00594	4461602	4.4412e+06	3.9031e+06	3538198	4.5421e+06	4429699	3.6358e+06	2.7678e+06	6.4996e+06	3.7273e+06	3.2763e+06	3.3669e+06	0.908803	0.785031	-0.303597	0.365597	1.7769e+06	6.65815e+06	2.53429e+06	5.15341e+06	3.37394e+06	4.7981e+06		#N/A
Q9QXZ0	Q9QXZ0	Microtubule-actin cross-linking factor 1	Macf1	sp|Q9QXZ0|MACF1_MOUSE Microtubule-actin cross-linking factor 1 OS=Mus musculus OX=10090 GN=Macf1 PE=1 SV=2	184	179	0.636999	1.01518	0.508499	0.984112	0.973262	0.999055	25969996	25675002	26087996	23579000	25824998	25668010	24254992	24017996	25585004	25531010	24390014	25842006	0.794457	0.821896	-0.49161	0.363008	2.43095e+07	2.63645e+07	2.34509e+07	2.64321e+07	2.34522e+07	2.72038e+07		#N/A
O35609	O35609	Secretory carrier-associated membrane protein 3	Scamp3	sp|O35609|SCAM3_MOUSE Secretory carrier-associated membrane protein 3 OS=Mus musculus OX=10090 GN=Scamp3 PE=1 SV=3	6	6	0.551855	0.944189	0.468494	1.05572	0.973237	0.996801	17863994	17614998	17824998	13073002	19213000	17457002	15230000	18062006	17429006	16260006	14442998	18145994	0.77065	0.773494	0.559701	-0.439313	1.39969e+07	1.91422e+07	1.48271e+07	2.01539e+07	1.28548e+07	2.03337e+07		#N/A
Q9Z1Q2;Q80YU0	Q9Z1Q2	Abhydrolase domain-containing protein 16A	Abhd16a	sp|Q9Z1Q2|ABHGA_MOUSE Phosphatidylserine lipase ABHD16A OS=Mus musculus OX=10090 GN=Abhd16a PE=1 SV=3	17	17	0.951134	1.00166	0.895551	0.997326	0.973041	0.998986	15754991	15829004	15732990	14347005	15438994	15621007	15559009	14901997	16002999	14802993	15313001	15580993	0.970617	0.978315	-0.105467	0.0643604	1.46252e+07	1.62248e+07	1.48589e+07	1.59016e+07	1.42801e+07	1.65519e+07		#N/A
Q9D6J5	Q9D6J5	NADH dehydrogenase [ubiquinone] 1 beta subcomplex subunit 8, mitochondrial	Ndufb8	sp|Q9D6J5|NDUB8_MOUSE NADH dehydrogenase [ubiquinone] 1 beta subcomplex subunit 8, mitochondrial OS=Mus musculus OX=10090 GN=Ndufb8 PE=1 SV=1	9	9	0.246436	1.0864	0.0336897	0.918588	0.972805	0.997952	143960048	151879952	163390048	124700032	128460064	125859920	142659936	138650064	146729904	143949968	148250064	143440080	0.349431	0.541733	-1.97879	0.940813	1.41954e+08	1.49231e+08	1.21127e+08	1.46688e+08	1.20082e+08	1.71883e+08		#N/A
P56959	P56959	RNA-binding protein FUS	Fus	sp|P56959|FUS_MOUSE RNA-binding protein FUS OS=Mus musculus OX=10090 GN=Fus PE=1 SV=1	10	10	0.796477	1.01015	0.702335	0.988377	0.972354	0.998405	67426000	72886984	70550976	61915964	68563032	67370040	65099040	68567024	63898020	71108048	71268984	66719000	0.894471	0.908134	-0.304623	0.224032	6.25433e+07	7.39538e+07	6.47997e+07	6.99998e+07	6.06425e+07	7.57475e+07		#N/A
Q8BK63	Q8BK63	Casein kinase I isoform alpha	Csnk1a1	sp|Q8BK63|KC1A_MOUSE Casein kinase I isoform alpha OS=Mus musculus OX=10090 GN=Csnk1a1 PE=1 SV=2	10	10	0.874183	0.990066	0.902194	1.00722	0.972143	0.997219	10021000	9686604	7.7964e+06	8787401	9574903	9135200	9188496	8611597	8279299	8662101	8929494	10501006	0.971485	0.943008	0.0464293	-0.0720643	7.54014e+06	1.06458e+07	8.49765e+06	9.75744e+06	7.48522e+06	1.06605e+07		#N/A
Q69ZS8	Q69ZS8	Kazrin	Kazn	sp|Q69ZS8|KAZRN_MOUSE Kazrin OS=Mus musculus OX=10090 GN=Kazn PE=1 SV=2	4	4	0.555584	1.04925	0.468905	0.954981	0.972095	1.00201	20987994	24711016	21134008	19236002	20419004	21645006	17427992	22583986	21081992	22470008	21410996	20621004	0.770801	0.774446	-0.521796	0.439689	2.01455e+07	2.26465e+07	1.69495e+07	2.40885e+07	1.78619e+07	2.51726e+07		#N/A
P62715	P62715	Serine/threonine-protein phosphatase 2A catalytic subunit beta isoform	Ppp2cb	sp|P62715|PP2AB_MOUSE Serine/threonine-protein phosphatase 2A catalytic subunit beta isoform OS=Mus musculus OX=10090 GN=Ppp2cb PE=1 SV=1	15	1	0.29975	1.13585	0.0404058	0.884199	0.97186	1.00432	10113007	9325798	8811005	6.1518e+06	7162197	7966898	7.2692e+06	7404403	7.8976e+06	9349303	8636099	7.8799e+06	0.369786	0.585775	-1.77915	0.926531	7.32566e+06	9.55579e+06	6.8808e+06	8.02055e+06	5.86675e+06	1.13341e+07		#N/A
Q8BVA2	Q8BVA2	Transmembrane protein 222	Tmem222	sp|Q8BVA2|TM222_MOUSE Transmembrane protein 222 OS=Mus musculus OX=10090 GN=Tmem222 PE=1 SV=1	3	3	0.178393	1.1336	0.481021	0.887637	0.970635	1.00623	7.9787e+06	9756896	7.2355e+06	8.3673e+06	7648700	8.2108e+06	7.1204e+06	6.3823e+06	8786100	5.4375e+06	11084003	8682005	0.776947	0.462576	-0.668096	1.07008	4.80305e+06	1.21918e+07	6.1015e+06	8.5796e+06	6.65094e+06	1.00183e+07		#N/A
P42337	P42337	Phosphatidylinositol 4,5-bisphosphate 3-kinase catalytic subunit alpha isoform	Pik3ca	sp|P42337|PK3CA_MOUSE Phosphatidylinositol 4,5-bisphosphate 3-kinase catalytic subunit alpha isoform OS=Mus musculus OX=10090 GN=Pik3ca PE=1 SV=2	4	4	0.950501	0.992587	0.93579	1.01345	0.970558	1.00594	1.852e+06	1.7255e+06	2371001	1.7146e+06	1572301	2.391e+06	1.9167e+06	1857401	1.6869e+06	2266999	2.4289e+06	1.3659e+06	0.981156	0.977873	-0.00664101	-0.0571534	1.14711e+06	2.72724e+06	1.39408e+06	2.47462e+06	1.42277e+06	2.40878e+06		#N/A
Q80TN5;Q9CWU2	Q80TN5	Palmitoyltransferase ZDHHC17	Zdhhc17	sp|Q80TN5|ZDH17_MOUSE Palmitoyltransferase ZDHHC17 OS=Mus musculus OX=10090 GN=Zdhhc17 PE=1 SV=2	6	6	0.394356	0.950209	0.359597	1.05471	0.970459	1.00219	4.5755e+06	4.5476e+06	5.295e+06	4390797	5144201	4.9262e+06	4449703	5262498	4.6877e+06	4.8693e+06	5006699	4196101	0.714895	0.667128	0.717261	-0.637626	4.12633e+06	5.25357e+06	4.37476e+06	5.51654e+06	4.06023e+06	5.34422e+06		#N/A
Q8BSF4	Q8BSF4	Phosphatidylserine decarboxylase proenzyme;Phosphatidylserine decarboxylase alpha chain;Phosphatidylserine decarboxylase beta chain	Pisd	sp|Q8BSF4|PISD_MOUSE Phosphatidylserine decarboxylase proenzyme, mitochondrial OS=Mus musculus OX=10090 GN=Pisd PE=2 SV=1	4	4	0.433306	1.09279	0.568726	0.920054	0.970388	1.00542	5.7804e+06	7181103	5.5683e+06	4.9946e+06	4404600	6035802	5137099	5.9275e+06	6.4251e+06	7.6622e+06	5e+06	4.5896e+06	0.829693	0.696612	-0.480962	0.594693	3.68645e+06	8.152e+06	4.16435e+06	6.58815e+06	4.40435e+06	7.35785e+06		#N/A
Q8CIB5	Q8CIB5	Fermitin family homolog 2	Fermt2	sp|Q8CIB5|FERM2_MOUSE Fermitin family homolog 2 OS=Mus musculus OX=10090 GN=Fermt2 PE=1 SV=1	23	23	0.805964	0.989264	0.698358	1.0127	0.970213	1.00182	15688001	16626997	16911992	14246996	15943005	15361991	16102002	16639994	15428996	15141002	15660005	17054998	0.894603	0.912266	0.269653	-0.154535	1.44696e+07	1.71729e+07	1.51749e+07	1.68486e+07	1.39577e+07	1.77793e+07		#N/A
Q9D8U8	Q9D8U8	Sorting nexin-5	Snx5	sp|Q9D8U8|SNX5_MOUSE Sorting nexin-5 OS=Mus musculus OX=10090 GN=Snx5 PE=1 SV=1	19	19	0.0179463	1.07415	0.0951957	0.929824	0.969917	0.998773	15779004	15952007	15789000	15392994	14555000	14689004	15423999	13935005	14904992	15029000	16875006	16262994	0.478259	0.167094	-1.38894	2.32419	1.42414e+07	1.72946e+07	1.36781e+07	1.56234e+07	1.53509e+07	1.61056e+07		#N/A
Q8BGP6	Q8BGP6	Solute carrier family 25 member 40	Slc25a40	sp|Q8BGP6|S2540_MOUSE Solute carrier family 25 member 40 OS=Mus musculus OX=10090 GN=Slc25a40 PE=1 SV=1	5	5	0.109649	1.35989	0.0689343	0.730998	0.969445	0.994074	3.1519e+06	3.2781e+06	1.9353e+06	2.6091e+06	1.4261e+06	2.2433e+06	2.0678e+06	2.3061e+06	2.5625e+06	3.1156e+06	2.1587e+06	3.1e+06	0.432904	0.37453	-1.66957	1.4145	1.99927e+06	3.46913e+06	1.37012e+06	2.65153e+06	1.76968e+06	3.71752e+06		#N/A
O70370	O70370	Cathepsin S	Ctss	sp|O70370|CATS_MOUSE Cathepsin S OS=Mus musculus OX=10090 GN=Ctss PE=1 SV=2	1	1	0.125332	1.21341	0.0654875	0.826672	0.968988	1.0031	2.8163e+06	3.1511e+06	2.4765e+06	2.2659e+06	2.3999e+06	2.2821e+06	1.7227e+06	2.4347e+06	2656401	2773801	2.4756e+06	2.6965e+06	0.426819	0.397421	-1.75786	1.29474	2.44942e+06	2.85173e+06	1.68273e+06	2.73697e+06	2.05886e+06	3.29604e+06		#N/A
Q9WUR2;Q78JN3	Q9WUR2	Enoyl-CoA delta isomerase 2, mitochondrial	Eci2	sp|Q9WUR2|ECI2_MOUSE Enoyl-CoA delta isomerase 2 OS=Mus musculus OX=10090 GN=Eci2 PE=1 SV=2	9	9	0.952435	1.00528	0.894997	0.991433	0.96847	0.99667	13590997	16135993	15573003	11868005	13774003	13295005	13339003	16247005	15784993	13389995	13302003	14610003	0.970234	0.978401	-0.083448	0.0754489	1.24065e+07	1.6137e+07	1.19272e+07	1.64003e+07	1.1189e+07	1.7395e+07		#N/A
Q9CRY7	Q9CRY7	Glycerophosphodiester phosphodiesterase domain-containing protein 1	Gdpd1	sp|Q9CRY7|GDPD1_MOUSE Lysophospholipase D GDPD1 OS=Mus musculus OX=10090 GN=Gdpd1 PE=1 SV=1	8	8	0.993139	1.00057	0.961981	0.997377	0.96828	0.997948	11677006	11093004	9549796	11037997	12258000	10841994	9803406	10455996	11224998	10249005	11334006	10557997	0.989261	0.996859	-0.00201042	-0.000408555	1.00091e+07	1.16739e+07	9.18806e+06	1.24916e+07	9.39607e+06	1.22828e+07		#N/A
Q8BGH4	Q8BGH4	Receptor expression-enhancing protein 1	Reep1	sp|Q8BGH4|REEP1_MOUSE Receptor expression-enhancing protein 1 OS=Mus musculus OX=10090 GN=Reep1 PE=1 SV=1	3	2	0.457099	1.05467	0.569561	0.950933	0.967727	1.00292	10082995	8777497	9578600	8809701	8501597	7.7794e+06	8891797	10264002	10560999	7950200	9743903	9022697	0.830158	0.712306	-0.42755	0.52472	7.55601e+06	1.10829e+07	7.19833e+06	1.05201e+07	8.30435e+06	1.032e+07		#N/A
Q91XQ0	Q91XQ0	Dynein heavy chain 8, axonemal	Dnah8	sp|Q91XQ0|DYH8_MOUSE Dynein axonemal heavy chain 8 OS=Mus musculus OX=10090 GN=Dnah8 PE=1 SV=2	5	5	0.242025	1.84624	0.256429	0.545007	0.967726	1.00621	10859998	11341995	8184497	10338006	9604596	8453995	1.3542e+06	8157803	7.5288e+06	13932002	9396801	10315001	0.648536	0.53792	-1.04319	1.16402	6.01488e+06	1.45714e+07	934055	1.28512e+07	7.96488e+06	1.23974e+07		#N/A
Q9QXE7	Q9QXE7	F-box-like/WD repeat-containing protein TBL1X	Tbl1x	sp|Q9QXE7|TBL1X_MOUSE F-box-like/WD repeat-containing protein TBL1X OS=Mus musculus OX=10090 GN=Tbl1x PE=1 SV=2	2	1	0.874742	1.02787	0.888948	0.979389	0.967189	1.00669	4.1059e+06	5.9738e+06	4.6447e+06	3267300	4941197	3415002	3.6828e+06	5365999	5.4825e+06	3543502	4.1238e+06	4.524e+06	0.968247	0.943188	-0.0759517	0.140179	3.12062e+06	5.71628e+06	2.84137e+06	5.86113e+06	2.69114e+06	6.30471e+06		#N/A
Q9DCS2	Q9DCS2	UPF0585 protein C16orf13 homolog		sp|Q9DCS2|MTL26_MOUSE Methyltransferase-like 26 OS=Mus musculus OX=10090 GN=Mettl26 PE=1 SV=1	4	4	0.655804	0.956931	0.552753	1.04856	0.966315	1.0034	13990994	12785993	11159005	15307010	12664007	13778994	12551994	16637002	14314001	13774003	12436006	12293997	0.819277	0.83126	0.463448	-0.325475	1.16199e+07	1.47891e+07	1.08818e+07	1.69342e+07	1.05011e+07	1.61204e+07		#N/A
P05532;P09581	P05532	Mast/stem cell growth factor receptor Kit	Kit	sp|P05532|KIT_MOUSE Mast/stem cell growth factor receptor Kit OS=Mus musculus OX=10090 GN=Kit PE=1 SV=3	8	8	0.0885134	0.766221	0.364014	1.28858	0.966123	0.987338	5.906e+06	3.7404e+06	6.8678e+06	5309102	7.373e+06	6.694e+06	7028704	6.7364e+06	5.4615e+06	7086404	2613301	8.38031e+06	0.715419	0.33881	0.60518	-1.57523	1.92824e+06	9.84251e+06	6.45818e+06	7.45787e+06	3.36885e+06	7.5428e+06		#N/A
P84086	P84086	Complexin-2	Cplx2	sp|P84086|CPLX2_MOUSE Complexin-2 OS=Mus musculus OX=10090 GN=Cplx2 PE=1 SV=1	10	7	0.906061	0.990785	0.886058	1.01269	0.965901	1.00336	371350048	359150048	420420224	433050048	351649888	468669952	391699936	390330016	336830144	430349888	381070240	433730176	0.966627	0.958949	0.107194	-0.106594	3.22423e+08	4.68567e+08	3.22556e+08	4.78619e+08	3.38366e+08	4.53619e+08		#N/A
Q8R2U4	Q8R2U4	N-terminal Xaa-Pro-Lys N-methyltransferase 1;N-terminal Xaa-Pro-Lys N-methyltransferase 1, N-terminally processed	Ntmt1	sp|Q8R2U4|NTM1A_MOUSE N-terminal Xaa-Pro-Lys N-methyltransferase 1 OS=Mus musculus OX=10090 GN=Ntmt1 PE=1 SV=3	2	2	0.685592	0.915528	0.631221	1.10369	0.965292	1.01046	1.8535e+06	1.1925e+06	2.01685e+06	999474	1.18195e+06	1.7909e+06	1.4666e+06	2.0428e+06	1.4977e+06	1.31672e+06	1.01594e+06	2.1332e+06	0.861211	0.845896	0.303972	-0.238805	739737	2.24204e+06	1.02279e+06	2.21834e+06	727317	2.30384e+06		#N/A
P59823	P59823	Interleukin-1 receptor accessory protein-like 1	Il1rapl1	sp|P59823|IRPL1_MOUSE Interleukin-1 receptor accessory protein-like 1 OS=Mus musculus OX=10090 GN=Il1rapl1 PE=1 SV=1	10	10	0.156674	1.15907	0.121401	0.86585	0.965143	1.00358	5.2458e+06	6.5576e+06	5154297	4.9387e+06	4.1659e+06	5426303	5.0623e+06	4.2398e+06	5.6358e+06	4793297	5.3751e+06	5945098	0.50563	0.438051	-1.27868	1.10486	4.66003e+06	6.21462e+06	3.73684e+06	5.71031e+06	4.30659e+06	6.64161e+06		#N/A
Q9JMH6	Q9JMH6	Thioredoxin reductase 1, cytoplasmic	Txnrd1	sp|Q9JMH6|TRXR1_MOUSE Thioredoxin reductase 1, cytoplasmic OS=Mus musculus OX=10090 GN=Txnrd1 PE=1 SV=3	13	12	0.283588	1.04602	0.31002	0.954042	0.964832	0.997948	19388992	18816996	20388010	17765992	16912998	18851010	18588012	18625994	19249994	19716012	20260002	17328006	0.683689	0.574442	-0.811282	0.845068	1.71087e+07	2.11683e+07	1.682e+07	1.9669e+07	1.73465e+07	2.08335e+07		#N/A
Q3TWW8	Q3TWW8	Serine/arginine-rich splicing factor 6	Srsf6	sp|Q3TWW8|SRSF6_MOUSE Serine/arginine-rich splicing factor 6 OS=Mus musculus OX=10090 GN=Srsf6 PE=1 SV=1	4	3	0.704982	0.959455	0.68694	1.03626	0.96479	0.994246	6.6909e+06	4323602	4.8361e+06	5954498	6013500	5840796	5273997	5306800	6.4266e+06	5091601	4501298	5.7879e+06	0.892301	0.860138	0.242269	-0.19634	4.12168e+06	6.78202e+06	5.01275e+06	6.20479e+06	3.74735e+06	7.1552e+06		#N/A
Q9R0S3	Q9R0S3	Matrix metalloproteinase-17	Mmp17	sp|Q9R0S3|MMP17_MOUSE Matrix metalloproteinase-17 OS=Mus musculus OX=10090 GN=Mmp17 PE=1 SV=3	4	4	0.507776	1.06714	0.472445	0.93184	0.964431	0.994407	4.8634e+06	4.6651e+06	3569598	3.5281e+06	4.1308e+06	3.5648e+06	4.0393e+06	3704199	4.0837e+06	3472600	5.2203e+06	3.9473e+06	0.772145	0.741673	-0.576436	0.555162	3.0023e+06	5.35964e+06	3.43192e+06	4.28763e+06	3.03224e+06	5.28086e+06		#N/A
Q8K2I1	Q8K2I1	Protein farnesyltransferase subunit beta	Fntb	sp|Q8K2I1|FNTB_MOUSE Protein farnesyltransferase subunit beta OS=Mus musculus OX=10090 GN=Fntb PE=1 SV=1	5	5	0.720643	0.965403	0.576866	1.03173	0.963937	0.996035	3.7242e+06	4.0515e+06	4294400	2.9692e+06	4.0598e+06	3541001	4.2995e+06	3.5835e+06	3644301	3929900	3.8428e+06	3551799	0.834	0.866965	0.445117	-0.229397	3.46478e+06	4.01962e+06	3.28212e+06	4.45979e+06	2.84242e+06	4.67723e+06		#N/A
Q99L43	Q99L43	Phosphatidate cytidylyltransferase 2	Cds2	sp|Q99L43|CDS2_MOUSE Phosphatidate cytidylyltransferase 2 OS=Mus musculus OX=10090 GN=Cds2 PE=1 SV=1	8	6	0.26312	1.09988	0.282504	0.906514	0.963683	0.997053	46399000	50643976	46075016	42035024	38994012	48317004	45594008	36201992	40503024	45832004	50466988	49155968	0.666268	0.557814	-0.830541	0.854323	3.94209e+07	5.35581e+07	3.33145e+07	5.1239e+07	4.0691e+07	5.18855e+07		#N/A
P80317;Q61390	P80317	T-complex protein 1 subunit zeta	Cct6a	sp|P80317|TCPZ_MOUSE T-complex protein 1 subunit zeta OS=Mus musculus OX=10090 GN=Cct6a PE=1 SV=3	24	24	0.480894	0.968109	0.377155	1.03475	0.963653	1.00175	138139952	122510000	129419968	120350000	140559952	131910064	121570008	133129984	131640032	126930048	120460000	130049952	0.720404	0.726387	0.691705	-0.528949	1.19404e+08	1.35136e+08	1.19359e+08	1.44226e+08	1.14846e+08	1.40364e+08		#N/A
O88520	O88520	Leucine-rich repeat protein SHOC-2	Shoc2	sp|O88520|SHOC2_MOUSE Leucine-rich repeat protein SHOC-2 OS=Mus musculus OX=10090 GN=Shoc2 PE=1 SV=2	5	5	0.265284	1.07015	0.333969	0.931384	0.963345	0.996725	4808098	5.6664e+06	4.9107e+06	4802901	5.123e+06	4348901	4.4803e+06	4908298	5.5162e+06	4.8259e+06	4.4068e+06	5549898	0.696383	0.55994	-0.766133	0.851385	4.18935e+06	5.96005e+06	4.13924e+06	5.29101e+06	4.38525e+06	5.7088e+06		#N/A
Q8K212	Q8K212	Phosphofurin acidic cluster sorting protein 1	Pacs1	sp|Q8K212|PACS1_MOUSE Phosphofurin acidic cluster sorting protein 1 OS=Mus musculus OX=10090 GN=Pacs1 PE=1 SV=2	24	22	0.705453	1.01252	0.715818	0.985495	0.961079	0.997838	40196028	44082988	40044008	39287984	42502024	39583024	39255016	40161976	43012980	37921024	39489984	43656008	0.898124	0.860278	-0.291566	0.285871	3.6627e+07	4.5413e+07	3.80421e+07	4.27089e+07	3.74704e+07	4.43351e+07		#N/A
Q9WVA4	Q9WVA4	Transgelin-2	Tagln2	sp|Q9WVA4|TAGL2_MOUSE Transgelin-2 OS=Mus musculus OX=10090 GN=Tagln2 PE=1 SV=4	11	9	0.136892	1.08909	0.0176093	0.920705	0.960513	1.00273	9096502	10465996	9944400	8422602	8898806	8837803	8505902	8472703	9419401	8909106	9471699	9923203	0.281223	0.412644	-2.26326	1.22094	8.77065e+06	1.00911e+07	8.32771e+06	9.0299e+06	8.04351e+06	1.09212e+07		#N/A
Q7TSV4	Q7TSV4	Phosphoglucomutase-2	Pgm2	sp|Q7TSV4|PGM2_MOUSE Phosphoglucomutase-2 OS=Mus musculus OX=10090 GN=Pgm2 PE=1 SV=1	4	4	0.458548	0.870227	0.131406	1.13907	0.959631	0.99125	3345499	3514798	2.9665e+06	6167496	4.8018e+06	3.6195e+06	4616697	4.6752e+06	4.1687e+06	4.0103e+06	3555501	3.7489e+06	0.520764	0.712034	1.29453	-0.389055	3.43752e+06	4.30418e+06	3.56155e+06	5.29505e+06	1.66901e+06	6.32813e+06		#N/A
Q5DTT2	Q5DTT2	PH and SEC7 domain-containing protein 1	Psd	sp|Q5DTT2|PSD1_MOUSE PH and SEC7 domain-containing protein 1 OS=Mus musculus OX=10090 GN=Psd PE=1 SV=2	17	17	0.90699	1.00793	0.8823	0.995311	0.95941	1.0032	83207992	95473968	80831032	71718048	79392024	83904048	77005984	86986984	81774008	79195048	83823992	83756976	0.966023	0.95867	-0.0895432	0.129478	7.86687e+07	8.56064e+07	7.46995e+07	8.8945e+07	6.7231e+07	9.83845e+07		#N/A
P52795	P52795	Ephrin-B1	Efnb1	sp|P52795|EFNB1_MOUSE Ephrin-B1 OS=Mus musculus OX=10090 GN=Efnb1 PE=1 SV=1	4	4	0.968358	0.997241	0.942755	1.00726	0.95907	1.00448	4438598	4.6908e+06	4400601	5067901	5312500	4.0252e+06	4531703	4844897	4859298	3841102	4.4167e+06	5.5327e+06	0.982691	0.988024	0.0254504	-0.066151	3.52569e+06	5.79921e+06	3.81775e+06	5.5394e+06	4.16058e+06	5.13837e+06		#N/A
Q8CHS8	Q8CHS8	Vacuolar protein sorting-associated protein 37A	Vps37a	sp|Q8CHS8|VP37A_MOUSE Vacuolar protein sorting-associated protein 37A OS=Mus musculus OX=10090 GN=Vps37a PE=1 SV=1	2	2	0.784237	0.942699	0.749563	1.05152	0.958996	0.99127	1.3711e+06	1534200	1123000	2.3168e+06	1.1454e+06	2.2442e+06	1579800	1706499	1.7645e+06	1.3295e+06	1590999	1.5187e+06	0.916386	0.899923	0.342773	-0.170497	1.26438e+06	1.83747e+06	948884	2.38907e+06	765958	2.40659e+06		#N/A
Q9JKZ2	Q9JKZ2	Sodium/myo-inositol cotransporter	Slc5a3	sp|Q9JKZ2|SC5A3_MOUSE Sodium/myo-inositol cotransporter OS=Mus musculus OX=10090 GN=Slc5a3 PE=1 SV=2	1	1	0.712336	0.953067	0.729341	1.05354	0.958579	1.00409	1.7315e+06	1.6107e+06	1680601	1.6931e+06	1.769e+06	2.2849e+06	1.2633e+06	1.8836e+06	1.4531e+06	1.5056e+06	1.796e+06	1.9869e+06	0.906601	0.864954	0.331271	-0.404551	1.28556e+06	2.08524e+06	1.13067e+06	2.46973e+06	1.59877e+06	1.75918e+06		#N/A
Q9CSU0	Q9CSU0	Regulation of nuclear pre-mRNA domain-containing protein 1B	Rprd1b	sp|Q9CSU0|RPR1B_MOUSE Regulation of nuclear pre-mRNA domain-containing protein 1B OS=Mus musculus OX=10090 GN=Rprd1b PE=1 SV=2	7	5	0.561206	0.950114	0.471455	1.04681	0.958558	0.994592	3333402	2789799	2734401	3.8707e+06	3.171e+06	3.3749e+06	3.3433e+06	3.3758e+06	2.9989e+06	3735699	3123900	2.8741e+06	0.771574	0.776894	0.477034	-0.35031	2.57495e+06	3.79135e+06	3.1603e+06	3.4722e+06	2.33439e+06	4.02976e+06		#N/A
P62281	P62281	40S ribosomal protein S11	Rps11	sp|P62281|RS11_MOUSE 40S ribosomal protein S11 OS=Mus musculus OX=10090 GN=Rps11 PE=1 SV=3	9	9	0.290731	0.867604	0.290373	1.14393	0.958103	0.992481	39088000	29610018	40421980	48371972	39116020	41513012	53603972	45884992	39428008	48360012	39875008	30676980	0.672011	0.578464	0.799781	-0.801197	2.80935e+07	5.10765e+07	3.48993e+07	5.51597e+07	2.71341e+07	5.16119e+07		#N/A
Q8JZL3	Q8JZL3	Thiamine-triphosphatase	Thtpa	sp|Q8JZL3|THTPA_MOUSE Thiamine-triphosphatase OS=Mus musculus OX=10090 GN=Thtpa PE=1 SV=3	3	3	0.45256	0.865963	0.541497	1.1722	0.958059	1.01508	3.0957e+06	2.3543e+06	1963000	3925699	2.5517e+06	3.9244e+06	3.4366e+06	2.9022e+06	1.3821e+06	2.9981e+06	3553800	3.5923e+06	0.814102	0.710283	0.380158	-0.494736	1.23329e+06	4.52986e+06	2.24473e+06	4.16272e+06	1.45693e+06	4.21242e+06		#N/A
Q921Y0;Q8BPB0	Q921Y0;Q8BPB0	MOB kinase activator 1A;MOB kinase activator 1B	Mob1a;Mob1b	sp|Q921Y0|MOB1A_MOUSE MOB kinase activator 1A OS=Mus musculus OX=10090 GN=Mob1a PE=2 SV=3;sp|Q8BPB0|MOB1B_MOUSE MOB kinase activator 1B OS=Mus musculus OX=10090 GN=Mob1b PE=1 SV=3	3	3	0.401393	0.928063	0.423662	1.07267	0.958006	0.995502	5.4057e+06	5656000	6719596	5121001	7004696	6534600	5613998	5519101	6351900	6239100	5.0094e+06	5396099	0.745194	0.671495	0.60923	-0.623418	4.71168e+06	6.78657e+06	5.01975e+06	7.31644e+06	4.61523e+06	6.83592e+06		#N/A
Q8BWZ3	Q8BWZ3	N-alpha-acetyltransferase 25, NatB auxiliary subunit	Naa25	sp|Q8BWZ3|NAA25_MOUSE N-alpha-acetyltransferase 25, NatB auxiliary subunit OS=Mus musculus OX=10090 GN=Naa25 PE=1 SV=1	11	11	0.370889	0.944995	0.441201	1.05495	0.957891	0.996922	7166298	6.2018e+06	7073300	6520999	6.7591e+06	7.6077e+06	6400997	7809801	6.9582e+06	6.6145e+06	6.0444e+06	7.4603e+06	0.753511	0.646708	0.590417	-0.701347	5.82233e+06	7.71636e+06	6.07362e+06	8.21519e+06	6.01115e+06	7.47004e+06		#N/A
Q9D1N9	Q9D1N9	39S ribosomal protein L21, mitochondrial	Mrpl21	sp|Q9D1N9|RM21_MOUSE 39S ribosomal protein L21, mitochondrial OS=Mus musculus OX=10090 GN=Mrpl21 PE=1 SV=1	5	5	0.505405	1.06235	0.471252	0.937271	0.957599	0.995712	3944699	3.5237e+06	3955802	3129100	3250901	3629698	3.9246e+06	2.9169e+06	3.5527e+06	3194500	3.7224e+06	4.1433e+06	0.771765	0.739778	-0.53354	0.497459	3.02643e+06	4.28002e+06	2.73096e+06	4.13009e+06	3.01044e+06	4.26621e+06		#N/A
A0A1W2P872	A0A1W2P872			sp|A0A1W2P872|NOVA2_MOUSE RNA-binding protein Nova-2 OS=Mus musculus OX=10090 GN=Nova2 PE=1 SV=1	11	8	0.310121	1.07846	0.162019	0.924277	0.957485	0.9968	13723998	12813999	11455002	10886995	12099006	12215000	10346004	10602997	12145001	12070998	13028004	11631000	0.567891	0.594954	-1.12029	0.790671	1.12875e+07	1.315e+07	9.75923e+06	1.28723e+07	1.01705e+07	1.42695e+07		#N/A
Q91VU0	Q91VU0	Protein FAM3C	Fam3c	sp|Q91VU0|FAM3C_MOUSE Protein FAM3C OS=Mus musculus OX=10090 GN=Fam3c PE=1 SV=1	3	3	0.996507	1.00052	0.959707	1.00474	0.957381	1.00527	3.0943e+06	2829900	2.2105e+06	3193799	2.8729e+06	3126999	2.2309e+06	3.0782e+06	2.7316e+06	2.9018e+06	3.0636e+06	2492801	0.98882	0.998163	0.0879111	0.0114026	2.40891e+06	3.186e+06	2.17082e+06	3.48368e+06	2.12888e+06	3.53537e+06		#N/A
Q7TQG1	Q7TQG1	Pleckstrin homology domain-containing family A member 6	Plekha6	sp|Q7TQG1|PKHA6_MOUSE Pleckstrin homology domain-containing family A member 6 OS=Mus musculus OX=10090 GN=Plekha6 PE=1 SV=1	7	7	0.193652	1.16321	0.335679	0.867573	0.95628	1.00917	3.357e+06	4.4576e+06	5.3021e+06	4362001	3.4841e+06	3.4119e+06	4.0037e+06	3.9719e+06	3.6524e+06	5.6022e+06	3.2461e+06	5.0237e+06	0.696635	0.475552	-0.810453	1.07705	2.60841e+06	6.15379e+06	3.21935e+06	4.21645e+06	3.10244e+06	5.63691e+06		#N/A
Q8R4U7	Q8R4U7	Leucine zipper protein 1	Luzp1	sp|Q8R4U7|LUZP1_MOUSE Leucine zipper protein 1 OS=Mus musculus OX=10090 GN=Luzp1 PE=1 SV=2	9	9	0.779362	0.979427	0.844434	1.01554	0.95573	0.994642	4143800	4.8692e+06	5450598	4.2693e+06	5203402	4470500	4.6561e+06	4.7109e+06	4.2446e+06	5570400	4877700	4.1596e+06	0.95268	0.897532	0.0918381	-0.160594	3.67049e+06	5.75566e+06	4.26241e+06	5.25804e+06	3.72595e+06	5.6405e+06		#N/A
Q8BH27	Q8BH27	Multiple epidermal growth factor-like domains protein 9	Megf9	sp|Q8BH27|MEGF9_MOUSE Multiple epidermal growth factor-like domains protein 9 OS=Mus musculus OX=10090 GN=Megf9 PE=2 SV=1	2	2	0.325978	1.10149	0.234487	0.904747	0.955293	0.996572	1.8889e+06	2412601	2.3275e+06	2247200	2.2724e+06	2.1788e+06	1641101	1.9928e+06	2.3605e+06	2.123e+06	2.2135e+06	2178499	0.628994	0.60867	-0.941793	0.773528	2.05736e+06	2.38039e+06	1.57761e+06	2.46494e+06	1.85271e+06	2.58539e+06		#N/A
Q9ESJ4	Q9ESJ4	NCK-interacting protein with SH3 domain	Nckipsd	sp|Q9ESJ4|SPN90_MOUSE NCK-interacting protein with SH3 domain OS=Mus musculus OX=10090 GN=Nckipsd PE=1 SV=2	23	22	0.0339314	1.09684	0.0604027	0.914398	0.954904	1.00295	19696002	17755002	16828998	18007002	16418996	16810008	16112991	16463991	16591008	18554988	17288990	19677992	0.414989	0.223262	-1.59607	1.8644	1.5852e+07	2.02045e+07	1.59974e+07	1.69056e+07	1.61696e+07	1.99739e+07		#N/A
Q8BJW6	Q8BJW6	Eukaryotic translation initiation factor 2A;Eukaryotic translation initiation factor 2A, N-terminally processed	Eif2a	sp|Q8BJW6|EIF2A_MOUSE Eukaryotic translation initiation factor 2A OS=Mus musculus OX=10090 GN=Eif2a PE=1 SV=2	7	7	0.327576	0.948867	0.383675	1.05074	0.95485	0.997013	4.5268e+06	4510102	4.5839e+06	3.9765e+06	5133297	4490403	4342397	4586498	4.5695e+06	4708001	3.9532e+06	4428499	0.723686	0.610471	0.663297	-0.756171	3.89255e+06	4.93705e+06	4.08913e+06	5.18717e+06	3.94797e+06	4.85067e+06		#N/A
P55144	P55144	Tyrosine-protein kinase receptor TYRO3	Tyro3	sp|P55144|TYRO3_MOUSE Tyrosine-protein kinase receptor TYRO3 OS=Mus musculus OX=10090 GN=Tyro3 PE=1 SV=2	5	4	0.996959	0.999524	0.895877	1.00832	0.95458	1.00784	2.7238e+06	4464198	2.991e+06	2.713e+06	3.1826e+06	3.2512e+06	2.9832e+06	3202602	2.8679e+06	3277701	2.8256e+06	3.6006e+06	0.970752	0.998408	0.0438423	0.113881	2.55904e+06	3.72686e+06	2.96708e+06	3.34272e+06	1.89052e+06	4.55548e+06		#N/A
Q9D5V5	Q9D5V5	Cullin-5	Cul5	sp|Q9D5V5|CUL5_MOUSE Cullin-5 OS=Mus musculus OX=10090 GN=Cul5 PE=1 SV=3	31	31	0.883227	0.993713	0.712469	1.00854	0.954429	1.0022	26609000	24880004	27355002	23305002	26321986	26148008	24154000	26036002	25967010	25476016	24865994	25431998	0.896722	0.946623	0.292794	-0.0869427	2.47186e+07	2.61519e+07	2.40512e+07	2.72788e+07	2.26514e+07	2.84231e+07		#N/A
Q8CDM8	Q8CDM8	Protein FAM160B1	Fam160b1	sp|Q8CDM8|FHI2A_MOUSE FHF complex subunit HOOK interacting protein 2A OS=Mus musculus OX=10090 GN=Fhip2a PE=1 SV=2	5	4	0.0584017	1.20946	0.0168339	0.830781	0.954142	1.00479	2919900	2980900	3.4524e+06	3940899	2707601	3075800	2.5851e+06	2570700	2.979e+06	3.5884e+06	3275600	3317899	0.276157	0.287713	-2.28953	1.5693	2.89322e+06	3.68723e+06	2.36009e+06	3.10951e+06	2.56703e+06	4.08002e+06		#N/A
Q8BFQ8	Q8BFQ8	Parkinson disease 7 domain-containing protein 1	Pddc1	sp|Q8BFQ8|GALD1_MOUSE Glutamine amidotransferase-like class 1 domain-containing protein 1 OS=Mus musculus OX=10090 GN=Gatd1 PE=1 SV=1	5	5	0.0534042	1.09932	0.0221419	0.912203	0.954083	1.0028	17297998	18383990	15741000	18520994	16376007	15454004	15769995	15905993	18196010	17432002	17957006	16096000	0.303381	0.273427	-2.15329	1.69684	1.59265e+07	1.8914e+07	1.5267e+07	1.6486e+07	1.54404e+07	1.95316e+07		#N/A
Q8K2V6	Q8K2V6	Importin-11	Ipo11	sp|Q8K2V6|IPO11_MOUSE Importin-11 OS=Mus musculus OX=10090 GN=Ipo11 PE=1 SV=1	4	4	0.744782	0.974786	0.761926	1.02355	0.953	0.997739	2.975e+06	2.8779e+06	2.817e+06	2.6062e+06	2.9875e+06	2.9102e+06	3344199	2394400	2786699	2798099	2.6959e+06	3.0174e+06	0.920533	0.879551	0.288247	-0.302	2.60737e+06	3.04168e+06	2.28573e+06	3.53242e+06	2.57065e+06	3.0674e+06		#N/A
Q14BI2	Q14BI2	Metabotropic glutamate receptor 2	Grm2	sp|Q14BI2|GRM2_MOUSE Metabotropic glutamate receptor 2 OS=Mus musculus OX=10090 GN=Grm2 PE=1 SV=2	19	16	0.19397	1.14075	0.033706	0.881654	0.952752	1.00575	22179996	24387016	22193988	16462010	18907994	17276994	19722998	18112990	19611012	20895992	23194010	20321004	0.34885	0.475848	-1.88802	1.1155	1.85379e+07	2.34731e+07	1.68344e+07	2.01761e+07	1.59089e+07	2.67026e+07		#N/A
Q80W54	Q80W54	CAAX prenyl protease 1 homolog	Zmpste24	sp|Q80W54|FACE1_MOUSE CAAX prenyl protease 1 homolog OS=Mus musculus OX=10090 GN=Zmpste24 PE=1 SV=2	8	8	0.859892	0.991223	0.845539	1.01272	0.951113	1.00384	6370402	6.7861e+06	7200097	6.2676e+06	7.0803e+06	6255098	6353899	7.1815e+06	6.5361e+06	6.1464e+06	6234499	7670695	0.952812	0.937234	0.11758	-0.135704	5.5289e+06	7.76494e+06	5.95295e+06	7.48245e+06	5.97759e+06	7.33451e+06		#N/A
Q9JJ43	Q9JJ43	RNA binding protein fox-1 homolog 1	Rbfox1	sp|Q9JJ43|RFOX1_MOUSE RNA binding protein fox-1 homolog 1 OS=Mus musculus OX=10090 GN=Rbfox1 PE=1 SV=3	7	2	0.491717	1.68981	0.558121	0.563043	0.950954	0.951436	1.66736e+06	8564003	2.25008e+06	2.62129e+06	1.32778e+06	10682001	1.2057e+06	604018	687364	1.44513e+06	9344200	11073003	0.822431	0.732187	-0.428988	0.0782013	-2.85063e+06	1.41255e+07	-4.22828e+06	1.1138e+07	-1.34211e+06	8.89348e+06		#N/A
Q8VBW6	Q8VBW6	NEDD8-activating enzyme E1 regulatory subunit	Nae1	sp|Q8VBW6|ULA1_MOUSE NEDD8-activating enzyme E1 regulatory subunit OS=Mus musculus OX=10090 GN=Nae1 PE=1 SV=1	17	17	0.821121	1.0177	0.758449	0.986505	0.950751	1.00396	18808988	21595014	21270998	16605996	17270006	20175990	20759002	18490998	19396992	19545990	19137000	19463988	0.919789	0.919068	-0.187113	0.198264	1.91046e+07	1.96674e+07	1.664e+07	2.1708e+07	1.58545e+07	2.3286e+07		#N/A
P58854	P58854	Gamma-tubulin complex component 3	Tubgcp3	sp|P58854|GCP3_MOUSE Gamma-tubulin complex component 3 OS=Mus musculus OX=10090 GN=Tubgcp3 PE=1 SV=2	11	11	0.164054	1.17055	0.0301533	0.859524	0.950507	1.00612	3.9658e+06	5394002	4344700	3541900	3451299	4065899	3.7399e+06	3.341e+06	4.5114e+06	3940602	4.116e+06	4390298	0.344619	0.44829	-2.00957	1.0932	3.82743e+06	4.65172e+06	3.13308e+06	4.16597e+06	3.05038e+06	5.57282e+06		#N/A
Q0P5W1	Q0P5W1	Vacuolar protein sorting-associated protein 8 homolog	Vps8	sp|Q0P5W1|VPS8_MOUSE Vacuolar protein sorting-associated protein 8 homolog OS=Mus musculus OX=10090 GN=Vps8 PE=1 SV=1	6	6	0.771067	1.05735	0.740509	0.939944	0.950153	0.993846	3.3505e+06	4.1847e+06	2.9586e+06	3.2813e+06	3584400	3.7913e+06	1.9639e+06	4080498	3.6276e+06	3.1012e+06	3.9735e+06	3121101	0.910626	0.894171	-0.137211	0.115805	2.7837e+06	4.128e+06	1.8442e+06	4.86585e+06	2.61214e+06	4.27541e+06		#N/A
Q9DAW9;Q08093	Q9DAW9	Calponin-3	Cnn3	sp|Q9DAW9|CNN3_MOUSE Calponin-3 OS=Mus musculus OX=10090 GN=Cnn3 PE=1 SV=1	11	11	0.76044	0.976464	0.63749	1.02891	0.949937	1.0047	12956001	11809000	15553003	12293997	12336003	12602993	13964993	14821009	13052002	14152006	13195001	11779996	0.866332	0.888254	0.359109	-0.193203	1.14943e+07	1.45952e+07	1.15706e+07	1.52919e+07	1.04994e+07	1.58066e+07		#N/A
P53810	P53810	Phosphatidylinositol transfer protein alpha isoform	Pitpna	sp|P53810|PIPNA_MOUSE Phosphatidylinositol transfer protein alpha isoform OS=Mus musculus OX=10090 GN=Pitpna PE=1 SV=2	20	18	0.73588	1.01781	0.486627	0.979002	0.949076	0.996435	125740008	127760056	131259960	106309992	124819944	116940000	117940048	121340064	130389968	120319928	124649920	116280008	0.779475	0.876333	-0.533545	0.301467	1.1329e+08	1.3253e+08	1.1457e+08	1.2595e+08	1.04936e+08	1.40599e+08		#N/A
Q9CQD4;REV__Q8VI21;Q99LU0	Q9CQD4;REV__Q8VI21;Q99LU0	Charged multivesicular body protein 1b-2;Charged multivesicular body protein 1b-1	Chmp1b2;Chmp1b1	sp|Q9CQD4|CH1B2_MOUSE Charged multivesicular body protein 1b-2 OS=Mus musculus OX=10090 GN=Chmp1b2 PE=2 SV=2;sp|Q8VI21|CLC2F_MOUSE C-type lectin domain family 2 member F OS=Mus musculus OX=10090 GN=Clec2f PE=3 SV=1;sp|Q99LU0|CH1B1_MOUSE Charged multivesicu	2	2	0.962631	1.01693	0.986913	1.00584	0.948717	1.02287	6.2603e+06	4.2952e+06	4.9635e+06	12704993	5572602	3345300	10111001	8411897	6264400	11073003	3.4809e+06	6.4154e+06	0.995375	0.985099	0.0168425	0.0567064	1.80096e+06	1.18159e+07	2.0876e+06	1.16328e+07	924464	1.31875e+07		#N/A
P07309	P07309	Transthyretin	Ttr	sp|P07309|TTHY_MOUSE Transthyretin OS=Mus musculus OX=10090 GN=Ttr PE=1 SV=1	5	5	0.10198	0.829152	0.321346	1.19392	0.948358	0.989943	19964988	18301998	23214994	21028990	25285992	20304998	24124000	30470996	27641986	14890004	18261006	24713008	0.686687	0.362455	0.722099	-1.33719	1.20904e+07	3.06626e+07	1.837e+07	3.1723e+07	1.73534e+07	2.39021e+07		#N/A
P97798	P97798	Neogenin	Neo1	sp|P97798|NEO1_MOUSE Neogenin OS=Mus musculus OX=10090 GN=Neo1 PE=1 SV=1	19	19	0.0931342	0.934778	0.232235	1.07376	0.947731	1.00373	6780296	6.5509e+06	6.7474e+06	6.087e+06	7.4057e+06	6758602	7.1041e+06	6719303	6.6787e+06	5.7043e+06	6558297	7193503	0.627139	0.346327	0.939917	-1.41876	5.55071e+06	7.51669e+06	6.4834e+06	7.51045e+06	6.03314e+06	7.04966e+06		#N/A
Q9CQ65	Q9CQ65	S-methyl-5-thioadenosine phosphorylase	Mtap	sp|Q9CQ65|MTAP_MOUSE S-methyl-5-thioadenosine phosphorylase OS=Mus musculus OX=10090 GN=Mtap PE=1 SV=1	5	5	0.346541	1.06956	0.171697	0.930846	0.94718	0.995592	7.532e+06	5.8108e+06	6.8459e+06	6260401	6719001	6.2894e+06	5.8165e+06	5831599	6.3551e+06	6208302	7.0811e+06	6833698	0.574665	0.628806	-1.08715	0.736475	5.97127e+06	7.26783e+06	5.47972e+06	6.84854e+06	5.42625e+06	7.79829e+06		#N/A
Q9WTU6	Q9WTU6	Mitogen-activated protein kinase 9	Mapk9	sp|Q9WTU6|MK09_MOUSE Mitogen-activated protein kinase 9 OS=Mus musculus OX=10090 GN=Mapk9 PE=1 SV=2	9	4	0.242005	0.879186	0.0640295	1.13064	0.946975	0.994046	5.9206e+06	8862597	7.0767e+06	6.6681e+06	8045096	9174403	7.8708e+06	7133601	7.4318e+06	7.0656e+06	6916099	6982801	0.422455	0.538123	1.54725	-0.866856	6.73295e+06	7.46521e+06	6.71328e+06	9.39867e+06	5.14441e+06	9.11959e+06		#N/A
Q3UHJ0;Q91Z96	Q3UHJ0	AP2-associated protein kinase 1	Aak1	sp|Q3UHJ0|AAK1_MOUSE AP2-associated protein kinase 1 OS=Mus musculus OX=10090 GN=Aak1 PE=1 SV=2	40	40	0.447332	1.02631	0.162061	0.976385	0.946571	1.00207	81436000	84161008	87223984	76139024	76986952	80120952	81535000	81575008	80942992	81373040	83284048	82291984	0.567625	0.707603	-1.13447	0.597349	8.0319e+07	8.3627e+07	7.66271e+07	8.34818e+07	7.4754e+07	8.9726e+07		#N/A
Q99K85	Q99K85	Phosphoserine aminotransferase	Psat1	sp|Q99K85|SERC_MOUSE Phosphoserine aminotransferase OS=Mus musculus OX=10090 GN=Psat1 PE=1 SV=1	19	19	0.156377	1.06597	0.19283	0.940398	0.946544	1.00244	55896984	52874012	57246996	52060028	48164004	51320008	49407004	55861004	57050024	53903016	56054984	50603016	0.591238	0.437728	-1.0287	1.12879	4.98624e+07	5.89432e+07	4.58177e+07	5.65583e+07	5.06117e+07	5.84273e+07		#N/A
P70182	P70182	Phosphatidylinositol 4-phosphate 5-kinase type-1 alpha	Pip5k1a	sp|P70182|PI51A_MOUSE Phosphatidylinositol 4-phosphate 5-kinase type-1 alpha OS=Mus musculus OX=10090 GN=Pip5k1a PE=1 SV=2	11	7	0.295412	1.03635	0.29813	0.966804	0.945694	1.00194	6.672e+06	7096004	6.5276e+06	6.4866e+06	6620498	6.6184e+06	6.5905e+06	6018097	6819204	6.9521e+06	6.4574e+06	6497703	0.679529	0.582014	-0.812019	0.81279	6.29598e+06	7.06722e+06	5.99061e+06	6.93314e+06	6.2523e+06	7.1388e+06		#N/A
Q7TMQ7	Q7TMQ7	WD repeat-containing protein 91	Wdr91	sp|Q7TMQ7|WDR91_MOUSE WD repeat-containing protein 91 OS=Mus musculus OX=10090 GN=Wdr91 PE=1 SV=1	7	7	0.355156	0.896267	0.413287	1.10862	0.945497	0.99362	3.0259e+06	2.9856e+06	3.5396e+06	2700401	3.1221e+06	3.7578e+06	2736401	4.1683e+06	3.3989e+06	3054602	3.3878e+06	2518700	0.739349	0.63559	0.661522	-0.74375	2.4328e+06	3.7472e+06	2.42836e+06	4.46394e+06	2.50709e+06	3.61866e+06		#N/A
Q9JLR9	Q9JLR9	HIG1 domain family member 1A, mitochondrial	Higd1a	sp|Q9JLR9|HIG1A_MOUSE HIG1 domain family member 1A, mitochondrial OS=Mus musculus OX=10090 GN=Higd1a PE=1 SV=1	2	2	0.859023	0.979431	0.898312	1.01288	0.945269	0.992049	9321903	11077996	7.6913e+06	7.6315e+06	10956998	8.042e+06	8413598	8884699	10774007	8176699	8858098	8.0195e+06	0.970772	0.936709	0.0913612	-0.0973269	6.94452e+06	1.09696e+07	7.00315e+06	1.11455e+07	6.33417e+06	1.15272e+07		#N/A
Q8R035	Q8R035	Peptidyl-tRNA hydrolase ICT1, mitochondrial	Ict1	sp|Q8R035|ICT1_MOUSE Peptidyl-tRNA hydrolase ICT1, mitochondrial OS=Mus musculus OX=10090 GN=Mrpl58 PE=1 SV=1	3	3	0.600498	0.94574	0.475823	1.06587	0.94516	1.00804	5130000	4252698	6480502	5.6371e+06	5.3957e+06	5350301	5308098	6501200	5.1134e+06	6014502	4410899	5.6898e+06	0.773994	0.801828	0.515584	-0.340224	4.18665e+06	6.42765e+06	4.72223e+06	6.55541e+06	3.89076e+06	6.85939e+06		#N/A
Q6PHU5	Q6PHU5	Sortilin	Sort1	sp|Q6PHU5|SORT_MOUSE Sortilin OS=Mus musculus OX=10090 GN=Sort1 PE=1 SV=1	19	19	0.672179	1.02413	0.546038	0.97982	0.945129	1.00346	30485986	32695988	28565016	26390002	28778996	26741992	28949996	30656992	29598002	29251006	30346006	28207000	0.81559	0.840311	-0.438718	0.33964	2.79363e+07	3.07647e+07	2.62318e+07	3.13322e+07	2.52519e+07	3.38166e+07		#N/A
Q6DIC0	Q6DIC0	Probable global transcription activator SNF2L2	Smarca2	sp|Q6DIC0|SMCA2_MOUSE Probable global transcription activator SNF2L2 OS=Mus musculus OX=10090 GN=Smarca2 PE=1 SV=1	14	3	0.0644343	1.26635	0.114464	0.783635	0.944852	0.992354	3.7109e+06	4.3141e+06	4.6446e+06	4.4564e+06	3969801	3.7006e+06	2.6036e+06	3.3688e+06	3.3021e+06	4274801	4801898	5.041e+06	0.496009	0.300839	-1.37365	1.71946	3.12742e+06	5.58248e+06	2.46941e+06	4.35199e+06	3.63902e+06	4.92398e+06		#N/A
Q9D855	Q9D855	Cytochrome b-c1 complex subunit 7	Uqcrb	sp|Q9D855|QCR7_MOUSE Cytochrome b-c1 complex subunit 7 OS=Mus musculus OX=10090 GN=Uqcrb PE=1 SV=3	13	13	0.739729	1.01596	0.42908	0.987536	0.94462	1.0033	183509888	192109936	217709952	178070016	186019984	186869904	189290032	194959984	194740000	189750048	195179968	187019920	0.746826	0.878963	-0.597647	0.279954	1.85371e+08	1.97974e+08	1.82874e+08	1.95696e+08	1.6492e+08	2.2078e+08		#N/A
E9QAT4	E9QAT4		Sec16a	sp|E9QAT4|SC16A_MOUSE Protein transport protein Sec16A OS=Mus musculus OX=10090 GN=Sec16a PE=1 SV=1	5	5	0.870282	1.02257	0.90957	0.982944	0.943787	1.00513	3.4299e+06	3.2518e+06	3238799	3.0925e+06	2283299	3.7173e+06	2.957e+06	4.0709e+06	2.9557e+06	3476399	3754102	2837400	0.974207	0.941748	0.00190693	-0.00676166	2.56713e+06	3.94467e+06	1.98667e+06	4.52758e+06	3.03342e+06	3.47308e+06		#N/A
D3YVF0	D3YVF0	A-kinase anchor protein 5	Akap5	sp|D3YVF0|AKAP5_MOUSE A-kinase anchor protein 5 OS=Mus musculus OX=10090 GN=Akap5 PE=1 SV=2	31	31	0.774353	1.00968	0.909775	0.993982	0.943032	1.00361	126689968	138459936	130940000	128530056	132970088	137600064	126600056	122630080	129270000	117320008	131810000	145570016	0.974211	0.895397	-0.11034	0.20238	1.12548e+08	1.49437e+08	1.19377e+08	1.40523e+08	1.22926e+08	1.39384e+08		#N/A
Q924K8	Q924K8	Metastasis-associated protein MTA3	Mta3	sp|Q924K8|MTA3_MOUSE Metastasis-associated protein MTA3 OS=Mus musculus OX=10090 GN=Mta3 PE=1 SV=1	3	2	0.905858	0.987	0.854569	1.02425	0.942988	1.01093	4007102	2.7362e+06	3468301	4062702	3548598	3.1343e+06	4.067e+06	3.5989e+06	2.5161e+06	3564500	4.1344e+06	3989199	0.955176	0.958945	0.0619898	-0.0363359	2.38769e+06	4.71441e+06	2.97992e+06	4.19448e+06	2.58795e+06	4.5492e+06		#N/A
P97445	P97445	Voltage-dependent P/Q-type calcium channel subunit alpha-1A	Cacna1a	sp|P97445|CAC1A_MOUSE Voltage-dependent P/Q-type calcium channel subunit alpha-1A OS=Mus musculus OX=10090 GN=Cacna1a PE=1 SV=2	28	23	0.0272227	1.1492	0.00159766	0.873011	0.942603	1.00326	10783997	11585006	11134998	9530296	9634406	9718404	9221695	8803600	10562996	10935999	10825007	10465000	0.128425	0.198631	-4.02771	2.04616	1.03471e+07	1.10474e+07	8.67476e+06	1.00143e+07	9.35505e+06	1.21621e+07		#N/A
P53996	P53996	Cellular nucleic acid-binding protein	Cnbp	sp|P53996|CNBP_MOUSE CCHC-type zinc finger nucleic acid binding protein OS=Mus musculus OX=10090 GN=Cnbp PE=1 SV=2	2	2	0.251129	1.15351	0.271882	0.87277	0.94255	1.00675	3.0563e+06	4018200	3.3802e+06	3.8792e+06	3.0947e+06	3643800	3388499	2.3804e+06	2.9711e+06	3514998	3.965e+06	3.7857e+06	0.660932	0.547556	-0.877152	0.916432	2.86939e+06	4.24901e+06	2.25825e+06	3.99545e+06	2.87443e+06	4.29252e+06		#N/A
P24549;O35945	P24549	Retinal dehydrogenase 1	Aldh1a1	sp|P24549|AL1A1_MOUSE Aldehyde dehydrogenase 1A1 OS=Mus musculus OX=10090 GN=Aldh1a1 PE=1 SV=5	18	17	0.617292	0.958046	0.683149	1.03536	0.942464	0.991925	20283988	23772000	24973002	17876988	20987994	24063988	22694010	22294004	21323988	19063012	26991018	20266994	0.892183	0.812998	0.226908	-0.317948	1.63257e+07	2.74968e+07	2.04948e+07	2.45252e+07	1.65603e+07	2.68927e+07		#N/A
Q9CQ10	Q9CQ10	Charged multivesicular body protein 3	Chmp3	sp|Q9CQ10|CHMP3_MOUSE Charged multivesicular body protein 3 OS=Mus musculus OX=10090 GN=Chmp3 PE=1 SV=3	4	4	0.56797	0.950151	0.287471	1.05931	0.942387	1.0065	8507196	9419600	6918998	9800594	8990500	8267300	9672400	9273901	7782395	8324497	8941095	9140999	0.670117	0.780211	0.832731	-0.389882	7.56537e+06	9.52912e+06	8.108e+06	9.99405e+06	6.62128e+06	1.07019e+07		#N/A
Q60610	Q60610	T-lymphoma invasion and metastasis-inducing protein 1	Tiam1	sp|Q60610|TIAM1_MOUSE Rho guanine nucleotide exchange factor TIAM1 OS=Mus musculus OX=10090 GN=Tiam1 PE=1 SV=1	8	8	0.382119	0.881357	0.322041	1.12643	0.942301	0.992789	2.7426e+06	3.9595e+06	3.5648e+06	3.9537e+06	3.7173e+06	5413398	3.521e+06	3.5799e+06	3.5163e+06	3.6029e+06	3.8995e+06	3.1891e+06	0.686651	0.657027	0.750557	-0.662734	3.08683e+06	4.01706e+06	2.61402e+06	5.50178e+06	2.64445e+06	4.46585e+06		#N/A
Q6PD03	Q6PD03	Serine/threonine-protein phosphatase 2A 56 kDa regulatory subunit alpha isoform	Ppp2r5a	sp|Q6PD03|2A5A_MOUSE Serine/threonine-protein phosphatase 2A 56 kDa regulatory subunit alpha isoform OS=Mus musculus OX=10090 GN=Ppp2r5a PE=1 SV=1	13	12	0.585793	0.957095	0.590775	1.04181	0.941831	0.99711	13865008	14739992	12702003	14279997	14961991	17304998	12543003	13603005	13544001	14487998	13330999	14336007	0.841994	0.79206	0.449722	-0.447432	1.30135e+07	1.4836e+07	1.13327e+07	1.78738e+07	1.25076e+07	1.52859e+07		#N/A
Q6GYP7	Q6GYP7	Ral GTPase-activating protein subunit alpha-1	Ralgapa1	sp|Q6GYP7|RGPA1_MOUSE Ral GTPase-activating protein subunit alpha-1 OS=Mus musculus OX=10090 GN=Ralgapa1 PE=1 SV=1	26	26	0.450226	1.03912	0.210275	0.958757	0.941729	0.996261	8300298	8181197	7321303	6937400	7360405	7450900	7.0111e+06	7693801	7551099	8.1977e+06	7.686e+06	7358702	0.607279	0.710085	-0.988197	0.600893	7.1272e+06	8.26955e+06	6.92902e+06	7.82909e+06	6.63116e+06	8.73894e+06		#N/A
O70200	O70200	Allograft inflammatory factor 1	Aif1	sp|O70200|AIF1_MOUSE Allograft inflammatory factor 1 OS=Mus musculus OX=10090 GN=Aif1 PE=1 SV=1	1	1	0.438717	0.770086	0.46571	1.34188	0.941604	1.03336	1.06189e+06	833350	2.5176e+06	2.1093e+06	1.9967e+06	2.1077e+06	1.19288e+06	2661699	638096	2396300	1.04281e+06	2.5846e+06	0.768429	0.70157	0.401076	-0.501728	122123	3.20878e+06	1.026e+06	2.95349e+06	339464	2.92161e+06		#N/A
Q8R409	Q8R409	Protein HEXIM1	Hexim1	sp|Q8R409|HEXI1_MOUSE Protein HEXIM1 OS=Mus musculus OX=10090 GN=Hexim1 PE=1 SV=1	3	3	0.477205	0.537135	0.488396	1.74111	0.940864	0.93521	1.10795e+06	10447001	8777996	900228	10861003	6.92e+06	1.35558e+06	10784995	1.43576e+06	6614601	11260001	1.11814e+06	0.780237	0.722852	0.510454	-0.456745	-2.55288e+06	1.27671e+07	353787	1.4607e+07	-2.67531e+06	1.32919e+07		#N/A
Q91YD9	Q91YD9	Neural Wiskott-Aldrich syndrome protein	Wasl	sp|Q91YD9|WASL_MOUSE Neural Wiskott-Aldrich syndrome protein OS=Mus musculus OX=10090 GN=Wasl PE=1 SV=1	10	10	0.39679	1.04186	0.398325	0.963207	0.940572	1.00353	23986010	21447998	21902006	20326994	22674996	20852994	20853986	19712988	21650988	22026988	20257002	23376006	0.732135	0.668198	-0.641055	0.643424	1.97868e+07	2.38687e+07	1.90743e+07	2.29732e+07	1.94801e+07	2.43514e+07		#N/A
Q9D772	Q9D772	Protein FAM219A	Fam219a	sp|Q9D772|F219A_MOUSE Protein FAM219A OS=Mus musculus OX=10090 GN=Fam219a PE=1 SV=2	2	2	0.0727973	0.850896	0.0895796	1.1679	0.940295	0.993766	3103601	4.0571e+06	3.4808e+06	3576301	4.0623e+06	4815401	3.9595e+06	3.8605e+06	3.5743e+06	3.0347e+06	3.7038e+06	4.0004e+06	0.471662	0.317739	1.41988	-1.49635	2.93559e+06	4.22102e+06	3.48194e+06	4.86691e+06	2.93013e+06	4.17877e+06		#N/A
Q5XKN4	Q5XKN4	Protein jagunal homolog 1	Jagn1	sp|Q5XKN4|JAGN1_MOUSE Protein jagunal homolog 1 OS=Mus musculus OX=10090 GN=Jagn1 PE=1 SV=2	3	3	0.848723	0.969312	0.896517	1.01695	0.940272	0.985743	6.8899e+06	3.715e+06	6695998	4834902	5.966e+06	5.9326e+06	4.7157e+06	5623997	7.5533e+06	4.6243e+06	5079398	4946799	0.969919	0.931798	0.0083028	-0.022183	3.40517e+06	7.69673e+06	4.63147e+06	6.48768e+06	3.10571e+06	7.96219e+06		#N/A
Q9CRB8	Q9CRB8	Mitochondrial fission process protein 1	Mtfp1	sp|Q9CRB8|MTFP1_MOUSE Mitochondrial fission process protein 1 OS=Mus musculus OX=10090 GN=Mtfp1 PE=1 SV=1	5	5	0.374559	1.14273	0.0146642	0.865851	0.940272	0.989438	14729999	16455004	9575700	17250996	13547995	12085992	11379996	12600994	13752004	14822008	13797004	14855005	0.260979	0.649353	-2.44598	0.832065	1.33283e+07	1.52847e+07	1.0952e+07	1.38555e+07	9.01443e+06	1.99914e+07		#N/A
O35350	O35350	Calpain-1 catalytic subunit	Capn1	sp|O35350|CAN1_MOUSE Calpain-1 catalytic subunit OS=Mus musculus OX=10090 GN=Capn1 PE=1 SV=1	14	14	0.346005	1.078	0.216137	0.921636	0.940192	0.993524	6504398	7.6533e+06	6749298	5545600	5978897	6459101	5.6244e+06	6.3521e+06	7.6705e+06	6.1722e+06	6.351e+06	6359799	0.613914	0.628306	-0.95631	0.761637	5.53488e+06	7.74188e+06	5.49888e+06	6.70837e+06	5.23451e+06	7.99178e+06		#N/A
Q9CQF4	Q9CQF4	Uncharacterized protein C6orf203 homolog		sp|Q9CQF4|MRES1_MOUSE Mitochondrial transcription rescue factor 1 OS=Mus musculus OX=10090 GN=Mtres1 PE=1 SV=1	3	3	0.883084	1.02361	0.914813	0.986534	0.940135	1.00982	6.9291e+06	4.2541e+06	4483000	5172797	6089802	5.4004e+06	5.0999e+06	3.7124e+06	5814101	4.3392e+06	5.1689e+06	5.0409e+06	0.975706	0.94668	-0.0183483	0.120837	4.12871e+06	6.05284e+06	3.48626e+06	6.66499e+06	3.28291e+06	7.13659e+06		#N/A
Q8R0X7	Q8R0X7	Sphingosine-1-phosphate lyase 1	Sgpl1	sp|Q8R0X7|SGPL1_MOUSE Sphingosine-1-phosphate lyase 1 OS=Mus musculus OX=10090 GN=Sgpl1 PE=1 SV=1	5	5	0.722735	1.04343	0.707344	0.967281	0.939989	1.00929	4330902	5.0069e+06	3.429e+06	3283300	4233099	3.3061e+06	4.0657e+06	3619601	3.6799e+06	3552198	3.8245e+06	4705997	0.895177	0.868398	-0.283327	0.319951	3.10969e+06	4.77161e+06	3.13447e+06	4.47778e+06	2.72556e+06	5.29949e+06		#N/A
Q8K596	Q8K596		Slc8a2	sp|Q8K596|NAC2_MOUSE Sodium/calcium exchanger 2 OS=Mus musculus OX=10090 GN=Slc8a2 PE=1 SV=1	28	28	0.259778	1.03553	0.244718	0.96343	0.939718	0.997658	170900048	158949984	165219904	174530080	154359936	164459984	159180048	168579920	164490000	173850032	173669936	159209920	0.637298	0.554629	-0.916634	0.883806	1.56338e+08	1.79272e+08	1.51786e+08	1.71504e+08	1.56559e+08	1.78241e+08		#N/A
P63141	P63141	Potassium voltage-gated channel subfamily A member 2	Kcna2	sp|P63141|KCNA2_MOUSE Potassium voltage-gated channel subfamily A member 2 OS=Mus musculus OX=10090 GN=Kcna2 PE=1 SV=1	16	9	0.00462457	1.30163	0.0167829	0.773757	0.939323	1.00714	37887000	37693996	38115996	30707008	25378998	28869006	28026010	28358998	33683016	32429978	44323996	33553988	0.276259	0.0973988	-2.03592	3.04354	2.71199e+07	4.48756e+07	2.51783e+07	3.01383e+07	3.03724e+07	4.18296e+07		#N/A
A2AT37	A2AT37		Upf2	sp|A2AT37|RENT2_MOUSE Regulator of nonsense transcripts 2 OS=Mus musculus OX=10090 GN=Upf2 PE=1 SV=1	6	6	0.14666	1.08931	0.126596	0.922314	0.938723	1.00469	5021701	4.0688e+06	4466601	4711002	4.3953e+06	4.2282e+06	3892000	4.2216e+06	5037600	4346303	4.5365e+06	4248298	0.511795	0.426624	-1.2355	1.19159	3.9832e+06	5.10115e+06	3.84889e+06	4.51967e+06	3.92672e+06	5.20733e+06		#N/A
P51175	P51175	Protoporphyrinogen oxidase	Ppox	sp|P51175|PPOX_MOUSE Protoporphyrinogen oxidase OS=Mus musculus OX=10090 GN=Ppox PE=1 SV=1	5	5	0.257215	0.902759	0.345396	1.11865	0.938714	1.00987	30031982	29126014	32832000	23623994	34823004	32198982	32158012	28328982	25509990	27520996	38099016	24387016	0.702295	0.552583	0.621018	-0.896081	1.88836e+07	3.88749e+07	2.76224e+07	3.61321e+07	2.27662e+07	3.50408e+07		#N/A
P39087	P39087	Glutamate receptor ionotropic, kainate 2	Grik2	sp|P39087|GRIK2_MOUSE Glutamate receptor ionotropic, kainate 2 OS=Mus musculus OX=10090 GN=Grik2 PE=1 SV=4	7	6	0.914575	0.993208	0.807214	1.01251	0.938344	1.00564	4.3128e+06	3.9753e+06	4.0447e+06	5.0747e+06	4195602	4.4362e+06	4.1853e+06	4642299	4423303	4.3812e+06	3.8205e+06	4647298	0.939024	0.962049	0.159816	-0.0334449	3.75848e+06	4.87767e+06	4.0175e+06	4.7122e+06	3.55089e+06	5.15286e+06		#N/A
Q62241	Q62241	U1 small nuclear ribonucleoprotein C	Snrpc	sp|Q62241|RU1C_MOUSE U1 small nuclear ribonucleoprotein C OS=Mus musculus OX=10090 GN=Snrpc PE=1 SV=1	2	2	0.932537	1.01626	0.895911	0.976812	0.93828	0.992698	19374002	24938986	19744000	17196006	18301006	12813000	25313988	25908988	23277998	19814002	19015992	19260000	0.97057	0.970781	0.0524161	-0.054445	1.71825e+07	2.35015e+07	1.06756e+07	3.04929e+07	1.50903e+07	2.55362e+07		#N/A
P62315	P62315	Small nuclear ribonucleoprotein Sm D1	Snrpd1	sp|P62315|SMD1_MOUSE Small nuclear ribonucleoprotein Sm D1 OS=Mus musculus OX=10090 GN=Snrpd1 PE=1 SV=1	5	5	0.0721107	0.894959	0.293302	1.11018	0.937961	0.993564	36866984	38579016	38859020	35961000	42582004	40442028	37912000	47453008	46059976	31941998	38931012	35607976	0.674903	0.317037	0.773668	-1.4973	2.858e+07	4.76904e+07	3.56549e+07	4.85396e+07	3.53611e+07	3.97719e+07		#N/A
Q8C8T7	Q8C8T7	Protein ELFN1	Elfn1	sp|Q8C8T7|ELFN1_MOUSE Protein ELFN1 OS=Mus musculus OX=10090 GN=Elfn1 PE=2 SV=1	4	2	0.564836	0.794561	0.417631	1.30918	0.937746	1.04023	2.718e+06	676359	1776900	3.8223e+06	2.6851e+06	2220699	2.3488e+06	2.2367e+06	2084299	2.8585e+06	735638	2.433e+06	0.740526	0.779457	0.517428	-0.129604	567419	3.4883e+06	2.02937e+06	2.71628e+06	115259	4.38152e+06		#N/A
Q8BG94	Q8BG94	COMM domain-containing protein 7	Commd7	sp|Q8BG94|COMD7_MOUSE COMM domain-containing protein 7 OS=Mus musculus OX=10090 GN=Commd7 PE=1 SV=1	3	3	0.948629	0.97456	0.873917	1.06731	0.937543	1.04016	1.09107e+06	3.5714e+06	1.8633e+06	4.8871e+06	3.208e+06	2.7638e+06	3.0768e+06	1.44195e+06	2.9257e+06	3.4484e+06	837392	3.588e+06	0.962746	0.977406	-0.0723795	0.172661	672724	4.72702e+06	1.33553e+06	3.90975e+06	137619	5.56882e+06		#N/A
Q6P9K9;Q8C985	Q6P9K9	Neurexin-3	Nrxn3	sp|Q6P9K9|NRX3A_MOUSE Neurexin-3 OS=Mus musculus OX=10090 GN=Nrxn3 PE=1 SV=2	33	31	0.523891	1.03271	0.263151	0.964751	0.936955	0.996308	29930984	31622994	30543998	26172012	27161984	29871016	29561984	27735002	29809984	30217016	30292014	28143004	0.654891	0.754697	-0.874022	0.512125	2.80175e+07	3.12135e+07	2.64564e+07	3.07086e+07	2.57975e+07	3.33375e+07		#N/A
Q9JHS4	Q9JHS4	ATP-dependent Clp protease ATP-binding subunit clpX-like, mitochondrial	Clpx	sp|Q9JHS4|CLPX_MOUSE ATP-dependent Clp protease ATP-binding subunit clpX-like, mitochondrial OS=Mus musculus OX=10090 GN=Clpx PE=1 SV=2	4	4	0.98137	0.997325	0.922939	1.01271	0.936952	1.01	10908996	9020705	7620096	8689503	9841598	8175002	10790999	7.5861e+06	6790002	10589003	9507204	9160598	0.976598	0.993315	0.0562764	-0.0270831	6.46384e+06	1.15596e+07	6.74597e+06	1.14509e+07	6.87981e+06	1.12398e+07		#N/A
P14094	P14094	Sodium/potassium-transporting ATPase subunit beta-1	Atp1b1	sp|P14094|AT1B1_MOUSE Sodium/potassium-transporting ATPase subunit beta-1 OS=Mus musculus OX=10090 GN=Atp1b1 PE=1 SV=1	23	23	0.846607	1.01197	0.781623	0.99316	0.93676	1.00505	1241000576	1433600640	1351700608	1100100608	1239500160	1293400832	1282399744	1226999680	1283300352	1248400640	1332900608	1214199680	0.927372	0.930534	-0.214701	0.200876	1.18902e+09	1.35038e+09	1.20922e+09	1.31193e+09	1.05173e+09	1.51147e+09		#N/A
Q9CPY7	Q9CPY7	Cytosol aminopeptidase	Lap3	sp|Q9CPY7|AMPL_MOUSE Cytosol aminopeptidase OS=Mus musculus OX=10090 GN=Lap3 PE=1 SV=3	22	22	0.311498	1.03542	0.142811	0.968459	0.936491	1.00276	29313992	25827012	28865992	27032014	26520988	26191014	26806982	27602982	27956992	27365998	28650000	26656006	0.5432	0.595227	-1.19041	0.799717	2.63062e+07	2.90083e+07	2.58205e+07	2.77405e+07	2.51768e+07	3.03427e+07		#N/A
Q8K3W0	Q8K3W0	BRCA1-A complex subunit BRE	Bre	sp|Q8K3W0|BABA2_MOUSE BRISC and BRCA1-A complex member 2 OS=Mus musculus OX=10090 GN=Babam2 PE=1 SV=2	7	7	0.915155	0.99334	0.995895	0.999595	0.936473	0.992938	7892298	8594400	8721096	6986901	8793398	7900399	8096601	7546997	7.3912e+06	8.2022e+06	7202601	9737605	0.99755	0.96245	-0.0547223	-0.0529146	6.29706e+06	9.96974e+06	7.24966e+06	8.91904e+06	6.78175e+06	9.3156e+06		#N/A
F6ZDS4	F6ZDS4	Nucleoprotein TPR	Tpr	sp|F6ZDS4|TPR_MOUSE Nucleoprotein TPR OS=Mus musculus OX=10090 GN=Tpr PE=1 SV=1	35	35	0.600406	1.02382	0.752456	0.981075	0.936087	1.00445	8.1452e+06	9051898	8683704	8178299	8717603	7506199	8537098	8530599	9711802	8252405	7.8829e+06	8.142e+06	0.916902	0.801927	-0.248701	0.386565	7.18553e+06	9.80902e+06	7.44563e+06	9.20012e+06	7.82311e+06	9.20645e+06		#N/A
Q3UA37	Q3UA37	Glutamine-rich protein 1	Qrich1	sp|Q3UA37|QRIC1_MOUSE Transcriptional regulator QRICH1 OS=Mus musculus OX=10090 GN=Qrich1 PE=1 SV=1	4	4	0.398185	1.11786	0.464321	0.884777	0.936053	0.989058	2.7932e+06	2.2099e+06	2.1667e+06	2.6077e+06	2.3444e+06	1.6235e+06	2.6718e+06	2.1963e+06	2.1943e+06	1.9472e+06	2.5615e+06	3.33e+06	0.76745	0.668911	-0.56774	0.623188	1.54847e+06	3.46803e+06	1.51207e+06	2.90593e+06	1.95787e+06	2.93088e+06		#N/A
Q9WU40	Q9WU40	Inner nuclear membrane protein Man1	Lemd3	sp|Q9WU40|MAN1_MOUSE Inner nuclear membrane protein Man1 OS=Mus musculus OX=10090 GN=Lemd3 PE=1 SV=2	4	4	0.638823	1.04871	0.715793	0.960213	0.93564	1.00699	3354299	3.0361e+06	2.8712e+06	3.5714e+06	2.4821e+06	2.9392e+06	3.6873e+06	3.2095e+06	2.7524e+06	3.6794e+06	2.939e+06	3.4122e+06	0.898326	0.823589	-0.249108	0.306356	2.51863e+06	3.87287e+06	2.2771e+06	3.88194e+06	2.70805e+06	3.70845e+06		#N/A
P97765	P97765	WW domain-binding protein 2	Wbp2	sp|P97765|WBP2_MOUSE WW domain-binding protein 2 OS=Mus musculus OX=10090 GN=Wbp2 PE=1 SV=1	9	9	0.189677	1.06007	0.202415	0.946185	0.935376	1.00302	38142008	42844020	38721016	39607000	37678004	34628988	38053008	39972020	41543976	39357024	40773000	37141980	0.600768	0.474487	-1.02133	1.04176	3.66277e+07	4.27803e+07	3.40651e+07	4.1101e+07	3.64891e+07	4.3168e+07		#N/A
O09117	O09117	Synaptophysin-like protein 1	Sypl1	sp|O09117|SYPL1_MOUSE Synaptophysin-like protein 1 OS=Mus musculus OX=10090 GN=Sypl1 PE=1 SV=2	3	3	0.783456	1.03822	0.77525	0.972846	0.934688	1.01003	11973993	11842003	16270005	9776006	12905996	9830596	11049006	13847000	12521001	12555994	13168007	10468002	0.92642	0.899668	-0.176988	0.240788	1.03034e+07	1.40531e+07	9.03084e+06	1.47855e+07	8.12348e+06	1.68075e+07		#N/A
Q8R059	Q8R059	UDP-glucose 4-epimerase	Gale	sp|Q8R059|GALE_MOUSE UDP-glucose 4-epimerase OS=Mus musculus OX=10090 GN=Gale PE=1 SV=1	6	6	0.865801	1.01823	0.921723	0.989273	0.934433	1.0073	4285099	3.8487e+06	3.9138e+06	4946799	3.5864e+06	3.9292e+06	5302599	3.9753e+06	4.6641e+06	3506198	4285099	4.4258e+06	0.976383	0.939639	-0.0341765	0.0781717	3.42292e+06	5.01768e+06	2.99491e+06	5.40184e+06	3.44727e+06	5.04993e+06		#N/A
Q60931	Q60931	Voltage-dependent anion-selective channel protein 3	Vdac3	sp|Q60931|VDAC3_MOUSE Voltage-dependent anion-selective channel protein 3 OS=Mus musculus OX=10090 GN=Vdac3 PE=1 SV=1	17	17	0.859365	0.993919	0.965935	1.00206	0.933962	0.995966	314660192	322370176	298789920	290269888	327630112	304940064	293620096	307310080	336009984	278560096	300090016	318320096	0.989529	0.936871	0.00647307	-0.128724	2.69051e+08	3.47439e+08	2.85846e+08	3.30905e+08	2.83257e+08	3.29788e+08		#N/A
P97467	P97467	Peptidyl-glycine alpha-amidating monooxygenase;Peptidylglycine alpha-hydroxylating monooxygenase;Peptidyl-alpha-hydroxyglycine alpha-amidating lyase	Pam	sp|P97467|AMD_MOUSE Peptidyl-glycine alpha-amidating monooxygenase OS=Mus musculus OX=10090 GN=Pam PE=1 SV=2	8	8	0.260548	0.911159	0.336565	1.10733	0.933736	1.00895	5317201	5318600	4.5874e+06	6.0839e+06	6597998	5.2326e+06	5.8087e+06	5.7101e+06	4695699	5139103	4692199	6.7264e+06	0.696974	0.555535	0.66231	-0.866873	3.77762e+06	6.84907e+06	4.9366e+06	6.7381e+06	4.35449e+06	6.29906e+06		#N/A
Q7TSH2	Q7TSH2	Phosphorylase b kinase regulatory subunit beta	Phkb	sp|Q7TSH2|KPBB_MOUSE Phosphorylase b kinase regulatory subunit beta OS=Mus musculus OX=10090 GN=Phkb PE=1 SV=1	9	9	0.538305	1.06334	0.509502	0.946586	0.933088	1.00655	8245698	10420007	8308005	7.7823e+06	9613501	8556002	7123696	7.4156e+06	8815095	7688595	8750500	9125495	0.794224	0.763377	-0.454333	0.441677	7.59882e+06	9.59102e+06	6.36377e+06	9.99063e+06	6.81519e+06	1.05628e+07		#N/A
Q60634	Q60634	Flotillin-2	Flot2	sp|Q60634|FLOT2_MOUSE Flotillin-2 OS=Mus musculus OX=10090 GN=Flot2 PE=1 SV=2	22	22	0.298873	1.03173	0.465251	0.972509	0.932934	1.00337	35337008	35147004	32415018	35544012	34762012	32094006	33358000	33933988	36201992	32466014	32826010	36593980	0.768198	0.585724	-0.568824	0.820334	3.10578e+07	3.79862e+07	3.17526e+07	3.53214e+07	3.22672e+07	3.69543e+07		#N/A
O88736	O88736	3-keto-steroid reductase	Hsd17b7	sp|O88736|DHB7_MOUSE 3-keto-steroid reductase/17-beta-hydroxysteroid dehydrogenase 7 OS=Mus musculus OX=10090 GN=Hsd17b7 PE=1 SV=1	4	4	0.485276	1.06231	0.529774	0.945559	0.932445	1.00448	4.1023e+06	4712603	4.4428e+06	4701302	3843901	5263597	3.8757e+06	4043401	4.27e+06	4.4121e+06	4994297	4215501	0.808576	0.728669	-0.399656	0.448378	3.90444e+06	5.04151e+06	3.17943e+06	5.33387e+06	4.03341e+06	4.94609e+06		#N/A
P56213	P56213	FAD-linked sulfhydryl oxidase ALR	Gfer	sp|P56213|ALR_MOUSE FAD-linked sulfhydryl oxidase ALR OS=Mus musculus OX=10090 GN=Gfer PE=1 SV=2	6	6	0.541422	1.08493	0.414348	0.914783	0.931561	0.992475	4067098	4286000	5796203	4.9514e+06	4.3115e+06	3.4344e+06	4402900	5.5384e+06	5.018e+06	4.4011e+06	4861200	4.8028e+06	0.740697	0.766445	-0.547097	0.430195	4.35281e+06	5.18873e+06	3.04858e+06	5.79501e+06	3.53776e+06	6.01259e+06		#N/A
Q8C996	Q8C996	Transmembrane protein 163	Tmem163	sp|Q8C996|TM163_MOUSE Transmembrane protein 163 OS=Mus musculus OX=10090 GN=Tmem163 PE=1 SV=1	5	5	0.730637	0.953217	0.619076	1.06116	0.931129	1.01151	55681980	64212968	49844020	39543012	61462996	62643996	43923008	50473996	55245976	41710012	49651972	58838028	0.856022	0.872675	0.394967	-0.237594	3.94872e+07	6.32358e+07	4.03101e+07	6.89419e+07	3.58319e+07	6.88091e+07		#N/A
Q8R1N4	Q8R1N4	NudC domain-containing protein 3	Nudcd3	sp|Q8R1N4|NUDC3_MOUSE NudC domain-containing protein 3 OS=Mus musculus OX=10090 GN=Nudcd3 PE=1 SV=3	10	10	0.553863	1.04275	0.558621	0.964706	0.930807	1.00595	13434005	14611993	15083999	17243996	15510005	13355996	13450995	15498998	16483004	15416008	14167001	13850992	0.822916	0.774061	-0.433626	0.451644	1.30555e+07	1.6903e+07	1.25228e+07	1.63852e+07	1.25591e+07	1.76279e+07		#N/A
Q80TL7	Q80TL7	Protein MON2 homolog	Mon2	sp|Q80TL7|MON2_MOUSE Protein MON2 homolog OS=Mus musculus OX=10090 GN=Mon2 PE=1 SV=2	21	21	0.660914	1.02295	0.579797	0.981061	0.930565	1.00357	6696396	7.647e+06	7261402	6468903	7218101	6933998	7.0157e+06	6.256e+06	6888604	6.8541e+06	7150900	7023400	0.835482	0.83401	-0.397269	0.338477	6.76323e+06	7.19527e+06	6.19175e+06	7.52015e+06	6.16655e+06	7.8703e+06		#N/A
Q80VD1	Q80VD1	Protein FAM98B	Fam98b	sp|Q80VD1|FA98B_MOUSE Protein FAM98B OS=Mus musculus OX=10090 GN=Fam98b PE=1 SV=1	9	8	0.736198	1.01641	0.702296	0.987892	0.929733	1.0041	12322995	13029003	12322995	10798006	12135002	11724993	12516995	11239996	11454002	11892004	12348992	12495005	0.894894	0.876279	-0.28008	0.277886	1.12969e+07	1.27981e+07	1.10317e+07	1.27768e+07	1.06209e+07	1.36156e+07		#N/A
Q8R555	Q8R555	Cartilage acidic protein 1	Crtac1	sp|Q8R555|CRAC1_MOUSE Cartilage acidic protein 1 OS=Mus musculus OX=10090 GN=Crtac1 PE=2 SV=1	6	6	0.0143408	0.739536	0.0564226	1.36912	0.929725	1.01252	5.59e+06	4.0734e+06	4856498	4.8119e+06	7.6937e+06	5879604	6.5045e+06	6.0461e+06	6.2564e+06	4.002e+06	3.7925e+06	5.3318e+06	0.411689	0.152013	1.67701	-2.33865	2.99743e+06	6.69392e+06	5.22785e+06	7.8341e+06	3.84732e+06	5.81858e+06		#N/A
P57784	P57784	U2 small nuclear ribonucleoprotein A	Snrpa1	sp|P57784|RU2A_MOUSE U2 small nuclear ribonucleoprotein A OS=Mus musculus OX=10090 GN=Snrpa1 PE=1 SV=2	9	9	0.557381	0.97862	0.831246	1.01566	0.929329	0.993948	7418297	7.5593e+06	7695897	8066599	7322203	8.3253e+06	8163305	7.6273e+06	6639896	8573904	8576602	7.3051e+06	0.949123	0.774711	0.113087	-0.45449	6.23933e+06	9.30842e+06	7.11779e+06	8.60127e+06	7.24189e+06	8.12816e+06		#N/A
Q9JI78	Q9JI78	Peptide-N(4)-(N-acetyl-beta-glucosaminyl)asparagine amidase	Ngly1	sp|Q9JI78|NGLY1_MOUSE Peptide-N(4)-(N-acetyl-beta-glucosaminyl)asparagine amidase OS=Mus musculus OX=10090 GN=Ngly1 PE=1 SV=2	6	6	0.0587317	0.80759	0.142289	1.22838	0.929312	0.992026	3.2519e+06	3.2081e+06	2.9751e+06	3301499	3.1076e+06	4.56e+06	4.4667e+06	3.8059e+06	2525599	3.5284e+06	3.6555e+06	3248001	0.542928	0.288162	1.25127	-1.64215	2.43519e+06	4.04356e+06	2.91188e+06	5.05822e+06	2.95423e+06	3.41407e+06		#N/A
Q80TY0	Q80TY0	Formin-binding protein 1	Fnbp1	sp|Q80TY0|FNBP1_MOUSE Formin-binding protein 1 OS=Mus musculus OX=10090 GN=Fnbp1 PE=1 SV=2	11	11	0.866146	0.989158	0.900256	1.00542	0.929163	0.994522	6.1293e+06	5607700	6958803	5520699	6.2225e+06	5555000	6.2049e+06	6430999	6.0856e+06	6.3238e+06	6238498	5622198	0.970699	0.939802	0.102985	-0.0913938	5.56977e+06	6.56527e+06	5.49914e+06	6.70756e+06	5.00346e+06	7.10479e+06		#N/A
P63085;Q6P5G0;Q61532	P63085	Mitogen-activated protein kinase 1	Mapk1	sp|P63085|MK01_MOUSE Mitogen-activated protein kinase 1 OS=Mus musculus OX=10090 GN=Mapk1 PE=1 SV=3	27	21	0.566208	0.977779	0.653995	1.02851	0.928957	1.00565	167899968	150690096	151080080	149849936	162649936	150990032	152459952	167370048	162140032	144679952	137090000	174140112	0.876415	0.779344	0.293888	-0.41907	1.27829e+08	1.81196e+08	1.45747e+08	1.70988e+08	1.41044e+08	1.68716e+08		#N/A
Q80WQ2	Q80WQ2	Protein VAC14 homolog	Vac14	sp|Q80WQ2|VAC14_MOUSE Protein VAC14 homolog OS=Mus musculus OX=10090 GN=Vac14 PE=1 SV=1	8	8	0.230985	0.914222	0.123414	1.08799	0.928457	0.994662	5.3319e+06	6.5645e+06	6.1855e+06	5.3335e+06	6989904	6.0781e+06	5.8296e+06	6674000	5898297	5589802	5768903	6.2023e+06	0.507437	0.526734	1.26134	-0.931328	5.45413e+06	6.27552e+06	5.54499e+06	7.24081e+06	4.86515e+06	6.84255e+06		#N/A
Q8K4F5	Q8K4F5	Alpha/beta hydrolase domain-containing protein 11	Abhd11	sp|Q8K4F5|ABHDB_MOUSE Protein ABHD11 OS=Mus musculus OX=10090 GN=Abhd11 PE=1 SV=1	6	6	0.203851	1.1624	0.0993699	0.853453	0.927843	0.992055	13791004	15539993	10789002	12815999	12554002	11837996	9100002	12001998	13562009	12688995	14462010	12293006	0.480222	0.488656	-1.45688	1.04679	1.17151e+07	1.47879e+07	8.91299e+06	1.3834e+07	1.00808e+07	1.63872e+07		#N/A
F6SEU4;Q8C2K5	F6SEU4	Ras/Rap GTPase-activating protein SynGAP	Syngap1	sp|F6SEU4|SYGP1_MOUSE Ras/Rap GTPase-activating protein SynGAP OS=Mus musculus OX=10090 GN=Syngap1 PE=1 SV=2	67	63	0.350123	1.02279	0.375246	0.974758	0.927773	0.996977	155290048	153939904	163140096	147929952	152770064	147809920	151039936	154570064	158049968	154840048	145539984	163950048	0.719893	0.631741	-0.696942	0.724363	1.43355e+08	1.67835e+08	1.46967e+08	1.56128e+08	1.45119e+08	1.65031e+08		#N/A
Q01815;Q99246;Q02789;Q9JIS7	Q01815;Q99246	Voltage-dependent L-type calcium channel subunit alpha-1C;Voltage-dependent L-type calcium channel subunit alpha-1D	Cacna1c;Cacna1d	sp|Q01815|CAC1C_MOUSE Voltage-dependent L-type calcium channel subunit alpha-1C OS=Mus musculus OX=10090 GN=Cacna1c PE=1 SV=1;sp|Q99246|CAC1D_MOUSE Voltage-dependent L-type calcium channel subunit alpha-1D OS=Mus musculus OX=10090 GN=Cacna1d PE=1 SV=3	9	9	0.684953	1.0509	0.602022	0.939798	0.927682	0.98763	3.2741e+06	4800203	4.9961e+06	4.2818e+06	4.71e+06	3.4161e+06	4.0269e+06	4254498	4805899	3363398	5.0562e+06	4323699	0.846763	0.845541	-0.43833	0.355324	3.19828e+06	5.57632e+06	3.24546e+06	4.95829e+06	3.11175e+06	5.56435e+06		#N/A
A2RSQ0	A2RSQ0	DENN domain-containing protein 5B	Dennd5b	sp|A2RSQ0|DEN5B_MOUSE DENN domain-containing protein 5B OS=Mus musculus OX=10090 GN=Dennd5b PE=1 SV=2	3	2	0.481498	1.07538	0.566203	0.916416	0.927145	0.985497	2486501	3.3032e+06	3.1904e+06	3565702	2721799	3.3378e+06	2.9947e+06	2.568e+06	4666001	2.7363e+06	2.917e+06	2.6598e+06	0.828017	0.726844	-0.474158	0.571302	1.72738e+06	4.76217e+06	2.36793e+06	3.44322e+06	2.40299e+06	3.86992e+06		#N/A
Q80TN4	Q80TN4	DnaJ homolog subfamily C member 16	Dnajc16	sp|Q80TN4|DJC16_MOUSE DnaJ homolog subfamily C member 16 OS=Mus musculus OX=10090 GN=Dnajc16 PE=1 SV=2	8	8	0.703379	1.0437	0.78843	0.970164	0.926545	1.01256	10006001	7221203	8532303	10926995	9977494	7782899	8102801	9022697	8.0517e+06	10349000	7.2815e+06	10562004	0.930869	0.859053	-0.250464	0.333639	6.44685e+06	1.16753e+07	7.14839e+06	1.02946e+07	6.57473e+06	1.17685e+07		#N/A
Q8C052	Q8C052	Microtubule-associated protein 1S;MAP1S heavy chain;MAP1S light chain	Map1s	sp|Q8C052|MAP1S_MOUSE Microtubule-associated protein 1S OS=Mus musculus OX=10090 GN=Map1s PE=1 SV=2	10	10	0.881513	0.990459	0.820894	1.01542	0.926481	1.00574	8536398	8420698	9741404	8124899	9587101	7925601	8264699	9413898	8.0588e+06	9458998	7.952e+06	9173505	0.945813	0.947102	0.171872	-0.11928	7.44038e+06	9.88127e+06	7.48326e+06	1.01124e+07	7.57325e+06	9.83845e+06		#N/A
Q9R020	Q9R020	Zinc finger Ran-binding domain-containing protein 2	Zranb2	sp|Q9R020|ZRAB2_MOUSE Zinc finger Ran-binding domain-containing protein 2 OS=Mus musculus OX=10090 GN=Zranb2 PE=1 SV=2	7	7	0.898397	1.01556	0.686485	0.974204	0.924514	0.989365	10030994	7602999	10304996	6.7778e+06	8449503	8684002	9366302	7.2865e+06	9353000	8.0225e+06	8759505	8458601	0.89219	0.955451	-0.277027	0.168082	7.75932e+06	9.53748e+06	7.06914e+06	9.82402e+06	5.88599e+06	1.14724e+07		#N/A
Q9EPU5	Q9EPU5	Tumor necrosis factor receptor superfamily member 21	Tnfrsf21	sp|Q9EPU5|TNR21_MOUSE Tumor necrosis factor receptor superfamily member 21 OS=Mus musculus OX=10090 GN=Tnfrsf21 PE=1 SV=2	1	1	0.839122	0.963669	0.787328	1.05902	0.924179	1.02054	972370	546550	666720	612710	580140	570160	917490	829500	612330	618510	1.0632e+06	497040	0.930706	0.928017	0.122839	-0.135688	300056	1.09548e+06	444263	1.00438e+06	399836	999339		#N/A
Q9QZ23	Q9QZ23	NFU1 iron-sulfur cluster scaffold homolog, mitochondrial	Nfu1	sp|Q9QZ23|NFU1_MOUSE NFU1 iron-sulfur cluster scaffold homolog, mitochondrial OS=Mus musculus OX=10090 GN=Nfu1 PE=1 SV=2	6	6	0.106774	1.10157	0.0581297	0.903646	0.923489	0.995428	26214986	27611012	29088994	24399012	22324000	25455984	25943984	23664006	25341010	27572018	26250014	28527992	0.409882	0.36995	-1.66892	1.34776	2.46813e+07	2.91642e+07	2.1694e+07	2.7e+07	2.36459e+07	3.00111e+07		#N/A
Q9CQ92	Q9CQ92	Mitochondrial fission 1 protein	Fis1	sp|Q9CQ92|FIS1_MOUSE Mitochondrial fission 1 protein OS=Mus musculus OX=10090 GN=Fis1 PE=1 SV=1	7	7	0.700815	1.02553	0.703815	0.981003	0.923305	1.00605	43906984	36189024	34775984	37621012	36751992	41044012	34766008	35837980	34577020	37767024	38748004	40104992	0.894467	0.857658	-0.273165	0.296697	3.40562e+07	4.15423e+07	3.27213e+07	4.14787e+07	3.17155e+07	4.4531e+07		#N/A
Q99LE6	Q99LE6	ATP-binding cassette sub-family F member 2	Abcf2	sp|Q99LE6|ABCF2_MOUSE ATP-binding cassette sub-family F member 2 OS=Mus musculus OX=10090 GN=Abcf2 PE=1 SV=1	15	15	0.554885	1.03446	0.314265	0.961035	0.923251	0.994157	7.8568e+06	8076705	8513902	6.7405e+06	7754603	7.7958e+06	7177496	7329002	7413503	8.2671e+06	8186596	7.4302e+06	0.683056	0.774366	-0.785124	0.490138	7.08288e+06	8.56582e+06	7.02398e+06	8.00447e+06	6.59494e+06	8.99901e+06		#N/A
Q69ZH9	Q69ZH9	Rho GTPase-activating protein 23	Arhgap23	sp|Q69ZH9|RHG23_MOUSE Rho GTPase-activating protein 23 OS=Mus musculus OX=10090 GN=Arhgap23 PE=1 SV=2	14	14	0.187983	0.882682	0.173819	1.14038	0.923139	1.00659	5792097	5.4145e+06	5.037e+06	4699997	6466996	4.8413e+06	5.9144e+06	6.605e+06	5.0831e+06	5235399	5.845e+06	4649301	0.578955	0.473442	1.13184	-1.09645	4.41603e+06	5.99037e+06	4.68176e+06	7.23209e+06	4.48504e+06	5.98676e+06		#N/A
P56382	P56382	ATP synthase subunit epsilon, mitochondrial	Atp5e	sp|P56382|ATP5E_MOUSE ATP synthase subunit epsilon, mitochondrial OS=Mus musculus OX=10090 GN=Atp5f1e PE=1 SV=2	2	2	0.97468	0.996856	0.840545	1.0127	0.922818	1.00951	148900032	128409976	163750096	191979936	140120032	153749936	165240000	170989984	138600032	162560064	166600016	154180048	0.952078	0.991537	0.156578	0.0346248	1.35773e+08	1.75197e+08	1.35823e+08	1.79227e+08	1.15704e+08	2.00817e+08		#N/A
P83877	P83877	Thioredoxin-like protein 4A	Txnl4a	sp|P83877|TXN4A_MOUSE Thioredoxin-like protein 4A OS=Mus musculus OX=10090 GN=Txnl4a PE=1 SV=1	3	3	0.94825	0.963688	0.983486	0.987726	0.922262	0.95186	1.59364e+06	3.411e+06	2.7147e+06	804372	3570202	2.69184e+06	2.7646e+06	518001	801349	3.7927e+06	3.2641e+06	1.45755e+06	0.993581	0.977224	0.0418192	-0.206608	58068.3	4.59978e+06	305644	4.46668e+06	287167	3.97469e+06		#N/A
P47743	P47743	Metabotropic glutamate receptor 8	Grm8	sp|P47743|GRM8_MOUSE Metabotropic glutamate receptor 8 OS=Mus musculus OX=10090 GN=Grm8 PE=1 SV=2	3	2	0.578838	1.11391	0.794094	0.921449	0.921692	1.02641	1.9426e+06	2.2369e+06	2.10971e+06	2.6485e+06	2.2817e+06	1.62369e+06	1.40849e+06	3022301	1.05929e+06	3.1585e+06	2.3426e+06	2.7911e+06	0.934581	0.787736	-0.307009	0.270102	881330	3.79441e+06	926459	3.24163e+06	1.75514e+06	2.71372e+06		#N/A
O55128	O55128	Histone deacetylase complex subunit SAP18	Sap18	sp|O55128|SAP18_MOUSE Histone deacetylase complex subunit SAP18 OS=Mus musculus OX=10090 GN=Sap18 PE=1 SV=1	5	5	0.814779	1.05267	0.596491	0.930947	0.921416	0.979978	3.8173e+06	2866201	1.598e+06	2777500	2.2402e+06	3418200	2198300	2349399	2.1845e+06	2.8971e+06	2708700	3.0715e+06	0.843658	0.916864	-0.332839	0.279445	2.10487e+06	3.32603e+06	1.62657e+06	3.47648e+06	1.3181e+06	4.2114e+06		#N/A
O88967	O88967	ATP-dependent zinc metalloprotease YME1L1	Yme1l1	sp|O88967|YMEL1_MOUSE ATP-dependent zinc metalloprotease YME1L1 OS=Mus musculus OX=10090 GN=Yme1l1 PE=1 SV=1	6	6	0.908542	0.988917	0.685541	1.02083	0.921347	1.00951	3.894e+06	2.8398e+06	3.0251e+06	3.9708e+06	3.5649e+06	3.1342e+06	3.6901e+06	3368600	3126098	3.4928e+06	3.6073e+06	3.2471e+06	0.892405	0.959469	0.306681	-0.0157328	3.01733e+06	3.71932e+06	3.0532e+06	3.8257e+06	2.50458e+06	4.36027e+06		#N/A
Q3V0I2	Q3V0I2	Proline-rich protein 7	Prr7	sp|Q3V0I2|PRR7_MOUSE Proline-rich protein 7 OS=Mus musculus OX=10090 GN=Prr7 PE=1 SV=1	2	2	0.0189206	1.26271	0.0609597	0.800756	0.920914	1.01112	3106298	3.8584e+06	3693900	4136799	2.823e+06	3222300	2973799	2.6632e+06	3206398	4002501	3.0785e+06	4435102	0.415266	0.17025	-1.55691	2.21907	2.64928e+06	4.71197e+06	2.54219e+06	3.29895e+06	3.00623e+06	4.39147e+06		#N/A
Q6PDC0	Q6PDC0	RUN domain-containing protein 3B	Rundc3b	sp|Q6PDC0|RUN3B_MOUSE RUN domain-containing protein 3B OS=Mus musculus OX=10090 GN=Rundc3b PE=1 SV=1	3	3	0.368749	1.07808	0.451877	0.91839	0.920764	0.990094	1.994e+06	1.6687e+06	2.0342e+06	1.8619e+06	1711499	2.0989e+06	1.6429e+06	1.5808e+06	1653200	1.7526e+06	1863501	2.4289e+06	0.759639	0.645545	-0.561636	0.649955	1.37234e+06	2.47676e+06	1.38759e+06	2.12946e+06	1.62764e+06	2.15177e+06		#N/A
Q9R1C6	Q9R1C6	Diacylglycerol kinase epsilon	Dgke	sp|Q9R1C6|DGKE_MOUSE Diacylglycerol kinase epsilon OS=Mus musculus OX=10090 GN=Dgke PE=1 SV=1	10	10	0.852074	0.986345	0.896252	1.00739	0.920618	0.993635	13780998	11330006	11623007	10729998	12702003	11918998	12881006	10550002	12236998	11848001	10971001	12558999	0.970069	0.932294	0.122264	-0.122207	1.08115e+07	1.2996e+07	1.03247e+07	1.37013e+07	9.7502e+06	1.39818e+07		#N/A
O08530	O08530	Sphingosine 1-phosphate receptor 1	S1pr1	sp|O08530|S1PR1_MOUSE Sphingosine 1-phosphate receptor 1 OS=Mus musculus OX=10090 GN=S1pr1 PE=1 SV=3	4	4	0.191656	0.9533	0.226391	1.04538	0.920343	0.996564	14912995	15569997	14058003	14273994	14874991	14955010	16437001	15428996	14711004	13911002	14780992	15617001	0.62251	0.475248	0.945235	-1.02834	1.36457e+07	1.58643e+07	1.42811e+07	1.65669e+07	1.36183e+07	1.57891e+07		#N/A
O08582	O08582	GTP-binding protein 1	Gtpbp1	sp|O08582|GTPB1_MOUSE GTP-binding protein 1 OS=Mus musculus OX=10090 GN=Gtpbp1 PE=1 SV=2	11	11	0.550643	0.976703	0.544891	1.02723	0.919975	1.0033	9165298	8745897	8587097	8443998	8892302	9715603	8934596	8.2744e+06	9377602	8656206	8.3472e+06	8465705	0.815899	0.77247	0.457558	-0.463036	7.97679e+06	9.44656e+06	8.0146e+06	9.89385e+06	8.23928e+06	9.23186e+06		#N/A
Q61466;Q6P9Z1	Q61466	SWI/SNF-related matrix-associated actin-dependent regulator of chromatin subfamily D member 1	Smarcd1	sp|Q61466|SMRD1_MOUSE SWI/SNF-related matrix-associated actin-dependent regulator of chromatin subfamily D member 1 OS=Mus musculus OX=10090 GN=Smarcd1 PE=1 SV=3	9	7	0.287899	0.870596	0.229461	1.13959	0.919857	0.99212	67825016	89724032	78588960	65779040	78703952	79081000	114270032	76998048	72815032	79668976	72359008	77354952	0.624897	0.576875	0.901576	-0.788462	6.98948e+07	8.12042e+07	5.85778e+07	1.15949e+08	5.79213e+07	9.30373e+07		#N/A
Q9CQN7	Q9CQN7	39S ribosomal protein L41, mitochondrial	Mrpl41	sp|Q9CQN7|RM41_MOUSE 39S ribosomal protein L41, mitochondrial OS=Mus musculus OX=10090 GN=Mrpl41 PE=1 SV=1	4	4	0.489904	0.937845	0.481617	1.05514	0.919532	0.989559	3.5013e+06	4.618e+06	3.7126e+06	3185201	4044299	4265198	3.57e+06	4.0135e+06	3.5273e+06	3.7436e+06	3.3837e+06	4.4628e+06	0.777129	0.731293	0.489108	-0.454929	3.01708e+06	4.54162e+06	3.50978e+06	4.43672e+06	2.77528e+06	4.73327e+06		#N/A
Q3TXX3	Q3TXX3	Protrudin	Zfyve27	sp|Q3TXX3|ZFY27_MOUSE Protrudin OS=Mus musculus OX=10090 GN=Zfyve27 PE=1 SV=2	1	1	0.291679	0.814416	0.342942	1.24819	0.919381	1.01655	1.0162e+06	952115	1.231e+06	898773	1.96327e+06	960740	1.0029e+06	1.28632e+06	817000	1.1662e+06	1.3709e+06	767480	0.701446	0.579395	0.70762	-0.812036	571925	1.48886e+06	566381	2.04023e+06	792549	1.2565e+06		#N/A
Q9CZR3	Q9CZR3	Mitochondrial import receptor subunit TOM40B	Tomm40l	sp|Q9CZR3|TM40L_MOUSE Mitochondrial import receptor subunit TOM40B OS=Mus musculus OX=10090 GN=Tomm40l PE=1 SV=1	8	8	0.505365	1.07119	0.341732	0.92303	0.917113	0.98874	12900009	12446994	17216000	11802007	11139003	13306998	12139992	13769997	16262994	12760999	13232998	12430006	0.700754	0.739944	-0.722027	0.519392	1.08734e+07	1.64701e+07	1.0703e+07	1.4475e+07	9.67981e+06	1.75027e+07		#N/A
Q640M6	Q640M6	Glycerophosphodiester phosphodiesterase domain-containing protein 5	Gdpd5	sp|Q640M6|GDPD5_MOUSE Glycerophosphodiester phosphodiesterase domain-containing protein 5 OS=Mus musculus OX=10090 GN=Gdpd5 PE=1 SV=1	2	2	0.295763	0.880818	0.409271	1.15276	0.917041	1.01537	2718300	2.9548e+06	2.4785e+06	2.2805e+06	3057701	2.6658e+06	3787498	2443000	2.8073e+06	1.8586e+06	2.3959e+06	3416700	0.739849	0.582231	0.590087	-0.816967	1.57225e+06	3.667e+06	2.04941e+06	3.92759e+06	2.14278e+06	3.07327e+06		#N/A
O55033	O55033	Cytoplasmic protein NCK2	Nck2	sp|O55033|NCK2_MOUSE Cytoplasmic protein NCK2 OS=Mus musculus OX=10090 GN=Nck2 PE=1 SV=1	9	8	0.0775099	1.0728	0.0872231	0.934683	0.916872	1.00273	8884300	8571501	8620197	8159205	7863001	7511103	8593003	7967804	8695399	8664701	8.0902e+06	8691905	0.468982	0.324224	-1.44548	1.50248	8.06261e+06	9.00849e+06	7.26655e+06	8.70091e+06	8.08183e+06	9.03578e+06		#N/A
Q3U5Q7;REV__Q9WVQ0	Q3U5Q7	UMP-CMP kinase 2, mitochondrial	Cmpk2	sp|Q3U5Q7|CMPK2_MOUSE UMP-CMP kinase 2, mitochondrial OS=Mus musculus OX=10090 GN=Cmpk2 PE=1 SV=2	12	11	0.131719	1.17541	0.0451797	0.843997	0.916651	0.992042	9768706	11760996	9462500	8448599	8.248e+06	7.6551e+06	7650197	9961901	10339003	9180202	9937605	10054003	0.387037	0.40593	-1.76813	1.1867	9.09064e+06	1.06648e+07	6.64106e+06	1.01165e+07	7.65301e+06	1.20674e+07		#N/A
Q6P542	Q6P542	ATP-binding cassette sub-family F member 1	Abcf1	sp|Q6P542|ABCF1_MOUSE ATP-binding cassette sub-family F member 1 OS=Mus musculus OX=10090 GN=Abcf1 PE=1 SV=1	12	12	0.840671	0.983226	0.540886	1.02671	0.916432	1.00949	7187904	6967097	5081003	6383402	6.4509e+06	6786601	6.4053e+06	6.1977e+06	5702997	6225299	6.6923e+06	6582898	0.814199	0.928028	0.443258	-0.0800454	5.59168e+06	7.01007e+06	6.07193e+06	6.84831e+06	4.90023e+06	7.90947e+06		#N/A
Q8CFP6	Q8CFP6	DnaJ homolog subfamily C member 27	Dnajc27	sp|Q8CFP6|DJC27_MOUSE DnaJ homolog subfamily C member 27 OS=Mus musculus OX=10090 GN=Dnajc27 PE=1 SV=1	2	2	0.807631	0.966666	0.712526	1.05468	0.916323	1.01952	1.4131e+06	1.10052e+06	869860	1.4731e+06	1.2439e+06	1.4211e+06	1.1299e+06	1.1426e+06	1.0499e+06	986490	1.0459e+06	1.7027e+06	0.896326	0.912654	0.147888	-0.0916498	657018	1.73548e+06	1.02031e+06	1.44844e+06	765877	1.66241e+06		#N/A
Q6NVF9	Q6NVF9	Cleavage and polyadenylation specificity factor subunit 6	Cpsf6	sp|Q6NVF9|CPSF6_MOUSE Cleavage and polyadenylation specificity factor subunit 6 OS=Mus musculus OX=10090 GN=Cpsf6 PE=1 SV=1	7	7	0.82944	0.976707	0.849911	1.01285	0.915949	0.989262	17383994	20696002	20282996	13984004	19377998	19984002	15769995	18362006	17590006	17731006	16956006	20148002	0.954616	0.922386	0.162239	-0.111987	1.58749e+07	2.03376e+07	1.54135e+07	2.13335e+07	1.3143e+07	2.30305e+07		#N/A
Q6ZPR4	Q6ZPR4	Potassium channel subfamily T member 1	Kcnt1	sp|Q6ZPR4|KCNT1_MOUSE Potassium channel subfamily T member 1 OS=Mus musculus OX=10090 GN=Kcnt1 PE=1 SV=2	2	2	0.319257	1.16594	0.123769	0.846346	0.915709	0.986787	3.1444e+06	3.3227e+06	3510999	2.1282e+06	2.045e+06	2633800	3.0765e+06	2549401	3.1146e+06	3.1052e+06	2673701	3184001	0.507602	0.601476	-1.29799	0.851219	2.64844e+06	3.39031e+06	1.90326e+06	3.24909e+06	2.04425e+06	4.0089e+06		#N/A
Q9R0A0	Q9R0A0	Peroxisomal membrane protein PEX14	Pex14	sp|Q9R0A0|PEX14_MOUSE Peroxisomal membrane protein PEX14 OS=Mus musculus OX=10090 GN=Pex14 PE=1 SV=1	5	5	0.831874	1.02163	0.657627	0.968874	0.915077	0.989831	6.6654e+06	6.0677e+06	5012501	4707802	5.989e+06	5625700	5545798	4.6887e+06	5968101	5.5237e+06	5002101	6.0292e+06	0.878354	0.923603	-0.327402	0.200548	4.87363e+06	6.38792e+06	4.58614e+06	6.33845e+06	4.16243e+06	7.06427e+06		#N/A
Q9DC50	Q9DC50	Peroxisomal carnitine O-octanoyltransferase	Crot	sp|Q9DC50|OCTC_MOUSE Peroxisomal carnitine O-octanoyltransferase OS=Mus musculus OX=10090 GN=Crot PE=1 SV=1	6	6	0.247804	0.882126	0.371663	1.1515	0.914813	1.01577	5.1686e+06	4.6044e+06	4.3875e+06	5.8135e+06	6044003	5.8511e+06	6.2844e+06	4510800	4.6554e+06	4.1241e+06	7.057e+06	4.2084e+06	0.719892	0.543501	0.586192	-0.942375	2.80956e+06	7.2129e+06	4.40829e+06	6.93687e+06	3.97807e+06	6.00893e+06		#N/A
Q8VEA4	Q8VEA4	Mitochondrial intermembrane space import and assembly protein 40	Chchd4	sp|Q8VEA4|MIA40_MOUSE Mitochondrial intermembrane space import and assembly protein 40 OS=Mus musculus OX=10090 GN=Chchd4 PE=1 SV=1	1	1	0.779496	1.0399	0.827041	0.972425	0.914145	1.01122	18680988	13152000	14844992	13524998	18467008	12523004	15782009	11558004	12462999	14756995	15881996	16150997	0.948139	0.897258	-0.0912368	0.16373	1.21413e+07	1.74851e+07	9.55756e+06	1.96075e+07	1.103e+07	1.90714e+07		#N/A
P97823	P97823	Acyl-protein thioesterase 1	Lypla1	sp|P97823|LYPA1_MOUSE Acyl-protein thioesterase 1 OS=Mus musculus OX=10090 GN=Lypla1 PE=1 SV=1	6	6	0.0888497	1.07391	0.0874934	0.926606	0.913822	0.99509	20215988	22032988	20642990	19099010	19561010	18844008	19731996	18153000	18857990	21961010	21056004	20538998	0.468867	0.339289	-1.45209	1.427	1.85291e+07	2.26779e+07	1.79209e+07	2.02241e+07	1.85676e+07	2.24279e+07		#N/A
P83940	P83940	Transcription elongation factor B polypeptide 1	Tceb1	sp|P83940|ELOC_MOUSE Elongin-C OS=Mus musculus OX=10090 GN=Eloc PE=1 SV=1	5	5	0.863826	0.986848	0.824708	1.02092	0.913657	1.00749	39643984	35082008	38989988	35885012	44184984	40242980	32557008	35442000	40867984	31437994	39696012	37032000	0.946815	0.938763	0.180636	-0.177888	3.05767e+07	4.39403e+07	2.99201e+07	4.62934e+07	3.38148e+07	4.09857e+07		#N/A
Q60963	Q60963	Platelet-activating factor acetylhydrolase	Pla2g7	sp|Q60963|PAFA_MOUSE Platelet-activating factor acetylhydrolase OS=Mus musculus OX=10090 GN=Pla2g7 PE=1 SV=2	2	2	0.899672	0.987838	0.823222	1.02385	0.913626	1.0114	3116998	4246198	3.7778e+06	3.488e+06	3.2481e+06	3.3443e+06	4297899	3923001	3.0425e+06	4.3855e+06	3.634e+06	3.4374e+06	0.94646	0.955753	0.147827	-0.0947178	2.72803e+06	4.52167e+06	2.91416e+06	4.49249e+06	2.89861e+06	4.41589e+06		#N/A
A2A8Z1	A2A8Z1	Oxysterol-binding protein-related protein 9	Osbpl9	sp|A2A8Z1|OSBL9_MOUSE Oxysterol-binding protein-related protein 9 OS=Mus musculus OX=10090 GN=Osbpl9 PE=1 SV=1	4	3	0.476425	1.13485	0.261017	0.896931	0.913309	1.01788	2.4222e+06	2.0548e+06	4.1313e+06	2.7374e+06	2.9762e+06	2.4068e+06	2.2292e+06	2.1252e+06	2.6162e+06	2.8861e+06	2.9068e+06	2.389e+06	0.654987	0.722806	-0.829511	0.578236	2.30852e+06	3.09053e+06	1.83051e+06	3.03819e+06	1.39287e+06	4.27998e+06		#N/A
Q9Z2D3	Q9Z2D3	Non-syndromic hearing impairment protein 5 homolog	Dfna5	sp|Q9Z2D3|GSDME_MOUSE Gasdermin-E OS=Mus musculus OX=10090 GN=Gsdme PE=1 SV=1	5	5	0.836959	1.0169	0.915663	0.990581	0.913128	1.00733	5.759e+06	5022398	5625499	4.9767e+06	5365403	6289104	4875901	4.6025e+06	4723500	5.3712e+06	6052799	5.1214e+06	0.975966	0.926688	-0.0518208	0.104998	4.42897e+06	6.20548e+06	4.10391e+06	6.46254e+06	4.70295e+06	5.98884e+06		#N/A
A2A5R2	A2A5R2	Brefeldin A-inhibited guanine nucleotide-exchange protein 2	Arfgef2	sp|A2A5R2|BIG2_MOUSE Brefeldin A-inhibited guanine nucleotide-exchange protein 2 OS=Mus musculus OX=10090 GN=Arfgef2 PE=1 SV=1	37	27	0.103612	1.07804	0.148616	0.931577	0.912992	1.00427	11823997	12016002	11147002	10884994	10718995	9987405	10318998	11554002	10699994	11073003	12187996	11736004	0.55179	0.364492	-1.1621	1.34706	1.03654e+07	1.24831e+07	9.56936e+06	1.17203e+07	1.06111e+07	1.23249e+07		#N/A
Q8R1A4;Q8VDR9	Q8R1A4	Dedicator of cytokinesis protein 7	Dock7	sp|Q8R1A4|DOCK7_MOUSE Dedicator of cytokinesis protein 7 OS=Mus musculus OX=10090 GN=Dock7 PE=1 SV=3	10	10	0.325534	1.12179	0.172804	0.880873	0.911441	0.988158	4658703	4.0401e+06	3.063e+06	4.0185e+06	3.5067e+06	4.0719e+06	3010899	3.4027e+06	4306499	3.9833e+06	3.3868e+06	4.1822e+06	0.576373	0.608547	-1.10285	0.799125	3.3161e+06	4.6133e+06	2.80094e+06	4.19516e+06	2.8969e+06	4.99325e+06		#N/A
Q80U72	Q80U72	Protein scribble homolog	Scrib	sp|Q80U72|SCRIB_MOUSE Protein scribble homolog OS=Mus musculus OX=10090 GN=Scrib PE=1 SV=2	3	3	0.108261	1.26821	0.0879306	0.773763	0.911039	0.981297	2.1861e+06	2.1841e+06	1344200	1.8853e+06	1.4399e+06	1.6151e+06	1.5716e+06	1.2798e+06	1.5982e+06	1.5429e+06	2.1354e+06	2.4782e+06	0.469645	0.371631	-1.38212	1.41111	1.22567e+06	2.65168e+06	1.23653e+06	1.71667e+06	1.26897e+06	2.53089e+06		#N/A
P29699	P29699	Alpha-2-HS-glycoprotein	Ahsg	sp|P29699|FETUA_MOUSE Alpha-2-HS-glycoprotein OS=Mus musculus OX=10090 GN=Ahsg PE=1 SV=1	5	5	0.459743	0.883691	0.367816	1.10887	0.910843	0.979895	17760990	24414986	14812997	12200006	18193004	17185006	18712010	21966004	18202002	12996007	18437002	19488990	0.717338	0.712972	0.686411	-0.429514	1.2649e+07	2.1913e+07	1.5724e+07	2.2304e+07	8.92601e+06	2.56685e+07		#N/A
Q8BQZ4	Q8BQZ4	Ral GTPase-activating protein subunit beta	Ralgapb	sp|Q8BQZ4|RLGPB_MOUSE Ral GTPase-activating protein subunit beta OS=Mus musculus OX=10090 GN=Ralgapb PE=1 SV=2	20	20	0.918812	1.00708	0.990157	0.99951	0.910673	1.00658	9885701	10395006	8259205	8576001	8806405	10214997	9040704	8700896	9180700	9394304	8951503	9183698	0.995731	0.964193	0.0259074	0.100686	8.88977e+06	9.46533e+06	8.08097e+06	1.03005e+07	7.64904e+06	1.09089e+07		#N/A
Q8R3S6	Q8R3S6	Exocyst complex component 1	Exoc1	sp|Q8R3S6|EXOC1_MOUSE Exocyst complex component 1 OS=Mus musculus OX=10090 GN=Exoc1 PE=1 SV=4	21	21	0.348579	0.970803	0.706399	1.02257	0.910194	0.992717	16235990	14844992	14934995	14233008	15490005	15266004	15920004	15321992	16690007	14432003	13251994	16526995	0.895392	0.630607	0.228729	-0.692567	1.25685e+07	1.7882e+07	1.50284e+07	1.59706e+07	1.37219e+07	1.64026e+07		#N/A
P35285	P35285	Ras-related protein Rab-22A	Rab22a	sp|P35285|RB22A_MOUSE Ras-related protein Rab-22A OS=Mus musculus OX=10090 GN=Rab22a PE=1 SV=2	9	7	0.164601	1.19993	0.106026	0.842092	0.910082	1.01045	5.8656e+06	4989901	3980401	5104400	4.9859e+06	4301298	3990602	3.3517e+06	4966097	4594600	4.6407e+06	5387203	0.48655	0.448768	-1.35581	1.13639	4.31451e+06	5.47978e+06	3.07656e+06	5.23819e+06	3.75288e+06	6.21727e+06		#N/A
Q8VC85	Q8VC85	U6 snRNA-associated Sm-like protein LSm1	Lsm1	sp|Q8VC85|LSM1_MOUSE U6 snRNA-associated Sm-like protein LSm1 OS=Mus musculus OX=10090 GN=Lsm1 PE=1 SV=1	1	1	0.246342	1.46523	0.445844	0.647434	0.910025	0.948642	2.2083e+06	2.0309e+06	2.0462e+06	1.7586e+06	2.1577e+06	2.2228e+06	650938	1.12152e+06	4257598	3.4949e+06	2.2679e+06	590513	0.756883	0.54202	-0.885753	0.836259	105829	5.19963e+06	301132	2.77535e+06	1.71435e+06	2.30765e+06		#N/A
Q9R0N7	Q9R0N7	Synaptotagmin-7	Syt7	sp|Q9R0N7|SYT7_MOUSE Synaptotagmin-7 OS=Mus musculus OX=10090 GN=Syt7 PE=1 SV=1	14	14	0.431536	0.989342	0.760877	1.00792	0.909042	0.997179	25517006	25751014	24893000	25580000	26108008	26116016	25622002	24998998	24823984	24291992	26300002	26681992	0.92065	0.69562	0.20908	-0.602786	2.36984e+07	2.73506e+07	2.4871e+07	2.65515e+07	2.48389e+07	2.60316e+07		#N/A
Q9ESZ8	Q9ESZ8	General transcription factor II-I	Gtf2i	sp|Q9ESZ8|GTF2I_MOUSE General transcription factor II-I OS=Mus musculus OX=10090 GN=Gtf2i PE=1 SV=3	17	16	0.255041	0.95231	0.25404	1.04382	0.908912	0.994036	8106305	9369695	7925999	8704497	8984297	8864999	9126497	8765298	8962397	8573700	8960300	7795102	0.645879	0.549873	0.896905	-0.860671	7.69806e+06	9.44769e+06	8.6874e+06	9.18315e+06	7.48731e+06	9.56594e+06		#N/A
Q80WS3	Q80WS3	rRNA/tRNA 2-O-methyltransferase fibrillarin-like protein 1	Fbll1	sp|Q80WS3|FBLL1_MOUSE rRNA/tRNA 2-O-methyltransferase fibrillarin-like protein 1 OS=Mus musculus OX=10090 GN=Fbll1 PE=1 SV=1	6	5	0.64194	1.05738	0.409853	0.93536	0.908822	0.989035	7.7602e+06	8989394	6.3565e+06	6154496	7.195e+06	6084997	6.1009e+06	8173305	7328101	7.0934e+06	7.0121e+06	7.8248e+06	0.739237	0.82496	-0.565017	0.363192	6.7329e+06	7.8963e+06	5.29452e+06	8.48258e+06	5.2067e+06	9.4236e+06		#N/A
Q9ESX5	Q9ESX5	H/ACA ribonucleoprotein complex subunit 4	Dkc1	sp|Q9ESX5|DKC1_MOUSE H/ACA ribonucleoprotein complex subunit DKC1 OS=Mus musculus OX=10090 GN=Dkc1 PE=1 SV=4	9	9	0.292988	1.10492	0.292237	0.910427	0.908795	1.00595	6.8319e+06	6250799	6518499	5.6382e+06	6.0434e+06	6639396	5666703	4.6313e+06	6145999	5.8776e+06	6.7226e+06	6311502	0.674383	0.579369	-0.802575	0.811331	5.70124e+06	6.82761e+06	4.4027e+06	7.0877e+06	5.50335e+06	7.11635e+06		#N/A
Q99K46	Q99K46	Ubiquitin carboxyl-terminal hydrolase 11	Usp11	sp|Q99K46|UBP11_MOUSE Ubiquitin carboxyl-terminal hydrolase 11 OS=Mus musculus OX=10090 GN=Usp11 PE=1 SV=4	12	10	0.889819	1.00579	0.851061	0.987413	0.908388	0.993135	4.56e+06	4.1792e+06	4.2755e+06	4.2626e+06	4563399	4.2826e+06	3891501	4.4624e+06	4996899	4.0878e+06	3909498	4470701	0.953908	0.950099	-0.16582	0.0806191	3.60046e+06	5.13199e+06	3.8289e+06	4.77105e+06	4.05513e+06	4.58351e+06		#N/A
Q8VCL2	Q8VCL2	Protein SCO2 homolog, mitochondrial	Sco2	sp|Q8VCL2|SCO2_MOUSE Protein SCO2 homolog, mitochondrial OS=Mus musculus OX=10090 GN=Sco2 PE=1 SV=1	1	1	0.117918	1.38471	0.0149314	0.707631	0.908231	0.979865	2.8641e+06	3.7447e+06	2.3714e+06	4.8929e+06	1.9735e+06	2.2611e+06	2855101	2.6568e+06	3.3311e+06	2.9041e+06	3.808e+06	3664501	0.260921	0.386883	-2.48472	1.24151	2.78766e+06	4.06618e+06	1.80754e+06	3.06571e+06	1.70732e+06	5.22923e+06		#N/A
Q91W90	Q91W90	Thioredoxin domain-containing protein 5	Txndc5	sp|Q91W90|TXND5_MOUSE Thioredoxin domain-containing protein 5 OS=Mus musculus OX=10090 GN=Txndc5 PE=1 SV=2	10	10	0.768098	1.01942	0.850368	0.989817	0.907732	1.00904	11099004	10283996	10064004	8436800	9382996	10400999	9526996	9651897	9332298	9898203	9051898	11180994	0.954018	0.892229	-0.168839	0.270382	8.36249e+06	1.13692e+07	9.0188e+06	1.04626e+07	8.196e+06	1.17459e+07		#N/A
Q60631	Q60631	Growth factor receptor-bound protein 2	Grb2	sp|Q60631|GRB2_MOUSE Growth factor receptor-bound protein 2 OS=Mus musculus OX=10090 GN=Grb2 PE=1 SV=1	15	15	0.568218	1.02728	0.25118	0.968624	0.907659	0.995053	28885002	33651992	28635004	28879008	30814982	29355994	27796010	28705012	30661006	30297982	28988984	30446996	0.644041	0.780107	-0.890585	0.435802	2.88979e+07	3.12996e+07	2.71459e+07	3.11901e+07	2.61477e+07	3.38778e+07		#N/A
Q64511;Q01320	Q64511	DNA topoisomerase 2-beta	Top2b	sp|Q64511|TOP2B_MOUSE DNA topoisomerase 2-beta OS=Mus musculus OX=10090 GN=Top2b PE=1 SV=2	26	26	0.896074	0.993811	0.975106	1.00098	0.907507	0.99478	7279001	6212900	6.2241e+06	6246297	6.6863e+06	6.8683e+06	6216096	6313897	6460604	6.2143e+06	6.7896e+06	6.5864e+06	0.991344	0.954876	0.030502	-0.0709818	6.12966e+06	6.89579e+06	6.03174e+06	7.01056e+06	5.65391e+06	7.32724e+06		#N/A
Q9QZN4	Q9QZN4	F-box only protein 6	Fbxo6	sp|Q9QZN4|FBX6_MOUSE F-box only protein 6 OS=Mus musculus OX=10090 GN=Fbxo6 PE=1 SV=1	2	2	0.509403	1.11635	0.526879	0.907337	0.907449	1.01291	3.8587e+06	3.9266e+06	4.1466e+06	2.8318e+06	2.9626e+06	2.3638e+06	4.1388e+06	3.9523e+06	3166500	3.3458e+06	3.8784e+06	4.1134e+06	0.80748	0.742475	-0.405065	0.465446	2.91982e+06	4.33223e+06	2.02067e+06	4.68808e+06	2.75881e+06	4.62304e+06		#N/A
Q6PHS9	Q6PHS9	Voltage-dependent calcium channel subunit alpha-2/delta-2;Voltage-dependent calcium channel subunit alpha-2-2;Voltage-dependent calcium channel subunit delta-2	Cacna2d2	sp|Q6PHS9|CA2D2_MOUSE Voltage-dependent calcium channel subunit alpha-2/delta-2 OS=Mus musculus OX=10090 GN=Cacna2d2 PE=1 SV=1	17	15	0.552731	0.964608	0.637518	1.03195	0.907361	0.99543	4.8851e+06	4714803	4851300	5153302	5.4313e+06	5702997	4558798	4.71e+06	4.6794e+06	4623697	5.1559e+06	5257199	0.866126	0.773599	0.378804	-0.484354	4.41367e+06	5.44442e+06	4.22038e+06	5.98117e+06	4.60909e+06	5.19316e+06		#N/A
P49813;Q9JLH8	P49813	Tropomodulin-1	Tmod1	sp|P49813|TMOD1_MOUSE Tropomodulin-1 OS=Mus musculus OX=10090 GN=Tmod1 PE=1 SV=2	19	18	0.137302	1.10469	0.101174	0.898777	0.907352	0.992873	14087008	16757996	14239991	13939003	13340996	14387006	13670992	11991007	14110009	14310008	16681999	14315004	0.478863	0.412334	-1.34706	1.18936	1.29094e+07	1.67991e+07	1.17496e+07	1.49454e+07	1.26233e+07	1.68887e+07		#N/A
Q07409	Q07409	Contactin-3	Cntn3	sp|Q07409|CNTN3_MOUSE Contactin-3 OS=Mus musculus OX=10090 GN=Cntn3 PE=1 SV=2	6	5	0.618898	0.947034	0.36502	1.07149	0.907312	1.01474	2.9977e+06	4.1684e+06	3412601	2.5924e+06	3565999	3581501	3.2902e+06	3270498	3.1048e+06	2.7244e+06	3292498	3.7437e+06	0.715357	0.81378	0.652962	-0.273605	2.54228e+06	3.89042e+06	3.15701e+06	3.69709e+06	2.22193e+06	4.36362e+06		#N/A
P54227	P54227	Stathmin	Stmn1	sp|P54227|STMN1_MOUSE Stathmin OS=Mus musculus OX=10090 GN=Stmn1 PE=1 SV=2	10	6	0.888877	1.0064	0.941927	0.997445	0.906934	1.00383	150049952	134440080	130839984	137090000	136280064	149349936	127810064	135589968	134029944	138219968	136790016	140619984	0.982251	0.949724	-0.0238306	0.0979539	1.33031e+08	1.41799e+08	1.23048e+08	1.51467e+08	1.24794e+08	1.51416e+08		#N/A
P97952	P97952	Sodium channel subunit beta-1	Scn1b	sp|P97952|SCN1B_MOUSE Sodium channel subunit beta-1 OS=Mus musculus OX=10090 GN=Scn1b PE=1 SV=1	4	4	0.739313	1.06398	0.633286	0.925459	0.906261	0.984669	21955988	34770008	29040002	22642014	29152982	30200002	16500992	26960988	32178002	23840990	26041992	26727006	0.862321	0.878903	-0.292839	0.227171	2.15616e+07	3.28324e+07	1.57079e+07	3.56996e+07	1.75138e+07	3.66902e+07		#N/A
P63158	P63158	High mobility group protein B1	Hmgb1	sp|P63158|HMGB1_MOUSE High mobility group protein B1 OS=Mus musculus OX=10090 GN=Hmgb1 PE=1 SV=2	9	8	0.98622	0.999018	0.780597	1.00826	0.905813	1.00726	116049952	121539952	123490080	97970048	117700016	110830056	113449944	115760032	108789944	121749992	110309944	113459992	0.927295	0.994676	0.186553	0.0385899	1.04372e+08	1.22783e+08	1.09716e+08	1.19154e+08	9.62571e+07	1.33268e+08		#N/A
P60879	P60879	Synaptosomal-associated protein 25	Snap25	sp|P60879|SNP25_MOUSE Synaptosomal-associated protein 25 OS=Mus musculus OX=10090 GN=Snap25 PE=1 SV=1	24	23	0.653772	0.976249	0.719999	1.0174	0.905607	0.993231	651459584	707850048	753589888	625089792	677680064	719720320	746829632	656529728	644189888	694839552	756189760	659440448	0.900325	0.830868	0.253523	-0.314803	6.09477e+08	7.67853e+08	6.35426e+08	7.64954e+08	5.92905e+08	7.7609e+08		#N/A
P61211	P61211	ADP-ribosylation factor-like protein 1	Arl1	sp|P61211|ARL1_MOUSE ADP-ribosylation factor-like protein 1 OS=Mus musculus OX=10090 GN=Arl1 PE=1 SV=1	7	7	0.719634	1.02256	0.640766	0.985218	0.905424	1.00744	21831004	21172994	17212996	18622990	20084998	19304994	19238012	18168006	19581994	18359992	19563002	20450992	0.866633	0.866616	-0.351887	0.31374	1.8122e+07	2.0856e+07	1.79458e+07	2.04522e+07	1.62657e+07	2.31543e+07		#N/A
Q91W52	Q91W52	Transmembrane protein 19	Tmem19	sp|Q91W52|TMM19_MOUSE Transmembrane protein 19 OS=Mus musculus OX=10090 GN=Tmem19 PE=1 SV=1	1	1	0.829431	0.893599	0.733607	1.18106	0.905409	1.05539	2827301	4206399	2.8415e+06	901046	880073	3782299	4595001	3.1221e+06	1.03797e+06	2359999	2506701	3996901	0.908859	0.922589	0.437588	-0.270526	549323	4.40147e+06	557375	5.63236e+06	531410	4.85671e+06		#N/A
Q8BXA5	Q8BXA5	Cleft lip and palate transmembrane protein 1-like protein	Clptm1l	sp|Q8BXA5|CLP1L_MOUSE Cleft lip and palate transmembrane protein 1-like protein OS=Mus musculus OX=10090 GN=Clptm1l PE=1 SV=1	3	3	0.0429829	1.28651	0.0178348	0.786248	0.905341	1.01152	3757399	4.2711e+06	3.1528e+06	3031401	2.4677e+06	2.5985e+06	3.2226e+06	2.7095e+06	3.0289e+06	3645901	3.5812e+06	3.7047e+06	0.282024	0.247974	-2.30583	1.71503	2.99431e+06	3.98604e+06	2.22372e+06	3.27543e+06	2.63924e+06	4.46711e+06		#N/A
Q5U4E0	Q5U4E0	Lipoma HMGIC fusion partner-like 4 protein	Lhfpl4	sp|Q5U4E0|LHPL4_MOUSE LHFPL tetraspan subfamily member 4 protein OS=Mus musculus OX=10090 GN=Lhfpl4 PE=1 SV=1	4	4	0.226656	1.11821	0.0979334	0.885349	0.905239	0.990005	4240599	5.8696e+06	4617399	4.7351e+06	4.3105e+06	4558099	4662899	3.7993e+06	5270303	4.3285e+06	4.9946e+06	4.9721e+06	0.477104	0.520306	-1.42485	0.941656	4.25649e+06	5.52626e+06	3.71996e+06	4.94544e+06	3.74906e+06	5.98228e+06		#N/A
P70698	P70698	CTP synthase 1	Ctps1	sp|P70698|PYRG1_MOUSE CTP synthase 1 OS=Mus musculus OX=10090 GN=Ctps1 PE=1 SV=2	8	7	0.349503	0.92789	0.254804	1.06902	0.9048	0.991934	5.8669e+06	6.6784e+06	6.8496e+06	5.3303e+06	5869104	7.1415e+06	6.5375e+06	7042703	6.5645e+06	6.115e+06	5.7682e+06	6.3816e+06	0.64612	0.63133	0.91908	-0.71754	5.65665e+06	6.758e+06	5.72068e+06	7.57473e+06	5.04986e+06	7.31274e+06		#N/A
Q62433	Q62433	Protein NDRG1	Ndrg1	sp|Q62433|NDRG1_MOUSE Protein NDRG1 OS=Mus musculus OX=10090 GN=Ndrg1 PE=1 SV=1	13	13	0.469214	1.09326	0.18077	0.901558	0.904586	0.985633	60138020	43190028	70405984	51252000	54072032	46213012	47026012	55833024	56790028	60004992	59794972	48738000	0.581235	0.717508	-1.09228	0.608998	4.79441e+07	6.47199e+07	4.30275e+07	5.85445e+07	3.76206e+07	7.48725e+07		#N/A
P17665	P17665	Cytochrome c oxidase subunit 7C, mitochondrial	Cox7c	sp|P17665|COX7C_MOUSE Cytochrome c oxidase subunit 7C, mitochondrial OS=Mus musculus OX=10090 GN=Cox7c PE=1 SV=1	2	2	0.315669	0.325626	0.388618	2.56213	0.903701	0.834295	78974016	87681952	122170016	1.6172e+06	89383992	101630000	100049944	133890032	125769936	1.99249e+06	104050008	108300024	0.727039	0.597281	0.505428	-0.874502	-4.31792e+06	1.74374e+08	7.56553e+07	1.36822e+08	-8.33768e+06	1.53559e+08		#N/A
Q8CCJ4	Q8CCJ4	APC membrane recruitment protein 2	Amer2	sp|Q8CCJ4|AMER2_MOUSE APC membrane recruitment protein 2 OS=Mus musculus OX=10090 GN=Amer2 PE=1 SV=2	8	8	0.920161	1.00698	0.850624	0.982297	0.90353	0.989155	6866001	6.8591e+06	7198298	5917801	6.1322e+06	6186900	7648498	6.7237e+06	7654304	6.5187e+06	5557299	7.5574e+06	0.954084	0.96435	-0.173955	0.059307	5.25072e+06	8.39313e+06	5.55408e+06	7.79157e+06	5.83268e+06	7.58792e+06		#N/A
Q9D0L8	Q9D0L8	mRNA cap guanine-N7 methyltransferase	Rnmt	sp|Q9D0L8|MCES_MOUSE mRNA cap guanine-N7 methyltransferase OS=Mus musculus OX=10090 GN=Rnmt PE=1 SV=1	12	12	0.635408	0.983646	0.724944	1.01281	0.903449	0.996249	16889000	17647002	18213990	16732006	17202008	18801008	18009000	16657999	18060000	16771007	16768989	18154008	0.903931	0.821382	0.266533	-0.360849	1.62087e+07	1.86683e+07	1.61756e+07	1.91594e+07	1.62729e+07	1.84681e+07		#N/A
Q9D666	Q9D666	SUN domain-containing protein 1	Sun1	sp|Q9D666|SUN1_MOUSE SUN domain-containing protein 1 OS=Mus musculus OX=10090 GN=Sun1 PE=1 SV=2	5	5	0.165249	1.13307	0.255746	0.888959	0.902688	1.00725	4.2551e+06	4.1296e+06	4.107e+06	3.8928e+06	4.0722e+06	2925499	3.5525e+06	4.0273e+06	3.5684e+06	3.9229e+06	4.2624e+06	4574199	0.647488	0.448505	-0.899903	1.15195	3.3921e+06	4.77185e+06	2.79495e+06	4.4938e+06	3.85682e+06	4.33543e+06		#N/A
S4R1M9;Q8CI95	S4R1M9	Oxysterol-binding protein	Osbpl10	sp|S4R1M9|OSB10_MOUSE Oxysterol-binding protein-related protein 10 OS=Mus musculus OX=10090 GN=Osbpl10 PE=1 SV=1	9	8	0.271886	1.07905	0.321891	0.933882	0.901698	1.00771	5032900	4.7737e+06	4399403	4.1716e+06	4.7284e+06	4.2655e+06	4289401	3.7594e+06	4.3416e+06	5130800	4238598	4.5287e+06	0.686937	0.56595	-0.752573	0.85594	3.9249e+06	5.19495e+06	3.63026e+06	4.8911e+06	3.98417e+06	5.20463e+06		#N/A
Q99JB8	Q99JB8	Protein kinase C and casein kinase II substrate protein 3	Pacsin3	sp|Q99JB8|PACN3_MOUSE Protein kinase C and casein kinase II substrate protein 3 OS=Mus musculus OX=10090 GN=Pacsin3 PE=1 SV=1	6	6	0.115149	1.18126	0.0255885	0.837446	0.901313	0.989237	4.0454e+06	3.763e+06	4805702	3.341e+06	3.4368e+06	2.8994e+06	3.4888e+06	3.6109e+06	4366998	4.04e+06	3.9161e+06	3694100	0.325629	0.383275	-2.16229	1.28613	3.55722e+06	4.45138e+06	2.85781e+06	3.86014e+06	3.00738e+06	4.97017e+06		#N/A
Q9DCT8	Q9DCT8	Cysteine-rich protein 2	Crip2	sp|Q9DCT8|CRIP2_MOUSE Cysteine-rich protein 2 OS=Mus musculus OX=10090 GN=Crip2 PE=1 SV=1	8	8	0.775366	0.972459	0.198542	1.041	0.901026	1.01233	139660080	174880016	171699936	118759936	154660016	154560064	146399920	159129968	155990064	147009904	147369904	140320064	0.596243	0.895925	1.02109	-0.125846	1.37452e+08	1.57893e+08	1.45246e+08	1.62129e+08	1.08489e+08	1.94011e+08		#N/A
Q9WUL7	Q9WUL7	ADP-ribosylation factor-like protein 3	Arl3	sp|Q9WUL7|ARL3_MOUSE ADP-ribosylation factor-like protein 3 OS=Mus musculus OX=10090 GN=Arl3 PE=1 SV=1	10	10	0.99398	0.999561	0.933779	1.00462	0.900497	1.00418	28620016	26457986	25412002	26078996	29915992	27594008	23714994	25679008	26266990	26164988	25637014	28010008	0.980752	0.997288	0.102525	-0.0395771	2.4879e+07	2.81605e+07	2.25068e+07	3.09452e+07	2.44343e+07	2.88502e+07		#N/A
P00397	P00397	Cytochrome c oxidase subunit 1	Mtco1	sp|P00397|COX1_MOUSE Cytochrome c oxidase subunit 1 OS=Mus musculus OX=10090 GN=Mtco1 PE=1 SV=2	5	5	0.468911	1.06899	0.388806	0.944275	0.899956	1.00942	201189872	220389872	163299984	177940112	164380000	198159920	191420080	158240016	175559920	184620032	199140048	192270016	0.726826	0.717955	-0.628932	0.559679	1.71762e+08	2.04033e+08	1.46727e+08	2.09373e+08	1.50606e+08	2.30804e+08		#N/A
P26369	P26369	Splicing factor U2AF 65 kDa subunit	U2af2	sp|P26369|U2AF2_MOUSE Splicing factor U2AF 65 kDa subunit OS=Mus musculus OX=10090 GN=U2af2 PE=1 SV=3	10	10	0.490919	1.0555	0.165037	0.938049	0.899456	0.990111	18457000	22484006	16359993	17408004	16466995	18672988	17822994	17375010	17868010	17644996	19754000	19746010	0.570181	0.731901	-1.12004	0.545753	1.69161e+07	2.05904e+07	1.6122e+07	1.9047e+07	1.44154e+07	2.29391e+07		#N/A
Q8CJH3	Q8CJH3	Plexin-B1	Plxnb1	sp|Q8CJH3|PLXB1_MOUSE Plexin-B1 OS=Mus musculus OX=10090 GN=Plxnb1 PE=1 SV=2	29	29	0.94353	1.0031	0.456299	0.991557	0.899397	0.994631	7.9118e+06	8.1649e+06	8026695	6.8413e+06	7.8376e+06	7.5379e+06	7818200	7585499	7.8372e+06	7735905	7.7467e+06	7.7173e+06	0.761762	0.975905	-0.555878	0.0936113	7.67439e+06	7.84417e+06	7.44798e+06	7.94163e+06	6.77271e+06	8.69964e+06		#N/A
B9EHT4	B9EHT4	CAP-Gly domain-containing linker protein 3	Clip3	sp|B9EHT4|CLIP3_MOUSE CAP-Gly domain-containing linker protein 3 OS=Mus musculus OX=10090 GN=Clip3 PE=1 SV=1	4	4	0.705829	0.956344	0.807104	1.03131	0.898297	0.986291	2520399	2.3637e+06	1.9042e+06	2.5194e+06	2126099	3.1067e+06	2.4628e+06	2.1004e+06	2.492e+06	2.7528e+06	2.3278e+06	1.8914e+06	0.939123	0.859867	0.198341	-0.312934	1.79066e+06	2.94133e+06	1.70347e+06	3.19453e+06	1.86344e+06	2.79041e+06		#N/A
Q08509	Q08509	Epidermal growth factor receptor kinase substrate 8	Eps8	sp|Q08509|EPS8_MOUSE Epidermal growth factor receptor kinase substrate 8 OS=Mus musculus OX=10090 GN=Eps8 PE=1 SV=2	5	5	0.242898	0.92373	0.379184	1.09603	0.898122	1.01243	2.5409e+06	2.5155e+06	2178401	2.2573e+06	2.9164e+06	2.5278e+06	2.3183e+06	2.5258e+06	1.8201e+06	2.6099e+06	2.5086e+06	2.5103e+06	0.721422	0.538619	0.671681	-0.910409	1.78221e+06	2.94224e+06	2.17473e+06	2.96942e+06	2.08287e+06	2.66318e+06		#N/A
Q8QZV4	Q8QZV4	Serine/threonine-protein kinase 32C	Stk32c	sp|Q8QZV4|ST32C_MOUSE Serine/threonine-protein kinase 32C OS=Mus musculus OX=10090 GN=Stk32c PE=1 SV=1	10	10	0.0248475	1.16989	0.0271588	0.848517	0.897891	0.992673	31300018	30932004	31270982	26987984	22990014	26705990	27325000	25999988	28153984	28553990	31109996	33645984	0.336728	0.192051	-2.04292	2.17199	2.63104e+07	3.44216e+07	2.2698e+07	2.88125e+07	2.67867e+07	3.34588e+07		#N/A
Q60790	Q60790	Ras GTPase-activating protein 3	Rasa3	sp|Q60790|RASA3_MOUSE Ras GTPase-activating protein 3 OS=Mus musculus OX=10090 GN=Rasa3 PE=1 SV=2	20	19	0.443565	1.05405	0.553404	0.958895	0.897122	1.01072	5633999	5171101	4766799	4.3734e+06	4.6147e+06	4600703	4453399	5204097	5.1312e+06	5126698	4.1437e+06	5339200	0.818732	0.704184	-0.486082	0.597444	4.08088e+06	5.78952e+06	4.18989e+06	5.24656e+06	4.12574e+06	5.84691e+06		#N/A
Q80X85	Q80X85	28S ribosomal protein S7, mitochondrial	Mrps7	sp|Q80X85|RT07_MOUSE 28S ribosomal protein S7, mitochondrial OS=Mus musculus OX=10090 GN=Mrps7 PE=1 SV=1	3	3	0.803295	1.18879	0.655462	0.918796	0.896714	1.09226	837110	1.3382e+06	1.4486e+06	14843991	1.2316e+06	2.5938e+06	1.8087e+06	2.0874e+06	2152000	1.5584e+06	2326600	2169001	0.877406	0.910741	-0.259163	0.55492	1.51367e+06	2.58934e+06	1.02656e+06	2.83419e+06	-6.24026e+06	1.54742e+07		#N/A
Q8K4Q0	Q8K4Q0	Regulatory-associated protein of mTOR	Rptor	sp|Q8K4Q0|RPTOR_MOUSE Regulatory-associated protein of mTOR OS=Mus musculus OX=10090 GN=Rptor PE=1 SV=1	19	19	0.625393	0.975578	0.452621	1.01799	0.896228	0.99313	8775397	9710595	9385800	7.8522e+06	9352901	9231099	8932800	8989596	9381595	9069003	8868996	8555402	0.759566	0.81587	0.558224	-0.328979	8.41654e+06	9.52096e+06	8.8104e+06	9.4428e+06	7.63091e+06	1.02311e+07		#N/A
Q8K400	Q8K400	Syntaxin-binding protein 5	Stxbp5	sp|Q8K400|STXB5_MOUSE Syntaxin-binding protein 5 OS=Mus musculus OX=10090 GN=Stxbp5 PE=1 SV=3	25	24	0.210634	1.04894	0.20707	0.947921	0.895074	0.994312	20622012	21258992	19953010	18746998	20268012	18630008	19377000	18513992	20690012	18584006	20212994	21586992	0.602714	0.497495	-1.01192	0.996769	1.82648e+07	2.22722e+07	1.79086e+07	2.04859e+07	1.84364e+07	2.18541e+07		#N/A
Q3UDF0	Q3UDF0		Slc2a6	sp|Q3UDF0|GTR6_MOUSE Solute carrier family 2, facilitated glucose transporter member 6 OS=Mus musculus OX=10090 GN=Slc2a6 PE=1 SV=1	1	1	0.388489	0.808562	0.531748	1.19325	0.89499	0.964815	1571399	911516	1.8711e+06	1.22042e+06	1616499	1.0831e+06	1.8032e+06	2.4239e+06	2.0154e+06	1269544	1.8294e+06	806422	0.81005	0.662078	0.455996	-0.690022	605389	2.35499e+06	851355	2.61199e+06	729847	2.05737e+06		#N/A
Q99L85	Q99L85	Elongator complex protein 5	Elp5	sp|Q99L85|ELP5_MOUSE Elongator complex protein 5 OS=Mus musculus OX=10090 GN=Elp5 PE=2 SV=1	2	2	0.132221	0.866384	0.491845	1.19206	0.894938	1.03278	3.7745e+06	3983802	3.2385e+06	3.5344e+06	3.939e+06	4.7053e+06	3.5354e+06	4.6619e+06	4722601	4.3332e+06	4182902	1767320	0.78341	0.40618	0.44493	-1.24738	1.61577e+06	5.88724e+06	3.30184e+06	5.11896e+06	3.12259e+06	4.14302e+06		#N/A
Q9Z0J4	Q9Z0J4	Nitric oxide synthase, brain	Nos1	sp|Q9Z0J4|NOS1_MOUSE Nitric oxide synthase, brain OS=Mus musculus OX=10090 GN=Nos1 PE=1 SV=1	27	27	0.0168172	0.7595	0.206358	1.28678	0.894832	0.977308	6.7116e+06	5.6053e+06	5.8484e+06	6213204	8927605	6760604	7.3981e+06	9200797	7.158e+06	6.1365e+06	4000898	8526698	0.60246	0.162544	1.01914	-2.19347	3.42103e+06	9.49002e+06	6.19347e+06	9.95008e+06	5.32886e+06	6.86039e+06		#N/A
Q8BMG8	Q8BMG8	Mitochondrial folate transporter/carrier	Slc25a32	sp|Q8BMG8|MFTC_MOUSE Mitochondrial folate transporter/carrier OS=Mus musculus OX=10090 GN=Slc25a32 PE=1 SV=1	3	3	0.429326	1.13906	0.634443	0.905814	0.894713	1.03178	4588299	4861200	6398501	3.3294e+06	3.9569e+06	3.455e+06	4.1537e+06	4970603	7193199	3.4186e+06	3.3382e+06	5.1075e+06	0.863408	0.693218	-0.464372	0.662566	1.87933e+06	7.64942e+06	3.13074e+06	5.13736e+06	2.78867e+06	6.80003e+06		#N/A
P61965	P61965	WD repeat-containing protein 5	Wdr5	sp|P61965|WDR5_MOUSE WD repeat-containing protein 5 OS=Mus musculus OX=10090 GN=Wdr5 PE=1 SV=1	3	3	0.885665	0.979837	0.804521	1.0363	0.89428	1.01541	4.3542e+06	5313301	4.0775e+06	3.7076e+06	5.96e+06	3.6883e+06	3.7422e+06	4.6126e+06	4.5281e+06	3.6984e+06	3.7869e+06	5.1878e+06	0.938607	0.948182	0.223143	-0.154004	3.18818e+06	5.41242e+06	2.81243e+06	6.18912e+06	3.27063e+06	5.45566e+06		#N/A
Q61334	Q61334	B-cell receptor-associated protein 29	Bcap29	sp|Q61334|BAP29_MOUSE B-cell receptor-associated protein 29 OS=Mus musculus OX=10090 GN=Bcap29 PE=1 SV=1	4	4	0.455216	0.942264	0.509115	1.0473	0.893693	0.986832	8645501	8.2927e+06	8672002	6427803	8548302	8818195	8416102	7991097	6.9647e+06	7620499	8610004	9221597	0.794133	0.71052	0.451054	-0.546535	6.50324e+06	9.70516e+06	7.89466e+06	8.99218e+06	6.30921e+06	9.7098e+06		#N/A
Q91YL3	Q91YL3	Uridine-cytidine kinase-like 1	Uckl1	sp|Q91YL3|UCKL1_MOUSE Uridine-cytidine kinase-like 1 OS=Mus musculus OX=10090 GN=Uckl1 PE=1 SV=1	6	6	0.854848	1.015	0.813316	0.973079	0.893661	0.987674	5.3819e+06	5303798	4.7305e+06	5.2731e+06	4.1059e+06	5531000	5.3343e+06	5537900	4436803	5547998	4719998	6440103	0.943619	0.933635	-0.19818	0.0850285	3.85057e+06	6.72188e+06	4.03342e+06	6.22113e+06	4.698e+06	5.64665e+06		#N/A
E0CYV9	E0CYV9		1110002E22Rik	sp|E0CYV9|CD054_MOUSE Uncharacterized protein C4orf54 homolog OS=Mus musculus OX=10090 PE=1 SV=1	1	1	0.821974	1.02413	0.650386	0.96408	0.89345	0.987348	46520984	58188988	59188020	43096028	47526024	58038020	52454032	43382024	46778972	49769020	55963976	55765008	0.874007	0.918744	-0.312014	0.191771	4.48293e+07	5.93092e+07	4.02837e+07	6.04163e+07	3.87881e+07	6.47089e+07		#N/A
P46414	P46414	Cyclin-dependent kinase inhibitor 1B	Cdkn1b	sp|P46414|CDN1B_MOUSE Cyclin-dependent kinase inhibitor 1B OS=Mus musculus OX=10090 GN=Cdkn1b PE=1 SV=2	5	5	0.282155	1.10622	0.346449	0.909713	0.893184	1.00634	4965900	4732501	5198403	5.028e+06	4.6891e+06	4.373e+06	5466200	3.6596e+06	4932399	4468101	5.4527e+06	4.984e+06	0.703251	0.573225	-0.685793	0.794036	4.31881e+06	5.59979e+06	3.3552e+06	5.73876e+06	4.6745e+06	5.2879e+06		#N/A
P62141	P62141	Serine/threonine-protein phosphatase PP1-beta catalytic subunit	Ppp1cb	sp|P62141|PP1B_MOUSE Serine/threonine-protein phosphatase PP1-beta catalytic subunit OS=Mus musculus OX=10090 GN=Ppp1cb PE=1 SV=3	23	9	0.73254	0.982895	0.737015	1.01012	0.892943	0.99284	62333036	63918972	60966972	52249992	59836016	59520028	63724992	59918980	61952976	56101024	61997960	60618000	0.908879	0.873866	0.24061	-0.22348	5.57351e+07	6.45999e+07	5.75823e+07	6.39177e+07	5.15619e+07	6.81726e+07		#N/A
Q00PI9	Q00PI9	Heterogeneous nuclear ribonucleoprotein U-like protein 2	Hnrnpul2	sp|Q00PI9|HNRL2_MOUSE Heterogeneous nuclear ribonucleoprotein U-like protein 2 OS=Mus musculus OX=10090 GN=Hnrnpul2 PE=1 SV=2	26	26	0.915212	0.995052	0.928804	0.998724	0.892885	0.993782	26552002	30336982	27731006	24634002	27159004	27693012	26693988	27956992	26962984	28121990	27233000	27320990	0.978511	0.962299	-0.0639298	-0.0359151	2.66163e+07	2.82032e+07	2.64802e+07	2.82713e+07	2.35172e+07	3.11098e+07		#N/A
Q9Z1K5	Q9Z1K5	E3 ubiquitin-protein ligase ARIH1	Arih1	sp|Q9Z1K5|ARI1_MOUSE E3 ubiquitin-protein ligase ARIH1 OS=Mus musculus OX=10090 GN=Arih1 PE=1 SV=3	9	9	0.0648096	0.910921	0.158987	1.08896	0.891814	0.991956	6.4939e+06	6300897	6.8266e+06	5838897	6929599	7.2318e+06	7258897	6511703	7.2957e+06	6404298	6.1217e+06	5.8893e+06	0.565483	0.300844	1.11033	-1.61943	5.44794e+06	7.40756e+06	6.4295e+06	7.5365e+06	5.70862e+06	7.02153e+06		#N/A
Q9R0Q3	Q9R0Q3	Transmembrane emp24 domain-containing protein 2	Tmed2	sp|Q9R0Q3|TMED2_MOUSE Transmembrane emp24 domain-containing protein 2 OS=Mus musculus OX=10090 GN=Tmed2 PE=1 SV=1	7	7	0.906487	0.993312	0.943163	0.996728	0.891225	0.990061	105609984	112460008	94055008	88378960	101160016	100370032	100829944	99057952	99032024	94337952	114439968	96105016	0.982267	0.958979	-0.0956805	-0.0295148	8.63704e+07	1.15587e+08	9.88857e+07	1.01823e+08	8.27665e+07	1.17485e+08		#N/A
Q8BXR9;Q9DBS9	Q8BXR9	Oxysterol-binding protein-related protein 6	Osbpl6	sp|Q8BXR9|OSBL6_MOUSE Oxysterol-binding protein-related protein 6 OS=Mus musculus OX=10090 GN=Osbpl6 PE=1 SV=1	16	16	0.589183	1.02332	0.463692	0.971131	0.89082	0.993774	7.3734e+06	7601501	7833295	6734502	7073300	7717599	7139800	6918102	6.9669e+06	7855302	7.1702e+06	7.7256e+06	0.766674	0.793974	-0.555947	0.417156	6.74805e+06	8.11096e+06	6.65606e+06	7.76834e+06	6.63306e+06	8.13829e+06		#N/A
Q8K0E8;CON__P02676	Q8K0E8	Fibrinogen beta chain;Fibrinopeptide B;Fibrinogen beta chain	Fgb	sp|Q8K0E8|FIBB_MOUSE Fibrinogen beta chain OS=Mus musculus OX=10090 GN=Fgb PE=1 SV=1	19	19	0.454347	1.07352	0.466867	0.915225	0.890285	0.982511	8149395	10380997	8.0809e+06	7.5167e+06	7.8527e+06	6.8403e+06	8876703	8.1146e+06	11174994	7525396	9103203	7203296	0.769023	0.710083	-0.58685	0.568743	5.86152e+06	1.16419e+07	6.58235e+06	9.2598e+06	6.51934e+06	1.05447e+07		#N/A
P28656	P28656	Nucleosome assembly protein 1-like 1	Nap1l1	sp|P28656|NP1L1_MOUSE Nucleosome assembly protein 1-like 1 OS=Mus musculus OX=10090 GN=Nap1l1 PE=1 SV=2	14	12	0.496701	1.03487	0.682821	0.973737	0.889868	1.00769	109290032	96923944	103019992	103750008	95767000	109609968	103120008	91195968	91948992	97342968	110700016	110819944	0.892478	0.733943	-0.313505	0.491434	8.74899e+07	1.17916e+08	8.70127e+07	1.12834e+08	9.51948e+07	1.11297e+08		#N/A
F8VPU2	F8VPU2	FERM, RhoGEF and pleckstrin domain-containing protein 1	Farp1	sp|F8VPU2|FARP1_MOUSE FERM, ARHGEF and pleckstrin domain-containing protein 1 OS=Mus musculus OX=10090 GN=Farp1 PE=1 SV=1	25	25	0.0585253	0.915268	0.115795	1.08479	0.889157	0.992875	24220992	25653016	23152986	22221998	27713998	25385004	25116006	25780990	24872998	21823992	23300012	26008996	0.498643	0.288028	1.29987	-1.64024	2.1093e+07	2.691e+07	2.41285e+07	2.78695e+07	2.14666e+07	2.61579e+07		#N/A
Q8C7D2	Q8C7D2	Protein cereblon	Crbn	sp|Q8C7D2|CRBN_MOUSE Protein cereblon OS=Mus musculus OX=10090 GN=Crbn PE=1 SV=1	9	9	0.107852	1.10077	0.00349049	0.901554	0.888888	0.992407	7633103	8579903	7152602	8810597	7.5265e+06	7186298	7.3357e+06	7084699	7.6539e+06	8.189e+06	8.2451e+06	8.2335e+06	0.145126	0.371021	-3.27685	1.33478	7.62633e+06	8.53442e+06	6.97757e+06	7.58902e+06	6.79845e+06	9.28965e+06		#N/A
Q8VEL9	Q8VEL9	GTP-binding protein REM 2	Rem2	sp|Q8VEL9|REM2_MOUSE GTP-binding protein REM 2 OS=Mus musculus OX=10090 GN=Rem2 PE=1 SV=2	2	2	0.167649	0.590308	0.0605887	1.79469	0.888887	1.05942	980083	2.18502e+06	4706302	2.0866e+06	4.0374e+06	3.0194e+06	3.1099e+06	4.5683e+06	1.29808e+06	2.5169e+06	1.4614e+06	3.4965e+06	0.415675	0.449706	1.6633	-0.968359	565253	3.82119e+06	2.49364e+06	4.87386e+06	-17636.3	4.99664e+06		#N/A
Q8CIQ7	Q8CIQ7	Dedicator of cytokinesis protein 3	Dock3	sp|Q8CIQ7|DOCK3_MOUSE Dedicator of cytokinesis protein 3 OS=Mus musculus OX=10090 GN=Dock3 PE=1 SV=1	37	35	0.394176	1.02657	0.460757	0.979428	0.888737	1.00545	10452002	11561993	10186999	10840001	10386997	10713994	10435006	10347003	10757994	9944899	10942001	11154005	0.764705	0.667056	-0.584432	0.659669	9.85862e+06	1.15408e+07	1.02064e+07	1.07351e+07	9.80871e+06	1.17118e+07		#N/A
O08917	O08917	Flotillin-1	Flot1	sp|O08917|FLOT1_MOUSE Flotillin-1 OS=Mus musculus OX=10090 GN=Flot1 PE=1 SV=1	23	23	0.946996	0.998219	0.922403	0.996254	0.888435	0.99448	31720012	30084000	31507982	29285986	32063004	29573984	30233000	30934990	33331020	30162016	28543006	31373016	0.976674	0.977185	-0.0935881	-0.0464072	2.76402e+07	3.40643e+07	2.90075e+07	3.2395e+07	2.87979e+07	3.25011e+07		#N/A
Q71KT5	Q71KT5	Delta(14)-sterol reductase	Tm7sf2	sp|Q71KT5|ERG24_MOUSE Delta(14)-sterol reductase TM7SF2 OS=Mus musculus OX=10090 GN=Tm7sf2 PE=1 SV=2	1	1	0.507866	1.15327	0.365911	0.890429	0.888315	1.0269	3003099	2.9689e+06	1518099	1.8244e+06	1.8891e+06	2.5085e+06	1.4979e+06	1.9666e+06	2.1991e+06	2.4405e+06	1.8771e+06	2.20425e+06	0.716519	0.741355	-0.637835	0.587045	1.81212e+06	2.54836e+06	1.30347e+06	2.62758e+06	1.10429e+06	3.55296e+06		#N/A
Q9Z1F9	Q9Z1F9	SUMO-activating enzyme subunit 2	Uba2	sp|Q9Z1F9|SAE2_MOUSE SUMO-activating enzyme subunit 2 OS=Mus musculus OX=10090 GN=Uba2 PE=1 SV=1	19	19	0.91803	1.00605	0.712858	0.987151	0.887534	0.993121	16728003	17017992	16195001	13914000	15519995	17403010	15094991	15359006	16404003	16036993	15943995	15721990	0.89651	0.963792	-0.236459	0.0960756	1.55747e+07	1.64788e+07	1.41674e+07	1.75211e+07	1.37227e+07	1.82048e+07		#N/A
P47911	P47911	60S ribosomal protein L6	Rpl6	sp|P47911|RL6_MOUSE 60S ribosomal protein L6 OS=Mus musculus OX=10090 GN=Rpl6 PE=1 SV=3	15	15	0.466096	0.96073	0.115418	1.03267	0.887502	0.992119	70638984	67449984	63017964	80294008	72769992	74316960	72356040	72319032	69502976	71653032	73334992	68134992	0.498355	0.715917	1.30047	-0.495771	6.69983e+07	7.43147e+07	7.14445e+07	7.44365e+07	5.86884e+07	8.20121e+07		#N/A
Q149L6	Q149L6	DnaJ homolog subfamily B member 14	Dnajb14	sp|Q149L6|DJB14_MOUSE DnaJ homolog subfamily B member 14 OS=Mus musculus OX=10090 GN=Dnajb14 PE=2 SV=1	3	3	0.830025	0.936408	0.920263	1.01895	0.887215	0.954157	3210899	1.02708e+06	3.4456e+06	2349601	2850899	1.92473e+06	2.8044e+06	2.2565e+06	1.54627e+06	2.7475e+06	3.1328e+06	2.4202e+06	0.976337	0.922824	-0.00446751	0.0588235	1.38569e+06	3.5377e+06	1.74791e+06	3.17035e+06	767283	4.24931e+06		#N/A
Q8K4Z5	Q8K4Z5	Splicing factor 3A subunit 1	Sf3a1	sp|Q8K4Z5|SF3A1_MOUSE Splicing factor 3A subunit 1 OS=Mus musculus OX=10090 GN=Sf3a1 PE=1 SV=1	17	17	0.436411	0.939348	0.370167	1.05295	0.88688	0.989083	8392202	8493800	9209304	6.8122e+06	8019005	8318501	9070095	9493099	9088196	8140005	8298301	7611497	0.717858	0.699737	0.683695	-0.579404	7.31228e+06	9.25672e+06	7.6488e+06	9.80155e+06	6.6185e+06	9.83526e+06		#N/A
P61205;P84078	P61205;P84078	ADP-ribosylation factor 3;ADP-ribosylation factor 1	Arf3;Arf1	sp|P61205|ARF3_MOUSE ADP-ribosylation factor 3 OS=Mus musculus OX=10090 GN=Arf3 PE=2 SV=2;sp|P84078|ARF1_MOUSE ADP-ribosylation factor 1 OS=Mus musculus OX=10090 GN=Arf1 PE=1 SV=2	16	6	0.733921	0.936876	0.626244	1.1021	0.88681	1.03253	701100480	480130048	415640256	772829888	714679744	642719936	446850240	683780032	351980128	583340288	678640256	682719552	0.85977	0.875081	0.344546	-0.199646	3.27403e+08	8.20937e+08	4.3037e+08	8.13645e+08	3.19557e+08	8.65293e+08		#N/A
P97355	P97355	Spermine synthase	Sms	sp|P97355|SPSY_MOUSE Spermine synthase OS=Mus musculus OX=10090 GN=Sms PE=1 SV=1	12	12	0.448434	1.04401	0.372374	0.964847	0.885388	1.00731	35678992	38063976	31002012	35889992	33881988	31940014	36474000	32223980	35501980	36227988	32827010	34762012	0.720112	0.708417	-0.66709	0.595749	3.25015e+07	3.7158e+07	3.03195e+07	3.69405e+07	3.04273e+07	3.98902e+07		#N/A
P62192	P62192	26S protease regulatory subunit 4	Psmc1	sp|P62192|PRS4_MOUSE 26S proteasome regulatory subunit 4 OS=Mus musculus OX=10090 GN=Psmc1 PE=1 SV=1	14	14	0.574215	0.983386	0.141028	1.02137	0.885345	1.0044	39664012	36916980	34700988	37088004	37337980	38341004	37868020	37171992	37090992	36420996	37882992	36182996	0.541545	0.784099	1.19438	-0.395774	3.56805e+07	3.81085e+07	3.68341e+07	3.85254e+07	3.38623e+07	4.03227e+07		#N/A
P70122	P70122	Ribosome maturation protein SBDS	Sbds	sp|P70122|SBDS_MOUSE Ribosome maturation protein SBDS OS=Mus musculus OX=10090 GN=Sbds PE=1 SV=4	10	9	0.33075	1.09984	0.40736	0.923917	0.88522	1.01616	8678103	7385798	6084000	6683704	7.3805e+06	5885499	6.2335e+06	6578200	7822098	7.0912e+06	7.7604e+06	5678703	0.739998	0.613777	-0.67924	0.757255	5.50295e+06	8.67325e+06	5.50116e+06	7.53769e+06	5.43335e+06	8.98245e+06		#N/A
Q9QZD8	Q9QZD8	Mitochondrial dicarboxylate carrier	Slc25a10	sp|Q9QZD8|DIC_MOUSE Mitochondrial dicarboxylate carrier OS=Mus musculus OX=10090 GN=Slc25a10 PE=1 SV=2	7	7	0.534774	1.03598	0.511646	0.957252	0.885202	0.991694	7.6185e+06	7028202	7398405	6589603	6454201	7820795	6814896	6588000	8227502	7047500	6.7059e+06	6941299	0.796279	0.76218	-0.478486	0.441732	6.14885e+06	8.31225e+06	5.93443e+06	7.90452e+06	6.44129e+06	7.87607e+06		#N/A
P70288	P70288	Histone deacetylase 2	Hdac2	sp|P70288|HDAC2_MOUSE Histone deacetylase 2 OS=Mus musculus OX=10090 GN=Hdac2 PE=1 SV=1	8	5	0.845159	0.98689	0.619226	1.02447	0.884505	1.01103	15663008	14990998	16841998	12667993	14175001	15401992	15765992	15342993	13372004	16038010	15451001	14469009	0.855738	0.930427	0.353102	-0.0977503	1.29721e+07	1.66929e+07	1.40733e+07	1.62697e+07	1.22448e+07	1.78372e+07		#N/A
Q8C5Q4	Q8C5Q4	G-rich sequence factor 1	Grsf1	sp|Q8C5Q4|GRSF1_MOUSE G-rich sequence factor 1 OS=Mus musculus OX=10090 GN=Grsf1 PE=1 SV=2	6	6	0.593698	1.0663	0.561198	0.950945	0.884456	1.01399	6786601	6.2669e+06	4908603	4.8376e+06	4866801	5.7589e+06	4.4828e+06	6217896	5.4309e+06	6111999	5278203	5.4527e+06	0.8252	0.797384	-0.381179	0.412805	4.97876e+06	6.15814e+06	4.06373e+06	6.59946e+06	4.14299e+06	7.25687e+06		#N/A
O70311	O70311	Glycylpeptide N-tetradecanoyltransferase 2	Nmt2	sp|O70311|NMT2_MOUSE Glycylpeptide N-tetradecanoyltransferase 2 OS=Mus musculus OX=10090 GN=Nmt2 PE=1 SV=1	15	11	0.117126	1.08651	0.116116	0.927026	0.884044	1.00722	17368004	16810008	15451001	14879004	15155000	13676000	15515010	14978002	14693996	15973005	16980010	16363995	0.498688	0.386654	-1.32003	1.30149	1.44657e+07	1.75398e+07	1.35552e+07	1.61068e+07	1.42848e+07	1.79692e+07		#N/A
Q6DFV3	Q6DFV3	Rho GTPase-activating protein 21	Arhgap21	sp|Q6DFV3|RHG21_MOUSE Rho GTPase-activating protein 21 OS=Mus musculus OX=10090 GN=Arhgap21 PE=1 SV=1	17	17	0.066013	1.06044	0.0959765	0.948141	0.883209	1.00545	5960098	5945397	6608002	6154496	5.9385e+06	5.6982e+06	5.8391e+06	5767500	5.85e+06	6.5347e+06	5916901	6.2342e+06	0.47672	0.30322	-1.37771	1.54659	5.63211e+06	6.63579e+06	5.64736e+06	5.97429e+06	5.67521e+06	6.65878e+06		#N/A
A2AGL3	A2AGL3	Ryanodine receptor 3	Ryr3	sp|A2AGL3|RYR3_MOUSE Ryanodine receptor 3 OS=Mus musculus OX=10090 GN=Ryr3 PE=1 SV=1	14	4	0.837206	1.05526	0.959775	0.99023	0.883003	1.04495	6.6785e+06	2.4907e+06	5462501	6.6662e+06	3.6607e+06	4781000	5528200	5048601	3.9791e+06	5444901	7008800	3.3456e+06	0.988679	0.926749	-0.148027	0.378986	2.34611e+06	7.54309e+06	3.49424e+06	6.01501e+06	2.18435e+06	8.4646e+06		#N/A
Q8BWT5	Q8BWT5	Disco-interacting protein 2 homolog A	Dip2a	sp|Q8BWT5|DIP2A_MOUSE Disco-interacting protein 2 homolog A OS=Mus musculus OX=10090 GN=Dip2a PE=1 SV=3	20	18	0.810689	1.00917	0.623467	0.984315	0.882795	0.993337	7.259e+06	8.3724e+06	8.2772e+06	7.6508e+06	7.8891e+06	7.7389e+06	7550400	8049905	8034201	7340299	8026398	8.35129e+06	0.857912	0.914182	-0.38866	0.20542	7.25975e+06	8.61634e+06	7.468e+06	8.14615e+06	7.04886e+06	8.73085e+06		#N/A
Q99KR7;Q9QZH3	Q99KR7	Peptidyl-prolyl cis-trans isomerase F, mitochondrial	Ppif	sp|Q99KR7|PPIF_MOUSE Peptidyl-prolyl cis-trans isomerase F, mitochondrial OS=Mus musculus OX=10090 GN=Ppif PE=1 SV=1	8	8	0.240997	0.948969	0.412718	1.04483	0.882571	0.991507	8.089e+06	8981198	8157803	7655802	9175203	8418695	8.28e+06	8747701	8882702	8981898	7574996	7768096	0.738878	0.536871	0.599094	-0.901185	7.13512e+06	9.46872e+06	8.02179e+06	9.28901e+06	7.34036e+06	9.10154e+06		#N/A
Q3TCJ1	Q3TCJ1	BRISC complex subunit Abro1	Fam175b	sp|Q3TCJ1|ABRX2_MOUSE BRISC complex subunit Abraxas 2 OS=Mus musculus OX=10090 GN=Abraxas2 PE=1 SV=1	9	9	0.212971	1.07931	0.00778728	0.934191	0.881409	1.00828	6181602	6820998	7.2255e+06	5701602	5846297	6085303	6197903	5.8053e+06	6426002	6440997	6.4785e+06	6267896	0.203016	0.499592	-2.82033	1.00625	6.25543e+06	6.55127e+06	5.68331e+06	6.28409e+06	5.40831e+06	7.55654e+06		#N/A
Q5U458	Q5U458	DnaJ homolog subfamily C member 11	Dnajc11	sp|Q5U458|DJC11_MOUSE DnaJ homolog subfamily C member 11 OS=Mus musculus OX=10090 GN=Dnajc11 PE=1 SV=2	19	19	0.0847414	1.13134	0.044478	0.890525	0.881266	1.00748	21677996	24236016	25448008	21255002	18893002	22308010	21464990	19174988	22902008	24094994	22885998	21840994	0.385823	0.334458	-1.81836	1.44866	2.14652e+07	2.43968e+07	1.77768e+07	2.31437e+07	1.9943e+07	2.63655e+07		#N/A
P40124	P40124	Adenylyl cyclase-associated protein 1	Cap1	sp|P40124|CAP1_MOUSE Adenylyl cyclase-associated protein 1 OS=Mus musculus OX=10090 GN=Cap1 PE=1 SV=4	31	29	0.158298	0.958093	0.121903	1.03968	0.881195	0.996111	223109872	210140096	214550016	201949904	223209888	231109968	218610112	213779872	216630112	204519904	214879872	216730096	0.505972	0.44004	1.27593	-1.13632	2.03894e+08	2.22486e+08	2.09945e+08	2.3341e+08	1.98395e+08	2.2648e+08		#N/A
Q9R0X5	Q9R0X5	X-linked retinitis pigmentosa GTPase regulator	Rpgr	sp|Q9R0X5|RPGR_MOUSE X-linked retinitis pigmentosa GTPase regulator OS=Mus musculus OX=10090 GN=Rpgr PE=1 SV=2	1	1	0.653136	1.18652	0.534031	0.805517	0.880596	0.955765	953485	2.0911e+06	2.1952e+06	2.7489e+06	2.1114e+06	2.2478e+06	1.8636e+06	686333	2.0954e+06	1.18138e+06	2.6113e+06	2.2305e+06	0.811223	0.831154	-0.457287	0.368235	1.065e+06	2.99429e+06	594403	2.86016e+06	798491	3.19585e+06		#N/A
P54822	P54822	Adenylosuccinate lyase	Adsl	sp|P54822|PUR8_MOUSE Adenylosuccinate lyase OS=Mus musculus OX=10090 GN=Adsl PE=1 SV=2	19	19	0.873838	0.995044	0.972679	0.999127	0.880461	0.994175	23053992	22063010	24692010	21671004	23218002	22809996	22542998	23254988	22894986	22589002	24517004	21973004	0.990547	0.943057	-0.0459808	-0.0880289	2.1266e+07	2.4721e+07	2.2413e+07	2.34999e+07	2.07268e+07	2.50132e+07		#N/A
Q922Q9	Q922Q9	Chitinase domain-containing protein 1	Chid1	sp|Q922Q9|CHID1_MOUSE Chitinase domain-containing protein 1 OS=Mus musculus OX=10090 GN=Chid1 PE=1 SV=1	9	9	0.33376	1.06731	0.130448	0.926919	0.880311	0.989309	10616997	8749297	10349000	8461297	8.32589e+06	9209195	8970897	9113005	10253003	9226695	10170003	8825998	0.519531	0.616752	-1.24833	0.775514	8.49815e+06	1.07397e+07	8.27125e+06	9.53825e+06	7.80029e+06	1.1288e+07		#N/A
Q8CHH9	Q8CHH9	Septin-8	'Septin8'	sp|Q8CHH9|SEPT8_MOUSE Septin-8 OS=Mus musculus OX=10090 GN=Septin8 PE=1 SV=4	23	19	0.17362	1.0899	0.0715882	0.924874	0.880068	1.00802	151049920	133879944	162929936	135259984	124760056	130320000	135030032	143859968	144889936	140000048	151919904	140070032	0.440395	0.455834	-1.54054	1.08441	1.35277e+08	1.53163e+08	1.20625e+08	1.4636e+08	1.23766e+08	1.67794e+08		#N/A
Q80WG5	Q80WG5	Volume-regulated anion channel subunit LRRC8A	Lrrc8a	sp|Q80WG5|LRC8A_MOUSE Volume-regulated anion channel subunit LRRC8A OS=Mus musculus OX=10090 GN=Lrrc8a PE=1 SV=1	19	19	0.426976	1.02704	0.628821	0.980382	0.879938	1.00689	10381999	10678993	11110999	9812003	9917301	10727998	10163000	10047001	9989399	10424995	9832897	11483994	0.860126	0.69081	-0.375183	0.612055	9.24861e+06	1.1617e+07	9.64549e+06	1.07822e+07	9.62806e+06	1.13639e+07		#N/A
Q9CZ04	Q9CZ04	COP9 signalosome complex subunit 7a	Cops7a	sp|Q9CZ04|CSN7A_MOUSE COP9 signalosome complex subunit 7a OS=Mus musculus OX=10090 GN=Cops7a PE=1 SV=2	10	10	0.588484	1.03209	0.696156	0.979263	0.879702	1.01068	34858012	33557004	38363008	30143998	32253004	32259018	32278984	35497004	36318004	29887014	33192984	35982020	0.894396	0.793918	-0.32183	0.435465	2.90914e+07	3.85986e+07	3.04995e+07	3.56445e+07	2.88247e+07	3.96363e+07		#N/A
Q9EPL9	Q9EPL9	Peroxisomal acyl-coenzyme A oxidase 3	Acox3	sp|Q9EPL9|ACOX3_MOUSE Peroxisomal acyl-coenzyme A oxidase 3 OS=Mus musculus OX=10090 GN=Acox3 PE=1 SV=2	4	4	0.037297	1.13232	0.123398	0.890037	0.878918	1.00781	3.741e+06	3.6021e+06	3.5473e+06	3.533e+06	3.1518e+06	3.6092e+06	2.9223e+06	3.0904e+06	3.2782e+06	3377702	4048900	3651598	0.507806	0.234223	-1.23549	1.88989	3.04044e+06	4.13776e+06	2.72613e+06	3.66072e+06	3.45485e+06	3.75685e+06		#N/A
Q8C3X8	Q8C3X8	Lipase maturation factor 2	Lmf2	sp|Q8C3X8|LMF2_MOUSE Lipase maturation factor 2 OS=Mus musculus OX=10090 GN=Lmf2 PE=1 SV=1	2	2	0.0975375	1.2223	0.066308	0.807833	0.878691	0.987415	3.3519e+06	4.1716e+06	3275301	3174401	2.6901e+06	2.6123e+06	3.6189e+06	2.5611e+06	3242998	3.3719e+06	4061499	3.4435e+06	0.425271	0.355037	-1.50457	1.29638	2.95088e+06	4.10907e+06	2.07232e+06	3.66888e+06	2.76451e+06	4.22209e+06		#N/A
P97461	P97461	40S ribosomal protein S5;40S ribosomal protein S5, N-terminally processed	Rps5	sp|P97461|RS5_MOUSE 40S ribosomal protein S5 OS=Mus musculus OX=10090 GN=Rps5 PE=1 SV=3	8	8	0.813322	0.955728	0.806465	1.0174	0.878426	0.972357	35730020	32954984	29083996	63571000	34755992	46445028	41553976	38899988	36526020	41837976	40617996	39234988	0.939058	0.916507	0.224945	-0.0067601	3.59235e+07	4.3185e+07	3.26196e+07	4.82079e+07	1.53073e+07	6.53627e+07		#N/A
Q9Z1G4	Q9Z1G4	V-type proton ATPase 116 kDa subunit a isoform 1	Atp6v0a1	sp|Q9Z1G4|VPP1_MOUSE V-type proton ATPase 116 kDa subunit a1 OS=Mus musculus OX=10090 GN=Atp6v0a1 PE=1 SV=3	35	32	0.499767	1.0221	0.253169	0.974446	0.87795	0.99598	468819904	483240288	463220128	431699872	472699808	458489696	437079808	438220224	463089696	472379936	454460192	463109920	0.644685	0.735543	-0.882586	0.517074	4.51615e+08	4.74905e+08	4.24331e+08	4.78914e+08	4.27163e+08	4.96327e+08		#N/A
Q80TQ2	Q80TQ2	Ubiquitin carboxyl-terminal hydrolase CYLD	Cyld	sp|Q80TQ2|CYLD_MOUSE Ubiquitin carboxyl-terminal hydrolase CYLD OS=Mus musculus OX=10090 GN=Cyld PE=1 SV=2	18	18	0.233765	0.938066	0.137258	1.07386	0.87791	1.00735	14522996	16756999	16479997	14782008	15454004	17530990	16126993	17522996	16330993	14416004	15338997	15943005	0.536027	0.530064	1.22179	-0.93546	1.41799e+07	1.68346e+07	1.50046e+07	1.83129e+07	1.38126e+07	1.74584e+07		#N/A
Q921M7	Q921M7	Protein FAM49B	Fam49b	sp|Q921M7|CYRIB_MOUSE CYFIP-related Rac1 interactor B OS=Mus musculus OX=10090 GN=Cyrib PE=1 SV=1	16	14	0.152481	1.0342	0.517038	0.973062	0.87766	1.00634	118890008	116399984	120929920	113290016	110790064	116030008	110370048	116810048	125649944	105930064	120759928	115009960	0.799767	0.433106	-0.517183	1.15975	1.03356e+08	1.30319e+08	1.08104e+08	1.18896e+08	1.12134e+08	1.22621e+08		#N/A
Q8K1C0	Q8K1C0	Protein angel homolog 2	Angel2	sp|Q8K1C0|ANGE2_MOUSE Protein angel homolog 2 OS=Mus musculus OX=10090 GN=Angel2 PE=1 SV=1	1	1	0.555038	0.938774	0.285765	1.0812	0.877039	1.015	3087501	2.7686e+06	2.6465e+06	2.0695e+06	2.6724e+06	2435499	3.1286e+06	2.9602e+06	2576600	2565200	2827499	2.3603e+06	0.669052	0.774132	0.847536	-0.421093	2.27807e+06	2.88672e+06	2.31064e+06	3.28771e+06	1.96651e+06	3.31954e+06		#N/A
Q8C5L3	Q8C5L3	CCR4-NOT transcription complex subunit 2	Cnot2	sp|Q8C5L3|CNOT2_MOUSE CCR4-NOT transcription complex subunit 2 OS=Mus musculus OX=10090 GN=Cnot2 PE=1 SV=2	2	2	0.169551	1.14691	0.0806945	0.860143	0.876714	0.986504	3352499	3997102	3.4315e+06	2.8492e+06	2.6141e+06	3.26e+06	2.7762e+06	3.2005e+06	3333001	3.1059e+06	3.4293e+06	3.8967e+06	0.457332	0.453294	-1.47326	1.10978	2.91207e+06	3.97038e+06	2.45847e+06	3.46693e+06	2.65957e+06	4.15558e+06		#N/A
Q99KR3	Q99KR3	Beta-lactamase-like protein 2	Lactb2	sp|Q99KR3|LACB2_MOUSE Endoribonuclease LACTB2 OS=Mus musculus OX=10090 GN=Lactb2 PE=1 SV=1	5	5	0.622141	0.953729	0.742035	1.03359	0.876674	0.985768	4.1464e+06	4.7281e+06	5.4697e+06	5.0843e+06	6013301	4998498	5121001	4.281e+06	5.2052e+06	4.1071e+06	5586603	4834301	0.911572	0.814491	0.253236	-0.384367	3.9298e+06	5.9368e+06	3.97246e+06	6.23444e+06	3.96234e+06	5.75191e+06		#N/A
P18654	P18654	Ribosomal protein S6 kinase alpha-3	Rps6ka3	sp|P18654|KS6A3_MOUSE Ribosomal protein S6 kinase alpha-3 OS=Mus musculus OX=10090 GN=Rps6ka3 PE=1 SV=2	7	2	0.0457108	1.15845	0.28725	0.842565	0.876135	0.976071	2013799	1756600	2033799	1709900	1.7165e+06	1.5447e+06	1.7279e+06	1.4909e+06	1.4545e+06	2.7667e+06	1.6339e+06	2.0613e+06	0.670251	0.252825	-0.852454	1.76312	1.05061e+06	2.90759e+06	1.42885e+06	1.81115e+06	1.60957e+06	2.14748e+06		#N/A
P70677	P70677	Caspase-3;Caspase-3 subunit p17;Caspase-3 subunit p12	Casp3	sp|P70677|CASP3_MOUSE Caspase-3 OS=Mus musculus OX=10090 GN=Casp3 PE=1 SV=1	6	6	0.000617415	0.722199	0.252768	1.45325	0.875471	1.04954	2.3104e+06	2343601	2183701	2.5949e+06	3.1672e+06	3.3074e+06	3559099	3.0252e+06	1680901	1.13004e+06	3.4426e+06	3.867e+06	0.644686	0.0522419	0.770297	-4.49248	414890	4.64538e+06	2.90261e+06	3.62684e+06	2.08412e+06	2.63218e+06
Q8BHS6	Q8BHS6	Armadillo repeat-containing X-linked protein 3	Armcx3	sp|Q8BHS6|ARMX3_MOUSE Armadillo repeat-containing X-linked protein 3 OS=Mus musculus OX=10090 GN=Armcx3 PE=1 SV=1	7	7	0.0705161	0.906146	0.571597	1.08064	0.874941	0.979218	3.7976e+06	3.9036e+06	3527600	4.0176e+06	4.1073e+06	4.3649e+06	3849302	4515597	4.2446e+06	4.4469e+06	2.6795e+06	4.5181e+06	0.831116	0.313167	0.36522	-1.56024	2.58855e+06	5.356e+06	3.74261e+06	4.67594e+06	3.47814e+06	4.14506e+06		#N/A
Q8CBX0	Q8CBX0	Calcium permeable stress-gated cation channel 1	Tmem63c	sp|Q8CBX0|CSC1_MOUSE Calcium permeable stress-gated cation channel 1 OS=Mus musculus OX=10090 GN=Tmem63c PE=1 SV=1	1	1	0.144159	1.16562	0.438659	0.878301	0.874606	1.02376	3.483e+06	3.0067e+06	2.8932e+06	2851800	3.2084e+06	2188001	2.5273e+06	2.6383e+06	4.0709e+06	2.105e+06	2.9952e+06	3.0646e+06	0.7529	0.423435	-0.651061	1.15025	1.77994e+06	4.33791e+06	1.96535e+06	3.31565e+06	2.59664e+06	3.52071e+06		#N/A
Q91WM2	Q91WM2	Cat eye syndrome critical region protein 5 homolog	Cecr5	sp|Q91WM2|HDHD5_MOUSE Haloacid dehalogenase-like hydrolase domain-containing 5 OS=Mus musculus OX=10090 GN=Hdhd5 PE=1 SV=1	6	6	0.451641	0.940412	0.483687	1.07983	0.874102	1.01549	3.3573e+06	3.9923e+06	3.9648e+06	4.0455e+06	3.5902e+06	4618797	4.4388e+06	3.7344e+06	3470700	4820503	3.4836e+06	3468700	0.77709	0.709764	0.477038	-0.599232	2.7398e+06	4.88196e+06	3.28553e+06	4.90557e+06	3.32518e+06	4.35477e+06		#N/A
Q68ED7	Q68ED7	CREB-regulated transcription coactivator 1	Crtc1	sp|Q68ED7|CRTC1_MOUSE CREB-regulated transcription coactivator 1 OS=Mus musculus OX=10090 GN=Crtc1 PE=1 SV=1	11	11	0.0547832	1.08486	0.020078	0.915648	0.873977	0.993354	21060986	20683010	18264000	19906004	18546992	18994006	18108990	17921998	19583988	19931996	19305990	21582998	0.297044	0.276091	-2.14323	1.68691	1.84774e+07	2.17251e+07	1.76313e+07	1.91547e+07	1.80054e+07	2.19516e+07		#N/A
Q8BXR1	Q8BXR1	Probable cationic amino acid transporter	Slc7a14	sp|Q8BXR1|S7A14_MOUSE Probable cationic amino acid transporter OS=Mus musculus OX=10090 GN=Slc7a14 PE=1 SV=1	9	9	0.331592	0.937558	0.614334	1.04966	0.873878	0.98412	13875001	12173004	14769994	15129996	15835995	13417994	14826006	15506007	15277007	13411007	11552001	17002002	0.852643	0.613452	0.320628	-0.756704	1.05678e+07	1.80532e+07	1.31913e+07	1.66017e+07	1.18875e+07	1.60865e+07		#N/A
P06801	P06801	NADP-dependent malic enzyme	Me1	sp|P06801|MAOX_MOUSE NADP-dependent malic enzyme OS=Mus musculus OX=10090 GN=Me1 PE=1 SV=2	26	26	0.433016	0.966896	0.334144	1.04234	0.873456	1.00784	44690992	38129000	40414980	39840020	43947984	43420984	40184016	40938012	40028024	41487992	37034988	43238988	0.696445	0.696843	0.738498	-0.57286	3.62681e+07	4.46269e+07	3.91917e+07	4.50538e+07	3.63304e+07	4.52071e+07		#N/A
O35409	O35409	Glutamate carboxypeptidase 2	Folh1	sp|O35409|FOLH1_MOUSE Glutamate carboxypeptidase 2 OS=Mus musculus OX=10090 GN=Folh1 PE=1 SV=2	9	9	0.212838	0.812486	0.124674	1.2054	0.873226	0.979371	4.3134e+06	2.6883e+06	4381797	3.3564e+06	5200197	4.7644e+06	4658598	3.3906e+06	4.121e+06	3.6328e+06	3.2826e+06	3772002	0.510012	0.499765	1.33029	-1.02875	3.15001e+06	4.25419e+06	3.26541e+06	5.74149e+06	2.39167e+06	4.97828e+06		#N/A
Q80UY2	Q80UY2	E3 ubiquitin-protein ligase KCMF1	Kcmf1	sp|Q80UY2|KCMF1_MOUSE E3 ubiquitin-protein ligase KCMF1 OS=Mus musculus OX=10090 GN=Kcmf1 PE=1 SV=1	1	1	0.624996	1.29599	0.750794	0.841835	0.872894	1.09101	4.07e+06	1.05464e+06	5.0429e+06	4061499	1.41437e+06	3.914e+06	1.17905e+06	4774702	3.4243e+06	5111700	927432	3822399	0.916497	0.815572	-0.282359	0.417609	535250	6.10767e+06	-38685.9	5.67975e+06	803116	6.31141e+06		#N/A
Q64336	Q64336	T-box brain protein 1	Tbr1	sp|Q64336|TBR1_MOUSE T-box brain protein 1 OS=Mus musculus OX=10090 GN=Tbr1 PE=1 SV=2	6	6	0.54762	0.950634	0.417006	1.03716	0.872574	0.985959	6622599	7.0249e+06	7548903	5297197	7.0372e+06	7274903	6.6204e+06	6721000	6.0539e+06	7087800	6.9855e+06	6567798	0.740508	0.771144	0.607694	-0.407016	5.92511e+06	7.42239e+06	6.437e+06	7.38975e+06	5.09258e+06	8.15423e+06		#N/A
P84096	P84096	Rho-related GTP-binding protein RhoG	Rhog	sp|P84096|RHOG_MOUSE Rho-related GTP-binding protein RhoG OS=Mus musculus OX=10090 GN=Rhog PE=1 SV=1	10	9	0.331295	1.1673	0.172017	0.880461	0.872571	1.02776	16067000	10229998	20133996	13202993	11773006	12843001	11902008	13076995	13417001	15058993	16681007	11618997	0.574939	0.613373	-1.11827	0.830902	1.0736e+07	1.7652e+07	1.1353e+07	1.34445e+07	8.19229e+06	2.16247e+07		#N/A
Q5XPI3	Q5XPI3	E3 ubiquitin-protein ligase RNF123	Rnf123	sp|Q5XPI3|RN123_MOUSE E3 ubiquitin-protein ligase RNF123 OS=Mus musculus OX=10090 GN=Rnf123 PE=1 SV=1	6	6	0.485922	1.12152	0.497559	0.907428	0.87205	1.0177	6.4507e+06	4525901	4.501e+06	5852197	4663602	6.4249e+06	3.49e+06	4.6484e+06	4.7775e+06	5924400	4.7973e+06	5279899	0.787571	0.728731	-0.414074	0.477924	4.33703e+06	6.05251e+06	2.88014e+06	6.73331e+06	3.77813e+06	6.88677e+06		#N/A
Q61271;Q64729	Q61271	Activin receptor type-1B	Acvr1b	sp|Q61271|ACV1B_MOUSE Activin receptor type-1B OS=Mus musculus OX=10090 GN=Acvr1b PE=1 SV=1	3	3	0.101013	1.28481	0.0926141	0.791905	0.871853	1.01745	2.2609e+06	2212400	2.4462e+06	3171800	2.2955e+06	1.4701e+06	2.181e+06	1935099	2.279e+06	2160201	2816400	2.6119e+06	0.472675	0.360611	-1.48108	1.35745	1.98726e+06	2.94649e+06	1.38824e+06	2.55261e+06	1.81596e+06	3.22969e+06		#N/A
Q9D1I6	Q9D1I6	39S ribosomal protein L14, mitochondrial	Mrpl14	sp|Q9D1I6|RM14_MOUSE 39S ribosomal protein L14, mitochondrial OS=Mus musculus OX=10090 GN=Mrpl14 PE=1 SV=1	4	4	0.644758	0.958777	0.737288	1.03343	0.87184	0.990828	2815901	3075800	2662100	2.8554e+06	3.605e+06	2.6355e+06	2559299	3.2041e+06	3129100	2.8092e+06	2.5511e+06	3.0461e+06	0.908751	0.826599	0.296238	-0.401625	2.47019e+06	3.29756e+06	2.21349e+06	3.78846e+06	2.5806e+06	3.124e+06		#N/A
Q70FJ1;REV__P26041;REV__P26043	Q70FJ1	A-kinase anchor protein 9	Akap9	sp|Q70FJ1|AKAP9_MOUSE A-kinase anchor protein 9 OS=Mus musculus OX=10090 GN=Akap9 PE=1 SV=2	5	5	0.130178	2.80972	0.133294	0.345196	0.871753	0.969901	19947998	18606992	20383994	16415002	3.8553e+06	19424990	16006999	1.66237e+06	12547996	19779010	19161000	29512000	0.524798	0.404281	-1.26067	1.3557	9.1299e+06	3.13701e+07	-3.75457e+06	2.42294e+07	1.6e+07	2.1677e+07		#N/A
Q91WK5	Q91WK5	Glycine cleavage system H protein, mitochondrial	Gcsh	sp|Q91WK5|GCSH_MOUSE Glycine cleavage system H protein, mitochondrial OS=Mus musculus OX=10090 GN=Gcsh PE=1 SV=2	2	2	0.710848	1.04455	0.344741	0.938971	0.871675	0.980802	24138996	20929002	27606998	16902000	19242006	22828008	22192990	20312998	22938008	22100992	25116006	20007002	0.701555	0.864017	-0.735214	0.364031	1.91772e+07	2.59039e+07	1.85061e+07	2.37819e+07	1.51297e+07	2.96588e+07		#N/A
P24547	P24547	Inosine-5-monophosphate dehydrogenase 2	Impdh2	sp|P24547|IMDH2_MOUSE Inosine-5-monophosphate dehydrogenase 2 OS=Mus musculus OX=10090 GN=Impdh2 PE=1 SV=2	10	9	0.740366	0.978551	0.673989	1.03305	0.871545	1.01089	7.382e+06	7696599	7.9412e+06	6.7241e+06	8519295	8010200	6927703	6.9988e+06	7260903	6366899	7.7061e+06	8154902	0.886218	0.878638	0.313332	-0.267429	6.15788e+06	8.58652e+06	6.37257e+06	8.85543e+06	6.59757e+06	8.27438e+06		#N/A
P57716	P57716	Nicastrin	Ncstn	sp|P57716|NICA_MOUSE Nicastrin OS=Mus musculus OX=10090 GN=Ncstn PE=1 SV=3	8	8	0.677394	1.01937	0.731295	0.988091	0.8714	1.00723	5.8026e+06	5638097	6.2307e+06	5227701	5.5882e+06	6015599	5414801	5.4218e+06	6.0502e+06	5496898	5.6493e+06	5.5107e+06	0.907159	0.842681	-0.246591	0.323247	5.26578e+06	6.08777e+06	5.16143e+06	6.05876e+06	5.06446e+06	6.38509e+06		#N/A
P47758	P47758	Signal recognition particle receptor subunit beta	Srprb	sp|P47758|SRPRB_MOUSE Signal recognition particle receptor subunit beta OS=Mus musculus OX=10090 GN=Srprb PE=1 SV=1	4	4	0.918016	0.989548	0.954226	0.994499	0.871228	0.984104	3926301	4.8207e+06	5.3957e+06	5194803	5.0213e+06	5.7554e+06	4546802	4210800	5.872e+06	4703503	4464198	4.5877e+06	0.987603	0.963987	-0.0352496	-0.0745263	3.87127e+06	5.94243e+06	3.8181e+06	5.94905e+06	3.79915e+06	5.8696e+06		#N/A
Q9WUD1	Q9WUD1	STIP1 homology and U box-containing protein 1	Stub1	sp|Q9WUD1|CHIP_MOUSE E3 ubiquitin-protein ligase CHIP OS=Mus musculus OX=10090 GN=Stub1 PE=1 SV=1	9	9	0.343217	1.04589	0.128144	0.948184	0.870161	0.991697	11910004	13337998	13008005	11154005	11286993	11904998	12043007	11902999	12334992	13073002	11576004	12765994	0.51332	0.625836	-1.26163	0.757228	1.14044e+07	1.34705e+07	1.12465e+07	1.23225e+07	1.07525e+07	1.39525e+07		#N/A
Q99KW9	Q99KW9	T-cell immunomodulatory protein	Itfg1	sp|Q99KW9|TIP_MOUSE T-cell immunomodulatory protein OS=Mus musculus OX=10090 GN=Itfg1 PE=1 SV=2	13	13	0.303698	1.13634	0.331597	0.896435	0.869313	1.01866	10025996	11050993	7505395	8961995	9249901	6670101	7.8682e+06	9207101	8761196	8624199	8211104	11155995	0.694741	0.589193	-0.731795	0.823045	7.06768e+06	1.13086e+07	6.28753e+06	1.02101e+07	6.97319e+06	1.1799e+07		#N/A
Q6PFD5	Q6PFD5	Disks large-associated protein 3	Dlgap3	sp|Q6PFD5|DLGP3_MOUSE Disks large-associated protein 3 OS=Mus musculus OX=10090 GN=Dlgap3 PE=1 SV=1	23	23	0.352264	1.05291	0.0995406	0.941882	0.869072	0.991713	18975006	22400010	20036992	18222010	17667008	18684990	19308006	19810990	19010010	20728014	20121010	20235990	0.478172	0.633235	-1.3922	0.7211	1.88696e+07	2.11779e+07	1.73982e+07	2.03373e+07	1.70121e+07	2.28049e+07		#N/A
Q9R1Z7	Q9R1Z7	6-pyruvoyl tetrahydrobiopterin synthase	Pts	sp|Q9R1Z7|PTPS_MOUSE 6-pyruvoyl tetrahydrobiopterin synthase OS=Mus musculus OX=10090 GN=Pts PE=1 SV=2	5	5	0.514199	0.94851	0.726903	1.03934	0.868715	0.985827	5.3692e+06	5170103	5763102	5.7966e+06	5.3312e+06	5.6859e+06	5.2804e+06	7.1578e+06	6494800	4502000	5.9205e+06	5.6716e+06	0.905672	0.746083	0.251928	-0.514026	4.31427e+06	6.98018e+06	4.46147e+06	7.26618e+06	5.03803e+06	6.01147e+06		#N/A
Q9CWQ0	Q9CWQ0	Diphthine synthase	Dph5	sp|Q9CWQ0|DPH5_MOUSE Diphthine methyl ester synthase OS=Mus musculus OX=10090 GN=Dph5 PE=1 SV=2	2	2	0.86079	0.967237	0.991853	1.00263	0.86845	0.969784	1.5884e+06	1.5612e+06	1.3162e+06	1.4663e+06	1.9169e+06	1977901	920301	1.5671e+06	1.5067e+06	1.0074e+06	2.3428e+06	1.5216e+06	0.996398	0.937577	0.00178064	-0.317941	714566	2.47468e+06	823505	2.3676e+06	1.28744e+06	1.67861e+06		#N/A
Q91Y63	Q91Y63	Solute carrier family 13 member 3	Slc13a3	sp|Q91Y63|S13A3_MOUSE Solute carrier family 13 member 3 OS=Mus musculus OX=10090 GN=Slc13a3 PE=1 SV=1	1	1	0.591276	0.960675	0.585338	1.06102	0.868211	1.01929	2398601	2.6217e+06	2.0094e+06	2.483e+06	2.6106e+06	2.6184e+06	2.4543e+06	2.1957e+06	2.0117e+06	2.9217e+06	2.5099e+06	1970301	0.838706	0.795238	0.333964	-0.394089	1.6353e+06	3.0715e+06	2.15514e+06	2.78436e+06	1.96049e+06	2.79586e+06		#N/A
Q03734;Q91WP6	Q03734	Serine protease inhibitor A3M	Serpina3m	sp|Q03734|SPA3M_MOUSE Serine protease inhibitor A3M OS=Mus musculus OX=10090 GN=Serpina3m PE=1 SV=2	9	2	0.999942	1.00001	0.85224	1.03362	0.868086	1.03363	10013001	10054003	6.3411e+06	10122999	9661204	10333004	8910602	7264302	9744199	5633202	11418003	9032699	0.954122	0.999942	0.0435835	0.0560796	5.08873e+06	1.28253e+07	6.94179e+06	1.11428e+07	6.17044e+06	1.20951e+07		#N/A
Q9CPS6	Q9CPS6	Histidine triad nucleotide-binding protein 3	Hint3	sp|Q9CPS6|HINT3_MOUSE Adenosine 5-monophosphoramidase HINT3 OS=Mus musculus OX=10090 GN=Hint3 PE=1 SV=1	7	7	0.984858	1.00173	0.879088	1.01092	0.868052	1.01266	13406008	15208993	15386992	11709997	12765994	13445003	12919004	16454003	12436992	14162001	13626008	14556001	0.964916	0.994342	0.144848	0.0185041	1.22291e+07	1.51614e+07	1.11433e+07	1.66487e+07	1.11778e+07	1.66782e+07		#N/A
P58389	P58389	Serine/threonine-protein phosphatase 2A activator	Ppp2r4	sp|P58389|PTPA_MOUSE Serine/threonine-protein phosphatase 2A activator OS=Mus musculus OX=10090 GN=Ptpa PE=1 SV=1	11	11	0.853402	1.00535	0.990004	1.00057	0.867773	1.00593	106180064	105290032	106309992	106639952	107050024	109950024	97328040	108300024	106629944	107250048	95972968	112779976	0.995785	0.932689	-0.000188834	0.111002	9.44818e+07	1.16835e+08	9.66217e+07	1.14692e+08	1.05187e+08	1.07023e+08		#N/A
P16390	P16390	Potassium voltage-gated channel subfamily A member 3	Kcna3	sp|P16390|KCNA3_MOUSE Potassium voltage-gated channel subfamily A member 3 OS=Mus musculus OX=10090 GN=Kcna3 PE=1 SV=3	9	2	0.788623	1.01617	0.743375	0.966978	0.867484	0.982614	3.4741e+06	3925699	3963901	3.3292e+06	3.424e+06	3830498	3.3432e+06	3.8495e+06	4787401	3.3001e+06	3.2243e+06	3.7899e+06	0.912754	0.902808	-0.301624	0.209061	2.63019e+06	4.92066e+06	3.18905e+06	4.03454e+06	3.16483e+06	4.18162e+06		#N/A
Q9Z2Y3	Q9Z2Y3	Homer protein homolog 1	Homer1	sp|Q9Z2Y3|HOME1_MOUSE Homer protein homolog 1 OS=Mus musculus OX=10090 GN=Homer1 PE=1 SV=2	26	24	0.209357	1.05931	0.058039	0.9498	0.867233	1.00613	83448048	90462032	94681056	81546000	80364000	83524976	87161960	79113000	87337992	85809000	86912032	87319056	0.41165	0.495451	-1.65935	0.995292	8.57024e+07	8.79866e+07	7.68176e+07	8.82644e+07	7.78029e+07	9.72657e+07		#N/A
Q9CW03	Q9CW03	Structural maintenance of chromosomes protein 3	Smc3	sp|Q9CW03|SMC3_MOUSE Structural maintenance of chromosomes protein 3 OS=Mus musculus OX=10090 GN=Smc3 PE=1 SV=2	9	9	0.398934	1.05977	0.399677	0.930076	0.867227	0.98567	11950002	10541999	9530599	11119007	10128006	10339003	11147002	9067001	10591999	12383996	9130600	11809000	0.732943	0.669937	-0.682184	0.654338	8.68598e+06	1.32718e+07	8.80716e+06	1.15333e+07	9.16752e+06	1.24033e+07		#N/A
P11835	P11835	Integrin beta-2	Itgb2	sp|P11835|ITB2_MOUSE Integrin beta-2 OS=Mus musculus OX=10090 GN=Itgb2 PE=1 SV=2	1	1	0.414309	0.855555	0.441107	1.15251	0.866564	0.986035	960230	889430	719820	931340	911240	1.5599e+06	1.0632e+06	707104	820030	827290	1.0046e+06	888730	0.753883	0.681983	0.663418	-0.690593	749303	1.02102e+06	481821	1.6389e+06	704005	1.04641e+06		#N/A
Q5SV85	Q5SV85	Synergin gamma	Synrg	sp|Q5SV85|SYNRG_MOUSE Synergin gamma OS=Mus musculus OX=10090 GN=Synrg PE=1 SV=1	17	17	0.136283	0.91307	0.121129	1.08557	0.865866	0.991202	8319403	7075900	8438005	7761403	9112499	9149801	7945997	8.3722e+06	7.6718e+06	7.8427e+06	7646405	8681305	0.505804	0.412095	1.26691	-1.23269	7.18349e+06	8.73762e+06	7.70986e+06	9.58039e+06	6.90764e+06	8.88971e+06		#N/A
Q8K3E5	Q8K3E5	Jouberin	Ahi1	sp|Q8K3E5|AHI1_MOUSE Jouberin OS=Mus musculus OX=10090 GN=Ahi1 PE=1 SV=2	4	4	0.11055	0.625024	0.195458	1.71126	0.865762	1.06958	2.0448e+06	1775099	984440	2.3331e+06	2.7582e+06	2.6182e+06	1.8428e+06	4.1049e+06	2.7089e+06	1.1521e+06	730740	2.7932e+06	0.593264	0.374954	0.983396	-1.34033	160467	3.532e+06	1.33552e+06	4.32653e+06	861586	2.70713e+06		#N/A
P97490	P97490	Adenylate cyclase type 8	Adcy8	sp|P97490|ADCY8_MOUSE Adenylate cyclase type 8 OS=Mus musculus OX=10090 GN=Adcy8 PE=1 SV=2	2	2	0.674166	1.07807	0.343785	0.903755	0.864573	0.97431	2.0986e+06	2.4081e+06	1.3504e+06	1.4255e+06	2103700	1.5153e+06	1.3592e+06	1.6622e+06	1.6679e+06	1.9488e+06	1.7952e+06	1.8501e+06	0.701088	0.840399	-0.643917	0.373621	1.62911e+06	2.00189e+06	1.15e+06	2.1702e+06	999135	2.64217e+06		#N/A
Q80YD1	Q80YD1	ATP-dependent RNA helicase SUPV3L1, mitochondrial	Supv3l1	sp|Q80YD1|SUV3_MOUSE ATP-dependent RNA helicase SUPV3L1, mitochondrial OS=Mus musculus OX=10090 GN=Supv3l1 PE=1 SV=1	8	8	0.0394818	0.94621	0.458572	1.07392	0.864555	1.01615	5.3881e+06	5432397	5.7544e+06	5488801	5998699	5.9321e+06	5604298	5783198	6.9483e+06	4.7447e+06	4794799	5.4855e+06	0.762653	0.237433	0.456349	-1.84746	3.85882e+06	7.12783e+06	5.5509e+06	6.10825e+06	5.25459e+06	5.77726e+06		#N/A
Q61545	Q61545	RNA-binding protein EWS	Ewsr1	sp|Q61545|EWS_MOUSE RNA-binding protein EWS OS=Mus musculus OX=10090 GN=Ewsr1 PE=1 SV=2	7	7	0.634394	1.02264	0.819985	0.988327	0.864201	1.0107	25348014	29547996	27073002	24780012	24678988	25986998	26206012	27335984	29162002	23558000	25858000	27105986	0.946121	0.82051	-0.201819	0.373839	2.26897e+07	3.01523e+07	2.43182e+07	2.77858e+07	2.32789e+07	3.00956e+07		#N/A
Q925N0	Q925N0	Sideroflexin-5	Sfxn5	sp|Q925N0|SFXN5_MOUSE Sideroflexin-5 OS=Mus musculus OX=10090 GN=Sfxn5 PE=1 SV=2	15	15	0.460311	0.977661	0.479851	1.01738	0.864182	0.994649	66062024	71357040	67115960	63407992	69370968	66024040	67787992	70724952	70047976	64446000	66797020	67971960	0.776097	0.712935	0.530547	-0.543779	6.35953e+07	7.10362e+07	6.52492e+07	7.17048e+07	6.1726e+07	7.22455e+07		#N/A
P61161	P61161	Actin-related protein 2	Actr2	sp|P61161|ARP2_MOUSE Actin-related protein 2 OS=Mus musculus OX=10090 GN=Actr2 PE=1 SV=1	19	19	0.739361	1.01177	0.582131	0.981362	0.863977	0.992916	147450000	154869936	153429920	136450080	141150080	148890000	142890048	151919904	160810048	143150032	143200000	149210016	0.837595	0.878743	-0.418789	0.265779	1.35864e+08	1.62321e+08	1.38182e+08	1.54243e+08	1.34725e+08	1.61375e+08		#N/A
Q9JIS5	Q9JIS5	Synaptic vesicle glycoprotein 2A	Sv2a	sp|Q9JIS5|SV2A_MOUSE Synaptic vesicle glycoprotein 2A OS=Mus musculus OX=10090 GN=Sv2a PE=1 SV=1	25	25	0.607981	1.01819	0.404866	0.975495	0.863284	0.993241	171299968	192880032	169370064	174420064	168760096	177450048	178850016	169560064	186429920	167059888	177720048	181190000	0.738248	0.807127	-0.647115	0.393482	1.65076e+08	1.91124e+08	1.6533e+08	1.8198e+08	1.59817e+08	1.94168e+08		#N/A
E9Q7G0	E9Q7G0		Numa1	sp|E9Q7G0|NUMA1_MOUSE Nuclear mitotic apparatus protein 1 OS=Mus musculus OX=10090 GN=Numa1 PE=1 SV=1	12	12	0.0592663	1.23442	0.0172037	0.822236	0.863157	1.01498	3.3301e+06	4.1645e+06	2.8839e+06	3.3656e+06	2.9626e+06	2.4456e+06	2.6443e+06	3.0258e+06	3.6664e+06	3.3898e+06	3.2444e+06	3.1454e+06	0.277504	0.288147	-2.3591	1.57429	3.00077e+06	3.72223e+06	2.33519e+06	3.20395e+06	2.58818e+06	4.28386e+06		#N/A
Q9CQ02	Q9CQ02	COMM domain-containing protein 4	Commd4	sp|Q9CQ02|COMD4_MOUSE COMM domain-containing protein 4 OS=Mus musculus OX=10090 GN=Commd4 PE=1 SV=1	1	1	0.0927969	0.516403	0.351728	1.7294	0.863037	0.893068	1.00446e+06	1.6609e+06	4.5837e+06	2.6219e+06	3.7751e+06	4334098	4835599	3.5635e+06	1.00937e+06	7.2537e+06	882495	4878100	0.708006	0.34614	0.277651	-1.41256	-1.44514e+06	8.45697e+06	3.21467e+06	5.03948e+06	-13277.7	4.94876e+06		#N/A
P63325	P63325	40S ribosomal protein S10	Rps10	sp|P63325|RS10_MOUSE 40S ribosomal protein S10 OS=Mus musculus OX=10090 GN=Rps10 PE=1 SV=1	4	4	0.328788	1.09615	0.316238	0.900929	0.862831	0.987555	39038992	42149992	35565024	41983980	41532004	40913988	31147982	32154016	34806020	43948972	43971000	38404976	0.683647	0.612021	-0.761857	0.722938	3.31332e+07	4.74323e+07	2.76099e+07	4.52641e+07	3.47583e+07	4.46107e+07		#N/A
Q8K012	Q8K012	Formin-binding protein 1-like	Fnbp1l	sp|Q8K012|FBP1L_MOUSE Formin-binding protein 1-like OS=Mus musculus OX=10090 GN=Fnbp1l PE=1 SV=2	11	11	0.283981	1.06454	0.201009	0.931438	0.86259	0.991552	10134998	10004003	8992901	8809596	9290505	9616094	8.0518e+06	8695100	9223402	9076596	10392999	9550705	0.598437	0.574755	-1.00988	0.834912	8.62361e+06	1.04982e+07	7.81632e+06	1.00104e+07	8.40218e+06	1.05686e+07		#N/A
Q3UVK0	Q3UVK0	Endoplasmic reticulum metallopeptidase 1	Ermp1	sp|Q3UVK0|ERMP1_MOUSE Endoplasmic reticulum metallopeptidase 1 OS=Mus musculus OX=10090 GN=Ermp1 PE=1 SV=2	6	6	0.486853	0.901901	0.521131	1.08524	0.862398	0.978782	3473702	5.5001e+06	4.3821e+06	4.8755e+06	4768400	5078001	3.9666e+06	6423097	4.0803e+06	4528301	4.329e+06	5.5604e+06	0.803521	0.729675	0.506981	-0.531548	3.58974e+06	5.65926e+06	3.43138e+06	6.68667e+06	3.19676e+06	5.91894e+06		#N/A
Q61037	Q61037	Tuberin	Tsc2	sp|Q61037|TSC2_MOUSE Tuberin OS=Mus musculus OX=10090 GN=Tsc2 PE=1 SV=1	19	19	0.237014	0.941484	0.245429	1.07192	0.861079	1.0092	6826700	6871004	7.5547e+06	6589298	7.4828e+06	8.0234e+06	7327200	6755797	6.2354e+06	7.1789e+06	7510100	6695998	0.637773	0.532427	0.911644	-0.927023	6.01761e+06	7.79259e+06	6.56755e+06	8.22705e+06	6.3e+06	7.62085e+06		#N/A
Q922Q1	Q922Q1	Mitochondrial amidoxime reducing component 2	'Mtarc2'	sp|Q922Q1|MARC2_MOUSE Mitochondrial amidoxime reducing component 2 OS=Mus musculus OX=10090 GN=Mtarc2 PE=1 SV=1	13	13	0.193481	1.10159	0.0509839	0.897236	0.86069	0.988383	37644992	42341008	38338012	32174980	30759016	35681020	35028016	34731004	35645988	37413976	37678004	40999976	0.400481	0.475859	-1.74072	1.06694	3.43798e+07	4.14891e+07	3.05022e+07	3.75973e+07	3.09712e+07	4.42783e+07		#N/A
Q9CQH7	Q9CQH7	Transcription factor BTF3 homolog 4	Btf3l4	sp|Q9CQH7|BT3L4_MOUSE Transcription factor BTF3 homolog 4 OS=Mus musculus OX=10090 GN=Btf3l4 PE=1 SV=1	7	7	0.449148	0.972905	0.747949	1.01792	0.860606	0.990338	32451980	36526988	34441016	34664992	33719996	35762016	34741016	37704016	32775014	31512982	37604004	37880988	0.915341	0.708849	0.206391	-0.570608	2.97319e+07	4.01546e+07	3.27768e+07	3.81868e+07	3.18694e+07	3.71731e+07		#N/A
Q9CYN9	Q9CYN9	Renin receptor	Atp6ap2	sp|Q9CYN9|RENR_MOUSE Renin receptor OS=Mus musculus OX=10090 GN=Atp6ap2 PE=1 SV=2	12	12	0.60219	1.02296	0.735587	0.985901	0.860512	1.00854	96850032	96824936	106020016	110649976	94721000	101700024	106080024	98308040	93600008	107189944	106570048	99447016	0.908977	0.802753	-0.263049	0.399802	9.14493e+07	1.11954e+08	9.24927e+07	1.07912e+08	9.16037e+07	1.13569e+08		#N/A
Q9JJZ4	Q9JJZ4	Ubiquitin-conjugating enzyme E2 J1	Ube2j1	sp|Q9JJZ4|UB2J1_MOUSE Ubiquitin-conjugating enzyme E2 J1 OS=Mus musculus OX=10090 GN=Ube2j1 PE=1 SV=2	5	5	0.120821	1.23442	0.0850547	0.828279	0.859892	1.02244	3.8052e+06	4.3541e+06	3178899	5071802	3.3737e+06	3.6984e+06	2.7649e+06	3.3348e+06	4.3278e+06	3.9904e+06	4352801	3.2517e+06	0.465629	0.392667	-1.5116	1.28114	3.16388e+06	4.79747e+06	2.67565e+06	3.91025e+06	2.8215e+06	5.3835e+06		#N/A
Q07417	Q07417	Short-chain specific acyl-CoA dehydrogenase, mitochondrial	Acads	sp|Q07417|ACADS_MOUSE Short-chain specific acyl-CoA dehydrogenase, mitochondrial OS=Mus musculus OX=10090 GN=Acads PE=1 SV=2	8	8	0.68549	1.02667	0.502214	0.961736	0.859337	0.987381	5.5242e+06	6306297	7057402	5864799	6.0843e+06	6.5318e+06	5.6268e+06	5803902	6628503	6.8146e+06	5918497	5.6746e+06	0.79027	0.845987	-0.517675	0.323817	5.3862e+06	7.1319e+06	5.38382e+06	6.63958e+06	5.1347e+06	7.24165e+06		#N/A
Q9ESP1	Q9ESP1	Stromal cell-derived factor 2-like protein 1	Sdf2l1	sp|Q9ESP1|SDF2L_MOUSE Stromal cell-derived factor 2-like protein 1 OS=Mus musculus OX=10090 GN=Sdf2l1 PE=1 SV=2	4	4	0.304248	1.17373	0.376422	0.878314	0.858816	1.0309	5726403	7539298	6144098	9768706	7.013e+06	5787298	4997903	6730897	7.6399e+06	4951497	7.8587e+06	7.7173e+06	0.720144	0.589313	-0.769164	0.805179	4.81969e+06	9.26401e+06	4.66817e+06	7.59638e+06	4.3947e+06	1.01946e+07		#N/A
Q8C0P5	Q8C0P5	Coronin-2A	Coro2a	sp|Q8C0P5|COR2A_MOUSE Coronin-2A OS=Mus musculus OX=10090 GN=Coro2a PE=2 SV=1	17	16	0.028944	1.10788	0.0237151	0.909101	0.858757	1.00718	12782004	14043996	12833004	12179008	11921993	11204996	12228993	11399994	12107006	13615996	13016005	12706992	0.311657	0.203791	-2.1116	1.96966	1.18609e+07	1.38621e+07	1.09406e+07	1.24374e+07	1.17158e+07	1.42032e+07		#N/A
Q69Z98	Q69Z98	Serine/threonine-protein kinase BRSK2	Brsk2	sp|Q69Z98|BRSK2_MOUSE Serine/threonine-protein kinase BRSK2 OS=Mus musculus OX=10090 GN=Brsk2 PE=1 SV=2	19	15	0.781203	0.988039	0.957953	1.00227	0.858096	0.990286	15305006	15945007	14756000	13406008	15506992	14748004	14354992	15429996	13624008	16285005	15242993	14842990	0.988491	0.898365	0.0129163	-0.182889	1.32488e+07	1.67487e+07	1.41283e+07	1.58917e+07	1.31343e+07	1.65717e+07		#N/A
P61807	P61807	Stannin	Snn	sp|P61807|SNN_MOUSE Stannin OS=Mus musculus OX=10090 GN=Snn PE=1 SV=1	1	1	0.530775	1.06534	0.75739	0.959321	0.85765	1.022	2.4916e+06	3237198	3.0044e+06	2.8611e+06	2.2522e+06	2.8556e+06	3.2475e+06	2.5771e+06	2.9423e+06	3.4601e+06	2.939e+06	2.124e+06	0.919661	0.759397	-0.271067	0.445417	1.98773e+06	3.74497e+06	2.061e+06	3.4052e+06	2.40138e+06	3.39577e+06		#N/A
Q9CQX5	Q9CQX5	Claudin domain-containing protein 1	Cldnd1	sp|Q9CQX5|CLDN1_MOUSE Claudin domain-containing protein 1 OS=Mus musculus OX=10090 GN=Cldnd1 PE=1 SV=1	3	3	0.555783	1.07372	0.760955	0.9544	0.857414	1.02476	7.4394e+06	8583998	9203803	6914298	7.217e+06	8361204	8763502	5781998	7.6978e+06	6805703	10753998	6541100	0.920514	0.774276	-0.251842	0.420274	4.87231e+06	1.1027e+07	5.40283e+06	9.65903e+06	6.37201e+06	9.69874e+06		#N/A
P84099	P84099	60S ribosomal protein L19	Rpl19	sp|P84099|RL19_MOUSE 60S ribosomal protein L19 OS=Mus musculus OX=10090 GN=Rpl19 PE=1 SV=1	3	3	0.881887	0.987289	0.608137	1.02768	0.857175	1.01461	31735994	29621020	25723010	36262012	30575998	29420996	29346992	34958020	27925998	30662992	30070996	32132982	0.85065	0.947292	0.391105	-0.0661732	2.7421e+07	3.29754e+07	2.68607e+07	3.52903e+07	2.38468e+07	3.78242e+07		#N/A
Q9DBS1	Q9DBS1	Transmembrane protein 43	Tmem43	sp|Q9DBS1|TMM43_MOUSE Transmembrane protein 43 OS=Mus musculus OX=10090 GN=Tmem43 PE=1 SV=1	7	7	0.947629	0.994771	0.96596	0.996218	0.856581	0.99101	6.5282e+06	6.3021e+06	6.8515e+06	6892503	6.4369e+06	7.7849e+06	5533999	7154503	7546997	6.5465e+06	6152096	6627101	0.989345	0.97721	0.0117303	-0.117923	5.77897e+06	7.65738e+06	5.18775e+06	8.2674e+06	6.19811e+06	7.08904e+06		#N/A
Q8BG67	Q8BG67	Protein EFR3 homolog A	Efr3a	sp|Q8BG67|EFR3A_MOUSE Protein EFR3 homolog A OS=Mus musculus OX=10090 GN=Efr3a PE=1 SV=1	17	16	0.0210837	1.13109	0.0525342	0.893323	0.856413	1.01043	9249595	8176396	9480306	8515005	7.635e+06	7771404	7603401	8.2677e+06	8.1365e+06	9689794	8.1735e+06	9088796	0.402818	0.177155	-1.65492	2.13946	7.57264e+06	9.97166e+06	7.32984e+06	8.30891e+06	7.88185e+06	9.8288e+06		#N/A
Q8BHH2	Q8BHH2	Ras-related protein Rab-9B	Rab9b	sp|Q8BHH2|RAB9B_MOUSE Ras-related protein Rab-9B OS=Mus musculus OX=10090 GN=Rab9b PE=1 SV=1	5	5	0.885681	0.970061	0.993717	1.00118	0.85585	0.971205	8.2306e+06	4.0393e+06	5.9977e+06	6.5859e+06	4.6908e+06	5.1149e+06	7.8273e+06	7.8967e+06	6708598	5.5661e+06	6.1167e+06	6462398	0.997439	0.94799	0.133694	-0.0980648	5.42553e+06	7.00137e+06	3.64957e+06	9.11528e+06	3.46019e+06	8.96656e+06		#N/A
P47857	P47857	ATP-dependent 6-phosphofructokinase, muscle type	Pfkm	sp|P47857|PFKAM_MOUSE ATP-dependent 6-phosphofructokinase, muscle type OS=Mus musculus OX=10090 GN=Pfkm PE=1 SV=3	34	29	0.274399	1.05515	0.0539959	0.95614	0.855497	1.00887	240519952	252920080	248770096	208849984	218919872	229350048	225829984	224879872	243359984	226389888	239000032	231700112	0.405011	0.566535	-1.68481	0.901773	2.23104e+08	2.47121e+08	2.1785e+08	2.3164e+08	2.06014e+08	2.69516e+08		#N/A
Q1RLL3	Q1RLL3	Copine-9	Cpne9	sp|Q1RLL3|CPNE9_MOUSE Copine-9 OS=Mus musculus OX=10090 GN=Cpne9 PE=1 SV=1	9	4	0.165535	1.2458	0.1648	0.791686	0.855265	0.986284	3799801	3880999	3.8752e+06	3.3172e+06	2.3553e+06	4303602	3.0486e+06	2.5468e+06	3.1243e+06	3.9775e+06	4002300	4.028e+06	0.570179	0.449029	-1.03728	1.00922	3.08347e+06	4.48258e+06	1.66831e+06	4.45884e+06	3.28876e+06	4.14784e+06		#N/A
Q8R574	Q8R574	Phosphoribosyl pyrophosphate synthase-associated protein 2	Prpsap2	sp|Q8R574|KPRB_MOUSE Phosphoribosyl pyrophosphate synthase-associated protein 2 OS=Mus musculus OX=10090 GN=Prpsap2 PE=1 SV=1	15	14	0.252537	1.04782	0.28194	0.94599	0.854921	0.991231	20609012	18948008	18570990	18481002	18226998	19101006	18847994	16943010	17734992	20566008	18435004	20647002	0.665914	0.547655	-0.851968	0.892095	1.69845e+07	2.1707e+07	1.67461e+07	1.98135e+07	1.75737e+07	2.07308e+07		#N/A
Q8CJ61	Q8CJ61	CKLF-like MARVEL transmembrane domain-containing protein 4	Cmtm4	sp|Q8CJ61|CKLF4_MOUSE CKLF-like MARVEL transmembrane domain-containing protein 4 OS=Mus musculus OX=10090 GN=Cmtm4 PE=1 SV=1	2	2	0.752413	1.04107	0.378226	0.939473	0.854691	0.97806	4878803	5.2608e+06	5606499	8001595	6538904	5399503	5131397	5410200	6.2603e+06	5.3757e+06	5.8767e+06	6362204	0.721306	0.883801	-0.641014	0.290838	5.25711e+06	6.68034e+06	4.62384e+06	6.61616e+06	3.69622e+06	8.17763e+06		#N/A
Q8C1B1	Q8C1B1	Calmodulin-regulated spectrin-associated protein 2	Camsap2	sp|Q8C1B1|CAMP2_MOUSE Calmodulin-regulated spectrin-associated protein 2 OS=Mus musculus OX=10090 GN=Camsap2 PE=1 SV=3	24	24	0.514697	1.01296	0.915799	0.995239	0.854106	1.00814	7.033e+06	6.6684e+06	6930396	6.8433e+06	6.8723e+06	6748700	6.9859e+06	6520404	6497402	6.6887e+06	6452597	7.6788e+06	0.975894	0.746133	-0.110408	0.487518	5.91368e+06	7.74507e+06	6.46455e+06	7.09911e+06	6.62301e+06	7.11454e+06		#N/A
Q9DBR7	Q9DBR7	Protein phosphatase 1 regulatory subunit 12A	Ppp1r12a	sp|Q9DBR7|MYPT1_MOUSE Protein phosphatase 1 regulatory subunit 12A OS=Mus musculus OX=10090 GN=Ppp1r12a PE=1 SV=2	17	16	0.533918	0.952148	0.520032	1.03383	0.853377	0.984357	13883002	13850992	14978002	10852003	14995993	13867996	13420993	13624999	15173003	12635994	12771008	13595993	0.803111	0.761635	0.450256	-0.435098	1.16887e+07	1.53993e+07	1.28586e+07	1.50964e+07	1.05715e+07	1.62105e+07		#N/A
Q8R3T5	Q8R3T5	Syntaxin-binding protein 6	Stxbp6	sp|Q8R3T5|STXB6_MOUSE Syntaxin-binding protein 6 OS=Mus musculus OX=10090 GN=Stxbp6 PE=1 SV=1	5	5	0.373963	1.07891	0.184518	0.916358	0.85299	0.988669	21835998	24017996	21845990	18339008	22856998	17497992	19224002	20167990	21625012	22753012	21024988	21258008	0.583943	0.650188	-1.03306	0.685414	2.04463e+07	2.28843e+07	1.63743e+07	2.34992e+07	1.77707e+07	2.52488e+07		#N/A
P62911	P62911	60S ribosomal protein L32	Rpl32	sp|P62911|RL32_MOUSE 60S ribosomal protein L32 OS=Mus musculus OX=10090 GN=Rpl32 PE=1 SV=2	5	5	0.28221	1.11021	0.316237	0.888231	0.852509	0.986123	36810976	35133996	34306000	32623016	32188000	30626002	38209992	25294016	31191992	34057004	42684980	33755992	0.683952	0.573094	-0.744115	0.793634	2.74514e+07	4.33936e+07	2.3122e+07	4.0037e+07	3.19453e+07	3.74917e+07		#N/A
Q921N7	Q921N7	Transmembrane protein 70, mitochondrial	Tmem70	sp|Q921N7|TMM70_MOUSE Transmembrane protein 70, mitochondrial OS=Mus musculus OX=10090 GN=Tmem70 PE=2 SV=2	2	2	0.499806	0.925204	0.638538	1.0543	0.852486	0.975446	2.1189e+06	2857699	2.888e+06	3.254e+06	3.5186e+06	2.8759e+06	2705801	2.8363e+06	3.6079e+06	2.4631e+06	2.4712e+06	2.8621e+06	0.866536	0.735377	0.289885	-0.482879	1.99529e+06	3.70686e+06	2.40552e+06	3.56278e+06	2.02239e+06	3.53691e+06		#N/A
P25785	P25785	Metalloproteinase inhibitor 2	Timp2	sp|P25785|TIMP2_MOUSE Metalloproteinase inhibitor 2 OS=Mus musculus OX=10090 GN=Timp2 PE=1 SV=2	1	1	0.416771	0.73529	0.212388	1.48369	0.852465	1.09094	3.5824e+06	3.1517e+06	785373	2.7175e+06	2.8699e+06	3.3168e+06	2770301	3.1262e+06	3.1562e+06	2203998	2.70654e+06	903586	0.60973	0.683238	1.09536	-0.518541	693186	3.79198e+06	2.62646e+06	3.41514e+06	595406	4.52308e+06		#N/A
Q9CWK8	Q9CWK8	Sorting nexin-2	Snx2	sp|Q9CWK8|SNX2_MOUSE Sorting nexin-2 OS=Mus musculus OX=10090 GN=Snx2 PE=1 SV=2	18	16	0.942942	0.996614	0.822909	0.993765	0.851918	0.990401	17904994	21807004	20215988	18686990	19524992	19118994	19691004	20341002	20868990	18646000	19643006	20057002	0.946552	0.975925	-0.180596	-0.0119842	1.83324e+07	2.12751e+07	1.88601e+07	2.04779e+07	1.6906e+07	2.24014e+07		#N/A
Q9JM96	Q9JM96	Cdc42 effector protein 4	Cdc42ep4	sp|Q9JM96|BORG4_MOUSE Cdc42 effector protein 4 OS=Mus musculus OX=10090 GN=Cdc42ep4 PE=1 SV=1	10	10	0.872167	1.00993	0.749141	0.981967	0.851906	0.991714	7530203	8572204	8014702	7364902	7.6067e+06	8540394	6.8697e+06	8207002	7712897	8555504	7.7473e+06	7.7054e+06	0.916567	0.942307	-0.208237	0.0999855	7.26638e+06	8.59416e+06	6.6379e+06	8.974e+06	7.00644e+06	8.73457e+06		#N/A
CON__P35908v2;CON__P35908	CON__P35908v2;CON__P35908			;	14	7	0.844538	1.10042	0.96051	1.02342	0.851859	1.12619	1.20146e+06	6.0542e+06	1.20768e+06	846703	1.0299e+06	2.1199e+06	1709900	1.35874e+06	2681099	430644	1.66667e+06	2402832	0.988591	0.930593	-0.306933	0.431387	195473	3.39515e+06	809759	2.29946e+06	-1.63492e+06	6.28995e+06		#N/A
Q9JM13	Q9JM13	Rab5 GDP/GTP exchange factor	Rabgef1	sp|Q9JM13|RABX5_MOUSE Rab5 GDP/GTP exchange factor OS=Mus musculus OX=10090 GN=Rabgef1 PE=1 SV=1	9	9	0.689603	0.97476	0.48436	1.03492	0.85185	1.00879	19319012	20465002	20633002	17161008	21913996	20575008	19227002	17886990	18967006	18525990	19809994	19419008	0.777652	0.848242	0.55947	-0.303524	1.82959e+07	2.00651e+07	1.71421e+07	2.26594e+07	1.68495e+07	2.19395e+07		#N/A
Q9R078	Q9R078	5-AMP-activated protein kinase subunit beta-1	Prkab1	sp|Q9R078|AAKB1_MOUSE 5-AMP-activated protein kinase subunit beta-1 OS=Mus musculus OX=10090 GN=Prkab1 PE=1 SV=2	4	3	0.89714	1.01425	0.668548	0.966584	0.851685	0.980355	3.3607e+06	2.5099e+06	2286099	3.0588e+06	2.6849e+06	2.7429e+06	3.1569e+06	2397501	3.1283e+06	2486399	2.9802e+06	2.7547e+06	0.8834	0.954956	-0.309306	0.141212	2.39199e+06	3.28281e+06	2.24739e+06	3.24371e+06	2.01918e+06	3.58857e+06		#N/A
Q9D7A6	Q9D7A6	Signal recognition particle 19 kDa protein	Srp19	sp|Q9D7A6|SRP19_MOUSE Signal recognition particle 19 kDa protein OS=Mus musculus OX=10090 GN=Srp19 PE=1 SV=1	2	2	0.782652	0.886098	0.179259	1.22707	0.850899	1.08731	5697797	5.1643e+06	1.04062e+06	5341297	4218400	3.9713e+06	4788401	3307200	3.8103e+06	3673499	3.5282e+06	2369500	0.580634	0.898959	1.13855	0.148939	2.29405e+06	4.3967e+06	3.09486e+06	5.04779e+06	823814	7.7982e+06		#N/A
Q91WS0	Q91WS0	CDGSH iron-sulfur domain-containing protein 1	Cisd1	sp|Q91WS0|CISD1_MOUSE CDGSH iron-sulfur domain-containing protein 1 OS=Mus musculus OX=10090 GN=Cisd1 PE=1 SV=1	9	9	0.602975	1.04115	0.718578	0.975098	0.850133	1.01523	251740144	267639904	280430208	214580080	266780048	248800016	215310128	241430160	285210144	225670016	247150000	239920032	0.900183	0.802913	-0.272856	0.417303	2.09019e+08	2.89956e+08	2.09097e+08	2.77063e+08	2.0819e+08	2.99005e+08		#N/A
Q8VCK3	Q8VCK3	Tubulin gamma-2 chain	Tubg2	sp|Q8VCK3|TBG2_MOUSE Tubulin gamma-2 chain OS=Mus musculus OX=10090 GN=Tubg2 PE=1 SV=1	12	1	0.355418	1.09846	0.380226	0.891307	0.850082	0.979065	3.9528e+06	4193500	3.2771e+06	3811000	3450300	4.2881e+06	2.9978e+06	3205898	5.0069e+06	3.2296e+06	3.8827e+06	3.5885e+06	0.72255	0.635589	-0.654311	0.665773	2.705e+06	5.14885e+06	2.58472e+06	4.38633e+06	3.19134e+06	4.42586e+06		#N/A
P97429	P97429	Annexin A4	Anxa4	sp|P97429|ANXA4_MOUSE Annexin A4 OS=Mus musculus OX=10090 GN=Anxa4 PE=1 SV=4	5	5	0.565605	1.11352	0.593435	0.911677	0.850057	1.01517	2.8139e+06	2.2007e+06	2.3524e+06	2.9716e+06	1995301	1.6177e+06	2.541e+06	3.433e+06	2.6637e+06	2.6151e+06	2.3694e+06	2.4695e+06	0.841558	0.779181	-0.234704	0.30573	2.31482e+06	2.74403e+06	1.14291e+06	3.65059e+06	2.00098e+06	3.16832e+06		#N/A
Q80X80	Q80X80	C2 domain-containing protein 2-like	C2cd2l	sp|Q80X80|C2C2L_MOUSE Phospholipid transfer protein C2CD2L OS=Mus musculus OX=10090 GN=C2cd2l PE=1 SV=3	21	21	0.0968614	0.943635	0.432091	1.04826	0.849605	0.989171	26038996	26346984	26822014	24512986	28204986	27594992	25763000	28370998	27946016	24208988	23807006	29252010	0.749631	0.354448	0.563694	-1.41106	2.19934e+07	3.06136e+07	2.55827e+07	2.93843e+07	2.43418e+07	2.75186e+07		#N/A
Q62077	Q62077	1-phosphatidylinositol 4,5-bisphosphate phosphodiesterase gamma-1	Plcg1	sp|Q62077|PLCG1_MOUSE 1-phosphatidylinositol 4,5-bisphosphate phosphodiesterase gamma-1 OS=Mus musculus OX=10090 GN=Plcg1 PE=1 SV=2	24	24	0.830678	1.01298	0.967344	0.99809	0.849455	1.01104	6342401	6.0861e+06	6.3792e+06	5220401	5537102	6489796	5890302	5767797	5.5764e+06	5.9041e+06	5.8195e+06	6420796	0.989502	0.923125	-0.0234468	0.17942	5.36478e+06	6.49562e+06	5.27468e+06	6.56782e+06	5.14717e+06	6.86689e+06		#N/A
Q9JJJ7	Q9JJJ7	Protein-serine O-palmitoleoyltransferase porcupine	Porcn	sp|Q9JJJ7|PORCN_MOUSE Protein-serine O-palmitoleoyltransferase porcupine OS=Mus musculus OX=10090 GN=Porcn PE=1 SV=1	5	5	0.32668	0.958704	0.419455	1.03518	0.849377	0.992434	6.0905e+06	6562200	6.7925e+06	6.1196e+06	6567399	6424303	6424804	7.255e+06	6345303	6542103	6017198	6856204	0.741309	0.609509	0.606826	-0.744928	5.88034e+06	7.00006e+06	6.0359e+06	7.29986e+06	5.84424e+06	6.93816e+06		#N/A
Q9DCV4	Q9DCV4	Regulator of microtubule dynamics protein 1	Rmdn1	sp|Q9DCV4|RMD1_MOUSE Regulator of microtubule dynamics protein 1 OS=Mus musculus OX=10090 GN=Rmdn1 PE=1 SV=2	7	7	0.761746	0.974725	0.872842	1.01103	0.849329	0.985478	6588401	5250399	5.2106e+06	5025500	5.7836e+06	5.843e+06	4.8405e+06	6.1346e+06	5.2965e+06	5.3046e+06	5450101	6271999	0.962662	0.888918	0.13495	-0.204043	4.83901e+06	6.32259e+06	4.75725e+06	6.5436e+06	4.37333e+06	6.66412e+06		#N/A
Q9Z210	Q9Z210	Peroxisomal membrane protein 11B	Pex11b	sp|Q9Z210|PX11B_MOUSE Peroxisomal membrane protein 11B OS=Mus musculus OX=10090 GN=Pex11b PE=1 SV=1	3	3	0.620609	0.951382	0.638958	1.07629	0.849189	1.02397	5044698	5.388e+06	4904899	5.4141e+06	4.7277e+06	5.7928e+06	4671902	6886000	5.2214e+06	6817996	4.7447e+06	3.8871e+06	0.866131	0.814033	0.307907	-0.435563	3.20919e+06	7.12641e+06	3.8539e+06	7.1853e+06	4.78558e+06	5.59027e+06		#N/A
Q9CQV8	Q9CQV8	14-3-3 protein beta/alpha;14-3-3 protein beta/alpha, N-terminally processed	Ywhab	sp|Q9CQV8|1433B_MOUSE 14-3-3 protein beta/alpha OS=Mus musculus OX=10090 GN=Ywhab PE=1 SV=3	18	10	0.444378	0.983746	0.571698	1.02563	0.847456	1.00896	390170080	386580000	417320192	398559808	394740096	402089920	406650080	415019776	405879872	365599840	373249952	437079808	0.831013	0.705243	0.382969	-0.566689	3.43275e+08	4.4763e+08	3.91114e+08	4.18136e+08	3.76316e+08	4.19999e+08		#N/A
Q8BX57	Q8BX57	PX domain-containing protein kinase-like protein	Pxk	sp|Q8BX57|PXK_MOUSE PX domain-containing protein kinase-like protein OS=Mus musculus OX=10090 GN=Pxk PE=1 SV=2	2	2	0.23792	1.20634	0.0868266	0.800157	0.847243	0.965261	1.1337e+06	1.89986e+06	1.0257e+06	1.5219e+06	1.1833e+06	1.1439e+06	1.0412e+06	1.1265e+06	1.3422e+06	1806301	1.0857e+06	1471400	0.467893	0.533965	-1.40039	0.953767	949461	1.90334e+06	1.02837e+06	1.21909e+06	761694	2.02889e+06		#N/A
Q99LT0	Q99LT0	Protein dpy-30 homolog	Dpy30	sp|Q99LT0|DPY30_MOUSE Protein dpy-30 homolog OS=Mus musculus OX=10090 GN=Dpy30 PE=1 SV=1	3	3	0.0365751	0.605981	0.0350236	1.58315	0.84717	0.95936	9233699	5.1941e+06	10084995	9678604	17125990	15372007	11167993	11808000	8.2036e+06	7.3909e+06	7129302	12784995	0.346856	0.233644	1.81454	-2.06664	4.66833e+06	1.30861e+07	9.32954e+06	1.84075e+07	4.94739e+06	1.21483e+07		#N/A
Q8K2C7	Q8K2C7	Protein OS-9	Os9	sp|Q8K2C7|OS9_MOUSE Protein OS-9 OS=Mus musculus OX=10090 GN=Os9 PE=1 SV=2	3	3	0.0633346	0.819777	0.318321	1.1825	0.846909	0.969383	1.38312e+06	1.86351e+06	1.5461e+06	1.6388e+06	2.3418e+06	1.8532e+06	1.7937e+06	1.8576e+06	1814801	1.7385e+06	1101900	2.1273e+06	0.685997	0.299767	0.752118	-1.54133	1.01128e+06	2.37997e+06	1.55557e+06	2.36758e+06	1.2888e+06	1.92697e+06		#N/A
O54950	O54950	5-AMP-activated protein kinase subunit gamma-1	Prkag1	sp|O54950|AAKG1_MOUSE 5-AMP-activated protein kinase subunit gamma-1 OS=Mus musculus OX=10090 GN=Prkag1 PE=1 SV=2	9	8	0.0284719	1.10149	0.187255	0.91683	0.846529	1.00987	7874101	8.0924e+06	7.9077e+06	7.8498e+06	7.8502e+06	7.2726e+06	6.9996e+06	6724004	7523695	8841005	8087497	7069196	0.583794	0.202537	-1.04757	2.06152	6.6647e+06	9.09599e+06	6.44614e+06	7.97706e+06	7.75567e+06	8.10633e+06		#N/A
Q921G7	Q921G7	Electron transfer flavoprotein-ubiquinone oxidoreductase, mitochondrial	Etfdh	sp|Q921G7|ETFD_MOUSE Electron transfer flavoprotein-ubiquinone oxidoreductase, mitochondrial OS=Mus musculus OX=10090 GN=Etfdh PE=1 SV=1	25	25	0.575768	0.98135	0.426892	1.02573	0.845692	1.0066	22235986	23159998	24183012	21646006	24094994	22776006	22109000	23955998	24011996	21961010	21887996	22749012	0.745979	0.784886	0.598805	-0.4132	2.10826e+07	2.42224e+07	2.17139e+07	2.47541e+07	2.1041e+07	2.45715e+07		#N/A
Q8BXQ2	Q8BXQ2	GPI transamidase component PIG-T	Pigt	sp|Q8BXQ2|PIGT_MOUSE GPI transamidase component PIG-T OS=Mus musculus OX=10090 GN=Pigt PE=1 SV=2	8	8	0.3702	1.14799	0.323121	0.89705	0.845458	1.02981	4974501	3.238e+06	4320002	5.8147e+06	4788097	3.8061e+06	3.5377e+06	3.6134e+06	4339499	4.3957e+06	3.6308e+06	5194501	0.688041	0.646208	-0.744061	0.746625	3.37283e+06	5.40742e+06	3.01504e+06	4.85761e+06	2.85622e+06	6.31738e+06		#N/A
P24529	P24529	Tyrosine 3-monooxygenase	Th	sp|P24529|TY3H_MOUSE Tyrosine 3-monooxygenase OS=Mus musculus OX=10090 GN=Th PE=1 SV=3	8	8	0.562619	0.734709	0.451138	1.51225	0.843876	1.11106	974600	261890	911686	1295900	939086	2.4455e+06	1.05314e+06	427900	334120	379900	1.0588e+06	1.4724e+06	0.759454	0.777956	0.559262	-0.520277	-66091.2	1.6887e+06	-157334	2.59015e+06	171360	1.55068e+06		#N/A
O55222	O55222	Integrin-linked protein kinase	Ilk	sp|O55222|ILK_MOUSE Integrin-linked protein kinase OS=Mus musculus OX=10090 GN=Ilk PE=1 SV=2	13	13	0.642598	0.976989	0.522222	1.03228	0.842839	1.00853	8900300	9609104	9022697	8.3127e+06	9988897	9433596	8405605	8888799	8793003	9157801	9357106	8229003	0.804432	0.825587	0.494044	-0.355959	8.09603e+06	9.67243e+06	8.09101e+06	1.02674e+07	8.11529e+06	9.80711e+06		#N/A
Q08642	Q08642	Protein-arginine deiminase type-2	Padi2	sp|Q08642|PADI2_MOUSE Protein-arginine deiminase type-2 OS=Mus musculus OX=10090 GN=Padi2 PE=1 SV=2	13	13	0.40078	1.09993	0.119482	0.88769	0.842658	0.976399	7573304	5024397	7.6474e+06	6085697	6.0164e+06	5373098	5.9811e+06	6257298	6.5938e+06	7.0921e+06	7.3389e+06	5677299	0.506825	0.671167	-1.31742	0.72477	5.5074e+06	7.84365e+06	5.30791e+06	6.50604e+06	4.572e+06	8.5934e+06		#N/A
P13707	P13707	Glycerol-3-phosphate dehydrogenase [NAD(+)], cytoplasmic	Gpd1	sp|P13707|GPDA_MOUSE Glycerol-3-phosphate dehydrogenase [NAD(+)], cytoplasmic OS=Mus musculus OX=10090 GN=Gpd1 PE=1 SV=3	16	14	0.1256	1.04324	0.661816	0.971673	0.842649	1.01369	64478980	70895992	65304976	65173012	62586960	63620020	65321984	63150992	61077984	70424976	74805992	57265012	0.880778	0.39801	-0.383419	1.23352	5.29792e+07	7.88078e+07	6.17931e+07	6.55469e+07	6.17257e+07	7.12008e+07		#N/A
O35963	O35963	Ras-related protein Rab-33B	Rab33b	sp|O35963|RB33B_MOUSE Ras-related protein Rab-33B OS=Mus musculus OX=10090 GN=Rab33b PE=1 SV=1	6	4	0.337	0.913611	0.320772	1.12333	0.842306	1.02629	9054998	7.3811e+06	10066998	7.4565e+06	9522803	8214101	9981201	9223402	10070006	6540702	7419700	9253901	0.686372	0.6206	0.723075	-0.700979	5.73709e+06	1.09051e+07	8.0439e+06	1.04269e+07	6.4144e+06	1.05654e+07		#N/A
Q9CZT8	Q9CZT8	Ras-related protein Rab-3B	Rab3b	sp|Q9CZT8|RAB3B_MOUSE Ras-related protein Rab-3B OS=Mus musculus OX=10090 GN=Rab3b PE=1 SV=1	6	4	0.569159	0.939179	0.397617	1.08212	0.841906	1.0163	60787976	52157992	48369028	65191020	58115028	74336024	58312980	51008984	53266992	54874004	52159024	61468032	0.731949	0.779844	0.660389	-0.430877	4.8808e+07	6.2076e+07	4.47453e+07	7.61412e+07	4.43413e+07	6.89117e+07		#N/A
O35551	O35551	Rab GTPase-binding effector protein 1	Rabep1	sp|O35551|RABE1_MOUSE Rab GTPase-binding effector protein 1 OS=Mus musculus OX=10090 GN=Rabep1 PE=1 SV=2	24	24	0.810053	0.988731	0.906706	1.00603	0.841745	0.994691	9159702	9089698	8692698	8927299	9732894	9807800	8283295	8550201	9041002	8927405	9555403	8557800	0.973301	0.913891	0.116138	-0.2186	8.36478e+06	9.67603e+06	7.83703e+06	1.03501e+07	8.63738e+06	9.29732e+06		#N/A
Q9D1D4	Q9D1D4	Transmembrane emp24 domain-containing protein 10	Tmed10	sp|Q9D1D4|TMEDA_MOUSE Transmembrane emp24 domain-containing protein 10 OS=Mus musculus OX=10090 GN=Tmed10 PE=1 SV=1	7	7	0.503738	1.04094	0.466014	0.951695	0.841674	0.990653	29298998	32013998	31529984	32757990	29571014	34958992	27811008	28700990	29751006	29993018	35042004	32168984	0.768143	0.739132	-0.516866	0.455075	2.78308e+07	3.56467e+07	2.51468e+07	3.53742e+07	2.90308e+07	3.37697e+07		#N/A
Q63943;Q60929	Q63943	Myocyte-specific enhancer factor 2D	Mef2d	sp|Q63943|MEF2D_MOUSE Myocyte-specific enhancer factor 2D OS=Mus musculus OX=10090 GN=Mef2d PE=1 SV=2	3	2	0.421255	0.714806	0.350186	1.56426	0.841479	1.11814	1.90057e+06	642096	3.0153e+06	2.5598e+06	3142798	1.46844e+06	2.9283e+06	2.6698e+06	829242	3.109e+06	3.2121e+06	727684	0.708154	0.685926	0.526109	-0.580208	-220919	4.15993e+06	1.36206e+06	3.74261e+06	387438	3.67145e+06		#N/A
Q8CFI5	Q8CFI5	Probable proline--tRNA ligase, mitochondrial	Pars2	sp|Q8CFI5|SYPM_MOUSE Probable proline--tRNA ligase, mitochondrial OS=Mus musculus OX=10090 GN=Pars2 PE=1 SV=2	5	5	0.0174378	0.830744	0.0115359	1.18867	0.84118	0.987484	4.3877e+06	3879101	3.7429e+06	4.5656e+06	4.7513e+06	4964797	5.4323e+06	4765501	4.2711e+06	3.7972e+06	4529403	4.164e+06	0.235753	0.165231	2.53497	-2.32793	3.70714e+06	4.67371e+06	4.47269e+06	5.48426e+06	3.51522e+06	4.77243e+06		#N/A
Q9CQL4	Q9CQL4	39S ribosomal protein L20, mitochondrial	Mrpl20	sp|Q9CQL4|RM20_MOUSE 39S ribosomal protein L20, mitochondrial OS=Mus musculus OX=10090 GN=Mrpl20 PE=1 SV=1	3	3	0.261468	0.723324	0.448946	1.27443	0.84067	0.921823	2.4907e+06	2194621	2.381e+06	856368	2.8135e+06	2758500	2.1585e+06	2.4305e+06	2667501	2.6411e+06	822931	2.6623e+06	0.758943	0.556268	0.500043	-0.966731	739164	3.65775e+06	2.05406e+06	3.02644e+06	772241	3.1891e+06		#N/A
Q8VCS3	Q8VCS3	Glycosaminoglycan xylosylkinase	Fam20b	sp|Q8VCS3|XYLK_MOUSE Glycosaminoglycan xylosylkinase OS=Mus musculus OX=10090 GN=Fam20b PE=1 SV=1	1	1	0.301506	0.756023	0.254713	1.25576	0.840532	0.949383	1.0391e+06	804315	387857	790922	1.11871e+06	1.20806e+06	832400	697610	597772	846418	615612	1.0132e+06	0.646229	0.58754	0.890879	-0.817316	452039	1.08446e+06	583427	1.34496e+06	325399	1.1857e+06		#N/A
Q80TL1;Q91WF3	Q80TL1	Adenylate cyclase type 2	Adcy2	sp|Q80TL1|ADCY2_MOUSE Adenylate cyclase type 2 OS=Mus musculus OX=10090 GN=Adcy2 PE=1 SV=2	19	18	0.201994	1.05104	0.161134	0.959069	0.840173	1.00802	8079898	8813405	7.8179e+06	7.6393e+06	7765796	7.4158e+06	7.9583e+06	7.6041e+06	7662698	8445103	7830603	8128896	0.56561	0.485894	-1.12778	1.00366	7.46863e+06	8.56502e+06	7.31826e+06	8.05374e+06	7.26563e+06	8.90962e+06		#N/A
Q80W04	Q80W04	Transmembrane and coiled-coil domains protein 2	Tmcc2	sp|Q80W04|TMCC2_MOUSE Transmembrane and coiled-coil domains protein 2 OS=Mus musculus OX=10090 GN=Tmcc2 PE=1 SV=1	3	3	0.267802	0.898118	0.208602	1.09149	0.840007	0.980285	3.0617e+06	3.6364e+06	3.4708e+06	2.5421e+06	3.2248e+06	3739400	3.3695e+06	3.7158e+06	3.0657e+06	3519299	2.8506e+06	3.4588e+06	0.604983	0.560838	0.997508	-0.859338	2.71473e+06	3.73247e+06	3.10562e+06	3.91913e+06	2.4016e+06	3.9539e+06		#N/A
Q8R2R3	Q8R2R3	Alpha- and gamma-adaptin-binding protein p34	Aagab	sp|Q8R2R3|AAGAB_MOUSE Alpha- and gamma-adaptin-binding protein p34 OS=Mus musculus OX=10090 GN=Aagab PE=1 SV=2	1	1	0.258805	1.28078	0.334339	0.804968	0.773886	1.03099	2.4837e+06	1882501	2.1126e+06	2284700	2.2883e+06	2.3418e+06	1.46928e+06	1.06515e+06	2297701	2427299	2.1452e+06	1.66948e+06	0.696552	0.553778	-0.685342	0.83448	1.60819e+06	2.66165e+06	792735	2.78953e+06	1.78439e+06	2.59736e+06		#N/A
Q99LX0	Q99LX0	Protein deglycase DJ-1	Park7	sp|Q99LX0|PARK7_MOUSE Parkinson disease protein 7 homolog OS=Mus musculus OX=10090 GN=Park7 PE=1 SV=1	11	11	0.201622	1.02892	0.339613	0.965325	0.838829	0.993244	180200032	190140048	184239904	182890080	186669888	180290112	172650048	177280048	190079984	176739936	176810048	199710064	0.69968	0.485483	-0.740626	1.00752	1.68052e+08	2.03618e+08	1.69873e+08	1.88572e+08	1.77686e+08	1.91049e+08		#N/A
P83870	P83870	PHD finger-like domain-containing protein 5A	Phf5a	sp|P83870|PHF5A_MOUSE PHD finger-like domain-containing protein 5A OS=Mus musculus OX=10090 GN=Phf5a PE=1 SV=1	2	2	0.95121	0.991453	0.478653	1.03841	0.838438	1.02954	5.5608e+06	7042396	7948298	4400700	5990797	5.7342e+06	6.2192e+06	6.6355e+06	6293604	5.2888e+06	6188896	5918599	0.775459	0.977976	0.532034	0.0814395	5.20479e+06	6.64016e+06	5.53648e+06	6.75337e+06	3.73784e+06	8.73825e+06		#N/A
Q8VD62	Q8VD62	UPF0696 protein C11orf68 homolog	Bles03	sp|Q8VD62|CK068_MOUSE UPF0696 protein C11orf68 homolog OS=Mus musculus OX=10090 GN=Bles03 PE=1 SV=2	6	6	0.275606	1.04984	0.203748	0.94364	0.838333	0.990675	16643998	18889006	17243996	16486992	15585999	16442999	16245996	17672008	18821002	16557000	17930010	16607994	0.6025	0.567812	-1.00154	0.83664	1.57327e+07	1.92253e+07	1.51008e+07	1.78727e+07	1.55685e+07	1.90635e+07		#N/A
Q9WVR4	Q9WVR4	Fragile X mental retardation syndrome-related protein 2	Fxr2	sp|Q9WVR4|FXR2_MOUSE Fragile X mental retardation syndrome-related protein 2 OS=Mus musculus OX=10090 GN=Fxr2 PE=1 SV=1	9	7	0.574817	0.931431	0.651759	1.05192	0.837997	0.979793	5782304	5.3187e+06	7546897	6716896	7658596	7462405	7.0204e+06	5.1624e+06	6.1547e+06	5.9014e+06	7554204	6165303	0.874878	0.784255	0.395743	-0.453471	5.25019e+06	7.63761e+06	5.01084e+06	8.64106e+06	4.76256e+06	7.91984e+06		#N/A
Q5M8N4	Q5M8N4	Epimerase family protein SDR39U1	Sdr39u1	sp|Q5M8N4|D39U1_MOUSE Epimerase family protein SDR39U1 OS=Mus musculus OX=10090 GN=Sdr39u1 PE=1 SV=2	10	10	0.942321	0.994995	0.759091	1.01974	0.837988	1.01464	9459998	11563002	9551500	9248702	10368995	10639999	10130001	8821495	9208695	10136003	8979500	10878003	0.919642	0.975701	0.225272	-0.0360337	8.40793e+06	1.11932e+07	8.70686e+06	1.12734e+07	8.23896e+06	1.16726e+07		#N/A
Q9DAU1	Q9DAU1	Protein canopy homolog 3	Cnpy3	sp|Q9DAU1|CNPY3_MOUSE Protein canopy homolog 3 OS=Mus musculus OX=10090 GN=Cnpy3 PE=1 SV=1	3	3	0.944145	0.993856	0.944462	0.99485	0.837915	0.988738	5628698	7121398	6250799	6030801	5464899	6.0209e+06	6217000	7.5712e+06	6.5492e+06	5981601	6298598	6407796	0.982346	0.976122	0.0140547	-0.0783127	5.92525e+06	6.69335e+06	4.89623e+06	7.74077e+06	5.25442e+06	7.26142e+06		#N/A
P28867;Q02111	P28867	Protein kinase C delta type;Protein kinase C delta type regulatory subunit;Protein kinase C delta type catalytic subunit	Prkcd	sp|P28867|KPCD_MOUSE Protein kinase C delta type OS=Mus musculus OX=10090 GN=Prkcd PE=1 SV=3	20	20	0.0197681	1.25079	0.0896982	0.813453	0.837793	1.01746	12114996	12909000	12248005	11473993	8288696	11373002	10172007	9364494	11167993	12124995	14741006	10273994	0.471257	0.173348	-1.38333	2.36247	9.00571e+06	1.51483e+07	7.72761e+06	1.18715e+07	1.12503e+07	1.31227e+07		#N/A
P26041	P26041	Moesin	Msn	sp|P26041|MOES_MOUSE Moesin OS=Mus musculus OX=10090 GN=Msn PE=1 SV=3	27	17	0.738046	1.01866	0.788296	0.990916	0.837769	1.0094	11052001	12764998	12935993	13425003	12813000	12043007	12991008	11350996	12146992	12724004	12319998	12394004	0.931166	0.877829	-0.172712	0.270772	1.20115e+07	1.2781e+07	1.10991e+07	1.34999e+07	1.08999e+07	1.41891e+07		#N/A
Q9Z2M6	Q9Z2M6	Ubiquitin-like protein 3	Ubl3	sp|Q9Z2M6|UBL3_MOUSE Ubiquitin-like protein 3 OS=Mus musculus OX=10090 GN=Ubl3 PE=1 SV=1	2	2	0.847585	0.975422	0.926021	0.989152	0.837487	0.96484	5093897	2.8855e+06	4.5172e+06	4.3645e+06	4.2611e+06	4.2304e+06	4.1306e+06	4.2992e+06	3928300	4.1001e+06	5.9048e+06	3.516e+06	0.977928	0.930973	-0.176141	-0.0225681	2.68016e+06	6.04444e+06	4.11545e+06	4.3452e+06	2.71871e+06	5.71184e+06		#N/A
Q0GNC1	Q0GNC1	Inverted formin-2	Inf2	sp|Q0GNC1|INF2_MOUSE Inverted formin-2 OS=Mus musculus OX=10090 GN=Inf2 PE=1 SV=1	16	16	0.441102	1.12517	0.44596	0.919357	0.837405	1.03443	9171201	6069699	8922402	11454002	7.0681e+06	8967802	7.8504e+06	7.1331e+06	7.8036e+06	8480997	10626995	7.0643e+06	0.756814	0.703052	-0.590224	0.683975	6.05112e+06	1.09368e+07	6.34995e+06	9.15975e+06	5.3931e+06	1.24155e+07		#N/A
Q91XD6	Q91XD6	Vacuolar protein-sorting-associated protein 36	Vps36	sp|Q91XD6|VPS36_MOUSE Vacuolar protein-sorting-associated protein 36 OS=Mus musculus OX=10090 GN=Vps36 PE=1 SV=1	9	9	0.384787	1.04069	0.709591	0.973796	0.836669	1.01342	6.9434e+06	7.3051e+06	6.7319e+06	7.4256e+06	6.5843e+06	6.3113e+06	6983503	7.4486e+06	7.3221e+06	7192400	5.9234e+06	7705905	0.896609	0.658796	-0.314282	0.646345	5.8058e+06	8.2661e+06	6.04397e+06	7.61988e+06	6.59157e+06	7.61143e+06		#N/A
Q9CWG8	Q9CWG8	NADH dehydrogenase [ubiquinone] complex I, assembly factor 7	Ndufaf7	sp|Q9CWG8|NDUF7_MOUSE Protein arginine methyltransferase NDUFAF7, mitochondrial OS=Mus musculus OX=10090 GN=Ndufaf7 PE=1 SV=4	5	5	0.816034	0.969293	0.528109	1.05978	0.83624	1.02724	3.9423e+06	3.809e+06	2645900	2.6429e+06	3.9113e+06	3.4101e+06	2919599	3.0548e+06	3557302	2.7084e+06	3.2319e+06	3.0286e+06	0.807312	0.917206	0.478676	-0.107714	2.56449e+06	3.69861e+06	2.61928e+06	4.02862e+06	2.12557e+06	4.39448e+06		#N/A
Q8JZR0	Q8JZR0	Long-chain-fatty-acid--CoA ligase 5	Acsl5	sp|Q8JZR0|ACSL5_MOUSE Long-chain-fatty-acid--CoA ligase 5 OS=Mus musculus OX=10090 GN=Acsl5 PE=1 SV=1	13	10	0.299747	1.14329	0.178069	0.89395	0.834872	1.02204	8520005	13320006	9559396	9584503	8896900	10265006	9038206	7.373e+06	9330300	10216996	10476005	9542400	0.581861	0.586007	-1.08282	0.790898	9.02746e+06	1.07554e+07	7.0074e+06	1.07792e+07	6.89085e+06	1.36011e+07		#N/A
O55143	O55143	Sarcoplasmic/endoplasmic reticulum calcium ATPase 2	Atp2a2	sp|O55143|AT2A2_MOUSE Sarcoplasmic/endoplasmic reticulum calcium ATPase 2 OS=Mus musculus OX=10090 GN=Atp2a2 PE=1 SV=2	56	39	0.129929	1.05764	0.386419	0.953853	0.834669	1.00883	206599984	205329968	211759888	207410064	181630096	211489888	195450080	198330016	193109920	209249904	229010080	194379888	0.72574	0.404027	-0.662254	1.24396	1.79804e+08	2.33071e+08	1.77235e+08	2.16215e+08	2.03334e+08	2.12216e+08		#N/A
Q925I1	Q925I1	ATPase family AAA domain-containing protein 3	Atad3	sp|Q925I1|ATAD3_MOUSE ATPase family AAA domain-containing protein 3 OS=Mus musculus OX=10090 GN=Atad3 PE=1 SV=1	18	18	0.780997	0.985827	0.520907	1.02518	0.83423	1.01065	25116006	23465988	23191004	20579988	23084004	24230986	21790002	24435006	24164986	21521992	23262000	22285988	0.803432	0.898342	0.486256	-0.187625	2.09774e+07	2.46401e+07	2.14464e+07	2.53236e+07	2.01034e+07	2.60731e+07		#N/A
Q9CY66	Q9CY66	H/ACA ribonucleoprotein complex subunit 1	Gar1	sp|Q9CY66|GAR1_MOUSE H/ACA ribonucleoprotein complex subunit 1 OS=Mus musculus OX=10090 GN=Gar1 PE=1 SV=1	3	3	0.913133	0.986283	0.795978	1.03303	0.834054	1.01886	5.7849e+06	4442502	5.2125e+06	5746402	5022597	6111999	6.4856e+06	4085999	5.716e+06	5090100	4.4013e+06	5.5784e+06	0.935657	0.961162	0.262474	-0.146401	4.25087e+06	6.14204e+06	3.69519e+06	7.15791e+06	4.29975e+06	6.2934e+06		#N/A
Q9QUI0	Q9QUI0	Transforming protein RhoA	Rhoa	sp|Q9QUI0|RHOA_MOUSE Transforming protein RhoA OS=Mus musculus OX=10090 GN=Rhoa PE=1 SV=1	12	3	0.712147	1.0604	0.316543	0.914352	0.833752	0.969577	131880072	122190048	112460008	72372016	95771056	116600056	109179984	85080952	115019992	110949984	118840040	97857040	0.683693	0.864942	-0.761731	0.384732	9.61432e+07	1.2519e+08	7.93563e+07	1.2396e+08	6.81406e+07	1.5131e+08		#N/A
Q91VN4	Q91VN4	MICOS complex subunit Mic25	Chchd6	sp|Q91VN4|MIC25_MOUSE MICOS complex subunit Mic25 OS=Mus musculus OX=10090 GN=Chchd6 PE=1 SV=2	12	12	0.0181882	1.127	0.0124629	0.893636	0.831381	1.00713	32473998	35182012	36314016	33027998	29185992	29618004	32791008	29965986	35444996	32508018	34346980	33653992	0.243355	0.167408	-2.48858	2.24274	3.20281e+07	3.59489e+07	2.77934e+07	3.29871e+07	3.1377e+07	3.7122e+07		#N/A
Q8BLJ3	Q8BLJ3	PI-PLC X domain-containing protein 3	Plcxd3	sp|Q8BLJ3|PLCX3_MOUSE PI-PLC X domain-containing protein 3 OS=Mus musculus OX=10090 GN=Plcxd3 PE=1 SV=1	9	9	0.496458	0.943383	0.559595	1.09158	0.831247	1.02978	31920004	25900014	28434986	29359992	28220988	36899996	27205002	30759016	30009994	25138994	21325990	38148008	0.823848	0.734033	0.353556	-0.527045	1.71069e+07	4.02046e+07	2.38484e+07	3.76941e+07	2.49472e+07	3.28603e+07		#N/A
P63089	P63089	Pleiotrophin	Ptn	sp|P63089|PTN_MOUSE Pleiotrophin OS=Mus musculus OX=10090 GN=Ptn PE=1 SV=1	3	3	0.279057	1.05818	0.577903	0.961672	0.831166	1.01762	7.0675e+06	5.9936e+06	5761502	6089802	6002602	6.0063e+06	5863202	5607500	5.433e+06	6.5809e+06	7.0353e+06	5509798	0.833999	0.569328	-0.467614	0.835991	4.87577e+06	7.40373e+06	5.57205e+06	6.16775e+06	5.31105e+06	7.14515e+06		#N/A
Q8K4G5	Q8K4G5	Actin-binding LIM protein 1	Ablim1	sp|Q8K4G5|ABLM1_MOUSE Actin-binding LIM protein 1 OS=Mus musculus OX=10090 GN=Ablim1 PE=1 SV=1	20	20	0.00975303	1.09373	0.0478509	0.905397	0.831052	0.990259	16420993	15242005	16837010	16270995	14626005	15144005	14420007	15002002	14648995	17516996	16830000	16511008	0.388527	0.127823	-1.75732	2.61183	1.4426e+07	1.83275e+07	1.42672e+07	1.53288e+07	1.51146e+07	1.72709e+07		#N/A
Q6P2B1	Q6P2B1	Transportin-3	Tnpo3	sp|Q6P2B1|TNPO3_MOUSE Transportin-3 OS=Mus musculus OX=10090 GN=Tnpo3 PE=1 SV=1	17	16	0.00381898	1.14438	0.00287103	0.877492	0.830799	1.00419	12989995	13013991	13192995	13891998	11183995	11037997	12210995	11984002	13077998	12953997	13577007	13247002	0.131876	0.0944561	-3.55742	3.28563	1.27841e+07	1.36439e+07	1.06812e+07	1.25273e+07	1.25992e+07	1.39453e+07		#N/A
Q9DCL9	Q9DCL9	Multifunctional protein ADE2;Phosphoribosylaminoimidazole-succinocarboxamide synthase;Phosphoribosylaminoimidazole carboxylase	Paics	sp|Q9DCL9|PUR6_MOUSE Multifunctional protein ADE2 OS=Mus musculus OX=10090 GN=Paics PE=1 SV=4	17	17	0.463398	1.03014	0.545726	0.979865	0.830004	1.0094	28069988	26602000	29554988	25383998	27717004	25780002	25684984	27104982	25695988	29065008	26941000	26819000	0.815377	0.714048	-0.457488	0.568879	2.48925e+07	2.9368e+07	2.49781e+07	2.81654e+07	2.45277e+07	3.02778e+07		#N/A
Q8VDS8	Q8VDS8	Syntaxin-18	Stx18	sp|Q8VDS8|STX18_MOUSE Syntaxin-18 OS=Mus musculus OX=10090 GN=Stx18 PE=1 SV=2	3	3	0.62975	0.894948	0.663113	1.07649	0.829852	0.963398	2.8559e+06	1.7488e+06	3732500	2547100	2.2017e+06	4.504e+06	2.7596e+06	2.7048e+06	2500300	2.8357e+06	2.4974e+06	3.1129e+06	0.881288	0.818455	0.412451	-0.350253	2.26412e+06	3.20904e+06	1.44152e+06	4.64353e+06	1.41642e+06	4.02573e+06		#N/A
Q3UFF7	Q3UFF7	Lysophospholipase-like protein 1	Lyplal1	sp|Q3UFF7|LYPL1_MOUSE Lysophospholipase-like protein 1 OS=Mus musculus OX=10090 GN=Lyplal1 PE=1 SV=3	5	5	0.569273	1.04111	0.321698	0.943847	0.828981	0.982649	6954002	6.9285e+06	6936703	5.4203e+06	6353496	6604002	6.2939e+06	5.8388e+06	6375002	6.6618e+06	6061199	7547905	0.68683	0.77978	-0.769394	0.493142	5.64336e+06	7.67959e+06	5.76518e+06	6.77992e+06	5.35088e+06	7.76887e+06		#N/A
Q9WV31	Q9WV31	Activity-regulated cytoskeleton-associated protein	Arc	sp|Q9WV31|ARC_MOUSE Activity-regulated cytoskeleton-associated protein OS=Mus musculus OX=10090 GN=Arc PE=1 SV=1	5	5	0.125281	1.18638	0.0416481	0.823404	0.828404	0.976867	5379303	6293504	5913898	4.2829e+06	4.1024e+06	4473900	4604798	5.1216e+06	4689898	6.1772e+06	5543599	5.8633e+06	0.375456	0.397519	-1.83146	1.29938	4.54963e+06	6.58737e+06	3.90482e+06	5.24652e+06	4.07638e+06	6.85843e+06		#N/A
Q99J95	Q99J95	Cyclin-dependent kinase 9	Cdk9	sp|Q99J95|CDK9_MOUSE Cyclin-dependent kinase 9 OS=Mus musculus OX=10090 GN=Cdk9 PE=1 SV=1	3	2	0.252937	0.67461	0.474444	1.34317	0.827695	0.906117	2210263	936993	664473	1.42407e+06	1.8717e+06	2.4046e+06	1.9479e+06	1.07927e+06	585682	924920	2591101	2.0711e+06	0.77384	0.548031	0.365673	-0.836966	40390.2	3.04601e+06	949814	2.70192e+06	229995	2.3879e+06		#N/A
Q9Z140	Q9Z140	Copine-6	Cpne6	sp|Q9Z140|CPNE6_MOUSE Copine-6 OS=Mus musculus OX=10090 GN=Cpne6 PE=1 SV=1	29	28	0.0338035	0.801442	0.30608	1.20282	0.827643	0.963991	46035016	36267000	43797988	42103988	56648004	43432008	54239000	55921968	50546984	44000016	28235990	56772012	0.682489	0.222724	0.790214	-1.99477	2.53715e+07	6.4406e+07	4.27447e+07	6.23758e+07	3.54019e+07	4.87001e+07		#N/A
Q61753	Q61753	D-3-phosphoglycerate dehydrogenase	Phgdh	sp|Q61753|SERA_MOUSE D-3-phosphoglycerate dehydrogenase OS=Mus musculus OX=10090 GN=Phgdh PE=1 SV=3	19	19	0.967796	0.996787	0.66156	1.01948	0.827293	1.0162	57427028	59788016	70820952	51165004	65928008	55697000	57733968	59446028	62188988	57516992	56680964	57543992	0.880923	0.988078	0.33896	0.0150275	5.44997e+07	6.24657e+07	5.26601e+07	6.67424e+07	4.67543e+07	7.28462e+07		#N/A
Q9CRD0	Q9CRD0	OCIA domain-containing protein 1	Ociad1	sp|Q9CRD0|OCAD1_MOUSE OCIA domain-containing protein 1 OS=Mus musculus OX=10090 GN=Ociad1 PE=1 SV=1	10	10	0.29997	0.954563	0.355495	1.03593	0.827216	0.988861	15743997	17099000	15328010	14241008	15889998	15866004	16600003	16911992	15679002	15958990	14521998	16912998	0.711137	0.585731	0.696189	-0.781489	1.42016e+07	1.73349e+07	1.54852e+07	1.71488e+07	1.37228e+07	1.74832e+07		#N/A
Q9JK42	Q9JK42	[Pyruvate dehydrogenase (acetyl-transferring)] kinase isozyme 2, mitochondrial	Pdk2	sp|Q9JK42|PDK2_MOUSE [Pyruvate dehydrogenase (acetyl-transferring)] kinase isozyme 2, mitochondrial OS=Mus musculus OX=10090 GN=Pdk2 PE=1 SV=2	15	14	0.00620767	1.18051	0.00701524	0.856071	0.82689	1.0106	18448998	18011002	18186006	15948992	14578996	14337998	14959004	15869990	18567994	16589999	16431004	18254996	0.192241	0.110072	-2.75628	2.88381	1.56997e+07	1.92223e+07	1.38659e+07	1.6007e+07	1.5823e+07	1.94745e+07		#N/A
Q8BMJ3	Q8BMJ3	Eukaryotic translation initiation factor 1A, X-chromosomal	Eif1ax	sp|Q8BMJ3|IF1AX_MOUSE Eukaryotic translation initiation factor 1A, X-chromosomal OS=Mus musculus OX=10090 GN=Eif1ax PE=2 SV=3	6	3	0.563062	1.06568	0.329257	0.919061	0.826561	0.979424	7.9992e+06	7323297	5543599	7335099	6.2316e+06	6828198	7.7044e+06	5633798	7429103	6.429e+06	7846801	6.9071e+06	0.694361	0.778346	-0.726444	0.463848	6.17114e+06	8.13486e+06	5.19386e+06	8.00514e+06	5.3748e+06	8.7258e+06		#N/A
O88351	O88351	Inhibitor of nuclear factor kappa-B kinase subunit beta	Ikbkb	sp|O88351|IKKB_MOUSE Inhibitor of nuclear factor kappa-B kinase subunit beta OS=Mus musculus OX=10090 GN=Ikbkb PE=1 SV=1	1	1	0.772201	0.962985	0.723018	1.11329	0.826318	1.07208	1.7732e+06	1248122	2.0395e+06	1.9264e+06	1.7786e+06	1.5405e+06	1.8036e+06	2.0461e+06	694214	1.8888e+06	2.3999e+06	2.0917e+06	0.902229	0.89441	0.042992	-0.157975	580842	2.95646e+06	1.46335e+06	2.12105e+06	1.19002e+06	2.30359e+06		#N/A
P47934	P47934	Carnitine O-acetyltransferase	Crat	sp|P47934|CACP_MOUSE Carnitine O-acetyltransferase OS=Mus musculus OX=10090 GN=Crat PE=1 SV=3	13	13	0.716694	0.978331	0.628235	1.03903	0.826315	1.01651	7.0728e+06	8.2188e+06	7375396	6.9662e+06	7.2532e+06	8600800	7094203	7.3666e+06	7977301	6.6213e+06	6476399	8177099	0.860545	0.865235	0.333982	-0.269626	5.89982e+06	8.72623e+06	6.47996e+06	8.67744e+06	6.50536e+06	8.31125e+06		#N/A
Q9D9S3	Q9D9S3	RWD domain-containing protein 2A	Rwdd2a	sp|Q9D9S3|RWD2A_MOUSE RWD domain-containing protein 2A OS=Mus musculus OX=10090 GN=Rwdd2a PE=1 SV=1	2	2	0.56552	1.29726	0.59696	0.860887	0.826259	1.11679	747070	662460	413390	2.8511e+06	743280	834400	657840	504820	1429800	826300	431230	736000	0.844075	0.779286	-0.547354	0.600075	190202	1.52146e+06	462088	908082	-630589	2.9676e+06		#N/A
Q9QZM0	Q9QZM0	Ubiquilin-2	Ubqln2	sp|Q9QZM0|UBQL2_MOUSE Ubiquilin-2 OS=Mus musculus OX=10090 GN=Ubqln2 PE=1 SV=2	13	10	0.165914	0.935046	0.466052	1.0514	0.825676	0.983104	59524984	50971976	57569028	60932000	63282960	62100008	59507988	59536004	56192028	59257000	50321016	67999016	0.767942	0.449299	0.495123	-1.13749	4.67127e+07	7.01718e+07	5.80952e+07	6.41183e+07	5.0238e+07	6.4261e+07		#N/A
Q9D0J4	Q9D0J4	ADP-ribosylation factor-like protein 2	Arl2	sp|Q9D0J4|ARL2_MOUSE ADP-ribosylation factor-like protein 2 OS=Mus musculus OX=10090 GN=Arl2 PE=1 SV=1	3	3	0.149614	1.16874	0.210552	0.878711	0.82541	1.02698	2.8882e+06	3306999	2685299	3.9146e+06	2.5393e+06	3.0304e+06	2.7993e+06	2.4981e+06	3314098	2424499	3419000	3.2855e+06	0.607351	0.430543	-1.06426	1.14206	2.37706e+06	3.84449e+06	2.32218e+06	3.11137e+06	2.33489e+06	4.06265e+06		#N/A
Q6X893	Q6X893	Choline transporter-like protein 1	Slc44a1	sp|Q6X893|CTL1_MOUSE Choline transporter-like protein 1 OS=Mus musculus OX=10090 GN=Slc44a1 PE=1 SV=3	11	11	0.644691	1.05371	0.2802	0.922134	0.825066	0.971662	19393992	13142997	21444000	16973994	17537990	16022010	16464992	16266994	16937994	18649994	21130992	15593007	0.665388	0.826734	-0.857952	0.454257	1.42765e+07	2.18795e+07	1.55095e+07	1.76365e+07	1.20626e+07	2.34149e+07		#N/A
Q99J09	Q99J09	Methylosome protein 50	Wdr77	sp|Q99J09|MEP50_MOUSE Methylosome protein 50 OS=Mus musculus OX=10090 GN=Wdr77 PE=1 SV=1	7	7	0.844736	1.01526	0.960351	1.00326	0.824896	1.01857	12032996	14023995	10345006	12495005	12416998	10855002	13021994	11697000	13144004	11875005	10446007	12429004	0.988639	0.930386	0.0232181	0.179989	1.01545e+07	1.37925e+07	1.05104e+07	1.34851e+07	9.81445e+06	1.46341e+07		#N/A
Q8JZN7	Q8JZN7	Mitochondrial Rho GTPase 2	Rhot2	sp|Q8JZN7|MIRO2_MOUSE Mitochondrial Rho GTPase 2 OS=Mus musculus OX=10090 GN=Rhot2 PE=1 SV=1	8	7	0.276823	1.07874	0.2303	0.909342	0.824888	0.98094	14340993	16570993	14303993	12713999	13379006	14007003	12177994	13985002	16087001	13058993	13317998	16682992	0.624712	0.567893	-0.964499	0.859397	1.182e+07	1.77535e+07	1.20234e+07	1.47511e+07	1.19596e+07	1.70054e+07		#N/A
Q61771;O35231;Q99PW8	Q61771	Kinesin-like protein KIF3B;Kinesin-like protein KIF3B, N-terminally processed	Kif3b	sp|Q61771|KIF3B_MOUSE Kinesin-like protein KIF3B OS=Mus musculus OX=10090 GN=Kif3b PE=1 SV=1	18	11	0.313257	0.960883	0.69883	1.02589	0.824415	0.985757	21820010	21957004	20501994	19868012	21966992	23005004	22332000	20285008	18381000	23651996	20731000	22932004	0.894732	0.596698	0.252973	-0.789225	1.76386e+07	2.52094e+07	2.00552e+07	2.37393e+07	1.9416e+07	2.26575e+07		#N/A
Q9R0L7	Q9R0L7	A-kinase anchor protein 8-like	Akap8l	sp|Q9R0L7|AKP8L_MOUSE A-kinase anchor protein 8-like OS=Mus musculus OX=10090 GN=Akap8l PE=1 SV=1	2	2	0.860247	1.10966	0.752488	0.821832	0.824066	0.91195	1.50886e+06	4.4198e+06	2.1616e+06	3811000	4.2551e+06	535780	4.2456e+06	3.7435e+06	3351400	1.22187e+06	3923302	4.944e+06	0.916708	0.937409	-0.098119	-0.138032	861358	5.85893e+06	348547	6.04144e+06	801771	5.14886e+06		#N/A
P61957;Q9Z172	P61957;Q9Z172	Small ubiquitin-related modifier 2;Small ubiquitin-related modifier 3	Sumo2;Sumo3	sp|P61957|SUMO2_MOUSE Small ubiquitin-related modifier 2 OS=Mus musculus OX=10090 GN=Sumo2 PE=1 SV=1;sp|Q9Z172|SUMO3_MOUSE Small ubiquitin-related modifier 3 OS=Mus musculus OX=10090 GN=Sumo3 PE=1 SV=1	2	2	0.0391807	0.906	0.243166	1.12546	0.823712	1.01967	87213024	86562968	85367024	84889944	89291984	96097008	90208960	104900016	84754032	105740056	71202960	79309040	0.636004	0.237099	0.851102	-1.77588	6.17807e+07	1.08722e+08	8.36984e+07	1.06551e+08	8.4309e+07	8.77074e+07		#N/A
Q64378	Q64378	Peptidyl-prolyl cis-trans isomerase FKBP5;Peptidyl-prolyl cis-trans isomerase FKBP5, N-terminally processed	Fkbp5	sp|Q64378|FKBP5_MOUSE Peptidyl-prolyl cis-trans isomerase FKBP5 OS=Mus musculus OX=10090 GN=Fkbp5 PE=1 SV=1	5	5	0.201729	0.872025	0.437189	1.11092	0.823678	0.968752	4.3051e+06	3185702	3.3513e+06	4.1912e+06	4640397	4.0686e+06	4740498	3.7222e+06	3243101	4323299	3128802	4.9858e+06	0.75252	0.485498	0.520161	-1.0112	2.50214e+06	5.33836e+06	3.52588e+06	5.05997e+06	2.84891e+06	4.66774e+06		#N/A
P50544	P50544	Very long-chain specific acyl-CoA dehydrogenase, mitochondrial	Acadvl	sp|P50544|ACADV_MOUSE Very long-chain specific acyl-CoA dehydrogenase, mitochondrial OS=Mus musculus OX=10090 GN=Acadvl PE=1 SV=3	30	30	0.668906	0.977637	0.77712	1.01019	0.823459	0.987599	17089010	18213990	18066998	14928993	18250990	17477994	17445004	16515004	18044010	17038004	17913992	16024001	0.925444	0.838392	0.201517	-0.293684	1.57682e+07	1.87418e+07	1.6292e+07	1.85525e+07	1.46638e+07	1.94857e+07		#N/A
P63147	P63147	Ubiquitin-conjugating enzyme E2 B	Ube2b	sp|P63147|UBE2B_MOUSE Ubiquitin-conjugating enzyme E2 B OS=Mus musculus OX=10090 GN=Ube2b PE=1 SV=1	2	1	0.936325	1.01189	0.620599	0.9572	0.823005	0.968582	6982598	3.8324e+06	5184100	5832100	5928302	4.3928e+06	5.6165e+06	5276103	4.8187e+06	6.0828e+06	5.326e+06	5888503	0.856408	0.972415	-0.364326	0.148312	4.61877e+06	6.43924e+06	4.24854e+06	6.35831e+06	3.36649e+06	7.5491e+06		#N/A
Q3UHE1	Q3UHE1	Membrane-associated phosphatidylinositol transfer protein 3	Pitpnm3	sp|Q3UHE1|PITM3_MOUSE Membrane-associated phosphatidylinositol transfer protein 3 OS=Mus musculus OX=10090 GN=Pitpnm3 PE=1 SV=2	16	16	0.9759	1.00256	0.855301	1.01341	0.822584	1.01601	6.9487e+06	8292598	7678102	6416604	8315697	7.1726e+06	6.2657e+06	7.519e+06	6.8105e+06	7682905	7653697	6652602	0.955109	0.991107	0.165831	0.0188445	6.33304e+06	8.06681e+06	5.96672e+06	8.66978e+06	6.02591e+06	8.64209e+06		#N/A
Q99PG2	Q99PG2	Opioid growth factor receptor	Ogfr	sp|Q99PG2|OGFR_MOUSE Opioid growth factor receptor OS=Mus musculus OX=10090 GN=Ogfr PE=1 SV=1	8	8	0.0141747	0.824708	0.064315	1.18782	0.822113	0.979607	6.6334e+06	5.4634e+06	6711898	5.8131e+06	7495499	7.1967e+06	7.9583e+06	7.1203e+06	5537900	6154203	5861001	7.687e+06	0.422029	0.150915	1.56293	-2.51861	4.7954e+06	7.82465e+06	6.83811e+06	8.04729e+06	5.17705e+06	7.13385e+06		#N/A
P57722	P57722	Poly(rC)-binding protein 3	Pcbp3	sp|P57722|PCBP3_MOUSE Poly(rC)-binding protein 3 OS=Mus musculus OX=10090 GN=Pcbp3 PE=1 SV=3	12	8	0.847015	1.02249	0.602499	0.957306	0.822111	0.978831	10257002	14361997	10647007	9995899	10743000	11809999	9030502	12518998	10640998	10922995	11947001	12299004	0.847187	0.93077	-0.352364	0.160799	1.01862e+07	1.27188e+07	8.6114e+06	1.34398e+07	8.05576e+06	1.45752e+07		#N/A
Q9JHS9	Q9JHS9	Spliceosome-associated protein CWC15 homolog	Cwc15	sp|Q9JHS9|CWC15_MOUSE Spliceosome-associated protein CWC15 homolog OS=Mus musculus OX=10090 GN=Cwc15 PE=1 SV=1	1	1	0.131104	1.23761	0.0524311	0.830538	0.821284	1.02788	5093102	4.4199e+06	3.1059e+06	3782699	3.4803e+06	2724701	3.5093e+06	3.3876e+06	3.7441e+06	4.5185e+06	3.8336e+06	3.6531e+06	0.403309	0.40507	-1.72899	1.25556	3.30975e+06	4.5649e+06	2.6854e+06	3.86555e+06	2.74474e+06	5.45606e+06		#N/A
Q8BVI4	Q8BVI4	Dihydropteridine reductase	Qdpr	sp|Q8BVI4|DHPR_MOUSE Dihydropteridine reductase OS=Mus musculus OX=10090 GN=Qdpr PE=1 SV=2	14	14	0.0724145	1.17059	0.0733835	0.867588	0.821073	1.01559	117650072	101039984	126129944	104969936	95678032	85641040	93293984	109649968	118689928	109420008	115500000	98629984	0.440758	0.316929	-1.53471	1.51518	9.65029e+07	1.24617e+08	8.0126e+07	1.12006e+08	9.40662e+07	1.30829e+08		#N/A
O55131;Q9DA97	O55131	Septin-7	'Septin7'	sp|O55131|SEPT7_MOUSE Septin-7 OS=Mus musculus OX=10090 GN=Septin7 PE=1 SV=1	29	27	0.243705	1.05118	0.237699	0.95911	0.820978	1.0082	366620160	354150176	363039840	322999840	341380096	340280160	346560096	309739872	355780000	340269824	363329856	335019904	0.630595	0.539168	-0.936645	0.938048	3.27604e+08	3.69596e+08	3.07876e+08	3.61105e+08	3.20132e+08	3.83273e+08		#N/A
Q9JJ28	Q9JJ28	Protein flightless-1 homolog	Flii	sp|Q9JJ28|FLII_MOUSE Protein flightless-1 homolog OS=Mus musculus OX=10090 GN=Flii PE=1 SV=1	10	10	0.0655671	1.12628	0.074632	0.878586	0.820554	0.989534	4.1684e+06	4256101	3834501	3.9465e+06	3720902	3887300	3.6798e+06	3134698	4.2338e+06	4.0558e+06	3702001	4.4049e+06	0.443288	0.302035	-1.5721	1.65807	3.62068e+06	4.57757e+06	3.08606e+06	4.12529e+06	3.74168e+06	4.36107e+06		#N/A
P48543	P48543	G protein-activated inward rectifier potassium channel 3	Kcnj9	sp|P48543|KCNJ9_MOUSE G protein-activated inward rectifier potassium channel 3 OS=Mus musculus OX=10090 GN=Kcnj9 PE=1 SV=2	1	1	0.0096812	1.32617	0.00395211	0.767564	0.819822	1.01792	4.8378e+06	5530700	6399804	5003900	3.7006e+06	4.5437e+06	4.0322e+06	4085799	4.7275e+06	5.4616e+06	5433302	5688900	0.154968	0.127575	-3.22952	2.44024	4.66548e+06	5.99017e+06	3.53872e+06	4.64243e+06	4.32457e+06	6.56154e+06		#N/A
Q571F8	Q571F8	Glutaminase liver isoform, mitochondrial	Gls2	sp|Q571F8|GLSL_MOUSE Glutaminase liver isoform, mitochondrial OS=Mus musculus OX=10090 GN=Gls2 PE=1 SV=2	3	2	0.879411	1.01182	0.85002	1.05363	0.819656	1.06608	2071900	1.7937e+06	2.1402e+06	1.6438e+06	1.6833e+06	1.8544e+06	2.0201e+06	1.9782e+06	1799201	876602	2.1034e+06	3.0511e+06	0.954294	0.946529	-0.114459	0.14439	531189	3.38396e+06	1.64346e+06	2.12454e+06	1.54085e+06	2.28395e+06		#N/A
P63166	P63166	Small ubiquitin-related modifier 1	Sumo1	sp|P63166|SUMO1_MOUSE Small ubiquitin-related modifier 1 OS=Mus musculus OX=10090 GN=Sumo1 PE=1 SV=1	4	4	0.702714	1.21718	0.213628	0.924256	0.818333	1.12499	5.2352e+06	5.7202e+06	10818998	43533992	8816505	8.0914e+06	9166995	9826399	10510006	8911403	9215906	10202000	0.611109	0.858893	-0.985701	0.567298	8.48967e+06	1.093e+07	7.82508e+06	1.01256e+07	-1.28129e+07	4.54671e+07		#N/A
Q76LS9	Q76LS9	Protein FAM63A	Fam63a	sp|Q76LS9|MINY1_MOUSE Ubiquitin carboxyl-terminal hydrolase MINDY-1 OS=Mus musculus OX=10090 GN=Mindy1 PE=1 SV=1	4	4	0.400231	0.904786	0.0314641	1.1366	0.818123	1.02838	80464040	68886040	94372008	56706976	86087968	81446984	80291040	78622000	68071968	66049012	79157992	74519048	0.347257	0.671181	2.00634	-0.560584	6.23838e+07	8.15152e+07	7.65179e+07	8.67061e+07	4.94973e+07	1.00717e+08		#N/A
P52623;Q99PM9	P52623	Uridine-cytidine kinase 1	Uck1	sp|P52623|UCK1_MOUSE Uridine-cytidine kinase 1 OS=Mus musculus OX=10090 GN=Uck1 PE=1 SV=2	5	5	0.390908	0.876478	0.429454	1.12492	0.817052	0.985965	4815700	5799599	5699002	4.9705e+06	5175499	4961903	5.8394e+06	8939700	5.9109e+06	5.0242e+06	5.2295e+06	5.3905e+06	0.746937	0.663855	0.630876	-0.67161	4.78572e+06	5.99183e+06	3.29289e+06	9.16536e+06	4.52552e+06	6.11688e+06		#N/A
Q64373	Q64373	Bcl-2-like protein 1	Bcl2l1	sp|Q64373|B2CL1_MOUSE Bcl-2-like protein 1 OS=Mus musculus OX=10090 GN=Bcl2l1 PE=1 SV=1	3	3	0.0788948	0.814984	0.136267	1.2009	0.817049	0.978713	8.0755e+06	6.5443e+06	8162895	8176796	10134006	11407004	8681396	7.9675e+06	8837406	8.0176e+06	6431501	8436399	0.533889	0.326058	1.22912	-1.47918	6.25351e+06	9.60794e+06	7.10847e+06	1.19865e+07	6.46959e+06	9.01016e+06		#N/A
P19157;P46425	P19157;P46425	Glutathione S-transferase P 1;Glutathione S-transferase P 2	Gstp1;Gstp2	sp|P19157|GSTP1_MOUSE Glutathione S-transferase P 1 OS=Mus musculus OX=10090 GN=Gstp1 PE=1 SV=2;sp|P46425|GSTP2_MOUSE Glutathione S-transferase P 2 OS=Mus musculus OX=10090 GN=Gstp2 PE=1 SV=2	11	11	0.679175	1.02535	0.119349	0.961651	0.817038	0.986033	248609968	195179968	229640096	202739872	220509952	214109952	206699968	209430080	229020080	213660064	216749856	225329856	0.506706	0.843591	-1.28049	0.354203	2.09757e+08	2.32623e+08	2.03066e+08	2.22309e+08	1.79831e+08	2.58254e+08		#N/A
P11276	P11276	Fibronectin;Anastellin	Fn1	sp|P11276|FINC_MOUSE Fibronectin OS=Mus musculus OX=10090 GN=Fn1 PE=1 SV=4	5	5	0.863621	1.02096	0.707123	0.945424	0.817004	0.965239	2.9801e+06	4.1532e+06	3.0032e+06	2.8925e+06	3.5208e+06	2760700	3697100	2753701	3841498	2.3639e+06	3.4342e+06	3.9717e+06	0.895133	0.938753	-0.352071	0.134745	2.24207e+06	4.56358e+06	2.39223e+06	3.97392e+06	2.30379e+06	4.21071e+06		#N/A
P63143	P63143	Voltage-gated potassium channel subunit beta-1	Kcnab1	sp|P63143|KCAB1_MOUSE Voltage-gated potassium channel subunit beta-1 OS=Mus musculus OX=10090 GN=Kcnab1 PE=1 SV=2	10	7	0.0759068	1.4144	0.0573218	0.727847	0.816833	1.02947	8343801	11343000	11664000	7.7081e+06	9506701	6.2172e+06	5.3187e+06	6763402	8041002	9231295	10584006	9642995	0.412016	0.324268	-1.63982	1.46528	7.69743e+06	1.10522e+07	4.07999e+06	9.82301e+06	6.5366e+06	1.29928e+07		#N/A
Q8R4N0	Q8R4N0	Citrate lyase subunit beta-like protein, mitochondrial	Clybl	sp|Q8R4N0|CLYBL_MOUSE Citramalyl-CoA lyase, mitochondrial OS=Mus musculus OX=10090 GN=Clybl PE=1 SV=2	10	10	0.940031	1.00242	0.84749	1.00711	0.816735	1.00955	21871998	20863004	20098996	19478996	20427994	19923012	20121994	21605008	20608004	19880992	19075996	22006000	0.953673	0.974585	0.123258	0.0650506	1.84128e+07	2.23727e+07	1.93215e+07	2.17175e+07	1.89367e+07	2.22198e+07		#N/A
Q9JHW4	Q9JHW4	Selenocysteine-specific elongation factor	Eefsec	sp|Q9JHW4|SELB_MOUSE Selenocysteine-specific elongation factor OS=Mus musculus OX=10090 GN=Eefsec PE=1 SV=2	3	3	0.622381	0.925922	0.692286	1.03978	0.816495	0.962754	4.1399e+06	2353400	4.0604e+06	4.0199e+06	3.4095e+06	4.0455e+06	3.592e+06	4.3669e+06	4.296e+06	3816400	2.9969e+06	3.7672e+06	0.892992	0.814584	0.274993	-0.307946	2.86411e+06	4.57414e+06	3.16234e+06	4.54461e+06	2.27265e+06	5.01415e+06		#N/A
P42669	P42669	Transcriptional activator protein Pur-alpha	Pura	sp|P42669|PURA_MOUSE Transcriptional activator protein Pur-alpha OS=Mus musculus OX=10090 GN=Pura PE=1 SV=1	15	13	0.0789921	1.09014	0.0753198	0.911113	0.816138	0.993241	226899888	234619856	244660048	228939856	206870016	228950144	227030112	196350080	225350112	228579952	248370144	239479856	0.445727	0.325901	-1.53491	1.51401	2.18696e+08	2.52194e+08	1.89589e+08	2.40011e+08	2.21122e+08	2.46438e+08		#N/A
Q9WTL7	Q9WTL7	Acyl-protein thioesterase 2	Lypla2	sp|Q9WTL7|LYPA2_MOUSE Acyl-protein thioesterase 2 OS=Mus musculus OX=10090 GN=Lypla2 PE=1 SV=1	6	6	0.129872	1.18119	0.0266014	0.864914	0.815891	1.02162	53021992	45147972	48188016	66439000	49384996	40940016	46277024	42080004	54730984	49499976	52455004	49506980	0.332379	0.404112	-2.09365	1.18521	4.75108e+07	5.55857e+07	3.8478e+07	5.0863e+07	3.82367e+07	6.81618e+07		#N/A
Q9CZX7	Q9CZX7	Type 2 phosphatidylinositol 4,5-bisphosphate 4-phosphatase	Tmem55a	sp|Q9CZX7|PP4P2_MOUSE Type 2 phosphatidylinositol 4,5-bisphosphate 4-phosphatase OS=Mus musculus OX=10090 GN=Pip4p2 PE=1 SV=1	3	2	0.60627	1.13864	0.373535	0.930277	0.815454	1.05925	4804298	10114999	3.3683e+06	6229498	5314502	4.1733e+06	5.0814e+06	5.3826e+06	4651902	5.7235e+06	5489701	5541503	0.719186	0.805299	-0.700421	0.54608	4.5924e+06	6.1109e+06	4.09973e+06	5.87617e+06	1.51065e+06	1.07479e+07		#N/A
Q8BGV8	Q8BGV8	Mitochondrial dynamics protein MID51	Mief1	sp|Q8BGV8|MID51_MOUSE Mitochondrial dynamics protein MID51 OS=Mus musculus OX=10090 GN=Mief1 PE=1 SV=1	3	3	0.441327	1.27925	0.184062	0.736807	0.814608	0.942563	3.6176e+06	2205400	1.5895e+06	4361701	2.1613e+06	3364701	1.3253e+06	2143000	2.8831e+06	3.2371e+06	3178298	2.3625e+06	0.584419	0.702946	-1.01348	0.645233	2.27919e+06	3.55131e+06	911904	3.58525e+06	921629	4.96547e+06		#N/A
P0C7M9	P0C7M9	C-type lectin domain family 2 member L	Clec2l	sp|P0C7M9|CLC2L_MOUSE C-type lectin domain family 2 member L OS=Mus musculus OX=10090 GN=Clec2l PE=1 SV=1	4	4	0.663458	1.01728	0.497444	0.969718	0.81454	0.986475	7.2473e+06	8.0671e+06	7.4405e+06	6.758e+06	7347804	7.2326e+06	7296199	7.0795e+06	7849997	7.2793e+06	8093305	6.7125e+06	0.787647	0.8346	-0.551215	0.355321	6.50188e+06	8.46567e+06	7.05394e+06	7.42412e+06	6.5163e+06	8.24015e+06		#N/A
Q9QYJ0	Q9QYJ0	DnaJ homolog subfamily A member 2	Dnaja2	sp|Q9QYJ0|DNJA2_MOUSE DnaJ homolog subfamily A member 2 OS=Mus musculus OX=10090 GN=Dnaja2 PE=1 SV=1	18	18	0.888686	0.988115	0.344201	1.03292	0.813603	1.02064	30879010	29753012	29129018	40930004	32815988	34259996	32926980	31039004	29706004	33098988	32639022	31454000	0.701047	0.94973	0.729042	-0.0217383	2.9316e+07	3.4133e+07	3.06569e+07	3.4864e+07	2.38379e+07	4.15076e+07		#N/A
Q99020	Q99020	Heterogeneous nuclear ribonucleoprotein A/B	Hnrnpab	sp|Q99020|ROAA_MOUSE Heterogeneous nuclear ribonucleoprotein A/B OS=Mus musculus OX=10090 GN=Hnrnpab PE=1 SV=1	11	11	0.217076	1.08024	0.104853	0.939393	0.813491	1.01477	59398968	63929032	49745996	58585988	54635988	55493988	52122008	51428000	59178004	56854032	52629012	58940016	0.484858	0.506512	-1.3646	1.01798	5.20743e+07	6.17262e+07	5.03137e+07	5.65263e+07	4.84764e+07	6.73536e+07		#N/A
Q8C2E7	Q8C2E7	WASH complex subunit strumpellin	Kiaa0196	sp|Q8C2E7|WASC5_MOUSE WASH complex subunit 5 OS=Mus musculus OX=10090 GN=Washc5 PE=1 SV=2	18	18	0.826803	1.01647	0.966516	1.00357	0.813212	1.02011	4767902	4987903	5.4404e+06	4.2825e+06	5365098	5038799	4437102	4.327e+06	5.6536e+06	4.1869e+06	4542302	4758802	0.989284	0.920515	0.0117142	0.159311	3.79093e+06	5.77987e+06	4.00625e+06	5.57775e+06	4.10388e+06	5.63547e+06		#N/A
Q8BJ05	Q8BJ05	Zinc finger CCCH domain-containing protein 14	Zc3h14	sp|Q8BJ05|ZC3HE_MOUSE Zinc finger CCCH domain-containing protein 14 OS=Mus musculus OX=10090 GN=Zc3h14 PE=1 SV=1	2	2	0.194192	0.84433	0.137384	1.22215	0.813021	1.0319	1888199	2.5534e+06	2.7111e+06	2772100	3.0631e+06	2.3369e+06	3.0599e+06	3.2551e+06	2824301	2.5017e+06	1.8414e+06	2456301	0.535652	0.475909	1.28227	-1.10381	1.75279e+06	3.05906e+06	2.28433e+06	3.57317e+06	1.83527e+06	3.12713e+06		#N/A
Q8CGZ0	Q8CGZ0	Calcium homeostasis endoplasmic reticulum protein	Cherp	sp|Q8CGZ0|CHERP_MOUSE Calcium homeostasis endoplasmic reticulum protein OS=Mus musculus OX=10090 GN=Cherp PE=1 SV=1	6	6	0.954945	0.99488	0.378099	1.02645	0.812568	1.02119	7783002	10162006	8695399	6.8515e+06	8.1468e+06	7860195	8602699	8731005	8143299	8210605	7.8227e+06	8283996	0.721349	0.980354	0.688204	0.0364408	7.79172e+06	8.43858e+06	7.69252e+06	8.97783e+06	6.12874e+06	1.06172e+07		#N/A
Q03173	Q03173	Protein enabled homolog	Enah	sp|Q03173|ENAH_MOUSE Protein enabled homolog OS=Mus musculus OX=10090 GN=Enah PE=1 SV=2	12	11	0.37624	0.944631	0.366866	1.0479	0.811704	0.989875	10360006	10054003	11628002	11635998	11515998	10319994	11535000	12910996	11245005	11322998	10748995	10725005	0.716934	0.650629	0.716272	-0.683531	1.05052e+07	1.15158e+07	9.88527e+06	1.32557e+07	9.59535e+06	1.22437e+07		#N/A
Q8K394	Q8K394	Inactive phospholipase C-like protein 2	Plcl2	sp|Q8K394|PLCL2_MOUSE Inactive phospholipase C-like protein 2 OS=Mus musculus OX=10090 GN=Plcl2 PE=1 SV=2	26	25	0.280371	1.07443	0.156799	0.942898	0.811579	1.01308	14838007	15053996	15739002	12513008	13580004	13793994	14367998	12265003	14503003	13724996	14563007	14406992	0.562262	0.570802	-1.16283	0.88091	1.36815e+07	1.49175e+07	1.2087e+07	1.49165e+07	1.23046e+07	1.67674e+07		#N/A
Q8VD65	Q8VD65	Phosphoinositide 3-kinase regulatory subunit 4	Pik3r4	sp|Q8VD65|PI3R4_MOUSE Phosphoinositide 3-kinase regulatory subunit 4 OS=Mus musculus OX=10090 GN=Pik3r4 PE=1 SV=3	30	30	0.224098	1.04865	0.139744	0.946415	0.811438	0.99246	23633992	24384984	22706014	21893986	20798012	22220998	21747004	23572984	22999986	22807012	22802006	24689006	0.53962	0.516154	-1.1901	0.954667	2.18696e+07	2.47794e+07	2.02466e+07	2.39229e+07	2.14277e+07	2.48818e+07		#N/A
Q62245;Q02384	Q62245;Q02384	Son of sevenless homolog 1;Son of sevenless homolog 2	Sos1;Sos2	sp|Q62245|SOS1_MOUSE Son of sevenless homolog 1 OS=Mus musculus OX=10090 GN=Sos1 PE=1 SV=2;sp|Q02384|SOS2_MOUSE Son of sevenless homolog 2 OS=Mus musculus OX=10090 GN=Sos2 PE=1 SV=2	6	6	0.425684	0.960892	0.395896	1.05937	0.811026	1.01794	3640102	3489098	3.4627e+06	3.0214e+06	3.3318e+06	3474901	3.6663e+06	3.672e+06	3.0077e+06	3.9434e+06	3184401	3.2766e+06	0.730734	0.690573	0.587805	-0.600777	2.70207e+06	4.00398e+06	3.27494e+06	3.79756e+06	2.97952e+06	3.82713e+06		#N/A
Q91XD7	Q91XD7	Cysteine-rich with EGF-like domain protein 1	Creld1	sp|Q91XD7|CREL1_MOUSE Protein disulfide isomerase Creld1 OS=Mus musculus OX=10090 GN=Creld1 PE=1 SV=1	5	5	0.158088	0.840955	0.0164827	1.15985	0.810855	0.975379	8787796	10767001	8595605	6.654e+06	9522098	9623305	10302994	11461000	8731502	9124204	8511898	8817204	0.275073	0.439965	2.18125	-1.13408	8.39256e+06	9.19984e+06	8.80712e+06	1.16476e+07	6.02627e+06	1.13759e+07		#N/A
P03921	P03921	NADH-ubiquinone oxidoreductase chain 5	Mtnd5	sp|P03921|NU5M_MOUSE NADH-ubiquinone oxidoreductase chain 5 OS=Mus musculus OX=10090 GN=Mtnd5 PE=1 SV=3	9	9	0.884361	1.00841	0.876389	1.00932	0.80968	1.01781	133400072	157380032	146740000	126689968	142719936	143179936	143430016	128779920	132960064	131850088	160610112	129170056	0.963708	0.947418	0.075962	0.139408	1.15212e+08	1.62083e+08	1.28117e+08	1.50938e+08	1.19239e+08	1.62866e+08		#N/A
B0F2B4	B0F2B4	Neuroligin 4-like	Nlgn4l	sp|B0F2B4|NLGN4_MOUSE Neuroligin 4-like OS=Mus musculus OX=10090 GN=Nlgn4l PE=1 SV=1	10	6	0.898966	1.01325	0.917645	1.0102	0.809365	1.02358	6861001	6422197	5.9362e+06	4980503	5362602	6267896	5202597	7067598	5.8022e+06	6655901	6166803	4983098	0.976351	0.955424	0.0926313	0.0893604	4.77953e+06	7.02447e+06	4.59677e+06	7.35358e+06	4.76609e+06	7.33386e+06		#N/A
Q9Z0X1	Q9Z0X1	Apoptosis-inducing factor 1, mitochondrial	Aifm1	sp|Q9Z0X1|AIFM1_MOUSE Apoptosis-inducing factor 1, mitochondrial OS=Mus musculus OX=10090 GN=Aifm1 PE=1 SV=1	20	20	0.654584	1.01857	0.406338	0.969666	0.809062	0.987669	25517984	29629988	25273994	25980986	26349004	26815986	25738012	25364004	28111992	24506990	26974002	28076000	0.739815	0.830586	-0.66461	0.35292	2.42258e+07	2.96087e+07	2.50425e+07	2.7091e+07	2.33536e+07	2.98479e+07		#N/A
Q8R502	Q8R502	Volume-regulated anion channel subunit LRRC8C	Lrrc8c	sp|Q8R502|LRC8C_MOUSE Volume-regulated anion channel subunit LRRC8C OS=Mus musculus OX=10090 GN=Lrrc8c PE=1 SV=1	7	7	0.728181	0.97417	0.995138	0.999333	0.80906	0.97352	3604001	4.0304e+06	3598502	3125102	3.426e+06	4.2481e+06	3.4927e+06	3.5681e+06	4779603	3.1534e+06	3.6346e+06	3319799	0.997413	0.871685	-0.0652874	-0.251056	2.55571e+06	4.88799e+06	3.07794e+06	4.28951e+06	3.001e+06	4.178e+06		#N/A
Q9JLN9	Q9JLN9	Serine/threonine-protein kinase mTOR	Mtor	sp|Q9JLN9|MTOR_MOUSE Serine/threonine-protein kinase mTOR OS=Mus musculus OX=10090 GN=Mtor PE=1 SV=2	69	69	0.85732	1.00332	0.892184	1.00302	0.808491	1.00635	278440064	276110112	274790016	260040080	271030112	274249984	275129920	265089984	268649888	256939824	281170080	275979840	0.969582	0.935488	0.0852649	0.144422	2.5397e+08	2.874e+08	2.64142e+08	2.78608e+08	2.59073e+08	2.85617e+08		#N/A
Q99LR1	Q99LR1	Monoacylglycerol lipase ABHD12	Abhd12	sp|Q99LR1|ABD12_MOUSE Lysophosphatidylserine lipase ABHD12 OS=Mus musculus OX=10090 GN=Abhd12 PE=1 SV=2	15	15	0.485867	1.03071	0.713594	0.983371	0.80778	1.01357	22615986	21626012	19949000	19354008	20248006	20989992	20536012	19169994	18526994	22095996	21526004	20304004	0.897201	0.729102	-0.303425	0.544387	1.81007e+07	2.31258e+07	1.90051e+07	2.14669e+07	1.84967e+07	2.32758e+07		#N/A
Q61327	Q61327	Sodium-dependent dopamine transporter	Slc6a3	sp|Q61327|SC6A3_MOUSE Sodium-dependent dopamine transporter OS=Mus musculus OX=10090 GN=Slc6a3 PE=1 SV=2	3	2	0.201089	0.60348	0.2231	1.83372	0.806897	1.10662	982098	1.45891e+06	865693	2.1123e+06	1.58354e+06	3860902	1.09298e+06	2.9561e+06	491180	1.24806e+06	2.5969e+06	1.09745e+06	0.619821	0.48541	0.927724	-1.03799	-54786.2	2.77158e+06	357366	4.38939e+06	453317	2.25618e+06		#N/A
Q68EF4	Q68EF4	Metabotropic glutamate receptor 4	Grm4	sp|Q68EF4|GRM4_MOUSE Metabotropic glutamate receptor 4 OS=Mus musculus OX=10090 GN=Grm4 PE=1 SV=2	3	1	0.336667	0.838796	0.00700785	1.14126	0.805773	0.957284	2.3739e+06	3.2503e+06	1.4798e+06	1.8903e+06	2473599	2.627e+06	2.5233e+06	2.6591e+06	2.2956e+06	2.3764e+06	2.0805e+06	2.2645e+06	0.193136	0.620461	2.93897	-0.594654	2.05524e+06	2.45326e+06	2.43246e+06	2.70904e+06	1.03725e+06	3.4599e+06		#N/A
Q61885	Q61885	Myelin-oligodendrocyte glycoprotein	Mog	sp|Q61885|MOG_MOUSE Myelin-oligodendrocyte glycoprotein OS=Mus musculus OX=10090 GN=Mog PE=1 SV=1	13	13	0.699414	1.07668	0.275482	0.881616	0.805528	0.949219	146450064	84208984	193969904	114070032	118320024	111230056	115189976	133939960	136289984	150530000	159200032	102910000	0.661677	0.857031	-0.931012	0.44174	9.7843e+07	1.76622e+08	1.03844e+08	1.35496e+08	5.98933e+07	2.09456e+08		#N/A
Q3B7Z2	Q3B7Z2	Oxysterol-binding protein 1	Osbp	sp|Q3B7Z2|OSBP1_MOUSE Oxysterol-binding protein 1 OS=Mus musculus OX=10090 GN=Osbp PE=1 SV=3	16	15	0.59102	0.977305	0.41082	1.03365	0.805348	1.01019	11528002	10852003	10764994	9965800	11256994	10220995	11003000	11620994	10849995	9983999	11277998	10548998	0.739047	0.795338	0.633031	-0.401648	9.79991e+06	1.15306e+07	1.00815e+07	1.19695e+07	9.75972e+06	1.17957e+07		#N/A
O54818	O54818	Tumor protein D53	Tpd52l1	sp|O54818|TPD53_MOUSE Tumor protein D53 OS=Mus musculus OX=10090 GN=Tpd52l1 PE=1 SV=1	3	3	0.416994	1.05618	0.699817	0.970267	0.804555	1.02478	3401898	4.022e+06	4.3159e+06	4465302	3.8043e+06	3.6534e+06	3.8561e+06	3.9538e+06	3.6755e+06	4.3192e+06	3.3143e+06	4544200	0.894809	0.682907	-0.355892	0.680772	3.05936e+06	4.86724e+06	3.61737e+06	4.01643e+06	3.30267e+06	4.79988e+06		#N/A
Q9DBE8	Q9DBE8	Alpha-1,3/1,6-mannosyltransferase ALG2	Alg2	sp|Q9DBE8|ALG2_MOUSE Alpha-1,3/1,6-mannosyltransferase ALG2 OS=Mus musculus OX=10090 GN=Alg2 PE=1 SV=2	19	19	0.0295015	1.08878	0.198867	0.932056	0.804504	1.01481	40136020	40089988	35571984	39879016	35271988	36031004	35645000	35854992	36117996	41065020	34478008	42087016	0.596848	0.204727	-1.03917	2.01575	3.25344e+07	4.43396e+07	3.51812e+07	3.62203e+07	3.5364e+07	4.24745e+07		#N/A
Q6PDI5	Q6PDI5	Proteasome-associated protein ECM29 homolog	Ecm29	sp|Q6PDI5|ECM29_MOUSE Proteasome adapter and scaffold protein ECM29 OS=Mus musculus OX=10090 GN=Ecpas PE=1 SV=3	22	22	0.587044	0.96894	0.353064	1.04542	0.803908	1.01295	6.6324e+06	6319200	5.4539e+06	6263696	6.7242e+06	6599804	5736898	6380196	6501398	6.1582e+06	5.8006e+06	5.8559e+06	0.709511	0.793085	0.729932	-0.408885	5.56589e+06	6.59216e+06	5.66134e+06	7.05921e+06	5.36765e+06	6.96695e+06		#N/A
Q9CPU0	Q9CPU0	Lactoylglutathione lyase	Glo1	sp|Q9CPU0|LGUL_MOUSE Lactoylglutathione lyase OS=Mus musculus OX=10090 GN=Glo1 PE=1 SV=3	15	15	0.0776559	1.06767	0.0280489	0.9435	0.803905	1.00735	101050008	97075008	97923944	89500000	93341976	87687976	92290976	87584048	96144032	96569000	97244048	92471984	0.338199	0.324272	-2.05556	1.51364	9.22041e+07	9.90104e+07	8.54178e+07	9.50347e+07	8.85913e+07	1.04183e+08		#N/A
Q920B9	Q920B9	FACT complex subunit SPT16	Supt16h	sp|Q920B9|SP16H_MOUSE FACT complex subunit SPT16 OS=Mus musculus OX=10090 GN=Supt16h PE=1 SV=2	7	7	0.342225	0.929381	0.665988	1.04891	0.803654	0.974833	4.56e+06	4325100	3797501	3925398	4.2187e+06	4057699	4383802	5251197	4860699	3485299	3.8433e+06	5.0001e+06	0.882192	0.625208	0.278111	-0.721434	3.10772e+06	5.48698e+06	3.63056e+06	5.32514e+06	3.59059e+06	4.71341e+06		#N/A
Q9QYY0	Q9QYY0	GRB2-associated-binding protein 1	Gab1	sp|Q9QYY0|GAB1_MOUSE GRB2-associated-binding protein 1 OS=Mus musculus OX=10090 GN=Gab1 PE=1 SV=2	2	2	0.313055	0.544229	0.820532	0.972628	0.293703	0.529333	5064699	3704302	6.155e+06	569784	5777902	5.7714e+06	4110000	5.4724e+06	5.9308e+06	4381600	5052801	6.3827e+06	0.945621	0.596548	-0.182081	-0.782588	4.01384e+06	6.86011e+06	4.01817e+06	6.54767e+06	22887.5	7.72401e+06		#N/A
P97390	P97390	Vacuolar protein sorting-associated protein 45	Vps45	sp|P97390|VPS45_MOUSE Vacuolar protein sorting-associated protein 45 OS=Mus musculus OX=10090 GN=Vps45 PE=1 SV=1	24	24	0.16139	1.04873	0.177809	0.946473	0.802958	0.992596	19337998	18168992	18266994	18666002	18622004	17765992	16487995	18156000	19601990	17586006	18484008	19369008	0.581801	0.444031	-1.09223	1.138	1.72977e+07	2.02228e+07	1.63002e+07	1.92158e+07	1.77654e+07	1.94546e+07		#N/A
O88704	O88704	Potassium/sodium hyperpolarization-activated cyclic nucleotide-gated channel 1	Hcn1	sp|O88704|HCN1_MOUSE Potassium/sodium hyperpolarization-activated cyclic nucleotide-gated channel 1 OS=Mus musculus OX=10090 GN=Hcn1 PE=1 SV=1	19	13	0.359767	1.04218	0.178744	0.947655	0.801948	0.987628	11070998	10497994	12215000	10387999	10596999	10391996	11139003	10191000	10406996	11469004	11923001	10892005	0.581702	0.639099	-1.0781	0.703743	1.01189e+07	1.22266e+07	9.9305e+06	1.1229e+07	9.71155e+06	1.23744e+07		#N/A
Q61074	Q61074	Protein phosphatase 1G	Ppm1g	sp|Q61074|PPM1G_MOUSE Protein phosphatase 1G OS=Mus musculus OX=10090 GN=Ppm1g PE=1 SV=3	8	8	0.452048	0.931146	0.131109	1.04924	0.801793	0.976993	10711997	10725998	12059003	8031302	11324001	10661994	11485999	10673997	10018006	10360006	10829001	10867006	0.520871	0.70994	1.23833	-0.530757	9.87314e+06	1.11639e+07	1.03512e+07	1.17218e+07	7.69337e+06	1.30708e+07		#N/A
Q00558	Q00558	Factor VIII intron 22 protein	F8a1	sp|Q00558|HAP40_MOUSE 40-kDa huntingtin-associated protein OS=Mus musculus OX=10090 GN=F8a1 PE=1 SV=2	6	6	0.507813	0.859601	0.773423	1.08497	0.801519	0.932642	5217303	7.449e+06	10333004	8892796	6760899	7008596	12511006	11032993	5768102	15399997	8353801	6.3608e+06	0.925842	0.741503	0.0957171	-0.52963	1.92695e+06	1.60144e+07	4.73416e+06	1.39226e+07	4.50089e+06	1.14452e+07		#N/A
P41105	P41105	60S ribosomal protein L28	Rpl28	sp|P41105|RL28_MOUSE 60S ribosomal protein L28 OS=Mus musculus OX=10090 GN=Rpl28 PE=1 SV=2	3	3	0.794708	0.968963	0.972653	1.00159	0.801505	0.970506	33773000	29119008	29984018	47163988	34782008	33293014	34783020	39169012	33981984	37729992	33608996	36379996	0.99073	0.907189	0.0358838	-0.0804836	3.22956e+07	3.85549e+07	3.14643e+07	3.95492e+07	2.17218e+07	4.82982e+07		#N/A
Q8VCB1	Q8VCB1	Nucleoporin NDC1	Ndc1	sp|Q8VCB1|NDC1_MOUSE Nucleoporin NDC1 OS=Mus musculus OX=10090 GN=Ndc1 PE=1 SV=1	2	2	0.0481591	1.18085	0.333618	0.872926	0.801228	1.03079	1.0977e+06	1.1588e+06	1.1981e+06	1.0852e+06	912591	822980	1.0733e+06	1.0552e+06	813750	1.3608e+06	1.0618e+06	1.2459e+06	0.696252	0.259812	-0.818725	1.8288	740651	1.50047e+06	776007	1.15603e+06	1.05065e+06	1.21925e+06		#N/A
O08808	O08808	Protein diaphanous homolog 1	Diaph1	sp|O08808|DIAP1_MOUSE Protein diaphanous homolog 1 OS=Mus musculus OX=10090 GN=Diaph1 PE=1 SV=1	19	19	0.144294	1.06466	0.331522	0.950325	0.800559	1.01177	5.5003e+06	5.0563e+06	5.6132e+06	5344497	5.5028e+06	4.9673e+06	4942197	4.807e+06	5362602	5094200	4950502	5887203	0.694886	0.423314	-0.739181	1.17265	4.66691e+06	5.98035e+06	4.56658e+06	5.54307e+06	4.99438e+06	5.76276e+06		#N/A
P11798	P11798	Calcium/calmodulin-dependent protein kinase type II subunit alpha	Camk2a	sp|P11798|KCC2A_MOUSE Calcium/calmodulin-dependent protein kinase type II subunit alpha OS=Mus musculus OX=10090 GN=Camk2a PE=1 SV=2	30	23	0.787367	0.989896	0.66989	1.01724	0.800419	1.00696	1769299840	1897799040	1860900864	1792199680	1794300160	1715699072	1912799232	1980601216	1714000896	1837900672	1888600704	1830799744	0.88372	0.902227	0.334461	-0.221726	1.70032e+09	1.93533e+09	1.66227e+09	2.03943e+09	1.73518e+09	1.92492e+09		#N/A
Q8CIG8	Q8CIG8	Protein arginine N-methyltransferase 5	Prmt5	sp|Q8CIG8|ANM5_MOUSE Protein arginine N-methyltransferase 5 OS=Mus musculus OX=10090 GN=Prmt5 PE=1 SV=3	18	18	0.275691	0.935522	0.1875	1.08308	0.799675	1.01325	11377995	11166000	9662201	10642996	12625007	10467006	10905996	11835007	10521003	10826996	9636202	11291993	0.584182	0.567745	1.05622	-0.856862	9.45834e+06	1.16798e+07	9.92351e+06	1.2993e+07	9.49472e+06	1.19299e+07		#N/A
P21447;P06795	P21447;P06795	Multidrug resistance protein 1A;Multidrug resistance protein 1B	Abcb1a;Abcb1b	sp|P21447|MDR1A_MOUSE ATP-dependent translocase ABCB1 OS=Mus musculus OX=10090 GN=Abcb1a PE=1 SV=3;sp|P06795|MDR1B_MOUSE ATP-dependent translocase ABCB1 OS=Mus musculus OX=10090 GN=Abcb1b PE=1 SV=1	12	10	0.414424	1.07463	0.120642	0.91137	0.799131	0.979385	6.751e+06	6.8403e+06	7071000	5186102	6503504	5.3789e+06	5.8846e+06	6168401	6.8668e+06	6.1489e+06	6256198	6967696	0.506403	0.681941	-1.28725	0.687278	5.89638e+06	7.22342e+06	5.22632e+06	6.74138e+06	5.09161e+06	7.83259e+06		#N/A
Q8R0Y6	Q8R0Y6	Cytosolic 10-formyltetrahydrofolate dehydrogenase	Aldh1l1	sp|Q8R0Y6|AL1L1_MOUSE Cytosolic 10-formyltetrahydrofolate dehydrogenase OS=Mus musculus OX=10090 GN=Aldh1l1 PE=1 SV=1	49	45	0.210162	1.05621	0.00251409	0.936909	0.799018	0.989574	34971012	39680008	36254008	33102006	33181006	34146000	34361016	34371012	36949988	35589012	36924008	35764992	0.133247	0.497113	-3.50749	0.993017	3.51437e+07	3.74703e+07	3.3115e+07	3.49145e+07	3.15897e+07	4.04138e+07		#N/A
P60603	P60603	Reactive oxygen species modulator 1	Romo1	sp|P60603|ROMO1_MOUSE Reactive oxygen species modulator 1 OS=Mus musculus OX=10090 GN=Romo1 PE=2 SV=1	3	3	0.387643	1.10537	0.0477456	0.877311	0.797882	0.969754	6.9022e+06	10554997	8290504	10677003	8010401	8435295	8408205	7602999	8892302	10090997	9851804	8248304	0.38964	0.661103	-1.73689	0.748027	7.9085e+06	1.06332e+07	7.49003e+06	8.73842e+06	6.18805e+06	1.20243e+07		#N/A
Q4VAA2	Q4VAA2	Protein CDV3	Cdv3	sp|Q4VAA2|CDV3_MOUSE Protein CDV3 OS=Mus musculus OX=10090 GN=Cdv3 PE=1 SV=2	8	8	0.485156	0.965642	0.68495	1.01872	0.797783	0.983721	22403000	24580000	26752990	22017002	24970988	24472994	23955998	25481002	24529000	21505012	25643996	25605004	0.892359	0.728716	0.275034	-0.483896	2.12227e+07	2.74188e+07	2.36781e+07	2.57624e+07	2.04541e+07	2.74224e+07		#N/A
P62259	P62259	14-3-3 protein epsilon	Ywhae	sp|P62259|1433E_MOUSE 14-3-3 protein epsilon OS=Mus musculus OX=10090 GN=Ywhae PE=1 SV=1	29	26	0.475419	0.981712	0.281176	1.02621	0.797645	1.00744	633960064	648470080	673509760	697049600	683140288	654520000	670840256	692739968	687470144	635730176	667729984	642030336	0.665414	0.72196	0.83108	-0.527187	6.20207e+08	6.96273e+08	6.49046e+08	7.01574e+08	6.18959e+08	7.07536e+08		#N/A
Q8BI72	Q8BI72	CDKN2A-interacting protein	Cdkn2aip	sp|Q8BI72|CARF_MOUSE CDKN2A-interacting protein OS=Mus musculus OX=10090 GN=Cdkn2aip PE=1 SV=1	3	3	0.781534	1.10983	0.230562	0.819785	0.797477	0.909824	1.4948e+06	3.1694e+06	960841	4227702	2314800	1.3531e+06	2.0822e+06	1.945e+06	1.8061e+06	2.3648e+06	2.8366e+06	2.3182e+06	0.624721	0.898317	-0.980759	0.488653	1.66106e+06	3.00179e+06	1.27149e+06	2.57606e+06	66282	4.86009e+06		#N/A
Q5SUR0	Q5SUR0	Phosphoribosylformylglycinamidine synthase	Pfas	sp|Q5SUR0|PUR4_MOUSE Phosphoribosylformylglycinamidine synthase OS=Mus musculus OX=10090 GN=Pfas PE=1 SV=1	22	22	0.530989	1.03203	0.240973	0.955352	0.797402	0.985955	9857901	10322996	10264002	8565395	9909594	9049002	9355597	9400504	10582005	9162003	9792706	9971599	0.633704	0.759253	-0.926343	0.513308	8.94729e+06	1.08069e+07	8.86119e+06	9.99616e+06	8.45093e+06	1.10542e+07		#N/A
P23818	P23818	Glutamate receptor 1	Gria1	sp|P23818|GRIA1_MOUSE Glutamate receptor 1 OS=Mus musculus OX=10090 GN=Gria1 PE=1 SV=1	32	26	0.230237	0.906682	0.211294	1.15745	0.645004	1.04944	21470012	17734992	21727002	19858006	23804990	18789006	22824990	23812010	20148988	21093004	14788009	21551006	0.608765	0.526021	1.04645	-0.989453	1.44203e+07	2.43702e+07	1.85028e+07	2.61127e+07	1.72724e+07	2.31226e+07		#N/A
Q91VR5	Q91VR5	ATP-dependent RNA helicase DDX1	Ddx1	sp|Q91VR5|DDX1_MOUSE ATP-dependent RNA helicase DDX1 OS=Mus musculus OX=10090 GN=Ddx1 PE=1 SV=1	32	32	0.28444	1.02049	0.431476	0.969277	0.797179	0.989141	33954992	32785978	32571000	31249986	31985018	31731002	31993984	32176002	29712994	34984004	34479012	33026994	0.749373	0.575202	-0.640813	0.841981	2.9272e+07	3.68295e+07	3.16805e+07	3.22625e+07	3.08764e+07	3.44046e+07		#N/A
Q9CRT8	Q9CRT8	Exportin-T	Xpot	sp|Q9CRT8|XPOT_MOUSE Exportin-T OS=Mus musculus OX=10090 GN=Xpot PE=1 SV=3	6	6	0.0513113	0.748457	0.0177654	1.29858	0.797012	0.971932	2.2591e+06	2860901	2.8441e+06	3638399	3209299	4.3296e+06	3.6486e+06	4.2038e+06	2.9294e+06	2.9737e+06	2.6491e+06	3.2477e+06	0.281851	0.26841	2.2144	-1.74548	2.56004e+06	3.33991e+06	3.02293e+06	4.67273e+06	2.00019e+06	3.80106e+06		#N/A
Q9D735	Q9D735	Uncharacterized protein C19orf43 homolog		sp|Q9D735|TRIR_MOUSE Telomerase RNA component interacting RNase OS=Mus musculus OX=10090 GN=Trir PE=1 SV=1	1	1	0.756858	1.10635	0.983397	0.9955	0.796856	1.10137	1.29081e+06	3.1329e+06	1282500	724835	1.2064e+06	1.2021e+06	1.102e+06	1.5701e+06	1.67033e+06	907958	1.86112e+06	905180	0.993907	0.885787	-0.172005	0.445952	537173	2.13512e+06	942835	1.59747e+06	-64124	3.27965e+06		#N/A
Q8R0A7	Q8R0A7	Uncharacterized protein KIAA0513	Kiaa0513	sp|Q8R0A7|K0513_MOUSE Uncharacterized protein KIAA0513 OS=Mus musculus OX=10090 GN=Kiaa0513 PE=1 SV=1	18	18	0.31028	1.03859	0.269743	0.968995	0.796822	1.00639	72554040	78499032	79044000	72969032	70260000	76617048	75626976	69349968	75673984	76047976	74112976	75083024	0.659721	0.595022	-0.846993	0.781623	7.3887e+07	7.6572e+07	6.70947e+07	7.88323e+07	7.02273e+07	8.13058e+07		#N/A
P51432	P51432	1-phosphatidylinositol 4,5-bisphosphate phosphodiesterase beta-3	Plcb3	sp|P51432|PLCB3_MOUSE 1-phosphatidylinositol 4,5-bisphosphate phosphodiesterase beta-3 OS=Mus musculus OX=10090 GN=Plcb3 PE=1 SV=2	3	3	0.481217	0.932973	0.701611	1.04052	0.796697	0.970775	4.8223e+06	5225103	3.7473e+06	4.9512e+06	4279698	5311903	5499297	4.9355e+06	4.3937e+06	4447997	4401497	6119397	0.895677	0.726646	0.232705	-0.537269	3.48359e+06	6.1977e+06	4.14999e+06	5.8632e+06	3.65496e+06	5.71799e+06		#N/A
P47759	P47759	Neuron-specific protein family member 2	Nsg2	sp|P47759|NSG2_MOUSE Neuronal vesicle trafficking-associated protein 2 OS=Mus musculus OX=10090 GN=Nsg2 PE=1 SV=1	3	3	0.652118	1.06115	0.548969	0.889987	0.796683	0.944412	5.4323e+06	7500505	4.8266e+06	7682600	5.3765e+06	5765998	6.693e+06	5742703	4096698	9677900	6838000	7005400	0.816933	0.831175	-0.608367	0.425133	3.2771e+06	1.05319e+07	5.00125e+06	6.78785e+06	4.06157e+06	8.65943e+06		#N/A
Q8BPU7	Q8BPU7	Engulfment and cell motility protein 1	Elmo1	sp|Q8BPU7|ELMO1_MOUSE Engulfment and cell motility protein 1 OS=Mus musculus OX=10090 GN=Elmo1 PE=1 SV=2	9	7	0.862615	0.986723	0.668905	1.04026	0.796643	1.02645	7141103	8110904	9079297	9255295	8440304	9566501	8125200	7.8262e+06	6.7208e+06	9468006	7.7499e+06	8891103	0.883629	0.938505	0.277269	-0.106144	6.26385e+06	1.01511e+07	7.27945e+06	9.69966e+06	6.84264e+06	9.95066e+06		#N/A
Q8BP48	Q8BP48	Methionine aminopeptidase 1	Metap1	sp|Q8BP48|MAP11_MOUSE Methionine aminopeptidase 1 OS=Mus musculus OX=10090 GN=Metap1 PE=1 SV=1	6	6	0.661676	0.969985	0.983141	0.997096	0.796396	0.967168	5883803	5346299	5.123e+06	5080103	5403702	4.7302e+06	6005301	6024800	7757997	4.9114e+06	4.5136e+06	5440303	0.993857	0.834099	-0.103043	-0.361216	3.34546e+06	7.96619e+06	4.5662e+06	6.51581e+06	4.77073e+06	5.94588e+06		#N/A
Q14C51	Q14C51	Pentatricopeptide repeat domain-containing protein 3, mitochondrial	Ptcd3	sp|Q14C51|PTCD3_MOUSE Pentatricopeptide repeat domain-containing protein 3, mitochondrial OS=Mus musculus OX=10090 GN=Ptcd3 PE=1 SV=2	14	13	0.74389	1.02031	0.441265	0.967506	0.795825	0.987151	4.9229e+06	5213800	4.7049e+06	4.207e+06	4569998	5.1853e+06	4377599	4519103	4614598	4.8014e+06	4.9158e+06	4912102	0.753352	0.879143	-0.544289	0.252536	4.58619e+06	5.03576e+06	4.094e+06	5.232e+06	4.08624e+06	5.43806e+06		#N/A
Q9CYZ8;Q9D032	Q9CYZ8;Q9D032	Single-stranded DNA-binding protein 2;Single-stranded DNA-binding protein 3	Ssbp2;Ssbp3	sp|Q9CYZ8|SSBP2_MOUSE Single-stranded DNA-binding protein 2 OS=Mus musculus OX=10090 GN=Ssbp2 PE=1 SV=1;sp|Q9D032|SSBP3_MOUSE Single-stranded DNA-binding protein 3 OS=Mus musculus OX=10090 GN=Ssbp3 PE=1 SV=2	2	2	0.276566	1.23413	0.0919211	0.775889	0.795306	0.957546	2903198	2.757e+06	1554100	2.4432e+06	2.4258e+06	1.9315e+06	1463500	1.9106e+06	2.2817e+06	2.1003e+06	2.9414e+06	2.5646e+06	0.472639	0.56785	-1.41827	0.944035	1.88859e+06	3.05541e+06	1.3072e+06	2.5585e+06	1.45205e+06	3.3767e+06		#N/A
P61089;Q9CQ37	P61089	Ubiquitin-conjugating enzyme E2 N	Ube2n	sp|P61089|UBE2N_MOUSE Ubiquitin-conjugating enzyme E2 N OS=Mus musculus OX=10090 GN=Ube2n PE=1 SV=1	10	10	0.596119	0.972058	0.729906	1.01773	0.794627	0.989294	171900032	153459952	161759984	150539952	155540096	159480000	156759952	185030048	172569952	152440000	158039936	161310000	0.906135	0.799078	0.269138	-0.399396	1.47589e+08	1.74591e+08	1.41954e+08	1.86452e+08	1.44163e+08	1.74667e+08		#N/A
Q8K215	Q8K215	LYR motif-containing protein 4	Lyrm4	sp|Q8K215|LYRM4_MOUSE LYR motif-containing protein 4 OS=Mus musculus OX=10090 GN=Lyrm4 PE=1 SV=1	4	4	0.885518	1.05738	0.168624	0.857379	0.793967	0.906576	9575700	6532104	9069399	33382000	9819296	9949700	10498993	14768998	13239000	12446994	12617998	13483007	0.572324	0.948236	-0.990494	0.373942	1.21614e+07	1.37321e+07	7.50667e+06	1.50118e+07	-5.3548e+06	3.46344e+07		#N/A
Q8VE38	Q8VE38	Oxidoreductase NAD-binding domain-containing protein 1	Oxnad1	sp|Q8VE38|OXND1_MOUSE Oxidoreductase NAD-binding domain-containing protein 1 OS=Mus musculus OX=10090 GN=Oxnad1 PE=1 SV=2	3	3	0.5533	1.04487	0.897927	0.984889	0.793901	1.02908	2.9577e+06	3408002	2917901	3.2857e+06	3103798	2.7452e+06	3.4892e+06	2.7272e+06	4044299	2.9644e+06	2.63e+06	2.7329e+06	0.971009	0.773947	-0.145806	0.410908	2.0594e+06	4.1264e+06	2.44383e+06	3.58887e+06	2.75736e+06	3.52729e+06		#N/A
Q68FE6	Q68FE6	Protein FAM65A	Fam65a	sp|Q68FE6|RIPR1_MOUSE Rho family-interacting cell polarization regulator 1 OS=Mus musculus OX=10090 GN=Ripor1 PE=1 SV=2	5	5	0.912851	1.01335	0.634854	0.958839	0.793818	0.971644	3941201	3837001	3540402	2.6212e+06	3461201	4.0819e+06	3174401	2.9674e+06	3.578e+06	3.2765e+06	4043401	3.3216e+06	0.863237	0.961284	-0.315588	0.116794	2.99522e+06	4.11453e+06	2.64987e+06	4.19258e+06	2.52967e+06	4.44023e+06		#N/A
Q8BS95	Q8BS95	Golgi pH regulator	Gpr89a	sp|Q8BS95|GPHR_MOUSE Golgi pH regulator OS=Mus musculus OX=10090 GN=Gpr89 PE=1 SV=2	1	1	0.775228	0.959923	0.704176	1.14657	0.792287	1.10062	1.72166e+06	1.10695e+06	1.7046e+06	1.61094e+06	1.3775e+06	1.49457e+06	2039599	1.46783e+06	675557	970663	1.79358e+06	3.0323e+06	0.894454	0.895981	-0.0298459	-0.199136	-60523.7	3.29657e+06	1.11642e+06	2.07333e+06	1.07431e+06	1.99776e+06		#N/A
Q9WV32	Q9WV32	Actin-related protein 2/3 complex subunit 1B	Arpc1b	sp|Q9WV32|ARC1B_MOUSE Actin-related protein 2/3 complex subunit 1B OS=Mus musculus OX=10090 GN=Arpc1b PE=1 SV=4	8	7	0.56914	0.967112	0.798012	1.01677	0.792055	0.983332	5767500	5974298	6473797	5384497	6693201	6.1535e+06	5501202	6059797	5553098	5.8709e+06	6873403	5732796	0.93554	0.780041	0.173994	-0.428359	5.06599e+06	6.9491e+06	5.32515e+06	6.8787e+06	5.17777e+06	6.62227e+06		#N/A
Q8K1S4	Q8K1S4	Netrin receptor UNC5A	Unc5a	sp|Q8K1S4|UNC5A_MOUSE Netrin receptor UNC5A OS=Mus musculus OX=10090 GN=Unc5a PE=1 SV=1	2	2	0.596055	1.20319	0.704844	0.870075	0.791946	1.04686	2.7832e+06	2515000	1984701	2003400	2.3216e+06	2277399	758102	3.3133e+06	3.0831e+06	2290101	2.13773e+06	1.5353e+06	0.89436	0.799214	-0.107851	0.193471	1.24744e+06	3.27568e+06	489863	3.84534e+06	1.69495e+06	2.9482e+06		#N/A
G3X9K3	G3X9K3	Brefeldin A-inhibited guanine nucleotide-exchange protein 1	Arfgef1	sp|G3X9K3|BIG1_MOUSE Brefeldin A-inhibited guanine nucleotide-exchange protein 1 OS=Mus musculus OX=10090 GN=Arfgef1 PE=1 SV=1	32	22	0.419728	1.05475	0.245877	0.934619	0.790979	0.985787	6.1799e+06	6612896	6516698	5473301	5891400	6.4307e+06	5200699	5977498	5.9033e+06	6.7168e+06	6.0731e+06	6.4099e+06	0.638247	0.684827	-0.90874	0.626101	5.70036e+06	6.85119e+06	5.0667e+06	6.68345e+06	5.37441e+06	7.01699e+06		#N/A
Q61423	Q61423	Potassium voltage-gated channel subfamily A member 4	Kcna4	sp|Q61423|KCNA4_MOUSE Potassium voltage-gated channel subfamily A member 4 OS=Mus musculus OX=10090 GN=Kcna4 PE=1 SV=2	8	6	0.274815	1.12018	0.226733	0.877195	0.790479	0.982619	5.8925e+06	5460898	5829502	6661597	5449503	5485399	4.2035e+06	6316001	5796701	6.2426e+06	5.4511e+06	6795202	0.622032	0.56715	-0.956059	0.839719	5.14656e+06	6.99624e+06	3.97789e+06	6.74931e+06	5.15869e+06	6.76356e+06		#N/A
O88746	O88746	Target of Myb protein 1	Tom1	sp|O88746|TOM1_MOUSE Target of Myb protein 1 OS=Mus musculus OX=10090 GN=Tom1 PE=1 SV=1	14	14	0.832117	0.989699	0.921115	0.996142	0.790445	0.985881	15650009	17573990	14372007	15932006	16057996	17008004	15408000	15597997	15665990	16211002	17397006	15088008	0.976597	0.923022	-0.0843117	-0.128414	1.45242e+07	1.76568e+07	1.48816e+07	1.71544e+07	1.37872e+07	1.79768e+07		#N/A
O08539	O08539	Myc box-dependent-interacting protein 1	Bin1	sp|O08539|BIN1_MOUSE Myc box-dependent-interacting protein 1 OS=Mus musculus OX=10090 GN=Bin1 PE=1 SV=1	22	21	0.223113	1.06279	0.0730866	0.952955	0.790241	1.01279	170989984	164769904	197670096	166209968	165300096	162999952	169869920	158519984	166500048	176540032	178020112	168130080	0.441172	0.514867	-1.53193	0.94237	1.63032e+08	1.81563e+08	1.56649e+08	1.71696e+08	1.50398e+08	1.99422e+08		#N/A
Q3U2P1	Q3U2P1	Protein transport protein Sec24A	Sec24a	sp|Q3U2P1|SC24A_MOUSE Protein transport protein Sec24A OS=Mus musculus OX=10090 GN=Sec24a PE=1 SV=1	4	4	0.674013	0.954846	0.889201	1.01194	0.790213	0.966248	2.2923e+06	2.5812e+06	1.7883e+06	1.71e+06	2.3432e+06	2.2248e+06	2.0773e+06	2.01e+06	2.4853e+06	1742000	2.1741e+06	2205301	0.968303	0.840425	0.0503392	-0.227057	1.66337e+06	2.63998e+06	1.92595e+06	2.4017e+06	1.43201e+06	2.75389e+06		#N/A
Q61029;Q61033	Q61029;Q61033	Lamina-associated polypeptide 2, isoforms beta/delta/epsilon/gamma;Lamina-associated polypeptide 2, isoforms alpha/zeta	Tmpo	sp|Q61029|LAP2B_MOUSE Lamina-associated polypeptide 2, isoforms beta/delta/epsilon/gamma OS=Mus musculus OX=10090 GN=Tmpo PE=1 SV=4;sp|Q61033|LAP2A_MOUSE Lamina-associated polypeptide 2, isoforms alpha/zeta OS=Mus musculus OX=10090 GN=Tmpo PE=1 SV=4	12	12	0.991647	0.99947	0.747136	1.01326	0.789989	1.01272	10165997	11365998	11618997	10007998	10668001	11116994	9942494	11419000	10591999	9931196	10936997	11102996	0.91481	0.995569	0.249908	0.00424273	9.81536e+06	1.14662e+07	9.7654e+06	1.18078e+07	9.48407e+06	1.20954e+07		#N/A
Q7TNC9	Q7TNC9		Inpp5a	sp|Q7TNC9|I5P1_MOUSE Inositol polyphosphate-5-phosphatase A OS=Mus musculus OX=10090 GN=Inpp5a PE=1 SV=1	11	11	0.169675	1.07276	0.121008	0.920907	0.789349	0.987907	9369596	10070006	9771303	8754400	8641101	9618395	8934300	8207197	9396801	8875002	10211999	9949594	0.50574	0.453126	-1.27604	1.10337	8.66098e+06	1.05557e+07	7.90691e+06	9.79359e+06	8.58599e+06	1.03967e+07		#N/A
P63001;Q05144	P63001;Q05144	Ras-related C3 botulinum toxin substrate 1;Ras-related C3 botulinum toxin substrate 2	Rac1;Rac2	sp|P63001|RAC1_MOUSE Ras-related C3 botulinum toxin substrate 1 OS=Mus musculus OX=10090 GN=Rac1 PE=1 SV=1;sp|Q05144|RAC2_MOUSE Ras-related C3 botulinum toxin substrate 2 OS=Mus musculus OX=10090 GN=Rac2 PE=1 SV=1	9	3	0.114316	0.886776	0.105137	1.11402	0.789205	0.987885	234689968	209069888	231840144	200950096	279870176	224259952	228099952	258210016	207930064	225460080	225579936	226959888	0.484311	0.382613	1.32722	-1.29191	2.07065e+08	2.359e+08	2.05722e+08	2.89498e+08	1.92585e+08	2.4569e+08		#N/A
Q6ZQ18	Q6ZQ18	Protein EFR3 homolog B	Efr3b	sp|Q6ZQ18|EFR3B_MOUSE Protein EFR3 homolog B OS=Mus musculus OX=10090 GN=Efr3b PE=1 SV=2	26	25	0.0457757	1.15121	0.0661371	0.882619	0.789105	1.01608	19603002	20728014	20514004	17364996	16817990	18940994	16010004	16159006	18635008	17397006	20791990	20146004	0.425306	0.252894	-1.56745	1.77518	1.68132e+07	2.16718e+07	1.48301e+07	1.91339e+07	1.71056e+07	2.19994e+07		#N/A
Q5BLK4	Q5BLK4	Terminal uridylyltransferase 7	Zcchc6	sp|Q5BLK4|TUT7_MOUSE Terminal uridylyltransferase 7 OS=Mus musculus OX=10090 GN=Tut7 PE=1 SV=3	2	2	0.139236	0.662036	0.32024	1.40317	0.788979	0.928949	1.1552e+06	1.29575e+06	2.001e+06	1.26337e+06	1.14224e+06	2.2895e+06	2.7803e+06	2.7092e+06	1.20786e+06	3.0171e+06	1.21322e+06	1.14933e+06	0.685843	0.414528	0.695263	-1.33377	192595	3.10116e+06	1.02573e+06	3.43489e+06	814380	2.04328e+06		#N/A
Q9Z2A5	Q9Z2A5	Arginyl-tRNA--protein transferase 1	Ate1	sp|Q9Z2A5|ATE1_MOUSE Arginyl-tRNA--protein transferase 1 OS=Mus musculus OX=10090 GN=Ate1 PE=1 SV=2	6	6	0.592903	1.11696	0.541222	0.947347	0.788714	1.05815	13030002	5634997	6335797	6566904	5.9079e+06	6.5083e+06	7.4463e+06	6854999	8271400	7448704	6426401	6.1544e+06	0.814197	0.79676	-0.479882	0.488853	5.52723e+06	8.62322e+06	5.65493e+06	7.70382e+06	2.40503e+06	1.33788e+07		#N/A
P60755	P60755	MAM domain-containing glycosylphosphatidylinositol anchor protein 2	Mdga2	sp|P60755|MDGA2_MOUSE MAM domain-containing glycosylphosphatidylinositol anchor protein 2 OS=Mus musculus OX=10090 GN=Mdga2 PE=1 SV=1	6	6	0.965952	1.00282	0.820005	1.01867	0.788512	1.02153	4258797	3470599	3967099	3.7721e+06	4.0312e+06	4.1893e+06	3.3878e+06	3822702	3515300	3.5278e+06	3.5982e+06	4551800	0.945692	0.98724	0.137464	0.0276806	2.99682e+06	4.59973e+06	3.30494e+06	4.41056e+06	3.33967e+06	4.39463e+06		#N/A
Q80X71	Q80X71	Transmembrane protein 106B	Tmem106b	sp|Q80X71|T106B_MOUSE Transmembrane protein 106B OS=Mus musculus OX=10090 GN=Tmem106b PE=1 SV=1	4	4	0.135539	0.551222	0.12011	1.60878	0.78734	0.886797	3.2003e+06	843228	3.5703e+06	3.0646e+06	4112299	3.957e+06	5033499	3.9047e+06	3857300	2.7454e+06	1259698	3.579e+06	0.508597	0.411136	1.53612	-1.6644	1.00339e+06	4.71731e+06	3.41093e+06	5.09282e+06	702539	4.63668e+06		#N/A
Q9D1I5	Q9D1I5	Methylmalonyl-CoA epimerase, mitochondrial	Mcee	sp|Q9D1I5|MCEE_MOUSE Methylmalonyl-CoA epimerase, mitochondrial OS=Mus musculus OX=10090 GN=Mcee PE=1 SV=1	3	3	0.611695	1.04233	0.600713	0.922959	0.786977	0.962033	15658991	12870997	13308001	14065997	11090995	13989995	14904007	13820993	15544000	9855895	16813010	17099994	0.846898	0.809384	-0.517619	0.361708	9.44491e+06	2.02115e+07	1.08355e+07	1.60675e+07	1.20255e+07	1.59265e+07		#N/A
Q8BH57	Q8BH57	WD repeat-containing protein 48	Wdr48	sp|Q8BH57|WDR48_MOUSE WD repeat-containing protein 48 OS=Mus musculus OX=10090 GN=Wdr48 PE=1 SV=1	22	22	0.678161	0.987637	0.453832	1.02029	0.785097	1.00768	14988005	14584992	14402002	13552993	14248993	14322992	14262997	15406004	14526990	14385998	13590008	14571000	0.759747	0.842764	0.566863	-0.304729	1.35379e+07	1.49991e+07	1.36616e+07	1.54589e+07	1.34202e+07	1.53438e+07		#N/A
O35239	O35239	Tyrosine-protein phosphatase non-receptor type 9	Ptpn9	sp|O35239|PTN9_MOUSE Tyrosine-protein phosphatase non-receptor type 9 OS=Mus musculus OX=10090 GN=Ptpn9 PE=1 SV=2	18	18	0.0858603	1.10271	0.116701	0.921314	0.784835	1.01595	8728905	8306599	8014098	7199802	7.8158e+06	7.1226e+06	7.2746e+06	6986901	8295701	7.2934e+06	7584195	8558196	0.500755	0.335579	-1.28771	1.45535	6.99007e+06	8.87567e+06	6.72171e+06	7.87824e+06	7.03511e+06	9.08959e+06		#N/A
Q9DBH0	Q9DBH0	NEDD4-like E3 ubiquitin-protein ligase WWP2	Wwp2	sp|Q9DBH0|WWP2_MOUSE NEDD4-like E3 ubiquitin-protein ligase WWP2 OS=Mus musculus OX=10090 GN=Wwp2 PE=1 SV=1	1	1	0.70316	1.0973	0.934795	0.978754	0.784736	1.07399	1722192	848656	879270	1.0871e+06	1.11132e+06	652084	1.43415e+06	927169	752640	1.54031e+06	1.2623e+06	717540	0.980966	0.85922	-0.100966	0.279318	429653	1.70674e+06	508784	1.55358e+06	488288	1.78032e+06		#N/A
P36916	P36916	Guanine nucleotide-binding protein-like 1	Gnl1	sp|P36916|GNL1_MOUSE Guanine nucleotide-binding protein-like 1 OS=Mus musculus OX=10090 GN=Gnl1 PE=1 SV=4	21	21	0.0267296	1.09242	0.0292417	0.921446	0.784668	1.00661	23540004	21942002	22666004	23661004	20722998	20542012	20237996	22577000	22689990	22420986	22290998	23791996	0.343146	0.198029	-1.99857	2.05536	2.17119e+07	2.38851e+07	1.93379e+07	2.27021e+07	2.16693e+07	2.42352e+07		#N/A
Q59J78	Q59J78	Mimitin, mitochondrial	Ndufaf2	sp|Q59J78|NDUF2_MOUSE NADH dehydrogenase [ubiquinone] 1 alpha subcomplex assembly factor 2 OS=Mus musculus OX=10090 GN=Ndufaf2 PE=1 SV=1	6	6	0.666083	1.0449	0.465723	0.930311	0.784543	0.972084	13140998	11317999	12833004	16083003	11365006	14760995	13425997	11433003	12478002	12683008	16624008	13067006	0.768188	0.83594	-0.534466	0.326752	1.06006e+07	1.68254e+07	1.0123e+07	1.53696e+07	1.01734e+07	1.65141e+07		#N/A
P37040	P37040	NADPH--cytochrome P450 reductase	Por	sp|P37040|NCPR_MOUSE NADPH--cytochrome P450 reductase OS=Mus musculus OX=10090 GN=Por PE=1 SV=2	21	21	0.273049	0.966717	0.441835	1.02519	0.784014	0.991071	37108012	36336012	38242992	34664992	36075000	39506016	37530992	38263980	36032004	35349996	36941000	39377008	0.754058	0.566172	0.572572	-0.85536	3.41248e+07	3.97252e+07	3.55627e+07	4.01252e+07	3.41975e+07	3.89785e+07		#N/A
P60605	P60605	Ubiquitin-conjugating enzyme E2 G2	Ube2g2	sp|P60605|UB2G2_MOUSE Ubiquitin-conjugating enzyme E2 G2 OS=Mus musculus OX=10090 GN=Ube2g2 PE=1 SV=1	4	4	0.961888	0.990232	0.736298	1.06297	0.78315	1.05258	4.0918e+06	2212400	2.3516e+06	3.1755e+06	3.0375e+06	3811499	3.0563e+06	1.987e+06	2.0465e+06	2.7445e+06	2.8614e+06	3426702	0.908923	0.984965	0.305901	-0.0188116	1.8679e+06	3.67165e+06	1.78006e+06	4.16609e+06	1.57781e+06	4.33784e+06		#N/A
Q80WC7;Q8K2X3	Q80WC7	Arf-GAP domain and FG repeat-containing protein 2	Agfg2	sp|Q80WC7|AGFG2_MOUSE Arf-GAP domain and FG repeat-containing protein 2 OS=Mus musculus OX=10090 GN=Agfg2 PE=1 SV=1	6	5	0.58075	1.04865	0.713814	0.978133	0.782941	1.02572	6423598	5.02e+06	4549099	5.6379e+06	5.0579e+06	5127301	5.5634e+06	4740297	4593197	5.5453e+06	5180599	5662300	0.897244	0.789002	-0.296022	0.459288	4.4804e+06	6.0103e+06	4.58287e+06	5.66158e+06	4.11737e+06	6.69793e+06		#N/A
Q99K01	Q99K01	Pyridoxal-dependent decarboxylase domain-containing protein 1	Pdxdc1	sp|Q99K01|PDXD1_MOUSE Pyridoxal-dependent decarboxylase domain-containing protein 1 OS=Mus musculus OX=10090 GN=Pdxdc1 PE=1 SV=2	14	14	0.882007	1.00771	0.48206	0.978212	0.782082	0.98575	5.1458e+06	5.2949e+06	6300397	5672100	5493600	5.7202e+06	5727198	5.2466e+06	5920798	5.5754e+06	5.3895e+06	5.7963e+06	0.777583	0.946788	-0.533505	0.14169	5.29565e+06	6.04535e+06	5.18456e+06	5.90924e+06	4.78412e+06	6.42248e+06		#N/A
P01027;CON__Q2UVX4	P01027	Complement C3;Complement C3 beta chain;C3-beta-c;Complement C3 alpha chain;C3a anaphylatoxin;Acylation stimulating protein;Complement C3b alpha chain;Complement C3c alpha chain fragment 1;Complement C3dg fragment;Complement C3g fragment;Complement C3d fragment;Complement C3f fragment;Complement C3c alpha chain fragment 2	C3	sp|P01027|CO3_MOUSE Complement C3 OS=Mus musculus OX=10090 GN=C3 PE=1 SV=3	21	21	0.277212	0.871587	0.145501	1.18636	0.781978	1.03402	7.0443e+06	7.7282e+06	5.3508e+06	7920196	8488905	6583699	7770500	9205701	7.9997e+06	5743098	6.2213e+06	7060799	0.547815	0.568449	1.18835	-0.875472	5.1779e+06	8.33455e+06	6.23299e+06	9.79142e+06	5.15103e+06	8.87072e+06		#N/A
Q9D7B6	Q9D7B6	Isobutyryl-CoA dehydrogenase, mitochondrial	Acad8	sp|Q9D7B6|ACAD8_MOUSE Isobutyryl-CoA dehydrogenase, mitochondrial OS=Mus musculus OX=10090 GN=Acad8 PE=1 SV=2	11	11	0.549464	0.964863	0.873924	1.01127	0.781947	0.975735	12576994	12378005	14242006	10943998	13270999	13064000	12312996	13114999	12742000	11595993	11754001	15413990	0.962534	0.771489	0.050007	-0.404815	1.00663e+07	1.56867e+07	1.22602e+07	1.36213e+07	1.03863e+07	1.46842e+07		#N/A
P62322	P62322	U6 snRNA-associated Sm-like protein LSm5	Lsm5	sp|P62322|LSM5_MOUSE U6 snRNA-associated Sm-like protein LSm5 OS=Mus musculus OX=10090 GN=Lsm5 PE=3 SV=2	1	1	0.0880089	0.640281	0.119084	1.68595	0.781932	1.07948	1161998	1.0719e+06	1.8461e+06	1.6569e+06	2.7289e+06	2807500	1.3225e+06	2237299	1.4146e+06	760850	1.143e+06	2.2807e+06	0.506921	0.338761	1.31584	-1.52366	372489	2.42709e+06	1.18772e+06	3.36038e+06	835583	2.03287e+06		#N/A
Q6PDG5;P97496	Q6PDG5	SWI/SNF complex subunit SMARCC2	Smarcc2	sp|Q6PDG5|SMRC2_MOUSE SWI/SNF complex subunit SMARCC2 OS=Mus musculus OX=10090 GN=Smarcc2 PE=1 SV=2	24	24	0.838076	0.989949	0.850746	0.993128	0.781842	0.983145	13026006	10800005	11137000	10580998	11458001	11341995	11536998	11512999	12587008	10699004	11191006	11774002	0.953777	0.927499	-0.173623	-0.096559	1.02707e+07	1.28548e+07	1.13243e+07	1.16007e+07	9.60861e+06	1.31634e+07		#N/A
P38060;Q8JZS7	P38060	Hydroxymethylglutaryl-CoA lyase, mitochondrial	Hmgcl	sp|P38060|HMGCL_MOUSE Hydroxymethylglutaryl-CoA lyase, mitochondrial OS=Mus musculus OX=10090 GN=Hmgcl PE=1 SV=2	6	6	0.681201	0.94865	0.804479	1.0208	0.781787	0.968384	12030006	15057997	13423992	9331200	11059996	14827006	12162001	14048007	13489997	11916005	13796000	11634999	0.938786	0.84415	0.218471	-0.267841	1.09725e+07	1.4446e+07	1.02836e+07	1.57649e+07	8.60085e+06	1.63207e+07		#N/A
Q8BLU0	Q8BLU0		Flrt2	sp|Q8BLU0|FLRT2_MOUSE Leucine-rich repeat transmembrane protein FLRT2 OS=Mus musculus OX=10090 GN=Flrt2 PE=1 SV=1	8	8	0.682938	1.03033	0.539151	0.955021	0.781729	0.983986	4.5629e+06	4.095e+06	4882797	4740103	4732401	4.3639e+06	4914798	3.7808e+06	4.5964e+06	4148399	4946001	4.8915e+06	0.814129	0.843701	-0.451086	0.285007	4.0643e+06	5.22685e+06	3.65182e+06	5.24412e+06	4.02479e+06	5.11561e+06		#N/A
P40240	P40240	CD9 antigen	Cd9	sp|P40240|CD9_MOUSE CD9 antigen OS=Mus musculus OX=10090 GN=Cd9 PE=1 SV=2	5	5	0.352735	1.13249	0.470204	0.921526	0.78012	1.04362	47425976	29534990	47238996	37579004	33417016	31507982	36042008	39835016	36089976	42861980	45241004	29952994	0.771883	0.633373	-0.605169	0.79492	2.75381e+07	4.95348e+07	2.94631e+07	4.09379e+07	2.67524e+07	5.41371e+07		#N/A
P60824	P60824	Cold-inducible RNA-binding protein	Cirbp	sp|P60824|CIRBP_MOUSE Cold-inducible RNA-binding protein OS=Mus musculus OX=10090 GN=Cirbp PE=1 SV=1	5	5	0.150422	1.13134	0.279247	0.903766	0.779614	1.02246	9785704	11080003	9948305	11850006	8789795	11110000	9396900	8502698	12004998	10559002	8922001	10340999	0.66509	0.430555	-0.828226	1.12958	8.44895e+06	1.24645e+07	7.59153e+06	1.13082e+07	9.11146e+06	1.22205e+07		#N/A
Q8BGD5	Q8BGD5	Carnitine O-palmitoyltransferase 1, brain isoform	Cpt1c	sp|Q8BGD5|CPT1C_MOUSE Carnitine O-palmitoyltransferase 1, brain isoform OS=Mus musculus OX=10090 GN=Cpt1c PE=1 SV=1	15	15	0.990647	1.00049	0.71667	0.983681	0.779463	0.984159	13562995	11818996	13845005	12511999	13241994	13232998	12436992	12717008	14537000	12052006	12628996	13377998	0.898959	0.996224	-0.298775	0.0381221	1.14419e+07	1.48561e+07	1.22737e+07	1.35407e+07	1.14401e+07	1.44294e+07		#N/A
Q99P47	Q99P47	Contactin-associated protein-like 4	Cntnap4	sp|Q99P47|CNTP4_MOUSE Contactin-associated protein-like 4 OS=Mus musculus OX=10090 GN=Cntnap4 PE=1 SV=2	6	6	0.426244	0.878226	0.435499	1.21597	0.778929	1.0679	3872102	3.4894e+06	5265699	4.8576e+06	5113897	3503001	6060598	5.3511e+06	3.2596e+06	6.2356e+06	2573900	5.0795e+06	0.752027	0.690552	0.51088	-0.660318	1.62209e+06	6.95221e+06	3.28796e+06	6.72634e+06	3.05154e+06	5.69086e+06		#N/A
Q6P9Q6	Q6P9Q6	FK506-binding protein 15	Fkbp15	sp|Q6P9Q6|FKB15_MOUSE FK506-binding protein 15 OS=Mus musculus OX=10090 GN=Fkbp15 PE=1 SV=2	10	10	0.785776	0.94345	0.417439	1.12743	0.778795	1.06367	3514798	8.1601e+06	4.3747e+06	5.9081e+06	6.2125e+06	6.3957e+06	5.5057e+06	4.2771e+06	4507098	4247697	4.5437e+06	6657397	0.74046	0.90126	0.583511	-0.0680211	3.20671e+06	6.77124e+06	4.06951e+06	7.12599e+06	2.24791e+06	8.73094e+06		#N/A
P26350	P26350	Prothymosin alpha;Prothymosin alpha, N-terminally processed;Thymosin alpha	Ptma	sp|P26350|PTMA_MOUSE Prothymosin alpha OS=Mus musculus OX=10090 GN=Ptma PE=1 SV=2	4	4	0.450912	0.769175	0.0897611	1.42589	0.778484	1.09676	4.1312e+06	2.4643e+06	3.8307e+06	10056994	6.908e+06	4.1569e+06	5.1328e+06	7.6022e+06	3.1719e+06	4764600	3.6155e+06	4.9609e+06	0.471075	0.709775	1.42499	-0.314913	2.74232e+06	5.51413e+06	3.42891e+06	8.47104e+06	-241305	1.04829e+07		#N/A
Q8BGU5	Q8BGU5	Cyclin-Y	Ccny	sp|Q8BGU5|CCNY_MOUSE Cyclin-Y OS=Mus musculus OX=10090 GN=Ccny PE=1 SV=1	11	11	0.663625	0.988451	0.892666	0.9904	0.778199	0.978962	14927000	13562009	14387006	13518008	14268994	13938008	14302991	14498996	14491005	12202007	14243004	17021006	0.969668	0.834593	-0.168545	-0.301809	1.13466e+07	1.76319e+07	1.38819e+07	1.46226e+07	1.30137e+07	1.51834e+07		#N/A
Q3UH99	Q3UH99	Protein shisa-6 homolog	Shisa6	sp|Q3UH99|SHSA6_MOUSE Protein shisa-6 OS=Mus musculus OX=10090 GN=Shisa6 PE=1 SV=1	2	2	0.184574	0.677995	0.240347	1.62348	0.778051	1.10071	1.1949e+06	2.19557e+06	1585399	1.9207e+06	1.9128e+06	1.511e+06	3.6194e+06	3614102	1.9533e+06	2.4292e+06	638773	1.7956e+06	0.633092	0.469515	1.00828	-1.11456	495460	2.91298e+06	894990	4.43366e+06	1.03652e+06	2.41177e+06		#N/A
Q3URE9	Q3URE9	Leucine-rich repeat and immunoglobulin-like domain-containing nogo receptor-interacting protein 2	Lingo2	sp|Q3URE9|LIGO2_MOUSE Leucine-rich repeat and immunoglobulin-like domain-containing nogo receptor-interacting protein 2 OS=Mus musculus OX=10090 GN=Lingo2 PE=2 SV=1	6	4	0.778452	0.96764	0.907023	1.01406	0.77802	0.981245	3.4261e+06	2.9536e+06	2.8972e+06	2.8652e+06	2.9923e+06	2.8656e+06	4228898	2.6423e+06	3.1645e+06	3.0597e+06	3441398	2.7193e+06	0.973425	0.897556	0.157518	-0.27323	2.62133e+06	3.57112e+06	2.04838e+06	4.31617e+06	2.61714e+06	3.45391e+06		#N/A
Q8CGY8	Q8CGY8	UDP-N-acetylglucosamine--peptide N-acetylglucosaminyltransferase 110 kDa subunit	Ogt	sp|Q8CGY8|OGT1_MOUSE UDP-N-acetylglucosamine--peptide N-acetylglucosaminyltransferase 110 kDa subunit OS=Mus musculus OX=10090 GN=Ogt PE=1 SV=2	39	39	0.376695	1.02364	0.362473	0.984322	0.777988	1.00759	47735028	47682988	51475004	46383972	47260984	46054008	47035028	48349020	48651024	46244976	47942032	48883000	0.715598	0.650716	-0.703006	0.677695	4.60324e+07	4.98281e+07	4.56759e+07	4.86736e+07	4.4827e+07	5.18115e+07		#N/A
Q8R1G2	Q8R1G2	Carboxymethylenebutenolidase homolog	Cmbl	sp|Q8R1G2|CMBL_MOUSE Carboxymethylenebutenolidase homolog OS=Mus musculus OX=10090 GN=Cmbl PE=1 SV=1	8	8	0.26103	0.872196	0.232544	1.11459	0.777609	0.972143	12312996	11514004	16342008	11304002	17625994	13116993	13160001	14874008	13487001	11750008	12846992	14402993	0.62727	0.556073	0.928723	-0.814911	1.13469e+07	1.48966e+07	1.13226e+07	1.80659e+07	9.11889e+06	1.66176e+07		#N/A
Q9CXV1	Q9CXV1	Succinate dehydrogenase [ubiquinone] cytochrome b small subunit, mitochondrial	Sdhd	sp|Q9CXV1|DHSD_MOUSE Succinate dehydrogenase [ubiquinone] cytochrome b small subunit, mitochondrial OS=Mus musculus OX=10090 GN=Sdhd PE=1 SV=2	2	2	0.835134	1.11256	0.87878	1.03027	0.777541	1.14624	29660010	29400000	37130980	196330096	34348980	32202004	62688984	59834988	43154012	49081028	46880012	37085992	0.965017	0.925304	0.266936	0.436457	3.56997e+07	5.24008e+07	2.14533e+07	7.30842e+07	-5.76864e+07	2.03947e+08		#N/A
Q62165	Q62165	Dystroglycan;Alpha-dystroglycan;Beta-dystroglycan	Dag1	sp|Q62165|DAG1_MOUSE Dystroglycan 1 OS=Mus musculus OX=10090 GN=Dag1 PE=1 SV=4	8	8	0.315626	1.03767	0.797966	0.983306	0.777195	1.02035	12317995	13117999	13033000	11523994	12495996	11954000	12077000	11603001	14360003	10822002	12497004	11528993	0.935941	0.597669	-0.241553	0.795027	9.86074e+06	1.47433e+07	1.14461e+07	1.26189e+07	1.13176e+07	1.36789e+07		#N/A
Q5SUF2	Q5SUF2	Luc7-like protein 3	Luc7l3	sp|Q5SUF2|LC7L3_MOUSE Luc7-like protein 3 OS=Mus musculus OX=10090 GN=Luc7l3 PE=1 SV=1	6	6	0.641146	1.0691	0.343658	0.900362	0.777173	0.962581	3.6981e+06	3.0852e+06	4057801	5261503	3.4063e+06	4.2101e+06	4.2199e+06	3081099	3.393e+06	4258600	4312299	4.5536e+06	0.701423	0.825039	-0.736772	0.387042	3.32198e+06	4.93677e+06	2.81233e+06	4.64636e+06	2.56724e+06	5.48406e+06		#N/A
P97930	P97930	Thymidylate kinase	Dtymk	sp|P97930|KTHY_MOUSE Thymidylate kinase OS=Mus musculus OX=10090 GN=Dtymk PE=1 SV=2	5	5	0.619044	0.974516	0.970294	1.00246	0.776778	0.976917	7742402	7.0879e+06	8917496	8.1454e+06	8.202e+06	7936999	8111998	8369300	9506198	7558300	7185899	8476300	0.989999	0.81375	-0.035765	-0.32684	6.5328e+06	9.83055e+06	7.8682e+06	8.44195e+06	6.75508e+06	9.19152e+06		#N/A
Q9JIW9	Q9JIW9	Ras-related protein Ral-B	Ralb	sp|Q9JIW9|RALB_MOUSE Ras-related protein Ral-B OS=Mus musculus OX=10090 GN=Ralb PE=1 SV=1	10	3	0.766097	1.02806	0.593083	0.943024	0.776094	0.969488	5.8345e+06	5621700	6.156e+06	4.6115e+06	5849799	5.6603e+06	4.4585e+06	5.6463e+06	6.8913e+06	5.5209e+06	4.6308e+06	5.9824e+06	0.841801	0.890978	-0.438581	0.233414	4.25758e+06	7.25512e+06	4.3902e+06	6.41725e+06	4.49486e+06	6.61699e+06		#N/A
Q61733	Q61733	28S ribosomal protein S31, mitochondrial	Mrps31	sp|Q61733|RT31_MOUSE 28S ribosomal protein S31, mitochondrial OS=Mus musculus OX=10090 GN=Mrps31 PE=1 SV=1	7	7	0.602975	1.05556	0.698921	0.969691	0.77547	1.02357	6515897	7.0092e+06	5550001	7775597	5496099	6413203	7574105	5946702	6546403	6300297	7114397	6119300	0.894612	0.803133	-0.231584	0.388955	5.83087e+06	7.20932e+06	4.93607e+06	7.77898e+06	5.22897e+06	8.19637e+06		#N/A
O88545	O88545	COP9 signalosome complex subunit 6	Cops6	sp|O88545|CSN6_MOUSE COP9 signalosome complex subunit 6 OS=Mus musculus OX=10090 GN=Cops6 PE=1 SV=1	13	13	0.818202	1.01398	0.612647	0.973494	0.775288	0.987105	55863000	54552980	61532996	51602012	49165976	54876036	55474992	61157976	58781968	54600964	53972972	58836004	0.851526	0.917931	-0.350833	0.158094	5.23735e+07	6.07225e+07	4.73689e+07	6.29686e+07	4.92618e+07	6.25137e+07		#N/A
Q9R1E6	Q9R1E6	Ectonucleotide pyrophosphatase/phosphodiesterase family member 2	Enpp2	sp|Q9R1E6|ENPP2_MOUSE Ectonucleotide pyrophosphatase/phosphodiesterase family member 2 OS=Mus musculus OX=10090 GN=Enpp2 PE=1 SV=3	5	5	0.194923	1.13577	0.487365	0.914618	0.774745	1.0388	2.2322e+06	2393501	3.0263e+06	2732699	2226299	2.0769e+06	2.1583e+06	2.6607e+06	1.8942e+06	2.3453e+06	3.1249e+06	2.7333e+06	0.779881	0.476973	-0.586518	1.01422	1.68571e+06	3.36314e+06	1.86574e+06	2.69536e+06	2.03194e+06	3.16041e+06		#N/A
Q8CCT4	Q8CCT4	Transcription elongation factor A protein-like 5	Tceal5	sp|Q8CCT4|TCAL5_MOUSE Transcription elongation factor A protein-like 5 OS=Mus musculus OX=10090 GN=Tceal5 PE=1 SV=1	8	3	0.97459	0.98148	0.571524	1.20243	0.774625	1.18017	4.503e+06	4.3623e+06	5.6602e+06	37048012	5.1691e+06	5.8404e+06	12562005	11704998	5.0205e+06	12308000	6384803	5382198	0.83126	0.991655	0.424989	0.347775	1.85522e+06	1.26925e+07	2.68841e+06	1.49498e+07	-1.27469e+07	3.85337e+07		#N/A
Q8R3R8	Q8R3R8	Gamma-aminobutyric acid receptor-associated protein-like 1	Gabarapl1	sp|Q8R3R8|GBRL1_MOUSE Gamma-aminobutyric acid receptor-associated protein-like 1 OS=Mus musculus OX=10090 GN=Gabarapl1 PE=1 SV=2	2	1	0.396528	0.879594	0.361773	1.07356	0.670166	0.944298	12698007	16903990	11844994	9229196	11789999	13786009	15545007	15515010	12070998	13150992	13333995	13942007	0.715975	0.668223	0.752698	-0.57736	1.18842e+07	1.43648e+07	1.13258e+07	1.69923e+07	7.59979e+06	1.77383e+07		#N/A
P55264	P55264	Adenosine kinase	Adk	sp|P55264|ADK_MOUSE Adenosine kinase OS=Mus musculus OX=10090 GN=Adk PE=1 SV=2	13	13	0.765866	1.02755	0.341516	0.950483	0.773442	0.976673	63459988	66788984	73246040	51344032	56950024	57023028	66925016	65785044	67918960	62914988	66261980	61868996	0.700609	0.891354	-0.709353	0.270142	6.0241e+07	6.92415e+07	5.30321e+07	7.03095e+07	4.90856e+07	7.83339e+07		#N/A
Q8R2Y3	Q8R2Y3	Dolichol kinase	Dolk	sp|Q8R2Y3|DOLK_MOUSE Dolichol kinase OS=Mus musculus OX=10090 GN=Dolk PE=1 SV=1	1	1	0.425997	1.30014	0.308006	0.839641	0.772635	1.09165	1.31e+06	1.1473e+06	540720	2.0572e+06	1.0023e+06	1.0933e+06	889080	600570	973230	892420	1.322e+06	1.0253e+06	0.682994	0.690384	-0.78004	0.787809	755154	1.35132e+06	555586	1.23704e+06	270921	2.25669e+06		#N/A
Q8BZW8	Q8BZW8	NHL repeat-containing protein 2	Nhlrc2	sp|Q8BZW8|NHLC2_MOUSE NHL repeat-containing protein 2 OS=Mus musculus OX=10090 GN=Nhlrc2 PE=1 SV=1	5	5	0.295363	1.13364	0.164662	0.846919	0.772097	0.960103	4.3124e+06	4.7765e+06	5137201	3.2917e+06	3695502	3624500	4.417e+06	3564698	5220097	3.4895e+06	4.415e+06	5.0972e+06	0.57052	0.582395	-1.16243	0.876959	3.29205e+06	5.81885e+06	3.19213e+06	4.45871e+06	3.10663e+06	5.65227e+06		#N/A
Q61749	Q61749	Translation initiation factor eIF-2B subunit delta	Eif2b4	sp|Q61749|EI2BD_MOUSE Translation initiation factor eIF-2B subunit delta OS=Mus musculus OX=10090 GN=Eif2b4 PE=1 SV=2	6	6	0.620346	0.963055	0.391168	1.06049	0.771732	1.02131	4.4691e+06	4811500	5271097	4.0739e+06	5.1183e+06	4716000	4.2518e+06	5230397	4872299	4.0977e+06	4.8709e+06	4.3641e+06	0.728699	0.81413	0.668484	-0.361859	3.93773e+06	5.16477e+06	4.12302e+06	5.53523e+06	3.84696e+06	5.46584e+06		#N/A
Q9D924	Q9D924	Iron-sulfur cluster assembly 1 homolog, mitochondrial	Isca1	sp|Q9D924|ISCA1_MOUSE Iron-sulfur cluster assembly 1 homolog, mitochondrial OS=Mus musculus OX=10090 GN=Isca1 PE=2 SV=1	5	5	0.825072	1.01213	0.267679	0.973398	0.771449	0.985204	9944400	11373995	12526995	10832996	10948006	11616002	10544996	10907006	11319001	11017003	11353998	11507004	0.657341	0.919012	-0.84996	0.200408	1.09729e+07	1.16256e+07	1.02937e+07	1.17143e+07	9.45119e+06	1.2888e+07		#N/A
Q8R001	Q8R001	Microtubule-associated protein RP/EB family member 2	Mapre2	sp|Q8R001|MARE2_MOUSE Microtubule-associated protein RP/EB family member 2 OS=Mus musculus OX=10090 GN=Mapre2 PE=1 SV=1	19	18	0.369092	1.03911	0.206181	0.9484	0.770571	0.985488	45111992	46693024	48105012	40934980	45616012	43162000	41772980	43259000	46724024	42677024	49638976	44429012	0.602673	0.645442	-1.00225	0.713178	4.10754e+07	5.06591e+07	4.09159e+07	4.59891e+07	4.02754e+07	5.01471e+07		#N/A
Q99LD9	Q99LD9	Translation initiation factor eIF-2B subunit beta	Eif2b2	sp|Q99LD9|EI2BB_MOUSE Translation initiation factor eIF-2B subunit beta OS=Mus musculus OX=10090 GN=Eif2b2 PE=1 SV=1	7	7	0.127855	0.898038	0.156039	1.14502	0.769946	1.02827	5531497	6331200	5.2033e+06	6365502	6758102	7016198	6075303	6.1911e+06	6.2487e+06	4.8328e+06	5.1626e+06	6.655e+06	0.563726	0.40146	1.1376	-1.25336	4.34628e+06	7.10327e+06	5.79356e+06	7.22679e+06	4.93154e+06	6.78421e+06		#N/A
Q921T2	Q921T2	Torsin-1A-interacting protein 1	Tor1aip1	sp|Q921T2|TOIP1_MOUSE Torsin-1A-interacting protein 1 OS=Mus musculus OX=10090 GN=Tor1aip1 PE=1 SV=3	3	3	0.571446	1.06894	0.664838	0.959473	0.769686	1.02562	10808004	10494996	11685006	8.28409e+06	11156998	10268006	7.5786e+06	9686399	11037005	9993996	9316002	9656799	0.881637	0.781868	-0.274279	0.434885	8.81692e+06	1.1185e+07	7.25179e+06	1.20932e+07	8.01635e+06	1.26197e+07		#N/A
Q8K1E0	Q8K1E0	Syntaxin-5	Stx5	sp|Q8K1E0|STX5_MOUSE Syntaxin-5 OS=Mus musculus OX=10090 GN=Stx5 PE=1 SV=3	3	3	0.0496249	1.20249	0.0221805	0.853261	0.769512	1.02604	3.1992e+06	3809499	2.7106e+06	3.3804e+06	2624901	2.5542e+06	2.8388e+06	2.8062e+06	2.827e+06	3.2792e+06	3.4982e+06	3107099	0.302193	0.265639	-2.11619	1.69189	2.72687e+06	3.62888e+06	2.48612e+06	2.92593e+06	2.55091e+06	3.99894e+06		#N/A
O88456;Q9D7J7	O88456	Calpain small subunit 1	Capns1	sp|O88456|CPNS1_MOUSE Calpain small subunit 1 OS=Mus musculus OX=10090 GN=Capns1 PE=1 SV=1	10	10	0.193021	1.08769	0.219657	0.9352	0.768914	1.01721	31459990	32571000	33297988	27303984	25743014	28767014	30115000	29845002	31614008	29960994	32688986	28102998	0.616292	0.475698	-0.985695	1.07437	2.74046e+07	3.37789e+07	2.54305e+07	3.18045e+07	2.68964e+07	3.54201e+07		#N/A
Q148V7	Q148V7	LisH domain and HEAT repeat-containing protein KIAA1468	Kiaa1468	sp|Q148V7|RELCH_MOUSE RAB11-binding protein RELCH OS=Mus musculus OX=10090 GN=Relch PE=1 SV=1	34	34	0.932432	1.00356	0.893646	1.00508	0.768898	1.00866	29907014	27849016	29152018	26949014	29761982	29973000	27723014	26084996	28630992	27932016	29150014	27116990	0.969642	0.970881	0.123596	0.0490493	2.68043e+07	2.96107e+07	2.54594e+07	3.13121e+07	2.63635e+07	3.05651e+07		#N/A
Q80Z24	Q80Z24	Neuronal growth regulator 1	Negr1	sp|Q80Z24|NEGR1_MOUSE Neuronal growth regulator 1 OS=Mus musculus OX=10090 GN=Negr1 PE=1 SV=1	14	14	0.460314	0.96512	0.780666	1.01733	0.768268	0.981843	152450080	158039936	142149920	137169952	147520000	166600016	152489984	144480000	147119952	135879952	146729904	172339904	0.926921	0.71271	0.174329	-0.551389	1.25929e+08	1.75106e+08	1.37192e+08	1.68353e+08	1.32331e+08	1.62574e+08		#N/A
P55012	P55012	Solute carrier family 12 member 2	Slc12a2	sp|P55012|S12A2_MOUSE Solute carrier family 12 member 2 OS=Mus musculus OX=10090 GN=Slc12a2 PE=1 SV=2	26	26	0.802551	1.02298	0.503949	0.955551	0.767767	0.977512	17426010	15804998	20331994	15019009	17316006	15020002	15426997	19140010	17797000	17215000	18678988	16096000	0.791451	0.911183	-0.467143	0.196692	1.57233e+07	1.91702e+07	1.37103e+07	1.97412e+07	1.3408e+07	2.08831e+07		#N/A
P70195	P70195	Proteasome subunit beta type-7	Psmb7	sp|P70195|PSB7_MOUSE Proteasome subunit beta type-7 OS=Mus musculus OX=10090 GN=Psmb7 PE=1 SV=1	10	10	0.715656	1.03048	0.889554	0.992117	0.767589	1.02235	40322012	46254028	42468996	54136984	40144988	43411972	49881992	43743996	41274028	47208028	46396976	43418000	0.96847	0.865499	-0.0803977	0.290125	4.02177e+07	4.89308e+07	3.78308e+07	5.07606e+07	3.61245e+07	5.54665e+07		#N/A
B1AY13	B1AY13	Ubiquitin carboxyl-terminal hydrolase 24	Usp24	sp|B1AY13|UBP24_MOUSE Ubiquitin carboxyl-terminal hydrolase 24 OS=Mus musculus OX=10090 GN=Usp24 PE=1 SV=1	19	19	0.796506	0.974154	0.924023	1.01064	0.767462	0.984517	5.5856e+06	5.4512e+06	5603098	5.1814e+06	7.1922e+06	5821800	4662899	5027500	5353202	6171297	4.9557e+06	5747101	0.976888	0.907952	0.136464	-0.27451	4.72664e+06	6.38701e+06	3.89302e+06	7.45918e+06	5.14533e+06	5.76532e+06		#N/A
Q60771	Q60771	Claudin-11	Cldn11	sp|Q60771|CLD11_MOUSE Claudin-11 OS=Mus musculus OX=10090 GN=Cldn11 PE=1 SV=1	6	6	0.226709	1.37749	0.151522	0.780671	0.767012	1.07537	59117012	29485988	56304020	80352952	30925994	34198000	40422996	51233980	41864980	53047024	63746984	41655016	0.557855	0.519932	-1.11285	1.06677	3.32873e+07	6.68697e+07	2.49691e+07	5.34214e+07	2.31214e+07	8.95086e+07		#N/A
Q4FZF3	Q4FZF3	Probable ATP-dependent RNA helicase DDX49	Ddx49	sp|Q4FZF3|DDX49_MOUSE Probable ATP-dependent RNA helicase DDX49 OS=Mus musculus OX=10090 GN=Ddx49 PE=2 SV=1	2	2	0.321851	1.14881	0.227964	0.850324	0.766815	0.976859	14223998	16950000	14544997	12543998	9044003	14878001	13419006	13986999	15857008	14086002	16049995	13475006	0.623282	0.604238	-0.994146	0.774027	1.28278e+07	1.69063e+07	8.7016e+06	1.69624e+07	1.16767e+07	1.74548e+07		#N/A
Q8VEB4	Q8VEB4	Group XV phospholipase A2	Pla2g15	sp|Q8VEB4|PAG15_MOUSE Phospholipase A2 group XV OS=Mus musculus OX=10090 GN=Pla2g15 PE=1 SV=1	5	5	0.693918	0.968175	0.965103	1.00489	0.766332	0.972905	4.1867e+06	4.2538e+06	3.8437e+06	3.6634e+06	3.8111e+06	5038499	3.706e+06	4010600	4.1834e+06	5094503	3.5653e+06	3683600	0.989939	0.851594	0.015044	-0.325206	3.02497e+06	5.23844e+06	3.16905e+06	5.11405e+06	3.5403e+06	4.43349e+06		#N/A
Q8BK67	Q8BK67	Protein RCC2	Rcc2	sp|Q8BK67|RCC2_MOUSE Protein RCC2 OS=Mus musculus OX=10090 GN=Rcc2 PE=1 SV=1	15	15	0.442053	1.03433	0.277698	0.951799	0.765301	0.984478	7874205	7.4858e+06	7.6324e+06	6.6984e+06	6913201	7.4276e+06	6.8997e+06	7431500	6818798	7703898	7565298	8072499	0.663696	0.702709	-0.867155	0.608806	6.70255e+06	8.37769e+06	6.68734e+06	7.64866e+06	6.61319e+06	8.23221e+06		#N/A
Q8R3F5	Q8R3F5	Malonyl-CoA-acyl carrier protein transacylase, mitochondrial	Mcat	sp|Q8R3F5|FABD_MOUSE Malonyl-CoA-acyl carrier protein transacylase, mitochondrial OS=Mus musculus OX=10090 GN=Mcat PE=1 SV=3	8	8	0.36316	0.945284	0.59591	1.03621	0.764185	0.979511	4916403	5.7894e+06	5874600	5.236e+06	6.2752e+06	5.4485e+06	5343197	6002102	5.204e+06	5611000	5.105e+06	6.3804e+06	0.843332	0.641817	0.371738	-0.694309	4.65251e+06	6.49769e+06	5.05885e+06	6.47565e+06	4.72727e+06	6.18093e+06		#N/A
Q9Z2A7	Q9Z2A7	Diacylglycerol O-acyltransferase 1	Dgat1	sp|Q9Z2A7|DGAT1_MOUSE Diacylglycerol O-acyltransferase 1 OS=Mus musculus OX=10090 GN=Dgat1 PE=1 SV=1	1	1	0.442808	0.887392	0.751738	1.06377	0.763791	0.943977	3.6763e+06	3231498	3.3537e+06	2.3257e+06	4.0521e+06	3.1195e+06	2.7526e+06	4294599	3928300	3.9559e+06	3.6083e+06	2081105	0.916953	0.703446	0.197587	-0.615845	1.97885e+06	4.80796e+06	2.38265e+06	4.72675e+06	2.22601e+06	4.06759e+06		#N/A
O09111	O09111	NADH dehydrogenase [ubiquinone] 1 beta subcomplex subunit 11, mitochondrial	Ndufb11	sp|O09111|NDUBB_MOUSE NADH dehydrogenase [ubiquinone] 1 beta subcomplex subunit 11, mitochondrial OS=Mus musculus OX=10090 GN=Ndufb11 PE=1 SV=2	8	8	0.283263	0.965324	0.0796273	1.04567	0.763529	1.00941	86363040	80138960	90128016	88503952	88003992	90168056	86435000	92695000	86378000	88532040	82925976	83854032	0.453951	0.574024	1.48513	-0.834987	8.13892e+07	8.94559e+07	8.50003e+07	9.36507e+07	7.93188e+07	9.32482e+07		#N/A
Q9D172	Q9D172	ES1 protein homolog, mitochondrial	D10Jhu81e	sp|Q9D172|GAL3A_MOUSE Glutamine amidotransferase-like class 1 domain-containing protein 3, mitochondrial OS=Mus musculus OX=10090 GN=Gatd3 PE=1 SV=1	12	12	0.418846	1.05281	0.220999	0.93581	0.7633	0.985229	175420016	183409952	161820080	152520032	170690048	141460016	159070016	168279968	182229968	164169984	166760000	168929968	0.618617	0.683851	-0.970979	0.622419	1.57723e+08	1.83322e+08	1.38778e+08	1.80972e+08	1.46359e+08	1.90226e+08		#N/A
Q9D880	Q9D880	Mitochondrial import inner membrane translocase subunit TIM50	Timm50	sp|Q9D880|TIM50_MOUSE Mitochondrial import inner membrane translocase subunit TIM50 OS=Mus musculus OX=10090 GN=Timm50 PE=1 SV=1	11	11	0.251942	0.957475	0.0719261	1.05758	0.762149	1.01261	21691986	20971990	18660008	20434990	21543998	21900008	20804996	21026988	19030000	20294986	20080006	21274990	0.43967	0.548339	1.55356	-0.897654	1.87046e+07	2.16354e+07	2.053e+07	2.2108e+07	1.83816e+07	2.24979e+07		#N/A
Q9WU79	Q9WU79	Proline dehydrogenase 1, mitochondrial	Prodh	sp|Q9WU79|PROD_MOUSE Proline dehydrogenase 1, mitochondrial OS=Mus musculus OX=10090 GN=Prodh PE=1 SV=2	14	14	0.469498	1.03698	0.513928	0.975799	0.761634	1.01189	15783991	14995993	14429008	13412993	13052002	15231993	14347005	13889005	14093993	14178993	15017003	14560004	0.797001	0.717032	-0.469067	0.550557	1.37917e+07	1.51333e+07	1.26828e+07	1.55772e+07	1.30684e+07	1.62426e+07		#N/A
Q8CHP5	Q8CHP5	Partner of Y14 and mago	Wibg	sp|Q8CHP5|PYM1_MOUSE Partner of Y14 and mago OS=Mus musculus OX=10090 GN=Pym1 PE=1 SV=2	4	4	0.991194	0.998276	0.663018	0.948769	0.761217	0.947133	4654301	5.6428e+06	5571799	8918899	5.2722e+06	6.2538e+06	6.8947e+06	5.781e+06	4962100	7263601	7.6447e+06	5.8862e+06	0.881647	0.995943	-0.387024	0.103961	4.46439e+06	8.41391e+06	4.95091e+06	7.14994e+06	3.22194e+06	9.17197e+06		#N/A
Q8WUR0	Q8WUR0	Protein C19orf12 homolog		sp|Q8WUR0|CS012_MOUSE Protein C19orf12 homolog OS=Mus musculus OX=10090 PE=1 SV=1	2	2	0.0750807	1.22384	0.0146929	0.796695	0.760886	0.975029	3.4804e+06	3211901	2553101	3.4693e+06	2.4811e+06	2.8395e+06	2.2164e+06	2.8266e+06	3.5243e+06	3.0885e+06	3.2638e+06	3083801	0.260528	0.321879	-2.51937	1.57314	2.91047e+06	3.56973e+06	2.11383e+06	3.06797e+06	2.48633e+06	3.87102e+06		#N/A
Q8VCN5	Q8VCN5	Cystathionine gamma-lyase	Cth	sp|Q8VCN5|CGL_MOUSE Cystathionine gamma-lyase OS=Mus musculus OX=10090 GN=Cth PE=1 SV=1	4	4	0.427427	1.36503	0.362617	0.706973	0.760778	0.965039	2.0524e+06	1.39161e+06	1.8533e+06	2.2705e+06	1.5939e+06	2.6371e+06	1.6258e+06	506552	1886001	1828299	2.149e+06	1.87e+06	0.71559	0.691076	-0.548962	0.449505	1.70128e+06	2.16537e+06	206208	2.97547e+06	1.29595e+06	2.48795e+06		#N/A
Q8BIZ1	Q8BIZ1	Ankyrin repeat and sterile alpha motif domain-containing protein 1B	Anks1b	sp|Q8BIZ1|ANS1B_MOUSE Ankyrin repeat and sterile alpha motif domain-containing protein 1B OS=Mus musculus OX=10090 GN=Anks1b PE=1 SV=3	22	22	0.0813992	1.05595	0.269234	0.956351	0.760347	1.00986	55844024	55096012	55749012	53092000	48672000	53075016	54138988	52373996	56688012	51332016	52326032	57508020	0.65881	0.330184	-0.87078	1.50965	4.95511e+07	5.9376e+07	4.8285e+07	5.5845e+07	5.29093e+07	5.69812e+07		#N/A
Q64521	Q64521	Glycerol-3-phosphate dehydrogenase, mitochondrial	Gpd2	sp|Q64521|GPDM_MOUSE Glycerol-3-phosphate dehydrogenase, mitochondrial OS=Mus musculus OX=10090 GN=Gpd2 PE=1 SV=2	47	47	0.978048	0.998999	0.465883	1.01176	0.759797	1.01075	250350160	229390064	233479920	213740016	234680048	223090112	236120032	232759952	232379920	231370128	227249920	224739888	0.768189	0.992034	0.560866	0.00678646	2.23254e+08	2.34616e+08	2.22309e+08	2.41016e+08	2.07803e+08	2.55677e+08		#N/A
Q91ZW2	Q91ZW2	GDP-fucose protein O-fucosyltransferase 1	Pofut1	sp|Q91ZW2|OFUT1_MOUSE GDP-fucose protein O-fucosyltransferase 1 OS=Mus musculus OX=10090 GN=Pofut1 PE=1 SV=1	3	3	0.142219	0.834187	0.216305	1.17483	0.759721	0.980032	2.5354e+06	2.9232e+06	2.638e+06	2.6199e+06	3.0241e+06	2.8208e+06	2.85e+06	4351098	2.3407e+06	3010700	2.732e+06	2.8841e+06	0.61331	0.420039	0.933105	-1.09649	2.27929e+06	3.20446e+06	2.09685e+06	4.42615e+06	2.41061e+06	2.94764e+06		#N/A
Q9EP72	Q9EP72	ER membrane protein complex subunit 7	Emc7	sp|Q9EP72|EMC7_MOUSE ER membrane protein complex subunit 7 OS=Mus musculus OX=10090 GN=Emc7 PE=1 SV=1	6	6	0.699901	0.931125	0.797241	1.01694	0.75862	0.946903	7967604	8958299	7680904	15776001	9363702	11489006	9438299	11331998	9772504	9659595	10530006	10823003	0.936001	0.857192	0.228897	-0.10965	9.29064e+06	1.11019e+07	8.55619e+06	1.22553e+07	4.00736e+06	1.6184e+07		#N/A
P97742	P97742	Carnitine O-palmitoyltransferase 1, liver isoform	Cpt1a	sp|P97742|CPT1A_MOUSE Carnitine O-palmitoyltransferase 1, liver isoform OS=Mus musculus OX=10090 GN=Cpt1a PE=1 SV=4	15	15	0.715106	0.977405	0.491227	1.0381	0.758347	1.01465	9016306	7.6667e+06	7.8546e+06	7.6825e+06	8819501	8497102	7.1941e+06	8477600	7.8541e+06	7948098	8400805	7504502	0.782943	0.865484	0.560116	-0.280839	7.33952e+06	8.51423e+06	7.10255e+06	9.39161e+06	7.02633e+06	9.08372e+06		#N/A
Q8VCH8	Q8VCH8	UBX domain-containing protein 4	Ubxn4	sp|Q8VCH8|UBXN4_MOUSE UBX domain-containing protein 4 OS=Mus musculus OX=10090 GN=Ubxn4 PE=1 SV=1	4	4	0.874479	1.0211	0.839969	1.01907	0.757518	1.04057	5.6599e+06	4.2479e+06	3.4122e+06	4880603	4.567e+06	3.5981e+06	4.8431e+06	4.628e+06	4.008e+06	5.0948e+06	3.9099e+06	4.2774e+06	0.952097	0.943115	0.158568	0.181006	3.46679e+06	5.17826e+06	3.52839e+06	5.28971e+06	3.03305e+06	6.06725e+06		#N/A
Q3THS6;Q91X83	Q3THS6	S-adenosylmethionine synthase isoform type-2	Mat2a	sp|Q3THS6|METK2_MOUSE S-adenosylmethionine synthase isoform type-2 OS=Mus musculus OX=10090 GN=Mat2a PE=1 SV=2	13	13	0.542814	1.0277	0.900284	0.992575	0.757193	1.02007	26566012	26184990	27561996	23524012	25221988	24254992	24407014	27079014	27156992	22735992	28208006	23917010	0.970512	0.767965	-0.128515	0.470963	2.1373e+07	2.9636e+07	2.3177e+07	2.73045e+07	2.32157e+07	2.87028e+07		#N/A
Q5DQR4	Q5DQR4	Syntaxin-binding protein 5-like	Stxbp5l	sp|Q5DQR4|STB5L_MOUSE Syntaxin-binding protein 5-like OS=Mus musculus OX=10090 GN=Stxbp5l PE=1 SV=1	30	29	0.103429	1.05152	0.0580682	0.941966	0.756743	0.990497	21527000	19797008	20196994	19580000	18460002	19362992	19860002	19419008	19878994	20694990	21564002	19737006	0.411252	0.364647	-1.64191	1.34399	1.91267e+07	2.18108e+07	1.83409e+07	2.02101e+07	1.88865e+07	2.1664e+07		#N/A
Q505D1	Q505D1	Serine/threonine-protein phosphatase 6 regulatory ankyrin repeat subunit A	Ankrd28	sp|Q505D1|ANR28_MOUSE Serine/threonine-protein phosphatase 6 regulatory ankyrin repeat subunit A OS=Mus musculus OX=10090 GN=Ankrd28 PE=1 SV=1	7	7	0.130263	0.876552	0.124816	1.11323	0.7563	0.975806	4284102	5437398	4112098	4429301	5.4618e+06	5.4131e+06	5325897	4.5642e+06	4.616e+06	4.152e+06	5084000	4802501	0.510158	0.404285	1.29646	-1.21237	4.04052e+06	5.28673e+06	4.52008e+06	5.86242e+06	3.61831e+06	5.51314e+06		#N/A
Q3U1F9	Q3U1F9	Phosphoprotein associated with glycosphingolipid-enriched microdomains 1	Pag1	sp|Q3U1F9|PHAG1_MOUSE Phosphoprotein associated with glycosphingolipid-enriched microdomains 1 OS=Mus musculus OX=10090 GN=Pag1 PE=1 SV=2	1	1	0.249755	0.893173	0.47512	1.08859	0.755702	0.9723	4.3048e+06	4.6981e+06	4.5938e+06	3.9672e+06	5.7479e+06	4.0159e+06	5395300	4650297	4387298	4.7895e+06	5319697	3689400	0.773895	0.545546	0.554544	-0.944463	3.45294e+06	5.64001e+06	3.72073e+06	6.18397e+06	3.86928e+06	4.91267e+06		#N/A
Q923G2	Q923G2	DNA-directed RNA polymerases I, II, and III subunit RPABC3	Polr2h	sp|Q923G2|RPAB3_MOUSE DNA-directed RNA polymerases I, II, and III subunit RPABC3 OS=Mus musculus OX=10090 GN=Polr2h PE=1 SV=3	5	5	0.535574	0.912911	0.608674	1.07735	0.755324	0.983521	39350988	32808006	35284020	35728980	29986000	56706976	36958976	37285984	32849020	38446024	36824996	37401020	0.850415	0.763094	0.46412	-0.532363	3.24851e+07	4.02754e+07	2.19574e+07	5.85116e+07	3.15004e+07	4.00856e+07		#N/A
Q9QZ88	Q9QZ88	Vacuolar protein sorting-associated protein 29	Vps29	sp|Q9QZ88|VPS29_MOUSE Vacuolar protein sorting-associated protein 29 OS=Mus musculus OX=10090 GN=Vps29 PE=1 SV=1	8	8	0.374051	1.08732	0.0335086	0.89613	0.755256	0.974383	48562024	54478024	38426000	41418008	43275020	37588000	44765976	41367988	45618004	45732012	46470028	48182028	0.34981	0.650108	-2.02326	0.714543	4.46182e+07	4.83828e+07	3.68113e+07	4.66872e+07	3.42285e+07	5.72135e+07		#N/A
Q9DBG5	Q9DBG5	Perilipin-3	Plin3	sp|Q9DBG5|PLIN3_MOUSE Perilipin-3 OS=Mus musculus OX=10090 GN=Plin3 PE=1 SV=1	7	7	0.115067	1.24094	0.0335458	0.839802	0.755082	1.04215	7620902	4.755e+06	6.9509e+06	5188598	5077800	4.5465e+06	5121299	4661303	4.9511e+06	5.6831e+06	6288497	6261800	0.349441	0.383264	-1.92819	1.28499	4.79558e+06	6.79667e+06	4.38945e+06	5.314e+06	3.9406e+06	8.3171e+06		#N/A
Q3TDN2	Q3TDN2	FAS-associated factor 2	Faf2	sp|Q3TDN2|FAF2_MOUSE FAS-associated factor 2 OS=Mus musculus OX=10090 GN=Faf2 PE=1 SV=2	9	9	0.218638	0.948038	0.585055	1.03486	0.754776	0.981091	14347005	15216998	14475993	13389004	14789006	15038003	14360991	16401010	16869006	13156000	14184993	14508008	0.83855	0.50917	0.367512	-0.96499	1.21823e+07	1.71767e+07	1.37448e+07	1.65497e+07	1.31626e+07	1.55519e+07		#N/A
Q8BLV3	Q8BLV3	Sodium/hydrogen exchanger 7	Slc9a7	sp|Q8BLV3|SL9A7_MOUSE Sodium/hydrogen exchanger 7 OS=Mus musculus OX=10090 GN=Slc9a7 PE=1 SV=1	2	2	0.28289	1.09371	0.128055	0.889605	0.754602	0.97297	5.0424e+06	4050201	4.1352e+06	3.7105e+06	3.6999e+06	3.5049e+06	4.1138e+06	4.1051e+06	3.8424e+06	4.0681e+06	4759098	4.7003e+06	0.513392	0.573992	-1.25409	0.830495	3.61504e+06	5.06991e+06	3.37315e+06	4.3387e+06	3.32926e+06	5.1399e+06		#N/A
Q6P3D0	Q6P3D0	U8 snoRNA-decapping enzyme	Nudt16	sp|Q6P3D0|NUD16_MOUSE U8 snoRNA-decapping enzyme OS=Mus musculus OX=10090 GN=Nudt16 PE=1 SV=1	7	6	0.351284	0.903996	0.477468	1.06465	0.754181	0.962443	3.9666e+06	3060799	3.4597e+06	2.5781e+06	3343602	3508999	3.4492e+06	4.0069e+06	3.8313e+06	2.743e+06	3.5955e+06	3.3401e+06	0.77458	0.633599	0.510631	-0.666863	2.63257e+06	4.12238e+06	3.10851e+06	4.04584e+06	2.32776e+06	4.20484e+06		#N/A
P61079;Q6ZWY6	P61079	Ubiquitin-conjugating enzyme E2 D3	Ube2d3	sp|P61079|UB2D3_MOUSE Ubiquitin-conjugating enzyme E2 D3 OS=Mus musculus OX=10090 GN=Ube2d3 PE=1 SV=1	3	1	0.176984	0.545774	0.135456	2.1892	0.753602	1.19481	6059701	7.9988e+06	12149995	2.34636e+06	8938695	7.4233e+06	15960994	14704996	3895001	15063991	5.5598e+06	2078501	0.531141	0.460655	1.00962	-1.11426	-2.55928e+06	1.58579e+07	5.06326e+06	1.84507e+07	643641	1.36338e+07		#N/A
P83093	P83093	Stromal interaction molecule 2	Stim2	sp|P83093|STIM2_MOUSE Stromal interaction molecule 2 OS=Mus musculus OX=10090 GN=Stim2 PE=1 SV=2	9	8	0.633947	0.980216	0.544657	1.04522	0.753423	1.02454	5.5425e+06	4.804e+06	5.1467e+06	4.8188e+06	5.0154e+06	5280702	5.4341e+06	4970097	4.956e+06	5.9154e+06	4.3387e+06	4.7118e+06	0.815802	0.820812	0.388613	-0.333453	3.9096e+06	6.05135e+06	4.82433e+06	5.52582e+06	4.52469e+06	5.63131e+06		#N/A
Q9D020	Q9D020	Cytosolic 5-nucleotidase 3A	Nt5c3a	sp|Q9D020|5NT3A_MOUSE Cytosolic 5-nucleotidase 3A OS=Mus musculus OX=10090 GN=Nt5c3a PE=1 SV=4	10	10	0.842851	0.987709	0.814609	0.991886	0.75321	0.979695	8541399	9965603	10571993	8428695	9280696	9650902	9021803	9862594	10160004	9670699	9358095	8954604	0.943303	0.929159	-0.183046	-0.096921	8.72594e+06	1.03458e+07	8.85681e+06	1.00512e+07	7.68993e+06	1.10639e+07		#N/A
Q4VAE3	Q4VAE3	Transmembrane protein 65	Tmem65	sp|Q4VAE3|TMM65_MOUSE Transmembrane protein 65 OS=Mus musculus OX=10090 GN=Tmem65 PE=1 SV=1	7	7	0.14879	1.14132	0.0535751	0.897334	0.752836	1.02415	49596992	57206972	54487028	41799996	40605000	44980972	48910992	42631008	48329016	49253028	52210976	47262984	0.40564	0.429708	-1.69679	1.201	4.58806e+07	5.26474e+07	3.86067e+07	4.99573e+07	4.00163e+07	6.15292e+07		#N/A
P36552	P36552	Oxygen-dependent coproporphyrinogen-III oxidase, mitochondrial	Cpox	sp|P36552|HEM6_MOUSE Oxygen-dependent coproporphyrinogen-III oxidase, mitochondrial OS=Mus musculus OX=10090 GN=Cpox PE=1 SV=2	7	7	0.735071	0.969913	0.348129	1.06142	0.752744	1.02948	5.4962e+06	6.1468e+06	5315697	4262498	5.7007e+06	4.8382e+06	5726100	5.4769e+06	5393403	5.5579e+06	4957497	4.5859e+06	0.705176	0.875802	0.731076	-0.208207	4.42515e+06	5.8222e+06	4.7773e+06	6.09364e+06	4.0618e+06	6.5488e+06		#N/A
Q62048	Q62048	Astrocytic phosphoprotein PEA-15	Pea15	sp|Q62048|PEA15_MOUSE Astrocytic phosphoprotein PEA-15 OS=Mus musculus OX=10090 GN=Pea15 PE=1 SV=1	10	10	0.270416	1.09834	0.234929	0.886391	0.752163	0.973562	110540024	89858056	105809976	97497008	106780048	85517040	80597016	95670952	109379944	103069992	86018000	117620056	0.62983	0.563864	-0.9479	0.841166	8.26999e+07	1.25344e+08	7.3678e+07	1.10605e+08	8.63848e+07	1.15468e+08		#N/A
Q3TIR1	Q3TIR1	Trafficking protein particle complex subunit 13	Trappc13	sp|Q3TIR1|TPC13_MOUSE Trafficking protein particle complex subunit 13 OS=Mus musculus OX=10090 GN=Trappc13 PE=2 SV=1	3	3	0.713223	1.05499	0.470395	0.902589	0.752073	0.952224	8465403	8.1222e+06	5274799	7649398	6578400	6735802	8746799	5.7783e+06	8917897	8819501	7403904	5.7947e+06	0.771672	0.864941	-0.565762	0.308549	5.40085e+06	1.00671e+07	4.95023e+06	8.96942e+06	5.08427e+06	9.67163e+06		#N/A
O35598	O35598	Disintegrin and metalloproteinase domain-containing protein 10	Adam10	sp|O35598|ADA10_MOUSE Disintegrin and metalloproteinase domain-containing protein 10 OS=Mus musculus OX=10090 GN=Adam10 PE=1 SV=2	6	6	0.832476	1.03144	0.460063	0.92575	0.751899	0.954854	6.4146e+06	5.2331e+06	7.9732e+06	4.5698e+06	5.872e+06	5.2503e+06	5071802	6911200	7.5824e+06	5995702	5.6953e+06	5.6826e+06	0.764079	0.922996	-0.531935	0.22457	4.79542e+06	7.68258e+06	4.45451e+06	7.09814e+06	3.67149e+06	8.42387e+06		#N/A
P14148	P14148	60S ribosomal protein L7	Rpl7	sp|P14148|RL7_MOUSE 60S ribosomal protein L7 OS=Mus musculus OX=10090 GN=Rpl7 PE=1 SV=2	16	16	0.164093	0.89903	0.260885	1.08185	0.751808	0.972619	150259984	149780016	159790032	194370112	169549968	180000032	193839936	180870016	159050032	198109888	160480000	154469968	0.655337	0.448143	0.818239	-1.06356	1.35856e+08	2.00199e+08	1.65233e+08	1.96897e+08	1.30043e+08	1.97057e+08		#N/A
G3X9J0	G3X9J0		Sipa1l3	sp|G3X9J0|SI1L3_MOUSE Signal-induced proliferation-associated 1-like protein 3 OS=Mus musculus OX=10090 GN=Sipa1l3 PE=1 SV=1	4	4	0.249483	0.82967	0.184292	1.15649	0.751206	0.959503	15082005	10680998	8538803	11561000	17594006	12436006	12234006	12537996	10812006	11015998	12834005	12274005	0.583994	0.545694	1.00162	-0.8394	1.01784e+07	1.32896e+07	9.56533e+06	1.78357e+07	7.13036e+06	1.5801e+07		#N/A
Q8R2U6	Q8R2U6	Diphosphoinositol polyphosphate phosphohydrolase 2	Nudt4	sp|Q8R2U6|NUDT4_MOUSE Diphosphoinositol polyphosphate phosphohydrolase 2 OS=Mus musculus OX=10090 GN=Nudt4 PE=1 SV=1	5	2	0.715762	0.837555	0.926394	1.0417	0.750993	0.87248	1.34939e+06	3.5701e+06	1.00969e+06	3.3564e+06	883130	3.3536e+06	2.9707e+06	3.7708e+06	2.651e+06	2.8036e+06	3491502	1.08573e+06	0.977894	0.865193	0.204414	-0.323979	890961	4.12495e+06	702627	4.78649e+06	207231	4.43556e+06		#N/A
Q9JKF6	Q9JKF6	Nectin-1	Pvrl1	sp|Q9JKF6|NECT1_MOUSE Nectin-1 OS=Mus musculus OX=10090 GN=Nectin1 PE=1 SV=3	13	13	0.245288	0.953113	0.379745	1.03305	0.750365	0.98461	17807990	18498994	17896002	15802010	18720992	18314996	18688992	17617002	18193004	16588990	17183006	19113990	0.721919	0.540935	0.652197	-0.920986	1.59967e+07	1.95428e+07	1.75188e+07	1.91522e+07	1.56336e+07	1.93689e+07		#N/A
Q3UH66;Q80XP9	Q3UH66	Serine/threonine-protein kinase WNK2	Wnk2	sp|Q3UH66|WNK2_MOUSE Serine/threonine-protein kinase WNK2 OS=Mus musculus OX=10090 GN=Wnk2 PE=1 SV=2	22	21	0.76598	0.982328	0.451047	1.04234	0.750325	1.02392	8812496	10364007	9647394	8117405	8871400	9359605	9835406	9405601	8889598	8484305	10285995	8.3878e+06	0.759566	0.891057	0.523806	-0.177859	7.6168e+06	1.0407e+07	8.74049e+06	9.99552e+06	7.67835e+06	1.07923e+07		#N/A
A2AHG0	A2AHG0	Leucine zipper putative tumor suppressor 3	Lzts3	sp|A2AHG0|LZTS3_MOUSE Leucine zipper putative tumor suppressor 3 OS=Mus musculus OX=10090 GN=Lzts3 PE=1 SV=1	10	10	0.82504	1.02167	0.451307	0.951709	0.750004	0.972335	5.5706e+06	4733102	6.8179e+06	6105199	5.5561e+06	4.8991e+06	5991098	6.1767e+06	6068303	6.0455e+06	6.2356e+06	5.3673e+06	0.75921	0.919189	-0.564276	0.203965	5.31806e+06	6.54029e+06	4.75267e+06	6.55883e+06	4.40739e+06	7.206e+06		#N/A
Q62351	Q62351	Transferrin receptor protein 1	Tfrc	sp|Q62351|TFR1_MOUSE Transferrin receptor protein 1 OS=Mus musculus OX=10090 GN=Tfrc PE=1 SV=1	20	20	0.0279465	0.844535	0.039528	1.16551	0.749604	0.98431	15654002	15029000	16317008	13936000	17875996	20005996	18513992	15883004	13990994	15824003	16125010	15963991	0.367328	0.201474	1.85335	-2.01851	1.38886e+07	1.70634e+07	1.53498e+07	2.07897e+07	1.36227e+07	1.68453e+07		#N/A
O54983	O54983	Ketimine reductase mu-crystallin	Crym	sp|O54983|CRYM_MOUSE Ketimine reductase mu-crystallin OS=Mus musculus OX=10090 GN=Crym PE=1 SV=1	18	18	0.063763	0.685217	0.222329	1.35184	0.749511	0.926305	302449920	169400080	240899920	267770144	422480160	264100000	326170208	411939968	300919936	279920128	148670080	358459872	0.619465	0.300615	1.025	-1.67291	1.30906e+08	4.13079e+08	2.36798e+08	4.75547e+08	1.55347e+08	3.34913e+08		#N/A
Q3UUI3	Q3UUI3	Acyl-coenzyme A thioesterase THEM4	Them4	sp|Q3UUI3|THEM4_MOUSE Acyl-coenzyme A thioesterase THEM4 OS=Mus musculus OX=10090 GN=Them4 PE=1 SV=1	6	6	0.922606	0.991203	0.786572	0.980674	0.749068	0.972047	23886990	18632004	25102992	24960986	22610006	20572996	23615002	26301010	22553998	23130988	22098012	27094986	0.930954	0.965234	-0.190381	-0.0470742	2.00761e+07	2.73629e+07	1.94852e+07	2.70643e+07	1.82802e+07	2.80113e+07		#N/A
O08997	O08997	Copper transport protein ATOX1	Atox1	sp|O08997|ATOX1_MOUSE Copper transport protein ATOX1 OS=Mus musculus OX=10090 GN=Atox1 PE=1 SV=1	4	4	0.72287	1.07761	0.984353	0.996688	0.748928	1.07404	37329984	28995002	37157988	65522044	33177980	29936010	42006024	46840980	40317000	51804000	31345984	30248992	0.99404	0.868344	-0.04895	0.338647	2.25291e+07	5.43289e+07	2.55797e+07	5.04008e+07	1.68013e+07	6.77012e+07		#N/A
Q9DBR1	Q9DBR1	5-3 exoribonuclease 2	Xrn2	sp|Q9DBR1|XRN2_MOUSE 5-3 exoribonuclease 2 OS=Mus musculus OX=10090 GN=Xrn2 PE=1 SV=1	6	6	0.349317	1.06309	0.531105	0.958969	0.748876	1.01947	4.325e+06	4361499	3.8277e+06	4590599	3.8138e+06	4.5905e+06	3.9637e+06	3.7396e+06	3.953e+06	4.4747e+06	3.8292e+06	4530301	0.809839	0.631232	-0.456085	0.700814	3.62824e+06	4.76536e+06	3.4109e+06	4.6429e+06	3.76498e+06	4.78742e+06		#N/A
Q9D074	Q9D074	E3 ubiquitin-protein ligase MGRN1	Mgrn1	sp|Q9D074|MGRN1_MOUSE E3 ubiquitin-protein ligase MGRN1 OS=Mus musculus OX=10090 GN=Mgrn1 PE=1 SV=2	5	4	0.376855	0.905187	0.184997	1.15137	0.748281	1.0422	5.7521e+06	5.3078e+06	6612398	4246799	6631404	6320002	5658700	5384803	5452501	4.1901e+06	6.1764e+06	5.1499e+06	0.584309	0.65076	1.06483	-0.643448	3.93252e+06	6.55193e+06	5.08186e+06	6.91559e+06	3.91346e+06	7.04609e+06		#N/A
Q9D023;G5E869	Q9D023	Mitochondrial pyruvate carrier 2	Mpc2	sp|Q9D023|MPC2_MOUSE Mitochondrial pyruvate carrier 2 OS=Mus musculus OX=10090 GN=Mpc2 PE=1 SV=1	8	8	0.382225	1.09529	0.250921	0.939607	0.747857	1.02914	70974016	85574040	57581968	64129992	69919000	55756012	64575976	61904016	65543008	66359996	69574040	66071020	0.644747	0.656975	-0.882865	0.690855	6.39862e+07	6.97878e+07	5.36687e+07	7.24088e+07	5.04834e+07	8.86466e+07		#N/A
A2AHC3	A2AHC3	Calmodulin-regulated spectrin-associated protein 1	Camsap1	sp|A2AHC3|CAMP1_MOUSE Calmodulin-regulated spectrin-associated protein 1 OS=Mus musculus OX=10090 GN=Camsap1 PE=1 SV=1	20	20	0.25329	0.932116	0.251965	1.09504	0.747417	1.0207	6462099	6.4071e+06	7.2382e+06	6.4956e+06	6.3814e+06	6795597	7.6154e+06	7.8085e+06	5876099	7.4733e+06	6.1065e+06	6688000	0.643999	0.548057	0.885342	-0.90424	5.40274e+06	7.66921e+06	6.07627e+06	8.22418e+06	6.02488e+06	7.27662e+06		#N/A
Q9JMA1	Q9JMA1	Ubiquitin carboxyl-terminal hydrolase 14	Usp14	sp|Q9JMA1|UBP14_MOUSE Ubiquitin carboxyl-terminal hydrolase 14 OS=Mus musculus OX=10090 GN=Usp14 PE=1 SV=3	24	24	0.673663	1.01679	0.487576	0.970402	0.747116	0.98669	37440004	35170988	34081008	33205010	36709984	35182012	32915012	32795992	36367012	34532020	33023982	37909996	0.779702	0.840424	-0.52498	0.308225	3.20677e+07	3.88488e+07	3.1392e+07	3.74095e+07	3.20623e+07	3.78862e+07		#N/A
A2BH40	A2BH40	AT-rich interactive domain-containing protein 1A	Arid1a	sp|A2BH40|ARI1A_MOUSE AT-rich interactive domain-containing protein 1A OS=Mus musculus OX=10090 GN=Arid1a PE=1 SV=1	2	2	0.991477	1.00094	0.778393	1.02788	0.746834	1.02884	2.8214e+06	3527698	2959898	3.3499e+06	2.8842e+06	2.7951e+06	3.7358e+06	3.2646e+06	2622199	2.9207e+06	3223702	3.5675e+06	0.92559	0.995606	0.207077	-0.0136025	2.43833e+06	3.72872e+06	2.48779e+06	3.85206e+06	2.64029e+06	3.68916e+06		#N/A
P43274	P43274	Histone H1.4	Hist1h1e	sp|P43274|H14_MOUSE Histone H1.4 OS=Mus musculus OX=10090 GN=H1-4 PE=1 SV=2	9	3	0.604693	0.95641	0.451236	1.06743	0.746326	1.0209	162350016	149150048	163909952	135860016	179289888	130570064	164630112	167220096	146330064	140470032	169189904	142739936	0.759355	0.804312	0.61427	-0.436229	1.28636e+08	1.70729e+08	1.27163e+08	1.93692e+08	1.31971e+08	1.73664e+08		#N/A
Q8VHH7	Q8VHH7	Adenylate cyclase type 3	Adcy3	sp|Q8VHH7|ADCY3_MOUSE Adenylate cyclase type 3 OS=Mus musculus OX=10090 GN=Adcy3 PE=1 SV=2	5	5	0.530591	0.927627	0.37754	1.10694	0.746057	1.02683	3.7152e+06	3458900	2849599	3.6616e+06	4.0307e+06	4.0748e+06	3.995e+06	2.7598e+06	3.1872e+06	2.9511e+06	3.4894e+06	3.6748e+06	0.720853	0.75936	0.771702	-0.553111	2.81563e+06	3.83562e+06	2.70037e+06	4.72977e+06	2.78991e+06	4.05274e+06		#N/A
Q922Y1	Q922Y1	UBX domain-containing protein 1	Ubxn1	sp|Q922Y1|UBXN1_MOUSE UBX domain-containing protein 1 OS=Mus musculus OX=10090 GN=Ubxn1 PE=1 SV=1	7	7	0.652505	0.983116	0.912813	1.0043	0.745758	0.987342	13952997	12616997	13323000	14101001	13550001	14583006	13885002	12904000	13068008	13158992	13732002	14738005	0.975082	0.831228	0.0766153	-0.336996	1.24527e+07	1.48958e+07	1.2618e+07	1.4843e+07	1.24203e+07	1.45767e+07		#N/A
P35279	P35279	Ras-related protein Rab-6A	Rab6a	sp|P35279|RAB6A_MOUSE Ras-related protein Rab-6A OS=Mus musculus OX=10090 GN=Rab6a PE=1 SV=4	14	5	0.0377862	1.07374	0.155506	0.942214	0.745444	1.0117	38868012	38183024	36471012	36400008	37090012	33845992	33999012	34728020	37474024	39852980	36505020	34496020	0.562647	0.235456	-1.14172	1.86454	3.35415e+07	4.06225e+07	3.25294e+07	3.73021e+07	3.5509e+07	3.9452e+07		#N/A
P49962	P49962	Signal recognition particle 9 kDa protein	Srp9	sp|P49962|SRP09_MOUSE Signal recognition particle 9 kDa protein OS=Mus musculus OX=10090 GN=Srp9 PE=1 SV=2	2	2	0.929924	1.01029	0.586823	0.958577	0.74541	0.96844	6.5645e+06	5118199	5162201	4.2473e+06	5166502	4579197	4.8074e+06	6.2171e+06	5469402	5494602	5660698	4.923e+06	0.840335	0.969525	-0.346925	0.0947481	4.87659e+06	5.89726e+06	4.03963e+06	6.34547e+06	3.74783e+06	6.79827e+06		#N/A
Q923L3;Q80T79	Q923L3;Q80T79	CUB and sushi domain-containing protein 1;CUB and sushi domain-containing protein 3	Csmd1;Csmd3	sp|Q923L3|CSMD1_MOUSE CUB and sushi domain-containing protein 1 OS=Mus musculus OX=10090 GN=Csmd1 PE=1 SV=2;sp|Q80T79|CSMD3_MOUSE CUB and sushi domain-containing protein 3 OS=Mus musculus OX=10090 GN=Csmd3 PE=1 SV=3	2	2	0.0602832	1.42912	0.066545	0.713987	0.745236	1.02037	3.287e+06	3.4289e+06	3.9156e+06	3117402	2.7188e+06	2.6893e+06	2913599	1548198	3500802	3.466e+06	3.0345e+06	3.4469e+06	0.425659	0.291621	-1.92111	1.93292	3.01277e+06	3.71133e+06	1.47952e+06	3.45543e+06	2.8908e+06	3.98365e+06		#N/A
Q6NZB0	Q6NZB0	DnaJ homolog subfamily C member 8	Dnajc8	sp|Q6NZB0|DNJC8_MOUSE DnaJ homolog subfamily C member 8 OS=Mus musculus OX=10090 GN=Dnajc8 PE=1 SV=2	6	6	0.292785	0.935024	0.446436	1.05185	0.744812	0.983508	10836004	11452003	9888106	10997998	13119005	11691002	10396999	11071993	11367996	11666004	9836096	11056999	0.756557	0.579681	0.589275	-0.82318	9.70364e+06	1.22599e+07	9.72366e+06	1.34158e+07	9.74727e+06	1.18398e+07		#N/A
Q8BJ42	Q8BJ42	Disks large-associated protein 2	Dlgap2	sp|Q8BJ42|DLGP2_MOUSE Disks large-associated protein 2 OS=Mus musculus OX=10090 GN=Dlgap2 PE=1 SV=2	27	27	0.857653	1.01126	0.764375	1.00846	0.744652	1.01982	21718990	22947986	22708986	18073998	20970992	22328988	20825994	20058010	21791988	20750990	20464000	20436990	0.920264	0.935639	0.229692	0.183011	1.98478e+07	2.18742e+07	1.95431e+07	2.25489e+07	1.77727e+07	2.49522e+07		#N/A
P70399	P70399	Tumor suppressor p53-binding protein 1	Tp53bp1	sp|P70399|TP53B_MOUSE TP53-binding protein 1 OS=Mus musculus OX=10090 GN=Tp53bp1 PE=1 SV=3	9	9	0.0064373	0.760346	0.00325093	1.33979	0.744575	1.01871	4.0188e+06	4.5281e+06	3807198	3759302	6.1424e+06	4.9042e+06	5.2081e+06	4967003	4.1279e+06	4.1203e+06	3.5737e+06	3.9788e+06	0.143846	0.112489	3.04494	-2.68571	3.53617e+06	4.36418e+06	4.39341e+06	6.21744e+06	3.46867e+06	4.58802e+06		#N/A
Q8C0Y0	Q8C0Y0	Serine/threonine-protein phosphatase 4 regulatory subunit 4	Ppp4r4	sp|Q8C0Y0|PP4R4_MOUSE Serine/threonine-protein phosphatase 4 regulatory subunit 4 OS=Mus musculus OX=10090 GN=Ppp4r4 PE=1 SV=2	5	5	0.725843	0.966288	0.110732	1.07038	0.744326	1.0343	6055000	5329503	6516698	8.2782e+06	6742600	6838497	6697202	6.4663e+06	6.5679e+06	6401598	5.6417e+06	6.413e+06	0.493132	0.870398	1.3654	-0.158024	5.59325e+06	6.91885e+06	6.43481e+06	6.93749e+06	4.54845e+06	8.54126e+06		#N/A
P97300	P97300	Neuroplastin	Nptn	sp|P97300|NPTN_MOUSE Neuroplastin OS=Mus musculus OX=10090 GN=Nptn PE=1 SV=3	16	16	0.529786	1.03203	0.726565	0.986587	0.74429	1.01819	363260192	400700096	417609952	346980032	379729984	349090176	380630176	368490016	374810080	388090112	393379840	342960224	0.905483	0.759108	-0.27925	0.500043	3.38809e+08	4.10811e+08	3.46133e+08	3.92837e+08	3.30207e+08	4.34068e+08		#N/A
O35683	O35683	NADH dehydrogenase [ubiquinone] 1 alpha subcomplex subunit 1	Ndufa1	sp|O35683|NDUA1_MOUSE NADH dehydrogenase [ubiquinone] 1 alpha subcomplex subunit 1 OS=Mus musculus OX=10090 GN=Ndufa1 PE=1 SV=1	1	1	0.312141	1.15044	0.163586	0.903197	0.744288	1.03907	66180996	63765020	41676996	64722988	55487972	42383012	54697996	50518992	58130016	54710004	54026016	56835020	0.569247	0.595513	-1.15779	0.897295	5.291e+07	5.89406e+07	4.12205e+07	6.03234e+07	4.05507e+07	7.76223e+07		#N/A
Q9CQS4	Q9CQS4	Solute carrier family 25 member 46	Slc25a46	sp|Q9CQS4|S2546_MOUSE Solute carrier family 25 member 46 OS=Mus musculus OX=10090 GN=Slc25a46 PE=1 SV=1	13	13	0.652294	0.974593	0.825722	1.00754	0.744213	0.981939	28168988	27807000	28895010	23349012	28846000	28289984	25822982	27797002	26931990	27533004	26304000	29143002	0.947301	0.83118	0.166413	-0.316205	2.55397e+07	2.94163e+07	2.55954e+07	2.97826e+07	2.30583e+07	3.10517e+07		#N/A
Q9D273	Q9D273	Cob(I)yrinic acid a,c-diamide adenosyltransferase, mitochondrial	Mmab	sp|Q9D273|MMAB_MOUSE Corrinoid adenosyltransferase OS=Mus musculus OX=10090 GN=Mmab PE=1 SV=1	5	5	0.981095	0.997429	0.607577	0.962624	0.744194	0.960149	3522702	5239997	5257998	5.2788e+06	5.0116e+06	4886898	4811201	4.3931e+06	5.7235e+06	4.2659e+06	4.6989e+06	5254600	0.85036	0.993245	-0.429801	0.0765299	3.97223e+06	5.99921e+06	4.34907e+06	5.20233e+06	3.44328e+06	6.20647e+06		#N/A
Q8BTH8	Q8BTH8	Casein kinase I isoform gamma-1	Csnk1g1	sp|Q8BTH8|KC1G1_MOUSE Casein kinase I isoform gamma-1 OS=Mus musculus OX=10090 GN=Csnk1g1 PE=1 SV=2	8	3	0.367057	1.06577	0.333893	0.913658	0.744045	0.973751	3774202	3.9945e+06	3327902	3.7335e+06	3.0997e+06	3458301	3385302	4.0007e+06	3.6359e+06	4.3632e+06	3.2096e+06	4.0918e+06	0.696525	0.644689	-0.758185	0.669627	3.0162e+06	4.63405e+06	2.88705e+06	4.08495e+06	3.26542e+06	4.14963e+06		#N/A
P14602	P14602	Heat shock protein beta-1	Hspb1	sp|P14602|HSPB1_MOUSE Heat shock protein beta-1 OS=Mus musculus OX=10090 GN=Hspb1 PE=1 SV=3	3	3	0.412958	1.11667	0.781948	0.9506	0.743999	1.06151	7994595	10207005	6705796	7.5753e+06	8.134e+06	8492497	6.6629e+06	5.7922e+06	9048500	4819598	8497697	8809805	0.927529	0.681154	-0.313399	0.615197	4.61837e+06	1.09694e+07	5.25901e+06	9.28179e+06	5.74838e+06	1.0493e+07		#N/A
Q9WV60	Q9WV60	Glycogen synthase kinase-3 beta	Gsk3b	sp|Q9WV60|GSK3B_MOUSE Glycogen synthase kinase-3 beta OS=Mus musculus OX=10090 GN=Gsk3b PE=1 SV=2	20	14	0.657637	0.974024	0.757423	1.00863	0.743969	0.982432	82574032	85885048	81505040	68309968	87229976	80710048	80223024	77671000	81876024	79394968	79214000	82312984	0.919469	0.83227	0.244892	-0.305808	7.8118e+07	8.3281e+07	7.49792e+07	8.79379e+07	6.72623e+07	9.18748e+07		#N/A
Q99K23	Q99K23	Ufm1-specific protease 2	Ufsp2	sp|Q99K23|UFSP2_MOUSE Ufm1-specific protease 2 OS=Mus musculus OX=10090 GN=Ufsp2 PE=1 SV=1	6	6	0.789171	0.963396	0.649782	1.06941	0.743916	1.03027	4468503	3524598	3.6861e+06	4081998	3.4411e+06	4.5234e+06	5467703	3.2324e+06	4276700	3.1165e+06	3.9932e+06	3.952e+06	0.874169	0.90322	0.407631	-0.285462	3.03896e+06	4.63024e+06	2.5178e+06	5.8145e+06	3.26739e+06	4.61321e+06		#N/A
Q9WV02	Q9WV02	RNA-binding motif protein, X chromosome;RNA-binding motif protein, X chromosome, N-terminally processed	Rbmx	sp|Q9WV02|RBMX_MOUSE RNA-binding motif protein, X chromosome OS=Mus musculus OX=10090 GN=Rbmx PE=1 SV=1	12	2	0.418581	1.06668	0.65733	0.969725	0.743851	1.03438	12731004	9423200	12210995	9981795	10328006	10511007	10143000	10258006	10951003	9120900	10245997	12481005	0.878443	0.683649	-0.389528	0.671542	8.46168e+06	1.29378e+07	1.00647e+07	1.05553e+07	8.49548e+06	1.3678e+07		#N/A
Q91V41	Q91V41	Ras-related protein Rab-14	Rab14	sp|Q91V41|RAB14_MOUSE Ras-related protein Rab-14 OS=Mus musculus OX=10090 GN=Rab14 PE=1 SV=3	19	19	0.989819	0.999648	0.720498	0.988627	0.743766	0.988279	257060112	271740160	259079936	244209888	257280096	252680112	252859904	269240128	274940096	242410128	261600064	265730000	0.900716	0.995806	-0.283308	0.000770819	2.39381e+08	2.82959e+08	2.45636e+08	2.70395e+08	2.4009e+08	2.75955e+08		#N/A
Q3UHD2	Q3UHD2	Glucose-fructose oxidoreductase domain-containing protein 1	Gfod1	sp|Q3UHD2|GFOD1_MOUSE Glucose-fructose oxidoreductase domain-containing protein 1 OS=Mus musculus OX=10090 GN=Gfod1 PE=1 SV=1	12	11	0.134361	1.07734	0.239158	0.940085	0.743602	1.01279	4860898	5.367e+06	4.9136e+06	4994297	4570300	4705201	5.1361e+06	4.3028e+06	4581898	4954797	5267398	5.0883e+06	0.630994	0.409105	-0.91894	1.20718	4.51077e+06	5.43543e+06	4.12512e+06	5.23208e+06	4.67002e+06	5.39788e+06		#N/A
Q91ZS8	Q91ZS8	Double-stranded RNA-specific editase 1	Adarb1	sp|Q91ZS8|RED1_MOUSE Double-stranded RNA-specific editase 1 OS=Mus musculus OX=10090 GN=Adarb1 PE=1 SV=1	2	2	0.165173	1.17525	0.165617	0.809424	0.743481	0.951277	2809401	2.5129e+06	2.1267e+06	3.1356e+06	2.5657e+06	1.9519e+06	2339199	2.1065e+06	2742801	2.6103e+06	3.7862e+06	2.1208e+06	0.570144	0.448552	-1.08224	1.13105	1.70031e+06	3.92974e+06	1.81312e+06	2.66853e+06	1.96248e+06	3.32982e+06		#N/A
Q9CXY1	Q9CXY1	Transmembrane protein 175	Tmem175	sp|Q9CXY1|TM175_MOUSE Endosomal/lysosomal potassium channel TMEM175 OS=Mus musculus OX=10090 GN=Tmem175 PE=1 SV=2	1	1	0.800105	0.964452	0.946648	0.99355	0.743201	0.958231	3594698	4.4225e+06	4659898	2835900	4.6444e+06	4.0483e+06	4.0307e+06	3.204e+06	4.0441e+06	4197599	3.4168e+06	4296098	0.983136	0.909905	-0.0135145	-0.143554	3.35998e+06	4.61731e+06	3.0401e+06	4.9236e+06	2.55518e+06	5.20132e+06		#N/A
Q8CGP0;Q9D2U9;Q64524	Q8CGP0;Q9D2U9;Q64524	Histone H2B type 3-B;Histone H2B type 3-A;Histone H2B type 2-E	Hist3h2bb;Hist3h2ba;Hist2h2be	sp|Q8CGP0|H2B3B_MOUSE Histone H2B type 3-B OS=Mus musculus OX=10090 GN=H2bu1 PE=1 SV=3;sp|Q9D2U9|H2B3A_MOUSE H2B.U histone 2 OS=Mus musculus OX=10090 GN=H2bu2 PE=1 SV=3;sp|Q64524|H2B2E_MOUSE Histone H2B type 2-E OS=Mus musculus OX=10090 GN=H2bc21 PE=1 SV=3	7	3	0.645667	1.05073	0.962165	0.995526	0.741962	1.04603	65323972	59022984	53615028	41335024	55077004	47934996	52132964	50932028	62776980	42182996	48435004	55644008	0.988818	0.827325	-0.111537	0.440654	3.80798e+07	6.64396e+07	4.68145e+07	5.6224e+07	3.86152e+07	7.10333e+07		#N/A
O35864	O35864	COP9 signalosome complex subunit 5	Cops5	sp|O35864|CSN5_MOUSE COP9 signalosome complex subunit 5 OS=Mus musculus OX=10090 GN=Cops5 PE=1 SV=3	15	15	0.136372	1.05227	0.436884	0.963504	0.741943	1.01386	48050028	46432996	45202976	44879988	45884992	42289984	41655016	45672980	46678024	45228980	41265024	49170984	0.752802	0.412106	-0.607393	1.21361	4.03208e+07	5.08507e+07	4.03518e+07	4.73997e+07	4.3854e+07	4.8429e+07		#N/A
P52503	P52503	NADH dehydrogenase [ubiquinone] iron-sulfur protein 6, mitochondrial	Ndufs6	sp|P52503|NDUS6_MOUSE NADH dehydrogenase [ubiquinone] iron-sulfur protein 6, mitochondrial OS=Mus musculus OX=10090 GN=Ndufs6 PE=1 SV=2	7	7	0.322627	0.952763	0.316165	1.06797	0.741862	1.01752	136269984	124060032	135390048	133400072	125620040	144690080	150329936	135610048	119250032	120939992	140840096	140229936	0.684408	0.604988	0.771847	-0.78698	1.11501e+08	1.49129e+08	1.21845e+08	1.5628e+08	1.23353e+08	1.41207e+08		#N/A
P42567	P42567	Epidermal growth factor receptor substrate 15	Eps15	sp|P42567|EPS15_MOUSE Epidermal growth factor receptor substrate 15 OS=Mus musculus OX=10090 GN=Eps15 PE=1 SV=1	9	9	0.246053	1.08058	0.282172	0.939914	0.741511	1.01565	7303302	6.406e+06	7.0763e+06	7.6737e+06	6865701	7108098	6.6443e+06	5.7465e+06	6572602	7.3457e+06	7.1436e+06	6922301	0.665809	0.541879	-0.841947	0.928001	6.46928e+06	7.52281e+06	5.6458e+06	7.5365e+06	6.26695e+06	7.9627e+06		#N/A
Q921S7	Q921S7	39S ribosomal protein L37, mitochondrial	Mrpl37	sp|Q921S7|RM37_MOUSE 39S ribosomal protein L37, mitochondrial OS=Mus musculus OX=10090 GN=Mrpl37 PE=1 SV=1	8	8	0.852212	1.01485	0.438794	0.957145	0.741464	0.971361	5.9427e+06	4.2114e+06	4993102	5.1715e+06	4764298	4889399	4861798	5.3794e+06	5.6893e+06	4.6378e+06	5033998	5.465e+06	0.75233	0.932233	-0.607479	0.196593	4.46409e+06	5.94896e+06	4.53498e+06	5.41246e+06	3.94903e+06	6.21032e+06		#N/A
Q99N94	Q99N94	39S ribosomal protein L9, mitochondrial	Mrpl9	sp|Q99N94|RM09_MOUSE 39S ribosomal protein L9, mitochondrial OS=Mus musculus OX=10090 GN=Mrpl9 PE=1 SV=2	5	5	0.127588	0.892944	0.444336	1.08437	0.74128	0.968279	3.2154e+06	3.7456e+06	3.5342e+06	3.1895e+06	4.1788e+06	4.1727e+06	3513200	3.4858e+06	3.8929e+06	2897500	3252599	4.2096e+06	0.755388	0.401145	0.544636	-1.24461	2.61455e+06	4.51175e+06	3.21609e+06	4.45916e+06	2.99614e+06	3.84621e+06		#N/A
Q9CYZ2	Q9CYZ2	Tumor protein D54	Tpd52l2	sp|Q9CYZ2|TPD54_MOUSE Tumor protein D54 OS=Mus musculus OX=10090 GN=Tpd52l2 PE=1 SV=1	9	9	0.951878	1.00556	0.611492	1.02531	0.740828	1.03101	27703998	28160014	30379004	20923996	26421002	27225008	24067996	28016006	27552996	23613004	25436000	26520006	0.851393	0.978454	0.384731	0.114827	2.31012e+07	2.84598e+07	2.37186e+07	2.91464e+07	2.02954e+07	3.32881e+07		#N/A
P60202	P60202	Myelin proteolipid protein	Plp1	sp|P60202|MYPR_MOUSE Myelin proteolipid protein OS=Mus musculus OX=10090 GN=Plp1 PE=1 SV=2	8	8	0.74229	1.06892	0.228324	0.871846	0.740809	0.93193	2749600768	1508399744	3657298432	2591898880	2215698688	2095699328	2376901120	2728601088	2604298752	2904698880	3199300864	2153699072	0.623559	0.879406	-0.974555	0.41764	2.00516e+09	3.42584e+09	1.91681e+09	2.79164e+09	1.22476e+09	4.02884e+09		#N/A
Q3UMT1	Q3UMT1	Protein phosphatase 1 regulatory subunit 12C	Ppp1r12c	sp|Q3UMT1|PP12C_MOUSE Protein phosphatase 1 regulatory subunit 12C OS=Mus musculus OX=10090 GN=Ppp1r12c PE=1 SV=1	7	7	0.466071	1.05942	0.299694	0.916206	0.740684	0.970646	56501032	52486984	50337980	42765020	43353012	48182980	53422996	45412988	48199992	62443976	48469020	49299996	0.679242	0.716107	-0.780616	0.572957	4.11084e+07	6.30981e+07	4.06529e+07	5.4533e+07	4.13443e+07	5.97012e+07		#N/A
Q5SYD0;Q5SUA5	Q5SYD0	Unconventional myosin-Id	Myo1d	sp|Q5SYD0|MYO1D_MOUSE Unconventional myosin-Id OS=Mus musculus OX=10090 GN=Myo1d PE=1 SV=1	25	25	0.392618	1.18234	0.283099	0.899804	0.740188	1.06388	8948805	4496801	9419102	7165000	6.3071e+06	5.2414e+06	5805897	7.2406e+06	6.0999e+06	7.1247e+06	7808996	6.2466e+06	0.666042	0.665821	-0.81444	0.80549	5.54764e+06	8.09246e+06	4.79916e+06	7.49833e+06	3.95965e+06	1.10552e+07		#N/A
Q9CXW2	Q9CXW2	28S ribosomal protein S22, mitochondrial	Mrps22	sp|Q9CXW2|RT22_MOUSE 28S ribosomal protein S22, mitochondrial OS=Mus musculus OX=10090 GN=Mrps22 PE=1 SV=1	8	8	0.662381	1.02037	0.944551	1.00435	0.738632	1.02481	7.5712e+06	6.8413e+06	6864503	6212900	6787902	6388797	6.9151e+06	6795597	5.7383e+06	6807197	6768501	7.5752e+06	0.982015	0.834333	-0.00080643	0.354642	5.5227e+06	7.9219e+06	6.35659e+06	7.08711e+06	5.98924e+06	7.75571e+06		#N/A
Q8VE47	Q8VE47	Ubiquitin-like modifier-activating enzyme 5	Uba5	sp|Q8VE47|UBA5_MOUSE Ubiquitin-like modifier-activating enzyme 5 OS=Mus musculus OX=10090 GN=Uba5 PE=1 SV=2	10	10	0.292688	1.06102	0.362464	0.959986	0.738225	1.01856	21898994	20072998	19212010	23254006	21205994	18496012	20080988	19674012	21336002	19030000	20551004	21866014	0.715873	0.579966	-0.705668	0.825517	1.87307e+07	2.26608e+07	1.80839e+07	2.16446e+07	1.82193e+07	2.39997e+07		#N/A
Q9R0Q9	Q9R0Q9	Mannose-P-dolichol utilization defect 1 protein	Mpdu1	sp|Q9R0Q9|MPU1_MOUSE Mannose-P-dolichol utilization defect 1 protein OS=Mus musculus OX=10090 GN=Mpdu1 PE=1 SV=1	3	3	0.256439	0.933106	0.654902	1.04103	0.738215	0.97139	7.5979e+06	7.4093e+06	6.6847e+06	7.9196e+06	7923097	7.4987e+06	8908599	7.4275e+06	6368103	8926295	7.1619e+06	8221902	0.877143	0.551407	0.289061	-0.882814	5.87023e+06	9.46887e+06	6.85407e+06	9.02488e+06	6.57053e+06	8.23522e+06		#N/A
Q9WTQ8	Q9WTQ8	Mitochondrial import inner membrane translocase subunit Tim23	Timm23	sp|Q9WTQ8|TIM23_MOUSE Mitochondrial import inner membrane translocase subunit Tim23 OS=Mus musculus OX=10090 GN=Timm23 PE=1 SV=1	4	4	0.272618	1.073	0.237832	0.922858	0.736865	0.990224	6.9591e+06	6.9174e+06	7031697	6581697	6.5075e+06	7440397	6060398	5.7278e+06	6.7205e+06	6.8984e+06	6.725e+06	7.4322e+06	0.629908	0.56552	-0.884483	0.805891	6.40966e+06	7.47839e+06	5.25161e+06	7.61644e+06	6.55499e+06	7.18995e+06		#N/A
Q62283	Q62283	Tetraspanin-7	Tspan7	sp|Q62283|TSN7_MOUSE Tetraspanin-7 OS=Mus musculus OX=10090 GN=Tspan7 PE=1 SV=2	3	3	0.181683	0.872497	0.110705	1.11747	0.736699	0.974992	80848024	107250048	90673968	78924016	93155944	102689960	119129952	93960056	86676000	92711056	92900008	91983040	0.494382	0.46535	1.27153	-1.02361	8.63666e+07	9.57684e+07	8.3039e+07	1.21429e+08	6.88173e+07	1.10031e+08		#N/A
P84228	P84228	Histone H3.2	Hist1h3b	sp|P84228|H32_MOUSE Histone H3.2 OS=Mus musculus OX=10090 GN=H3c2 PE=1 SV=2	4	1	0.808014	0.969802	0.801712	0.989868	0.736502	0.959977	814709952	587359744	485230016	518619744	646649984	603089600	635110144	549630144	601020096	610400384	637800256	605999680	0.936917	0.912445	-0.157899	-0.065314	5.87631e+08	6.3998e+08	5.39514e+08	6.77726e+08	3.65381e+08	8.37579e+08		#N/A
Q9DAW6	Q9DAW6	U4/U6 small nuclear ribonucleoprotein Prp4	Prpf4	sp|Q9DAW6|PRP4_MOUSE U4/U6 small nuclear ribonucleoprotein Prp4 OS=Mus musculus OX=10090 GN=Prpf4 PE=1 SV=1	3	3	0.91065	1.01494	0.669496	0.946985	0.736087	0.96113	3.065e+06	2.6494e+06	3.9508e+06	3.0312e+06	3129402	3.9755e+06	2.9314e+06	2512999	3.7355e+06	3.6046e+06	3.1562e+06	2.6815e+06	0.884168	0.960435	-0.285265	0.0629807	2.5338e+06	4.05511e+06	2.15867e+06	4.11598e+06	2.29729e+06	4.05091e+06		#N/A
Q9CZP5	Q9CZP5	Mitochondrial chaperone BCS1	Bcs1l	sp|Q9CZP5|BCS1_MOUSE Mitochondrial chaperone BCS1 OS=Mus musculus OX=10090 GN=Bcs1l PE=1 SV=1	15	15	0.0212967	1.09315	0.113871	0.927688	0.735753	1.0141	14005004	14263996	13883002	13045999	12412993	12585993	12114003	13387995	14988996	12745993	13490995	13273000	0.496117	0.178323	-1.2789	2.1916	1.20944e+07	1.51551e+07	1.17587e+07	1.34918e+07	1.29612e+07	1.46378e+07		#N/A
P38585	P38585	Tubulin--tyrosine ligase	Ttl	sp|P38585|TTL_MOUSE Tubulin--tyrosine ligase OS=Mus musculus OX=10090 GN=Ttl PE=1 SV=2	7	7	0.743207	1.02608	0.980941	1.0015	0.735481	1.02762	5.5604e+06	6584604	5.0952e+06	4.992e+06	5.2616e+06	5252100	6.0561e+06	5.02e+06	4833202	5463599	5.985e+06	5284103	0.993715	0.878981	0.0128492	0.264962	4.63353e+06	6.14943e+06	4.67649e+06	6.11841e+06	4.40018e+06	6.71592e+06		#N/A
Q6PD24	Q6PD24	Ankyrin repeat domain-containing protein 13D	Ankrd13d	sp|Q6PD24|AN13D_MOUSE Ankyrin repeat domain-containing protein 13D OS=Mus musculus OX=10090 GN=Ankrd13d PE=1 SV=2	3	2	0.212058	1.11599	0.0975032	0.863202	0.735452	0.963321	1605700	1654700	2.0398e+06	2188001	1.6091e+06	1.6508e+06	1.6436e+06	1751100	2.2878e+06	1.9601e+06	1603500	1.915e+06	0.477419	0.499391	-1.37157	1.00629	1.49604e+06	2.38716e+06	1.56647e+06	1.76083e+06	1.41626e+06	2.32785e+06		#N/A
P25976	P25976	Nucleolar transcription factor 1	Ubtf	sp|P25976|UBF1_MOUSE Nucleolar transcription factor 1 OS=Mus musculus OX=10090 GN=Ubtf PE=1 SV=1	11	11	0.604467	0.94967	0.740746	1.01731	0.735122	0.96611	4975297	5.3055e+06	5.8142e+06	3.836e+06	5.6832e+06	5019298	5.1081e+06	4967397	5.4271e+06	4.7947e+06	5.4738e+06	4744498	0.910685	0.804233	0.232148	-0.332107	4.48295e+06	5.7371e+06	4.6679e+06	5.7211e+06	3.64809e+06	6.31741e+06		#N/A
Q9D4V0	Q9D4V0	Ethanolamine kinase 1	Etnk1	sp|Q9D4V0|EKI1_MOUSE Ethanolamine kinase 1 OS=Mus musculus OX=10090 GN=Etnk1 PE=1 SV=2	4	4	0.525076	0.905069	0.710207	1.05509	0.735024	0.954928	2937001	4056401	4690903	3.5476e+06	3.913e+06	5603698	3.3254e+06	4.0521e+06	3.9968e+06	4622102	3112201	4.147e+06	0.896682	0.755277	0.309938	-0.479597	2.96604e+06	4.97301e+06	2.67607e+06	5.77103e+06	2.62159e+06	4.99436e+06		#N/A
P43406	P43406	Integrin alpha-V;Integrin alpha-V heavy chain;Integrin alpha-V light chain	Itgav	sp|P43406|ITAV_MOUSE Integrin alpha-V OS=Mus musculus OX=10090 GN=Itgav PE=1 SV=2	22	22	0.0175129	1.20171	0.00146851	0.848798	0.734403	1.02001	8908705	9636699	8529303	7511202	6782403	7510001	7317800	7075498	8.1476e+06	8392701	8318105	8932800	0.120044	0.165293	-3.90259	2.22016	7.90803e+06	8.98757e+06	6.6711e+06	7.67175e+06	7.23758e+06	1.00554e+07		#N/A
Q922D8	Q922D8	C-1-tetrahydrofolate synthase, cytoplasmic;Methylenetetrahydrofolate dehydrogenase;Methenyltetrahydrofolate cyclohydrolase;Formyltetrahydrofolate synthetase;C-1-tetrahydrofolate synthase, cytoplasmic, N-terminally processed	Mthfd1	sp|Q922D8|C1TC_MOUSE C-1-tetrahydrofolate synthase, cytoplasmic OS=Mus musculus OX=10090 GN=Mthfd1 PE=1 SV=4	35	35	0.51612	1.01562	0.356058	0.979128	0.734206	0.994419	18336996	18644990	18010000	17598006	18609994	17144998	17501000	18239002	18065994	18113994	18029990	18781008	0.711378	0.747073	-0.696865	0.48022	1.76794e+07	1.88161e+07	1.68081e+07	1.89394e+07	1.74334e+07	1.88616e+07		#N/A
Q8BN59	Q8BN59	La-related protein 6	Larp6	sp|Q8BN59|LARP6_MOUSE La-related protein 6 OS=Mus musculus OX=10090 GN=Larp6 PE=1 SV=1	4	4	0.555607	1.42674	0.419394	0.618061	0.733627	0.881813	747380	2.4119e+06	1.9426e+06	2.0454e+06	2.1186e+06	434599	549830	3.4144e+06	2.6086e+06	1.5384e+06	1.04925e+06	2.8132e+06	0.742017	0.774254	-0.319707	0.140085	655711	3.34901e+06	-624451	3.88317e+06	638530	2.93511e+06		#N/A
Q80ZS3	Q80ZS3	28S ribosomal protein S26, mitochondrial	Mrps26	sp|Q80ZS3|RT26_MOUSE 28S ribosomal protein S26, mitochondrial OS=Mus musculus OX=10090 GN=Mrps26 PE=1 SV=1	3	3	0.674782	1.05982	0.228805	0.900788	0.733563	0.954677	3.0002e+06	3.048e+06	1.9806e+06	3397300	3.0015e+06	2.8086e+06	2.338e+06	2.4745e+06	2.8398e+06	2.5717e+06	3089702	3282801	0.62452	0.840732	-0.948546	0.416787	2.45515e+06	3.43685e+06	2.17238e+06	3.13892e+06	1.88558e+06	3.82747e+06		#N/A
P28740;Q8C0N1;Q922S8	P28740	Kinesin-like protein KIF2A	Kif2a	sp|P28740|KIF2A_MOUSE Kinesin-like protein KIF2A OS=Mus musculus OX=10090 GN=Kif2a PE=1 SV=2	25	25	0.156982	0.949452	0.137304	1.04139	0.733341	0.988751	33176006	33503012	31678020	29746994	34030988	32031016	34485988	34287004	31956994	32284020	31364016	33866984	0.535773	0.438658	1.21651	-1.15771	3.06663e+07	3.40697e+07	3.19045e+07	3.5513e+07	2.92978e+07	3.47542e+07		#N/A
P32883	P32883	GTPase KRas;GTPase KRas, N-terminally processed	Kras	sp|P32883|RASK_MOUSE GTPase KRas OS=Mus musculus OX=10090 GN=Kras PE=1 SV=1	11	4	0.471974	1.07696	0.57249	0.959558	0.733202	1.03341	31529984	42728004	37310988	45333028	32714018	33293014	40721984	38192012	42670988	35940992	37285984	34941016	0.831412	0.718539	-0.403655	0.584665	3.22292e+07	4.31903e+07	3.00664e+07	4.23941e+07	2.94832e+07	4.89678e+07		#N/A
O09061	O09061	Proteasome subunit beta type-1	Psmb1	sp|O09061|PSB1_MOUSE Proteasome subunit beta type-1 OS=Mus musculus OX=10090 GN=Psmb1 PE=1 SV=1	10	10	0.60826	0.982538	0.373382	1.02876	0.73316	1.01079	53907008	57195024	58128016	52697032	60219012	55635988	55804020	54203012	52322988	56800016	56250972	54120024	0.719465	0.807053	0.678679	-0.378614	5.16019e+07	5.81451e+07	5.23229e+07	6.06081e+07	5.13556e+07	5.9608e+07		#N/A
Q9CQI6	Q9CQI6	Coactosin-like protein	Cotl1	sp|Q9CQI6|COTL1_MOUSE Coactosin-like protein OS=Mus musculus OX=10090 GN=Cotl1 PE=1 SV=3	9	9	0.52186	0.961646	0.673323	1.01602	0.733122	0.977049	51622004	46820980	47200976	59550016	53155980	52474008	51692008	55097032	51767988	55055964	47741024	54788032	0.886068	0.752895	0.292466	-0.419201	4.69151e+07	5.77614e+07	5.07869e+07	5.54226e+07	4.18833e+07	6.07136e+07		#N/A
P13542	P13542	Myosin-8	Myh8	sp|P13542|MYH8_MOUSE Myosin-8 OS=Mus musculus OX=10090 GN=Myh8 PE=2 SV=2	32	3	0.360267	1.63412	0.444141	0.661482	0.733043	1.08094	4371197	4531098	5745498	7993802	5330398	4568500	818078	6403604	5904898	5790497	3.08266e+06	6321598	0.755589	0.639518	-0.49486	0.662155	2.92115e+06	7.62868e+06	417134	8.14316e+06	2.99946e+06	8.32134e+06		#N/A
Q6Q477	Q6Q477	Calcium-transporting ATPase	Atp2b4	sp|Q6Q477|AT2B4_MOUSE Plasma membrane calcium-transporting ATPase 4 OS=Mus musculus OX=10090 GN=Atp2b4 PE=1 SV=1	45	31	0.749152	1.01322	0.588253	0.968575	0.732706	0.981379	83054016	84720984	75930032	79648024	83650960	84329976	76776040	74549992	84983032	74728000	78262968	92304032	0.841882	0.882119	-0.422651	0.228531	7.02227e+07	9.49163e+07	7.20284e+07	8.76251e+07	7.46419e+07	8.70347e+07		#N/A
Q921W4	Q921W4	Quinone oxidoreductase-like protein 1	Cryzl1	sp|Q921W4|QORL1_MOUSE Quinone oxidoreductase-like protein 1 OS=Mus musculus OX=10090 GN=Cryzl1 PE=1 SV=1	9	9	0.275987	1.08661	0.0967577	0.904188	0.731861	0.982496	10180994	10235004	9345398	8.33881e+06	9675405	9044302	8726897	7627605	9674305	9401796	9915806	9662699	0.478138	0.567626	-1.43509	0.866276	9.32954e+06	9.99776e+06	7.40532e+06	1.01318e+07	8.10962e+06	1.09405e+07		#N/A
P62746	P62746	Rho-related GTP-binding protein RhoB	Rhob	sp|P62746|RHOB_MOUSE Rho-related GTP-binding protein RhoB OS=Mus musculus OX=10090 GN=Rhob PE=1 SV=1	9	7	0.0511652	1.11397	0.0674821	0.883247	0.731786	0.983909	102570016	94309016	96443968	102420016	88712008	80495960	89199952	97414032	106290040	94260032	108920040	93430008	0.428809	0.268228	-1.5719	1.74532	8.79575e+07	1.13493e+08	7.79607e+07	9.99503e+07	9.22499e+07	1.05622e+08		#N/A
Q6P1B3	Q6P1B3	PILR alpha-associated neural protein	Pianp	sp|Q6P1B3|PIANP_MOUSE PILR alpha-associated neural protein OS=Mus musculus OX=10090 GN=Pianp PE=1 SV=1	2	2	0.165636	0.815508	0.235278	1.30518	0.731522	1.06439	2.8064e+06	2.8885e+06	3.5898e+06	3.1054e+06	3.2324e+06	5.3536e+06	3.4793e+06	3.3934e+06	1.81498e+06	3.0954e+06	3.1895e+06	3.9292e+06	0.629715	0.449053	0.912291	-1.02543	1.61023e+06	4.40431e+06	2.27683e+06	5.45252e+06	2.53807e+06	3.65698e+06		#N/A
Q9D125	Q9D125	28S ribosomal protein S25, mitochondrial	Mrps25	sp|Q9D125|RT25_MOUSE 28S ribosomal protein S25, mitochondrial OS=Mus musculus OX=10090 GN=Mrps25 PE=1 SV=1	1	1	0.553643	1.10161	0.218685	0.856875	0.731121	0.943939	3491599	3.5994e+06	1.9956e+06	2.8597e+06	3.0451e+06	2.826e+06	2.1637e+06	2.6156e+06	2.6161e+06	2.8543e+06	3.1099e+06	3.8902e+06	0.616075	0.773977	-0.962166	0.553871	2.2375e+06	3.99775e+06	2.06431e+06	3.26089e+06	1.81412e+06	4.15903e+06		#N/A
O35405	O35405	Phospholipase D3	Pld3	sp|O35405|PLD3_MOUSE 5-3 exonuclease PLD3 OS=Mus musculus OX=10090 GN=Pld3 PE=1 SV=1	14	14	0.457725	0.96691	0.670039	1.01607	0.730564	0.982453	49958024	56625016	51127000	47121980	53128020	54762032	50232012	53352980	48845984	51153032	56556036	51767988	0.883674	0.711673	0.296817	-0.532108	4.69287e+07	5.72328e+07	4.98442e+07	5.58933e+07	4.48691e+07	5.75469e+07		#N/A
Q9D6Z1	Q9D6Z1	Nucleolar protein 56	Nop56	sp|Q9D6Z1|NOP56_MOUSE Nucleolar protein 56 OS=Mus musculus OX=10090 GN=Nop56 PE=1 SV=2	13	13	0.932265	1.00596	0.640905	1.0167	0.73003	1.02276	7.5512e+06	6.2553e+06	6.0662e+06	5.716e+06	6755904	6.4192e+06	5.8539e+06	6.3e+06	6.0043e+06	6253601	6.4808e+06	6.1512e+06	0.866578	0.970917	0.366838	0.10391	5.90373e+06	6.54123e+06	5.73907e+06	6.92543e+06	5.12239e+06	7.67196e+06		#N/A
Q61136	Q61136	Serine/threonine-protein kinase PRP4 homolog	Prpf4b	sp|Q61136|PRP4B_MOUSE Serine/threonine-protein kinase PRP4 homolog OS=Mus musculus OX=10090 GN=Prpf4b PE=1 SV=3	6	6	0.397175	0.926795	0.682905	1.04804	0.729671	0.971317	3.3222e+06	3050901	3.0855e+06	3.4024e+06	3.4098e+06	3362202	2.9319e+06	4290700	4102698	2.8866e+06	3122199	3232998	0.892347	0.667914	0.295003	-0.672549	2.49107e+06	4.18117e+06	2.59148e+06	4.40582e+06	2.93917e+06	3.49133e+06		#N/A
O88487	O88487	Cytoplasmic dynein 1 intermediate chain 2	Dync1i2	sp|O88487|DC1I2_MOUSE Cytoplasmic dynein 1 intermediate chain 2 OS=Mus musculus OX=10090 GN=Dync1i2 PE=1 SV=1	20	18	0.454048	0.971031	0.853141	1.00982	0.729026	0.980563	18744000	18976988	19769990	21344014	20367992	21456988	19284994	20031006	17981998	20350012	22424988	19784998	0.954465	0.710536	0.103775	-0.550126	1.72233e+07	2.30477e+07	1.88487e+07	2.17217e+07	1.78386e+07	2.15789e+07		#N/A
P97822	P97822	Acidic leucine-rich nuclear phosphoprotein 32 family member E	Anp32e	sp|P97822|AN32E_MOUSE Acidic leucine-rich nuclear phosphoprotein 32 family member E OS=Mus musculus OX=10090 GN=Anp32e PE=1 SV=2	4	4	0.259404	1.10185	0.099402	0.878872	0.728976	0.968385	16728998	18278010	18512990	13734997	15049002	15709005	16242989	13736995	16691993	19545008	17997006	15057997	0.479896	0.554815	-1.379	0.939957	1.42871e+07	2.03589e+07	1.34635e+07	1.69055e+07	1.33134e+07	2.03141e+07		#N/A
Q8BGF9	Q8BGF9	Solute carrier family 25 member 44	Slc25a44	sp|Q8BGF9|S2544_MOUSE Solute carrier family 25 member 44 OS=Mus musculus OX=10090 GN=Slc25a44 PE=1 SV=1	3	3	0.154751	0.825711	0.215599	1.17075	0.727579	0.966703	4998399	5032501	3.8174e+06	4152399	7175703	4841497	5155401	4.7892e+06	4.1291e+06	4.1728e+06	5.1527e+06	5.1427e+06	0.613834	0.435961	0.934607	-1.08654	3.73315e+06	5.5655e+06	3.68428e+06	7.29662e+06	3.52847e+06	5.47188e+06		#N/A
Q6P9K8;Q8VHK1	Q6P9K8	Caskin-1	Caskin1	sp|Q6P9K8|CSKI1_MOUSE Caskin-1 OS=Mus musculus OX=10090 GN=Caskin1 PE=1 SV=2	41	41	0.822182	0.990654	0.787578	0.993758	0.727558	0.984471	26427012	24049994	25451004	22153004	25448984	24638008	24089006	24632992	25026016	24737002	23697004	26005006	0.930774	0.918551	-0.210317	-0.132794	2.3355e+07	2.63775e+07	2.38103e+07	2.55942e+07	2.1568e+07	2.74725e+07		#N/A
Q80ZU0;Q9D4P0;Q6P068	Q80ZU0;Q9D4P0;Q6P068	ADP-ribosylation factor-like protein 5A;ADP-ribosylation factor-like protein 5B;ADP-ribosylation factor-like protein 5C	Arl5a;Arl5b;Arl5c	sp|Q80ZU0|ARL5A_MOUSE ADP-ribosylation factor-like protein 5A OS=Mus musculus OX=10090 GN=Arl5a PE=1 SV=1;sp|Q9D4P0|ARL5B_MOUSE ADP-ribosylation factor-like protein 5B OS=Mus musculus OX=10090 GN=Arl5b PE=2 SV=3;sp|Q6P068|ARL5C_MOUSE ADP-ribosylation facto	2	2	0.572617	1.1084	0.729757	0.953161	0.727342	1.05649	3364701	3.5875e+06	2347201	4426503	3.7459e+06	2.8751e+06	3.4155e+06	2.2589e+06	3826798	2932601	2.7507e+06	3.2611e+06	0.906417	0.782804	-0.209091	0.470496	2.44094e+06	3.94466e+06	2.03771e+06	4.10999e+06	2.07053e+06	4.79242e+06		#N/A
Q8VD04	Q8VD04	GRIP1-associated protein 1	Gripap1	sp|Q8VD04|GRAP1_MOUSE GRIP1-associated protein 1 OS=Mus musculus OX=10090 GN=Gripap1 PE=1 SV=1	35	35	0.565206	0.979201	0.803071	1.00737	0.726166	0.986421	32767996	34944020	36315984	31845986	36410020	34029008	34518008	33679988	34102012	32410990	35763008	35385020	0.937596	0.779077	0.177691	-0.412196	3.20069e+07	3.68236e+07	3.27232e+07	3.65953e+07	3.07323e+07	3.72047e+07		#N/A
P63002	P63002	Amino-terminal enhancer of split	Aes	sp|P63002|TLE5_MOUSE TLE family member 5 OS=Mus musculus OX=10090 GN=Tle5 PE=1 SV=1	1	1	0.797382	0.858122	0.963695	0.970259	0.726024	0.832601	1.30506e+06	1.35868e+06	4419702	2.5933e+06	2373868	627954	4738098	5.3065e+06	1.15946e+06	5424402	4.8435e+06	1.38828e+06	0.989968	0.908307	0.0261608	-0.455926	-365435	6.77326e+06	-186349	6.70956e+06	95358.8	4.74301e+06		#N/A
Q09143	Q09143	High affinity cationic amino acid transporter 1	Slc7a1	sp|Q09143|SL7A1_MOUSE High affinity cationic amino acid transporter 1 OS=Mus musculus OX=10090 GN=Slc7a1 PE=1 SV=1	3	3	0.9675	0.995201	0.797203	0.968484	0.725137	0.963837	6.4859e+06	5.8159e+06	7815596	7.3296e+06	6642697	8760200	6.7611e+06	5599003	5922301	8.0231e+06	6.5773e+06	8011905	0.936185	0.987985	-0.161395	-0.0702129	5.45484e+06	8.81246e+06	4.83941e+06	9.04209e+06	5.4493e+06	8.2742e+06		#N/A
P70460	P70460	Vasodilator-stimulated phosphoprotein	Vasp	sp|P70460|VASP_MOUSE Vasodilator-stimulated phosphoprotein OS=Mus musculus OX=10090 GN=Vasp PE=1 SV=4	5	5	0.326495	0.856612	0.367606	1.10607	0.725114	0.947475	3.841e+06	4.176e+06	4749098	2.6429e+06	4.4675e+06	4607100	5047900	3.5988e+06	3.943e+06	3.8516e+06	3.3866e+06	4.8573e+06	0.717508	0.609399	0.688289	-0.759348	3.0304e+06	4.98885e+06	3.4644e+06	5.39625e+06	2.4374e+06	5.2671e+06		#N/A
Q64444	Q64444	Carbonic anhydrase 4	Ca4	sp|Q64444|CAH4_MOUSE Carbonic anhydrase 4 OS=Mus musculus OX=10090 GN=Ca4 PE=1 SV=1	7	7	0.546267	1.03398	0.314985	0.950603	0.72492	0.9829	14791998	16256997	15313993	13598006	13449999	13752004	15645995	15139000	15737005	13990994	15529005	15692004	0.683389	0.77059	-0.774952	0.454602	1.39076e+07	1.65669e+07	1.28069e+07	1.61866e+07	1.32262e+07	1.67543e+07		#N/A
Q8BHD0	Q8BHD0	Ras-related protein Rab-39A	Rab39a	sp|Q8BHD0|RB39A_MOUSE Ras-related protein Rab-39A OS=Mus musculus OX=10090 GN=Rab39a PE=1 SV=1	3	1	0.100301	0.685473	0.135263	1.57434	0.724864	1.07916	23832010	25539010	18341990	20317994	41941984	34438012	37753996	18839998	34411024	13914993	17460002	20004012	0.530817	0.360202	1.23467	-1.49924	7.13312e+06	3.57619e+07	1.72019e+07	4.9285e+07	1.68035e+07	2.7212e+07		#N/A
Q5SRX1	Q5SRX1	TOM1-like protein 2	Tom1l2	sp|Q5SRX1|TM1L2_MOUSE TOM1-like protein 2 OS=Mus musculus OX=10090 GN=Tom1l2 PE=1 SV=1	24	24	0.517935	1.01283	0.855149	0.995848	0.724837	1.00863	63351016	65226024	62547008	60879984	63975024	62619984	61699996	60491988	61201980	59910980	64673036	64112020	0.955381	0.748801	-0.144397	0.488367	5.88337e+07	6.61154e+07	5.98555e+07	6.45379e+07	6.01283e+07	6.58738e+07		#N/A
Q9CQR6	Q9CQR6	Serine/threonine-protein phosphatase 6 catalytic subunit;Serine/threonine-protein phosphatase 6 catalytic subunit, N-terminally processed	Ppp6c	sp|Q9CQR6|PPP6_MOUSE Serine/threonine-protein phosphatase 6 catalytic subunit OS=Mus musculus OX=10090 GN=Ppp6c PE=1 SV=1	12	12	0.740702	1.01841	0.452531	0.967991	0.724603	0.98581	18832004	18870010	18827996	16301009	16058994	18553002	19129006	17789990	18247998	18651992	19007998	17849994	0.759942	0.878821	-0.552636	0.249443	1.76425e+07	1.92364e+07	1.57604e+07	2.00051e+07	1.61848e+07	2.02307e+07		#N/A
Q9DBZ5	Q9DBZ5	Eukaryotic translation initiation factor 3 subunit K	Eif3k	sp|Q9DBZ5|EIF3K_MOUSE Eukaryotic translation initiation factor 3 subunit K OS=Mus musculus OX=10090 GN=Eif3k PE=1 SV=1	8	8	0.810851	1.01571	0.279572	0.960489	0.72416	0.975574	16082004	15744996	18047994	13479995	15713990	15968001	15606990	14779995	17429006	15219996	16364990	15665990	0.664881	0.91415	-0.845861	0.234211	1.46383e+07	1.77017e+07	1.46989e+07	1.63356e+07	1.28601e+07	1.88174e+07		#N/A
Q8VCX6	Q8VCX6	Kaptin	Kptn	sp|Q8VCX6|KPTN_MOUSE KICSTOR complex protein kaptin OS=Mus musculus OX=10090 GN=Kptn PE=2 SV=1	2	2	0.740217	1.04075	0.499531	0.932232	0.723507	0.970222	36880000	28736984	26871988	27858994	35347988	30180006	22990986	27572018	33984992	30665992	28167982	30500982	0.78888	0.878893	-0.449451	0.217918	2.70226e+07	3.46374e+07	2.08142e+07	3.72313e+07	2.27796e+07	3.73944e+07		#N/A
Q64096	Q64096	Guanine nucleotide exchange factor DBS	Mcf2l	sp|Q64096|MCF2L_MOUSE Guanine nucleotide exchange factor DBS OS=Mus musculus OX=10090 GN=Mcf2l PE=1 SV=2	7	5	0.10753	0.834356	0.279191	1.16161	0.723367	0.969194	2.7042e+06	2.6829e+06	2.7686e+06	2.5813e+06	2.8093e+06	4154398	3314900	2.7654e+06	2430899	2.4044e+06	3.3933e+06	2.9628e+06	0.665284	0.370707	0.818329	-1.25419	2.04518e+06	3.55052e+06	2.23358e+06	4.28842e+06	2.56061e+06	2.80789e+06		#N/A
P28660	P28660	Nck-associated protein 1	Nckap1	sp|P28660|NCKP1_MOUSE Nck-associated protein 1 OS=Mus musculus OX=10090 GN=Nckap1 PE=1 SV=2	52	50	0.548481	0.982369	0.907298	1.0038	0.723236	0.986101	107679968	109740032	107630016	98275032	106849952	111740032	106790072	105259968	100980024	103340008	112880072	112220000	0.973504	0.771682	0.0643491	-0.441703	9.7678e+07	1.17032e+08	1.03176e+08	1.12144e+08	9.76643e+07	1.13998e+08		#N/A
CON__P35527	CON__P35527				10	10	0.57589	0.643587	0.938595	1.08231	0.72123	0.696561	941690	1.4005e+06	854960	7650197	5.2116e+06	958715	8598298	1.17033e+06	27104982	1.1352e+06	1.72207e+06	691514	0.98111	0.784832	-0.386211	-0.366043	-1.29714e+07	2.82983e+07	-1.81598e+06	9.78545e+06	-2.54068e+06	7.96435e+06		#N/A
Q3SXD3	Q3SXD3	HD domain-containing protein 2	Hddc2	sp|Q3SXD3|HDDC2_MOUSE 5-deoxynucleotidase HDDC2 OS=Mus musculus OX=10090 GN=Hddc2 PE=1 SV=1	4	4	0.250477	0.629687	0.236373	1.9211	0.721132	1.20969	2.1216e+06	1.2415e+06	4.2733e+06	3.2287e+06	2.9502e+06	2.257e+06	6.0219e+06	5764801	1.6975e+06	5.1449e+06	2.8849e+06	673576	0.628806	0.546383	0.857291	-0.929282	-458257	5.6587e+06	1.18828e+06	7.30867e+06	618212	4.81434e+06		#N/A
Q8VEH8	Q8VEH8	Endoplasmic reticulum lectin 1	Erlec1	sp|Q8VEH8|ERLEC_MOUSE Endoplasmic reticulum lectin 1 OS=Mus musculus OX=10090 GN=Erlec1 PE=1 SV=1	5	5	0.482682	0.943137	0.262267	1.086	0.721037	1.02425	6.0197e+06	5.2345e+06	6351203	6.7285e+06	7340105	5638701	6.1296e+06	6.7083e+06	5.7312e+06	6.1077e+06	6.3984e+06	5.4627e+06	0.655395	0.727492	0.888448	-0.53954	5.26972e+06	6.58028e+06	5.28494e+06	7.62341e+06	5.07184e+06	7.09511e+06		#N/A
Q69ZF3	Q69ZF3	Non-lysosomal glucosylceramidase	Gba2	sp|Q69ZF3|GBA2_MOUSE Non-lysosomal glucosylceramidase OS=Mus musculus OX=10090 GN=Gba2 PE=1 SV=2	15	15	0.366661	1.05333	0.400366	0.966706	0.720015	1.01826	6295701	6.7019e+06	6796298	5619597	5822801	5.7747e+06	5.9048e+06	6593202	5893597	6145796	6427803	6438196	0.733649	0.644227	-0.618252	0.70781	5.81276e+06	6.63994e+06	5.41391e+06	6.63384e+06	5.50171e+06	7.20504e+06		#N/A
Q9JII5	Q9JII5	DAZ-associated protein 1	Dazap1	sp|Q9JII5|DAZP1_MOUSE DAZ-associated protein 1 OS=Mus musculus OX=10090 GN=Dazap1 PE=1 SV=2	7	7	0.631074	1.03016	0.483512	0.953191	0.719356	0.981938	26260012	24823000	24820998	28027010	24887010	23497996	29215990	23567002	25391012	27484016	28824004	24248996	0.777326	0.818852	-0.498922	0.315799	2.32175e+07	2.97565e+07	2.10069e+07	2.95771e+07	2.35607e+07	2.84048e+07		#N/A
Q6P4S6	Q6P4S6	Serine/threonine-protein kinase SIK3	Sik3	sp|Q6P4S6|SIK3_MOUSE Serine/threonine-protein kinase SIK3 OS=Mus musculus OX=10090 GN=Sik3 PE=1 SV=3	17	17	0.588351	0.978384	0.368695	1.03709	0.718746	1.01467	10800005	10105001	10498993	9497606	11111998	9772297	10447001	10468999	10438993	9426701	10584006	9857106	0.717892	0.794184	0.689928	-0.404931	9.22507e+06	1.09283e+07	9.57955e+06	1.13206e+07	9.33035e+06	1.11205e+07		#N/A
P05366;P05367	P05366;P05367	Serum amyloid A-1 protein;Serum amyloid A-2 protein;Amyloid protein A	Saa1;Saa2	sp|P05366|SAA1_MOUSE Serum amyloid A-1 protein OS=Mus musculus OX=10090 GN=Saa1 PE=1 SV=2;sp|P05367|SAA2_MOUSE Serum amyloid A-2 protein OS=Mus musculus OX=10090 GN=Saa2 PE=1 SV=1	2	2	0.731763	0.89119	0.388544	1.2721	0.718387	1.13368	1.34768e+06	1.77907e+06	662464	585536	735957	1.69877e+06	1.01931e+06	1.15697e+06	748392	583409	887344	1.45326e+06	0.727182	0.873587	0.599951	-0.119404	316966	1.51924e+06	509875	1.79563e+06	184956	2.00242e+06		#N/A
Q8BTZ4	Q8BTZ4	Anaphase-promoting complex subunit 5	Anapc5	sp|Q8BTZ4|APC5_MOUSE Anaphase-promoting complex subunit 5 OS=Mus musculus OX=10090 GN=Anapc5 PE=1 SV=1	4	4	0.625626	0.947473	0.873027	1.01655	0.718288	0.963152	3.3617e+06	2.5624e+06	3.2382e+06	2.5377e+06	2.6411e+06	3511700	2755500	3.437e+06	3007402	2.7606e+06	2.7343e+06	3.6235e+06	0.962645	0.815953	0.126766	-0.363493	2.3736e+06	3.6893e+06	2.36787e+06	3.80478e+06	2.23123e+06	3.61877e+06		#N/A
Q91VM9	Q91VM9	Inorganic pyrophosphatase 2, mitochondrial	Ppa2	sp|Q91VM9|IPYR2_MOUSE Inorganic pyrophosphatase 2, mitochondrial OS=Mus musculus OX=10090 GN=Ppa2 PE=1 SV=1	17	17	0.315312	1.05438	0.194388	0.966233	0.717715	1.01878	32126992	31615010	29869002	26256992	27964014	29670012	27735002	28009008	28823014	28468990	29213982	30847020	0.59225	0.597779	-1.01967	0.819115	2.76661e+07	3.10104e+07	2.69255e+07	2.97635e+07	2.57415e+07	3.41925e+07		#N/A
P51791	P51791	H(+)/Cl(-) exchange transporter 3	Clcn3	sp|P51791|CLCN3_MOUSE H(+)/Cl(-) exchange transporter 3 OS=Mus musculus OX=10090 GN=Clcn3 PE=1 SV=3	9	8	0.60129	1.04149	0.843144	0.986867	0.717565	1.02781	6375297	5961398	6.0465e+06	4.9059e+06	5732402	4.9143e+06	5.5463e+06	6.1326e+06	6400100	5.5795e+06	5.3914e+06	5247200	0.952785	0.802219	-0.143026	0.418453	4.83456e+06	6.47454e+06	4.77374e+06	6.38905e+06	4.80954e+06	6.83501e+06		#N/A
Q62383	Q62383	Transcription elongation factor SPT6	Supt6h	sp|Q62383|SPT6H_MOUSE Transcription elongation factor SPT6 OS=Mus musculus OX=10090 GN=Supt6h PE=1 SV=2	3	3	0.0472884	0.777223	0.0862416	1.24683	0.716983	0.969067	1.4103e+06	1.2174e+06	1271000	1.5373e+06	1.6605e+06	1.861e+06	2.115e+06	1.4066e+06	1.2512e+06	1.4746e+06	1264400	1630601	0.466828	0.258	1.43153	-1.70484	1.1159e+06	1.6945e+06	1.28251e+06	2.23904e+06	1.12985e+06	1.58815e+06		#N/A
Q61644	Q61644	Protein kinase C and casein kinase substrate in neurons protein 1	Pacsin1	sp|Q61644|PACN1_MOUSE Protein kinase C and casein kinase substrate in neurons protein 1 OS=Mus musculus OX=10090 GN=Pacsin1 PE=1 SV=1	27	26	0.749966	1.01382	0.994273	1.00023	0.716318	1.01405	422960224	414829984	456049760	390220128	395549824	446039840	410399968	408199744	403759936	405120192	435719936	414320256	0.997375	0.882001	0.0171115	0.242722	3.91246e+08	4.38214e+08	3.80561e+08	4.49534e+08	3.77751e+08	4.64279e+08		#N/A
Q8BMP6	Q8BMP6	Golgi resident protein GCP60	Acbd3	sp|Q8BMP6|GCP60_MOUSE Golgi resident protein GCP60 OS=Mus musculus OX=10090 GN=Acbd3 PE=1 SV=3	11	11	0.0732851	0.939783	0.424875	1.04489	0.716283	0.981971	5.9629e+06	5660803	5550397	5776298	6.2585e+06	5868103	6453800	5853497	5621997	6.5608e+06	5305397	5.9477e+06	0.745424	0.31814	0.575533	-1.51884	5.00551e+06	6.71244e+06	5.63595e+06	6.581e+06	5.45713e+06	6.01807e+06		#N/A
P26450;Q64143	P26450	Phosphatidylinositol 3-kinase regulatory subunit alpha	Pik3r1	sp|P26450|P85A_MOUSE Phosphatidylinositol 3-kinase regulatory subunit alpha OS=Mus musculus OX=10090 GN=Pik3r1 PE=1 SV=2	9	8	0.831899	1.01571	0.958258	1.00358	0.716217	1.01935	4.1178e+06	4947198	4.7768e+06	4.5656e+06	4.8803e+06	4383802	5.0167e+06	3.8893e+06	4456697	4.8971e+06	4.4634e+06	4.2243e+06	0.988383	0.923417	0.0776991	0.133983	4.06362e+06	4.95713e+06	3.72554e+06	5.3595e+06	4.03145e+06	5.17225e+06		#N/A
Q9CPX8	Q9CPX8	Cytochrome b-c1 complex subunit 10	Uqcr11	sp|Q9CPX8|QCR10_MOUSE Cytochrome b-c1 complex subunit 10 OS=Mus musculus OX=10090 GN=Uqcr11 PE=1 SV=1	1	1	0.950094	0.991069	0.481248	0.953089	0.715726	0.944576	16189991	22746004	12228993	13544001	16473005	15776001	16124008	15088008	19734006	16336996	14755005	16107006	0.776794	0.977662	-0.558055	0.0935602	1.33619e+07	2.01046e+07	1.49246e+07	1.68059e+07	8.73235e+06	2.36221e+07		#N/A
Q9Z2D0	Q9Z2D0	Myotubularin-related protein 9	Mtmr9	sp|Q9Z2D0|MTMR9_MOUSE Myotubularin-related protein 9 OS=Mus musculus OX=10090 GN=Mtmr9 PE=1 SV=2	11	11	0.634337	0.97132	0.965385	0.996326	0.715412	0.967751	9270297	11030995	8991201	9926798	9876399	10817997	9166304	10469995	10559002	8816796	9195094	12156005	0.989596	0.820657	-0.0834669	-0.338647	7.77261e+06	1.25908e+07	8.93046e+06	1.12349e+07	8.36213e+06	1.12475e+07		#N/A
Q61627;Q61625	Q61627	Glutamate receptor ionotropic, delta-1	Grid1	sp|Q61627|GRID1_MOUSE Glutamate receptor ionotropic, delta-1 OS=Mus musculus OX=10090 GN=Grid1 PE=1 SV=2	6	6	0.45085	1.07123	0.293433	0.909709	0.713753	0.974506	4.3585e+06	5407897	4.6552e+06	5.2256e+06	5141998	4593003	4905599	3.7583e+06	5545197	4.4863e+06	4930300	5183497	0.67424	0.710141	-0.822641	0.567843	4.32805e+06	5.7446e+06	3.63809e+06	5.56136e+06	4.13412e+06	5.68948e+06		#N/A
P31750	P31750	RAC-alpha serine/threonine-protein kinase	Akt1	sp|P31750|AKT1_MOUSE RAC-alpha serine/threonine-protein kinase OS=Mus musculus OX=10090 GN=Akt1 PE=1 SV=2	13	6	0.0904246	1.15716	0.112146	0.895203	0.713541	1.03589	8956700	8526405	10435006	7.3944e+06	7291397	7.7929e+06	7560299	7650500	8349804	8841403	7.2604e+06	9547599	0.493505	0.340984	-1.33039	1.391	6.96992e+06	1.00297e+07	7.2377e+06	7.90984e+06	6.82689e+06	1.08294e+07		#N/A
Q91ZX7;O88572;Q91VN0	Q91ZX7	Prolow-density lipoprotein receptor-related protein 1;Low-density lipoprotein receptor-related protein 1 85 kDa subunit;Low-density lipoprotein receptor-related protein 1 515 kDa subunit;Low-density lipoprotein receptor-related protein 1 intracellular domain	Lrp1	sp|Q91ZX7|LRP1_MOUSE Prolow-density lipoprotein receptor-related protein 1 OS=Mus musculus OX=10090 GN=Lrp1 PE=1 SV=1	96	94	0.448603	1.02661	0.476602	0.986906	0.713418	1.01317	25041008	26786010	25394000	23075002	25037002	24036008	24502002	23996984	25037996	23999016	24293984	25551000	0.773957	0.708452	-0.540372	0.59954	2.3598e+07	2.5843e+07	2.36184e+07	2.51676e+07	2.26381e+07	2.75099e+07		#N/A
Q9JIG7	Q9JIG7	Coiled-coil domain-containing protein 22	Ccdc22	sp|Q9JIG7|CCD22_MOUSE Coiled-coil domain-containing protein 22 OS=Mus musculus OX=10090 GN=Ccdc22 PE=1 SV=1	15	15	0.864268	1.01282	0.450159	0.959617	0.713221	0.971915	12037992	12269998	13146994	9808202	12688995	11166000	10905002	11714999	13067006	11769006	10986996	12633004	0.759928	0.939032	-0.57599	0.171429	1.06422e+07	1.35858e+07	1.03628e+07	1.28747e+07	9.55458e+06	1.4077e+07		#N/A
Q9JJV2	Q9JJV2	Profilin-2	Pfn2	sp|Q9JJV2|PROF2_MOUSE Profilin-2 OS=Mus musculus OX=10090 GN=Pfn2 PE=1 SV=3	6	6	0.34333	0.945845	0.160509	1.07599	0.713148	1.01772	422799776	397710240	371069824	355590048	454849696	390179872	407429824	383390240	393760192	357140096	371080128	396329792	0.565063	0.625568	1.11434	-0.716077	3.49703e+08	4.09452e+08	3.57691e+08	4.60234e+08	3.3962e+08	4.33965e+08		#N/A
O08919	O08919	Numb-like protein	Numbl	sp|O08919|NUMBL_MOUSE Numb-like protein OS=Mus musculus OX=10090 GN=Numbl PE=1 SV=3	17	14	0.184241	0.938361	0.343449	1.04786	0.713059	0.983275	18088006	17435990	19784998	17629000	20838002	20074990	18356012	18476996	17603010	20345008	17777998	18483006	0.701294	0.469659	0.714897	-1.04821	1.65565e+07	2.0548e+07	1.74963e+07	2.13767e+07	1.65331e+07	1.99359e+07		#N/A
P99026	P99026	Proteasome subunit beta type-4	Psmb4	sp|P99026|PSB4_MOUSE Proteasome subunit beta type-4 OS=Mus musculus OX=10090 GN=Psmb4 PE=1 SV=1	6	6	0.0543909	0.89775	0.0389839	1.09758	0.712564	0.985353	55657028	49484992	57971992	54225020	62992976	63449000	55624000	59952972	56504020	52459996	54600024	56747024	0.363674	0.275844	1.86349	-1.7168	5.19084e+07	5.82471e+07	5.47685e+07	6.62409e+07	4.86337e+07	6.00358e+07		#N/A
Q08331	Q08331	Calretinin	Calb2	sp|Q08331|CALB2_MOUSE Calretinin OS=Mus musculus OX=10090 GN=Calb2 PE=1 SV=3	13	12	0.00255309	0.668143	0.0834361	1.41108	0.712246	0.942806	38168996	40370016	34728020	39552996	68803032	52055964	49502988	59902028	48451016	36401020	28006008	54233980	0.462012	0.0843396	1.52279	-3.02555	2.29844e+07	6.05616e+07	4.37214e+07	7.14106e+07	3.42434e+07	4.21666e+07		#N/A
P22005	P22005	Proenkephalin-A;Synenkephalin;Met-enkephalin;PENK(114-133);PENK(143-184);Met-enkephalin-Arg-Ser-Leu;Leu-enkephalin;PENK(238-259);Met-enkephalin-Arg-Phe	Penk	sp|P22005|PENK_MOUSE Proenkephalin-A OS=Mus musculus OX=10090 GN=Penk PE=1 SV=2	2	2	0.483864	0.842161	0.688612	1.08696	0.712226	0.915396	3.0609e+06	3216401	3348902	6605600	4649498	6359597	3.1822e+06	4.6014e+06	5080701	2.9293e+06	3.8921e+06	5.3546e+06	0.89255	0.728137	0.316424	-0.422675	2.53132e+06	6.09703e+06	2.62954e+06	6.76681e+06	1.34888e+06	6.76702e+06		#N/A
P17710;Q91W97;O08528;Q3TRM8	P17710	Hexokinase-1	Hk1	sp|P17710|HXK1_MOUSE Hexokinase-1 OS=Mus musculus OX=10090 GN=Hk1 PE=1 SV=3	55	55	0.302121	1.02043	0.0423927	0.972247	0.711539	0.992106	503600128	477859808	487090112	463029728	477089664	470040064	474109888	470829920	495349984	472459872	486750208	491800160	0.378629	0.58779	-1.81644	0.807527	4.70583e+08	5.02597e+08	4.67867e+08	4.78168e+08	4.55855e+08	5.09935e+08		#N/A
O70340	O70340	Neuronal pentraxin-2	Nptx2	sp|O70340|NPTX2_MOUSE Neuronal pentraxin-2 OS=Mus musculus OX=10090 GN=Nptx2 PE=2 SV=1	1	1	0.813865	0.966659	0.819868	0.968978	0.71133	0.936671	6.4988e+06	7.0085e+06	4.2479e+06	4.6823e+06	5.6641e+06	5.4305e+06	4992600	6756199	7.8846e+06	4769100	4981102	6.2835e+06	0.946213	0.916691	-0.234592	-0.092947	3.69506e+06	8.26409e+06	4.51675e+06	6.90494e+06	3.46236e+06	7.75639e+06		#N/A
Q6P8I4	Q6P8I4	PEST proteolytic signal-containing nuclear protein	Pcnp	sp|Q6P8I4|PCNP_MOUSE PEST proteolytic signal-containing nuclear protein OS=Mus musculus OX=10090 GN=Pcnp PE=1 SV=1	3	3	0.763022	0.979394	0.859527	0.98071	0.710901	0.960501	4633200	4710803	5.0218e+06	5641102	4859703	5.8287e+06	5092301	4.6588e+06	5426999	5.5141e+06	6119899	3.9667e+06	0.957169	0.889332	-0.198654	-0.222881	3.80305e+06	6.7108e+06	4.29691e+06	5.92284e+06	4.27274e+06	5.73072e+06		#N/A
Q8BGQ1	Q8BGQ1	Spermatogenesis-defective protein 39 homolog	Vipas39	sp|Q8BGQ1|SPE39_MOUSE Spermatogenesis-defective protein 39 homolog OS=Mus musculus OX=10090 GN=Vipas39 PE=1 SV=1	9	9	0.67283	1.03199	0.863517	0.988284	0.710894	1.0199	6.9446e+06	7153500	6032300	6270598	6959898	7.0417e+06	6145398	5500700	6.1844e+06	6.7489e+06	6.0733e+06	6.8512e+06	0.958956	0.840254	-0.0896404	0.294467	5.84007e+06	7.08883e+06	5.25049e+06	7.57335e+06	5.75032e+06	7.45018e+06		#N/A
Q8BHI7	Q8BHI7	Elongation of very long chain fatty acids protein 5	Elovl5	sp|Q8BHI7|ELOV5_MOUSE Elongation of very long chain fatty acids protein 5 OS=Mus musculus OX=10090 GN=Elovl5 PE=1 SV=1	1	1	0.628811	0.902712	0.521677	1.25712	0.710145	1.13482	2.8998e+06	1.9083e+06	1.8975e+06	3016501	2.1804e+06	4.1601e+06	2.4291e+06	2.1648e+06	2.6293e+06	865917	3245799	2584399	0.804107	0.817895	0.405857	-0.377002	704328	3.95838e+06	1.20813e+06	4.25907e+06	1.45809e+06	3.40296e+06		#N/A
Q0VBF8	Q0VBF8	Protein stum homolog		sp|Q0VBF8|STUM_MOUSE Protein stum homolog OS=Mus musculus OX=10090 GN=Stum PE=1 SV=1	5	5	0.306958	0.7299	0.057838	1.53263	0.709766	1.11867	11000993	7.7199e+06	14058003	25774004	14693996	15028006	19954012	24605002	11067998	17004992	8891197	11741995	0.412652	0.592184	1.55505	-0.60752	6.70086e+06	1.76522e+07	1.11121e+07	2.60284e+07	2.12797e+06	2.71485e+07		#N/A
P33175	P33175	Kinesin heavy chain isoform 5A	Kif5a	sp|P33175|KIF5A_MOUSE Kinesin heavy chain isoform 5A OS=Mus musculus OX=10090 GN=Kif5a PE=1 SV=3	23	9	0.191603	0.913284	0.2499	1.1284	0.709584	1.03055	4.6991e+06	4816101	4.5126e+06	4423402	5618802	5.3633e+06	4296598	5015000	3.8621e+06	4125799	5428800	4.63e+06	0.644184	0.475362	0.88557	-1.08418	3.41463e+06	5.60872e+06	4.1601e+06	5.98674e+06	4.3301e+06	4.8955e+06		#N/A
Q91ZP9	Q91ZP9	N-terminal EF-hand calcium-binding protein 2	Necab2	sp|Q91ZP9|NECA2_MOUSE N-terminal EF-hand calcium-binding protein 2 OS=Mus musculus OX=10090 GN=Necab2 PE=1 SV=1	11	11	0.0137725	0.760755	0.298674	1.22582	0.709568	0.932546	10264002	7897799	9375395	9611696	12457003	11991007	10538000	13855003	11868005	8433499	6.7241e+06	14351994	0.679805	0.150283	0.715953	-2.44035	4.89846e+06	1.57903e+07	1.00342e+07	1.43863e+07	7.69662e+06	1.08778e+07		#N/A
Q9DC28	Q9DC28	Casein kinase I isoform delta	Csnk1d	sp|Q9DC28|KC1D_MOUSE Casein kinase I isoform delta OS=Mus musculus OX=10090 GN=Csnk1d PE=1 SV=2	12	6	0.610745	1.03542	0.967262	0.996749	0.709552	1.03206	10179998	9131203	10113007	8.2481e+06	9982006	9329202	8199302	8834906	10002006	7.7385e+06	8713098	10134006	0.989628	0.809014	-0.0627384	0.395269	7.33791e+06	1.09559e+07	7.88457e+06	1.02881e+07	7.96126e+06	1.08749e+07		#N/A
Q11011	Q11011	Puromycin-sensitive aminopeptidase	Npepps	sp|Q11011|PSA_MOUSE Puromycin-sensitive aminopeptidase OS=Mus musculus OX=10090 GN=Npepps PE=1 SV=2	47	47	0.499307	0.984411	0.94988	1.00184	0.709386	0.98622	264039952	259610016	262380080	240360064	260699968	261080064	260249888	259879920	262970112	247030112	251250048	279980096	0.984796	0.735091	0.0162798	-0.49925	2.36842e+08	2.83773e+08	2.59645e+08	2.6131e+08	2.39129e+08	2.74066e+08		#N/A
Q6P5E8	Q6P5E8	Diacylglycerol kinase theta	Dgkq	sp|Q6P5E8|DGKQ_MOUSE Diacylglycerol kinase theta OS=Mus musculus OX=10090 GN=Dgkq PE=1 SV=1	10	10	0.729762	1.02464	0.384368	0.953184	0.709107	0.97667	5072600	5.3806e+06	4226098	4649301	5052300	4455401	4293702	5.0338e+06	4.7548e+06	4852602	4.7522e+06	5375201	0.724144	0.872927	-0.646287	0.273605	4.45949e+06	5.40792e+06	4.08562e+06	5.33198e+06	4.0316e+06	5.6327e+06		#N/A
Q9CXY9	Q9CXY9	GPI-anchor transamidase	Pigk	sp|Q9CXY9|GPI8_MOUSE GPI-anchor transamidase OS=Mus musculus OX=10090 GN=Pigk PE=1 SV=2	5	5	0.465731	0.927992	0.376934	1.11152	0.709086	1.03148	10264002	10676001	9704306	8877396	12887002	11023006	10609995	8445606	9866703	9023604	8243605	11362001	0.720837	0.71627	0.699384	-0.614252	7.49993e+06	1.1748e+07	7.84048e+06	1.36423e+07	8.64201e+06	1.11188e+07		#N/A
Q8K4E0	Q8K4E0	Alstrom syndrome protein 1 homolog	Alms1	sp|Q8K4E0|ALMS1_MOUSE Alstrom syndrome protein 1 homolog OS=Mus musculus OX=10090 GN=Alms1 PE=1 SV=2	6	6	0.669262	1.0504	0.970272	1.00608	0.708581	1.05678	49126992	39576012	45304028	52642024	50866016	38267016	52478032	37288992	33334018	46405992	39663016	60595000	0.990187	0.838403	-0.0273451	0.279272	2.64028e+07	6.35962e+07	3.1902e+07	5.7548e+07	3.77603e+07	5.55642e+07		#N/A
P60521;Q9DCD6	P60521	Gamma-aminobutyric acid receptor-associated protein-like 2	Gabarapl2	sp|P60521|GBRL2_MOUSE Gamma-aminobutyric acid receptor-associated protein-like 2 OS=Mus musculus OX=10090 GN=Gabarapl2 PE=1 SV=1	6	5	0.665474	0.985448	0.00596803	0.872533	0.00180056	0.859836	15839994	16800012	15300009	16199005	16776994	16063007	15212995	17059012	18408992	18307008	18082004	19801012	0.179899	0.835828	-2.956	-0.331539	1.74093e+07	1.98902e+07	1.4966e+07	1.759e+07	1.50324e+07	1.70371e+07		#N/A
Q60710	Q60710	Deoxynucleoside triphosphate triphosphohydrolase SAMHD1	Samhd1	sp|Q60710|SAMH1_MOUSE Deoxynucleoside triphosphate triphosphohydrolase SAMHD1 OS=Mus musculus OX=10090 GN=Samhd1 PE=1 SV=3	4	4	0.451456	0.886131	0.512609	1.10023	0.708181	0.974951	2.4006e+06	2.788e+06	2159099	2.7955e+06	2.5704e+06	2.7963e+06	2.1909e+06	4160499	2.5842e+06	2.4761e+06	2.6531e+06	2633699	0.796493	0.709935	0.562663	-0.610101	2.46062e+06	2.71293e+06	1.56454e+06	4.29451e+06	2.04002e+06	3.03158e+06		#N/A
Q6NVF0	Q6NVF0	Inositol polyphosphate 5-phosphatase OCRL-1	Ocrl	sp|Q6NVF0|OCRL_MOUSE Inositol polyphosphate 5-phosphatase OCRL OS=Mus musculus OX=10090 GN=Ocrl PE=1 SV=1	22	22	0.946548	1.0029	0.770392	1.02233	0.708134	1.02529	9430902	9054699	9137097	8713098	9460399	9573802	8106498	9152802	9606196	7.487e+06	8725605	9803198	0.924509	0.977349	0.190026	0.0204571	7.22619e+06	1.05848e+07	8.00937e+06	1.01374e+07	8.61408e+06	9.55382e+06		#N/A
Q80U04	Q80U04	E3 ubiquitin-protein ligase Praja-2	Pja2	sp|Q80U04|PJA2_MOUSE E3 ubiquitin-protein ligase Praja-2 OS=Mus musculus OX=10090 GN=Pja2 PE=1 SV=2	4	4	0.620437	0.894323	0.527695	1.23194	0.707635	1.10175	2.2496e+06	1.8352e+06	2.5692e+06	2227200	1.7991e+06	1681301	3.6319e+06	3.3615e+06	1.1591e+06	3649098	2.0893e+06	1.81427e+06	0.807192	0.814028	0.424166	-0.528933	498353	3.85753e+06	993432	4.24347e+06	1.7421e+06	2.6985e+06		#N/A
Q8BH55	Q8BH55	Threonine synthase-like 1	Thnsl1	sp|Q8BH55|THNS1_MOUSE Threonine synthase-like 1 OS=Mus musculus OX=10090 GN=Thnsl1 PE=1 SV=1	19	19	0.348529	1.04652	0.436793	0.971319	0.706648	1.0165	9517806	11180994	10100994	9764497	9877300	10214997	8975405	9663095	9518095	10543003	10011995	9785096	0.752913	0.630753	-0.585524	0.719499	9.27193e+06	1.06572e+07	8.84984e+06	1.05156e+07	8.97418e+06	1.1308e+07		#N/A
Q99J31	Q99J31	Oligophrenin-1	Ophn1	sp|Q99J31|OPHN1_MOUSE Oligophrenin-1 OS=Mus musculus OX=10090 GN=Ophn1 PE=1 SV=1	5	5	0.357394	1.14	0.163893	0.842557	0.706375	0.960514	4.7892e+06	4.1159e+06	3.13e+06	3.7064e+06	4.0756e+06	3.3167e+06	3803998	2.6331e+06	3693602	4066598	4.6306e+06	3.8627e+06	0.569903	0.637467	-1.13841	0.717364	3.41457e+06	4.71218e+06	2.45031e+06	4.46439e+06	2.8243e+06	5.04645e+06		#N/A
Q9CPT3;REV__CON__P02672	Q9CPT3	N-acylneuraminate-9-phosphatase	Nanp	sp|Q9CPT3|NANP_MOUSE N-acylneuraminate-9-phosphatase OS=Mus musculus OX=10090 GN=Nanp PE=1 SV=1	6	6	0.117179	0.862234	0.332247	1.10854	0.705378	0.955824	7.2189e+06	6.3977e+06	5137099	6.0342e+06	7.7432e+06	6.5023e+06	7.4778e+06	6879703	7066103	4925498	6.924e+06	7.1176e+06	0.695498	0.386297	0.757806	-1.3088	4.82419e+06	8.19241e+06	6.25442e+06	8.04708e+06	4.8237e+06	7.57025e+06		#N/A
Q8K2H2	Q8K2H2	OTU domain-containing protein 6B	Otud6b	sp|Q8K2H2|OTU6B_MOUSE Deubiquitinase OTUD6B OS=Mus musculus OX=10090 GN=Otud6b PE=1 SV=1	5	5	0.651441	0.939957	0.410744	1.10812	0.705328	1.04159	3763499	3.325e+06	2.6642e+06	3.8342e+06	2791799	4.1356e+06	3.3204e+06	4.2715e+06	2.8933e+06	3380302	2.9716e+06	3.7368e+06	0.739463	0.83119	0.678655	-0.373801	2.62335e+06	3.86765e+06	2.51764e+06	4.74201e+06	2.54098e+06	4.25247e+06		#N/A
P62082	P62082	40S ribosomal protein S7	Rps7	sp|P62082|RS7_MOUSE 40S ribosomal protein S7 OS=Mus musculus OX=10090 GN=Rps7 PE=2 SV=1	10	10	0.526312	0.923799	0.618284	1.03134	0.705305	0.952752	84074048	69899960	59349988	99767944	84696008	88138008	85241056	75087000	74169040	84519048	89968008	74880008	0.8564	0.756153	0.35647	-0.384743	6.86661e+07	9.3102e+07	7.42622e+07	9.23188e+07	5.03491e+07	1.06197e+08		#N/A
O88983	O88983	Syntaxin-8	Stx8	sp|O88983|STX8_MOUSE Syntaxin-8 OS=Mus musculus OX=10090 GN=Stx8 PE=1 SV=1	5	5	0.397023	1.0637	0.306747	0.913967	0.704125	0.972184	3.7278e+06	3.4415e+06	4.0856e+06	3.4808e+06	3.6909e+06	3543900	3.709e+06	2937599	3444498	3.4656e+06	4424601	3.8669e+06	0.682399	0.668124	-0.797511	0.644868	3.06959e+06	4.53121e+06	2.89308e+06	4.04761e+06	3.21252e+06	4.15533e+06		#N/A
Q80XG9	Q80XG9	Leucine-rich repeat transmembrane neuronal protein 4	Lrrtm4	sp|Q80XG9|LRRT4_MOUSE Leucine-rich repeat transmembrane neuronal protein 4 OS=Mus musculus OX=10090 GN=Lrrtm4 PE=1 SV=2	6	6	0.107236	1.23038	0.0343117	0.789962	0.703826	0.97195	6.5971e+06	6.6115e+06	6034597	4.922e+06	3961800	5.0858e+06	4708798	5958396	6.3409e+06	6.0227e+06	5970603	6366596	0.34839	0.370488	-2.05974	1.37036	5.84497e+06	6.50543e+06	3.6075e+06	6.2499e+06	4.77934e+06	7.30326e+06		#N/A
Q80UG5	Q80UG5	Septin-9	'Septin9'	sp|Q80UG5|SEPT9_MOUSE Septin-9 OS=Mus musculus OX=10090 GN=Septin9 PE=1 SV=1	31	31	0.504447	1.03533	0.610817	0.981984	0.703725	1.01667	44783024	42495000	44045008	37758988	42850024	37336992	41788004	41202004	41566008	39746008	41967000	42726988	0.85119	0.739723	-0.368201	0.526346	3.94878e+07	4.35152e+07	3.69695e+07	4.4619e+07	3.72499e+07	4.72911e+07		#N/A
A2AJI0	A2AJI0	MAP7 domain-containing protein 1	Map7d1	sp|A2AJI0|MA7D1_MOUSE MAP7 domain-containing protein 1 OS=Mus musculus OX=10090 GN=Map7d1 PE=1 SV=1	13	13	0.0688323	0.900122	0.0016371	1.13267	0.703353	1.01955	10075000	11418003	10472003	9183395	11637999	11175998	11043997	11732002	9808903	9828400	10576998	10040999	0.125329	0.31026	3.82868	-1.5917	9.49433e+06	1.06333e+07	1.08589e+07	1.19361e+07	8.81252e+06	1.17617e+07		#N/A
Q9CZH7	Q9CZH7	Matrix-remodeling-associated protein 7	Mxra7	sp|Q9CZH7|MXRA7_MOUSE Matrix-remodeling-associated protein 7 OS=Mus musculus OX=10090 GN=Mxra7 PE=1 SV=2	1	1	0.877196	0.975437	0.387496	1.10245	0.702475	1.07537	2.1185e+06	2.174e+06	2.6707e+06	1.308e+06	1.8826e+06	2.1071e+06	2.0652e+06	2.1693e+06	1.5024e+06	2.1949e+06	2.2224e+06	1.6416e+06	0.726631	0.945411	0.597886	0.0287804	1.29822e+06	2.48243e+06	1.85987e+06	2.25223e+06	1.17019e+06	2.96541e+06		#N/A
Q9DBH5	Q9DBH5	Vesicular integral-membrane protein VIP36	Lman2	sp|Q9DBH5|LMAN2_MOUSE Vesicular integral-membrane protein VIP36 OS=Mus musculus OX=10090 GN=Lman2 PE=1 SV=2	13	13	0.155725	0.921869	0.204236	1.06078	0.702312	0.977898	10009996	10136003	11149994	8985105	11085996	11333002	10168995	11015998	10985994	9384100	10611005	10160999	0.601361	0.437937	1.01768	-1.15178	9.18898e+06	1.13821e+07	1.00949e+07	1.17071e+07	8.66154e+06	1.1479e+07		#N/A
Q9D173	Q9D173	Mitochondrial import receptor subunit TOM7 homolog	Tomm7	sp|Q9D173|TOM7_MOUSE Mitochondrial import receptor subunit TOM7 homolog OS=Mus musculus OX=10090 GN=Tomm7 PE=3 SV=1	2	2	5.00656e-05	18.5057	0.0458699	0.0798	0.701421	1.47675	22589988	19032994	22571986	24700988	725953	1.15113e+06	2.63054e+06	929842	835345	36114988	32257012	51795988	0.388123	0.0185743	-1.9119	11.7815	-3.72688e+06	6.42285e+07	-17124.7	2.73585e+06	1.8484e+07	2.5964e+07
CON__P04264;P04104	CON__P04264				23	16	0.808161	1.1494	0.647679	0.712586	0.701332	0.819049	12282008	6995303	8426200	13800999	23975992	3.4061e+06	19330994	3.6261e+06	44851992	5.2958e+06	7.3516e+06	12713999	0.872557	0.912397	-0.329685	-0.281117	-1.18299e+07	4.69366e+07	-4.34952e+06	2.95191e+07	5.29464e+06	1.54576e+07		#N/A
P70202	P70202	Latexin	Lxn	sp|P70202|LXN_MOUSE Latexin OS=Mus musculus OX=10090 GN=Lxn PE=1 SV=2	6	6	0.554483	0.971678	0.386745	1.05863	0.700985	1.02864	46642000	43854016	44085028	38502992	46127984	44557012	45330988	41802980	41572988	43786988	36042008	47265984	0.725786	0.774478	0.638191	-0.428868	3.46757e+07	4.96583e+07	4.14623e+07	4.74472e+07	3.78282e+07	4.87138e+07		#N/A
Q61220	Q61220	Protein kinase C-binding protein NELL2	Nell2	sp|Q61220|NELL2_MOUSE Protein kinase C-binding protein NELL2 OS=Mus musculus OX=10090 GN=Nell2 PE=1 SV=3	6	6	0.622794	1.08642	0.372047	0.87995	0.700343	0.955996	4.0302e+06	3161100	3.0442e+06	4654498	4.0931e+06	2.3452e+06	3.63e+06	3.7186e+06	3.7134e+06	3.483e+06	4356399	3.8356e+06	0.720058	0.814241	-0.669056	0.362254	3.25888e+06	4.43532e+06	2.23535e+06	4.6581e+06	2.51116e+06	4.93384e+06		#N/A
Q60809	Q60809	CCR4-NOT transcription complex subunit 7	Cnot7	sp|Q60809|CNOT7_MOUSE CCR4-NOT transcription complex subunit 7 OS=Mus musculus OX=10090 GN=Cnot7 PE=1 SV=1	4	4	0.839543	1.02416	0.523148	0.946029	0.699333	0.968887	3.9096e+06	3.7344e+06	2.7821e+06	3.178e+06	4088398	2.7532e+06	3.283e+06	3.175e+06	3.4497e+06	3.5103e+06	3.4617e+06	3.4944e+06	0.805344	0.927845	-0.390143	0.141501	3.43426e+06	3.52379e+06	2.43704e+06	4.21276e+06	2.57799e+06	4.22406e+06		#N/A
Q8BZ81	Q8BZ81	Leucine-rich repeat transmembrane neuronal protein 3	Lrrtm3	sp|Q8BZ81|LRRT3_MOUSE Leucine-rich repeat transmembrane neuronal protein 3 OS=Mus musculus OX=10090 GN=Lrrtm3 PE=2 SV=2	6	6	0.109871	1.2371	0.141574	0.844218	0.698833	1.04438	5.2238e+06	5567300	7674702	5876301	5.0888e+06	5180599	5.4553e+06	3.8937e+06	5.6272e+06	4.9528e+06	6.8111e+06	5.8076e+06	0.541054	0.374493	-1.22462	1.29161	4.57744e+06	7.02192e+06	3.80397e+06	6.00523e+06	4.34718e+06	7.82387e+06		#N/A
P98191	P98191	Phosphatidate cytidylyltransferase 1	Cds1	sp|P98191|CDS1_MOUSE Phosphatidate cytidylyltransferase 1 OS=Mus musculus OX=10090 GN=Cds1 PE=1 SV=2	5	3	0.0141271	1.1295	0.0719257	0.865135	0.698591	0.97717	8.125e+06	8.3853e+06	8.2748e+06	8.3036e+06	6.7121e+06	7767295	7.1352e+06	7731897	8286603	7.2961e+06	8984796	9451698	0.440225	0.151411	-1.55003	2.54976	7.01335e+06	9.99625e+06	6.52926e+06	8.14399e+06	8.09919e+06	8.44516e+06		#N/A
Q9ERK4	Q9ERK4	Exportin-2	Cse1l	sp|Q9ERK4|XPO2_MOUSE Exportin-2 OS=Mus musculus OX=10090 GN=Cse1l PE=1 SV=1	36	36	0.94568	0.997386	0.841003	0.992815	0.69834	0.99022	301599808	296600096	282799968	277700032	301709888	299670144	296979904	264389968	283030016	288169920	301430016	297210080	0.951703	0.976663	-0.128385	-0.0684143	2.79136e+08	3.05784e+08	2.62621e+08	3.18754e+08	2.71747e+08	3.07603e+08		#N/A
Q8R123	Q8R123	FAD synthase;Molybdenum cofactor biosynthesis protein-like region;FAD synthase region	Flad1	sp|Q8R123|FAD1_MOUSE FAD synthase OS=Mus musculus OX=10090 GN=Flad1 PE=1 SV=1	15	15	0.681605	0.975675	0.272765	1.05032	0.698273	1.02477	5.664e+06	6.7812e+06	5.3589e+06	5683998	6059997	6.3081e+06	6.0476e+06	5.5845e+06	5218503	5.8625e+06	5.7385e+06	6.0427e+06	0.661411	0.844001	0.864612	-0.261148	5.15207e+06	6.27903e+06	5.51966e+06	6.48044e+06	4.87893e+06	6.86512e+06		#N/A
Q6P3A8	Q6P3A8	2-oxoisovalerate dehydrogenase subunit beta, mitochondrial	Bckdhb	sp|Q6P3A8|ODBB_MOUSE 2-oxoisovalerate dehydrogenase subunit beta, mitochondrial OS=Mus musculus OX=10090 GN=Bckdhb PE=1 SV=2	7	7	0.662293	0.958354	0.919492	1.0107	0.697462	0.968604	7.9379e+06	9989294	8926897	8656801	8186802	9199995	8334595	11571995	10674999	7.9854e+06	8655599	9435205	0.976809	0.83444	0.0985815	-0.353939	7.34996e+06	1.10256e+07	6.83421e+06	1.18125e+07	7.52438e+06	1.02311e+07		#N/A
Q8C0L6	Q8C0L6	Peroxisomal N(1)-acetyl-spermine/spermidine oxidase	Paox	sp|Q8C0L6|PAOX_MOUSE Peroxisomal N(1)-acetyl-spermine/spermidine oxidase OS=Mus musculus OX=10090 GN=Paox PE=1 SV=3	5	5	0.997913	0.999624	0.861774	0.975686	0.69746	0.975319	11395006	9450098	11177993	11563996	7457700	12092002	13439992	11502000	11619995	10536997	10319994	12174001	0.958122	0.998741	-0.0206943	-0.116138	9.75937e+06	1.25661e+07	7.02618e+06	1.52197e+07	9.34166e+06	1.24519e+07		#N/A
Q6PGF2	Q6PGF2	MORN repeat-containing protein 4	Morn4	sp|Q6PGF2|MORN4_MOUSE MORN repeat-containing protein 4 OS=Mus musculus OX=10090 GN=Morn4 PE=1 SV=1	1	1	0.222543	1.17272	0.177333	0.81499	0.696947	0.955758	3.7857e+06	4886898	4.1947e+06	4.92e+06	3.2992e+06	4.8742e+06	3169901	3960098	4928703	3.8534e+06	5788201	4162298	0.581032	0.515031	-1.04143	0.918426	3.30781e+06	6.05849e+06	2.58487e+06	5.06683e+06	3.5665e+06	5.32715e+06		#N/A
Q64105	Q64105	Sepiapterin reductase	Spr	sp|Q64105|SPRE_MOUSE Sepiapterin reductase OS=Mus musculus OX=10090 GN=Spr PE=1 SV=1	14	14	0.120752	1.08475	0.146337	0.936429	0.696889	1.01579	28768002	26885990	29273018	25574994	26133010	23073996	26328008	26343014	28134002	26275014	25995004	28303002	0.547969	0.392707	-1.20354	1.30209	2.52509e+07	2.91026e+07	2.29238e+07	2.80153e+07	2.49047e+07	3.03463e+07		#N/A
P63030	P63030	Mitochondrial pyruvate carrier 1	Mpc1	sp|P63030|MPC1_MOUSE Mitochondrial pyruvate carrier 1 OS=Mus musculus OX=10090 GN=Mpc1 PE=1 SV=1	4	4	0.369077	0.964134	0.24144	1.05457	0.696739	1.01675	186080000	168160096	166180080	168300000	182360112	180980032	186069920	164930080	164699984	174739952	180820032	157360048	0.634239	0.645651	0.926968	-0.686102	1.52818e+08	1.85992e+08	1.63701e+08	1.93469e+08	1.57355e+08	1.87006e+08		#N/A
Q9CZJ2	Q9CZJ2	Heat shock 70 kDa protein 12B	Hspa12b	sp|Q9CZJ2|HS12B_MOUSE Heat shock 70 kDa protein 12B OS=Mus musculus OX=10090 GN=Hspa12b PE=1 SV=1	9	6	0.138426	1.1552	0.262216	0.903791	0.696541	1.04406	40018024	40559020	29349010	38301992	30891014	35028988	29432006	32170004	35721992	30364990	33090980	42780008	0.656287	0.413649	-0.874494	1.27459	2.70087e+07	4.39703e+07	2.80959e+07	3.56651e+07	2.87381e+07	4.53759e+07		#N/A
O08914	O08914	Fatty-acid amide hydrolase 1	Faah	sp|O08914|FAAH1_MOUSE Fatty-acid amide hydrolase 1 OS=Mus musculus OX=10090 GN=Faah PE=1 SV=1	14	14	0.330981	1.04427	0.0876165	0.943472	0.69649	0.985244	38411984	38413000	38976024	33845992	33987016	37631008	36880976	34699976	38160012	37695988	36539012	39302012	0.469006	0.613734	-1.4465	0.771677	3.61042e+07	3.97443e+07	3.30409e+07	3.85586e+07	3.36056e+07	4.12179e+07		#N/A
Q99PI5	Q99PI5	Phosphatidate phosphatase LPIN2	Lpin2	sp|Q99PI5|LPIN2_MOUSE Phosphatidate phosphatase LPIN2 OS=Mus musculus OX=10090 GN=Lpin2 PE=1 SV=2	4	4	0.934882	1.00813	0.653889	0.94301	0.695946	0.950676	1.8329e+06	1.86e+06	2.444e+06	2.0146e+06	2.2873e+06	1.8496e+06	1.7307e+06	2.2195e+06	2.1145e+06	1785101	1.9054e+06	2.8573e+06	0.87676	0.972172	-0.367729	0.0579537	1.40049e+06	2.93065e+06	1.587e+06	2.45655e+06	1.58862e+06	2.48713e+06		#N/A
Q8K004	Q8K004		Spata2	sp|Q8K004|SPAT2_MOUSE Spermatogenesis-associated protein 2 OS=Mus musculus OX=10090 GN=Spata2 PE=1 SV=1	2	2	0.842295	1.03708	0.764242	1.07545	0.69574	1.11532	2.259e+06	3.4072e+06	4.8091e+06	3.2902e+06	2.5248e+06	3.5307e+06	3.6331e+06	3250802	1720467	2859600	3252199	4.9189e+06	0.920335	0.928758	0.0470117	0.251583	1.08047e+06	5.29511e+06	2.43895e+06	4.03076e+06	1.77433e+06	5.10842e+06		#N/A
Q8R0A5	Q8R0A5	Transcription elongation factor A protein-like 3	Tceal3	sp|Q8R0A5|TCAL3_MOUSE Transcription elongation factor A protein-like 3 OS=Mus musculus OX=10090 GN=Tceal3 PE=1 SV=2	8	3	0.357534	0.911719	0.0794889	1.13704	0.695627	1.03666	71774008	64765016	80306008	93778992	82568024	78054032	97039976	81013976	66497000	76501968	78633960	75776000	0.454774	0.637481	1.45596	-0.657635	6.57987e+07	8.29058e+07	7.12117e+07	9.81263e+07	5.7787e+07	9.7525e+07		#N/A
O35682	O35682	Myeloid-associated differentiation marker	Myadm	sp|O35682|MYADM_MOUSE Myeloid-associated differentiation marker OS=Mus musculus OX=10090 GN=Myadm PE=1 SV=2	7	7	0.293626	0.926519	0.581732	1.04048	0.695576	0.964023	30490016	27510992	31249986	23780016	29898990	30246994	28931018	32330020	25662006	27414014	29691986	34551976	0.837521	0.580155	0.351589	-0.804076	2.31998e+07	3.54602e+07	2.80738e+07	3.26297e+07	2.28582e+07	3.36573e+07		#N/A
Q9QYI5	Q9QYI5	DnaJ homolog subfamily B member 2	Dnajb2	sp|Q9QYI5|DNJB2_MOUSE DnaJ homolog subfamily B member 2 OS=Mus musculus OX=10090 GN=Dnajb2 PE=1 SV=3	7	6	0.272391	1.11208	0.199617	0.93263	0.694732	1.03715	8558796	6734101	9857901	7.6232e+06	6.7815e+06	7.6072e+06	7.8188e+06	7.0208e+06	8225903	7.0853e+06	7816102	8216903	0.5965	0.566023	-1.03371	0.88138	6.98357e+06	8.68854e+06	6.5329e+06	8.08125e+06	6.06682e+06	1.03202e+07		#N/A
Q9CQL5	Q9CQL5	39S ribosomal protein L18, mitochondrial	Mrpl18	sp|Q9CQL5|RM18_MOUSE 39S ribosomal protein L18, mitochondrial OS=Mus musculus OX=10090 GN=Mrpl18 PE=1 SV=1	1	1	0.269166	1.13082	0.261303	0.843177	0.694619	0.953481	4667099	3923800	4.0407e+06	4.7278e+06	3.5625e+06	4.5544e+06	4.2774e+06	3.0827e+06	6.1041e+06	3791902	4.0609e+06	4.5032e+06	0.655363	0.562229	-0.855162	0.843194	2.96791e+06	6.26214e+06	2.80231e+06	4.93619e+06	3.67725e+06	5.00245e+06		#N/A
Q99PH1	Q99PH1	Leucine-rich repeat-containing protein 4	Lrrc4	sp|Q99PH1|LRRC4_MOUSE Leucine-rich repeat-containing protein 4 OS=Mus musculus OX=10090 GN=Lrrc4 PE=1 SV=2	4	3	0.363253	1.07444	0.508965	0.946183	0.694615	1.01662	2.3381e+06	2.5072e+06	2.3169e+06	2.4536e+06	1.85e+06	2302399	2.2578e+06	2.6001e+06	2151599	2.4469e+06	2.34e+06	2.5324e+06	0.794414	0.641512	-0.466097	0.665553	2.10648e+06	2.62897e+06	1.76183e+06	2.74332e+06	2.25858e+06	2.54932e+06		#N/A
Q8BU88	Q8BU88	39S ribosomal protein L22, mitochondrial	Mrpl22	sp|Q8BU88|RM22_MOUSE 39S ribosomal protein L22, mitochondrial OS=Mus musculus OX=10090 GN=Mrpl22 PE=1 SV=1	3	3	0.61128	0.907372	0.868772	1.02124	0.694594	0.926648	4.9921e+06	5648699	6.7584e+06	3.1694e+06	4593999	6290501	6.2899e+06	4902202	5291800	6.786e+06	5.2004e+06	4386701	0.960589	0.809502	0.108254	-0.304314	3.82546e+06	7.00699e+06	4.08836e+06	6.94995e+06	2.74947e+06	7.53483e+06		#N/A
Q61599	Q61599	Rho GDP-dissociation inhibitor 2	Arhgdib	sp|Q61599|GDIR2_MOUSE Rho GDP-dissociation inhibitor 2 OS=Mus musculus OX=10090 GN=Arhgdib PE=1 SV=3	4	4	0.222986	1.08838	0.222776	0.936178	0.694289	1.01892	9817803	11495995	9451897	10264002	8681201	10385006	9932194	8714399	10447001	10158003	9699496	9869299	0.619637	0.515315	-0.941608	0.94568	9.52003e+06	1.05669e+07	8.05414e+06	1.08023e+07	8.84125e+06	1.16736e+07		#N/A
Q9D338	Q9D338	39S ribosomal protein L19, mitochondrial	Mrpl19	sp|Q9D338|RM19_MOUSE 39S ribosomal protein L19, mitochondrial OS=Mus musculus OX=10090 GN=Mrpl19 PE=1 SV=1	4	4	0.396664	0.934529	0.624805	1.03576	0.694123	0.967947	4.8312e+06	5.1583e+06	4.5897e+06	3.9032e+06	4.9482e+06	5527301	4.789e+06	4468798	4602802	4.2713e+06	5.4705e+06	4.7288e+06	0.859263	0.668218	0.346684	-0.638627	3.9627e+06	5.574e+06	4.22788e+06	5.63877e+06	3.77406e+06	5.46714e+06		#N/A
Q2PFD7	Q2PFD7	PH and SEC7 domain-containing protein 3	Psd3	sp|Q2PFD7|PSD3_MOUSE PH and SEC7 domain-containing protein 3 OS=Mus musculus OX=10090 GN=Psd3 PE=1 SV=2	27	27	0.0852704	1.05724	0.0607625	0.937933	0.694099	0.99162	172640016	169920016	173910032	163570080	164350000	153429920	156019968	169770016	164399984	175129888	170890096	175410032	0.415095	0.334629	-1.63858	1.46059	1.6328e+08	1.79635e+08	1.48907e+08	1.72878e+08	1.62683e+08	1.77337e+08		#N/A
Q8C0L8	Q8C0L8	Conserved oligomeric Golgi complex subunit 5	Cog5	sp|Q8C0L8|COG5_MOUSE Conserved oligomeric Golgi complex subunit 5 OS=Mus musculus OX=10090 GN=Cog5 PE=1 SV=3	2	2	0.806596	0.953326	0.529773	1.12445	0.692835	1.07197	708240	1154800	664470	912521	843240	995112	1.16641e+06	613430	580280	971600	775720	858700	0.80883	0.912553	0.532167	-0.194017	533964	1.05919e+06	531055	1.27804e+06	503100	1.21692e+06		#N/A
Q9CZH3	Q9CZH3	Proteasome assembly chaperone 3	Psmg3	sp|Q9CZH3|PSMG3_MOUSE Proteasome assembly chaperone 3 OS=Mus musculus OX=10090 GN=Psmg3 PE=1 SV=1	1	1	0.302011	0.903093	0.132873	1.16622	0.692796	1.0532	1.8143e+06	2.0299e+06	1.3415e+06	1831001	1.8904e+06	1.8868e+06	1.9095e+06	1.9968e+06	2011500	1.6669e+06	1.6705e+06	1.31262e+06	0.523994	0.58805	1.24606	-0.794968	1.21133e+06	2.11943e+06	1.83879e+06	2.00296e+06	1.28949e+06	2.21886e+06		#N/A
Q8CBE3	Q8CBE3	WD repeat-containing protein 37	Wdr37	sp|Q8CBE3|WDR37_MOUSE WD repeat-containing protein 37 OS=Mus musculus OX=10090 GN=Wdr37 PE=1 SV=1	16	16	0.28691	1.06052	0.132459	0.929832	0.691921	0.986103	31343000	31710998	28887982	33564016	30921006	31659012	29389002	26481012	31660016	30929018	31583010	32954984	0.523646	0.576809	-1.2554	0.833911	3.04322e+07	3.31313e+07	2.59658e+07	3.32592e+07	2.8317e+07	3.4436e+07		#N/A
P50516	P50516	V-type proton ATPase catalytic subunit A	Atp6v1a	sp|P50516|VATA_MOUSE V-type proton ATPase catalytic subunit A OS=Mus musculus OX=10090 GN=Atp6v1a PE=1 SV=2	50	50	0.173239	1.04258	0.105904	0.952153	0.691757	0.992698	721490368	689520064	677060352	687780160	636650304	699840128	684579648	642820224	686799744	696840448	690709760	721649728	0.486453	0.45533	-1.34381	1.08535	6.74089e+08	7.23911e+08	6.16593e+08	7.15352e+08	6.63473e+08	7.24452e+08		#N/A
Q9CRB9	Q9CRB9	MICOS complex subunit Mic19	Chchd3	sp|Q9CRB9|MIC19_MOUSE MICOS complex subunit Mic19 OS=Mus musculus OX=10090 GN=Chchd3 PE=1 SV=1	14	14	0.533447	0.96277	0.66456	1.01391	0.691711	0.976162	35372016	37584024	42123980	32668982	36324004	40173024	37962008	38437992	36096992	39305024	38969016	36441996	0.881511	0.761638	0.320433	-0.423121	3.50504e+07	4.03561e+07	3.57044e+07	4.07441e+07	3.05731e+07	4.33014e+07		#N/A
Q9WVQ1	Q9WVQ1	Membrane-associated guanylate kinase, WW and PDZ domain-containing protein 2	Magi2	sp|Q9WVQ1|MAGI2_MOUSE Membrane-associated guanylate kinase, WW and PDZ domain-containing protein 2 OS=Mus musculus OX=10090 GN=Magi2 PE=1 SV=2	25	25	0.154568	1.04406	0.0760072	0.94835	0.691001	0.990133	10381999	11219997	10457006	10492000	9969306	9786895	10683004	10318998	10850999	10954000	10908001	10255999	0.447598	0.436208	-1.52176	1.1389	1.02221e+07	1.12624e+07	9.55913e+06	1.082e+07	1.00158e+07	1.12597e+07		#N/A
Q03249	Q03249	Galactose-1-phosphate uridylyltransferase	Galt	sp|Q03249|GALT_MOUSE Galactose-1-phosphate uridylyltransferase OS=Mus musculus OX=10090 GN=Galt PE=1 SV=3	3	3	0.732053	0.928202	0.175508	1.17088	0.69098	1.08682	2981101	3.6369e+06	3009900	6688203	4.8292e+06	4729699	3.6626e+06	3514798	3.2234e+06	3.2978e+06	4.2028e+06	3501598	0.579777	0.873717	1.07847	-0.0783512	2.84561e+06	4.26719e+06	3.08404e+06	5.28411e+06	1.2696e+06	6.88845e+06		#N/A
O08756	O08756	3-hydroxyacyl-CoA dehydrogenase type-2	Hsd17b10	sp|O08756|HCD2_MOUSE 3-hydroxyacyl-CoA dehydrogenase type-2 OS=Mus musculus OX=10090 GN=Hsd17b10 PE=1 SV=4	9	9	0.388853	1.02523	0.630081	0.988231	0.690907	1.01317	85375040	85796976	88207016	78866024	85338024	81665000	80907048	81798016	86848056	78969008	84641048	83305960	0.860873	0.662231	-0.370978	0.67673	7.81583e+07	8.87237e+07	7.92765e+07	8.55776e+07	7.82019e+07	9.09206e+07		#N/A
P62137	P62137	Serine/threonine-protein phosphatase PP1-alpha catalytic subunit	Ppp1ca	sp|P62137|PP1A_MOUSE Serine/threonine-protein phosphatase PP1-alpha catalytic subunit OS=Mus musculus OX=10090 GN=Ppp1ca PE=1 SV=1	25	8	0.0250673	0.882899	0.0629494	1.1141	0.689789	0.98364	35745992	39832012	38181004	36988012	42612976	43230016	46152016	38922984	40895980	35904992	39938004	36626988	0.421674	0.193439	1.61274	-2.07114	3.44492e+07	4.22338e+07	3.80032e+07	4.74558e+07	3.49152e+07	4.04583e+07		#N/A
P35762	P35762	CD81 antigen	Cd81	sp|P35762|CD81_MOUSE CD81 antigen OS=Mus musculus OX=10090 GN=Cd81 PE=1 SV=2	5	5	0.15394	1.10349	0.0781664	0.877923	0.689711	0.968781	206610080	174809968	225469904	198140000	179389952	168140096	189839888	190040032	205179904	207160128	236960016	181869904	0.453121	0.436223	-1.47533	1.17052	1.71858e+08	2.43727e+08	1.65292e+08	1.98413e+08	1.67828e+08	2.34687e+08		#N/A
Q9Z351;Q9JK97;P97414	Q9Z351	Potassium voltage-gated channel subfamily KQT member 2	Kcnq2	sp|Q9Z351|KCNQ2_MOUSE Potassium voltage-gated channel subfamily KQT member 2 OS=Mus musculus OX=10090 GN=Kcnq2 PE=1 SV=1	11	9	0.583657	0.945128	0.793102	1.02184	0.689645	0.965766	7116796	7.3958e+06	8.1766e+06	5818099	8391703	7.1049e+06	6.3551e+06	8.2819e+06	8.1702e+06	6.8921e+06	6806396	7.5099e+06	0.934098	0.791614	0.229111	-0.415099	6.33686e+06	8.35244e+06	5.97732e+06	9.08948e+06	5.56579e+06	8.68786e+06		#N/A
Q9EQZ7	Q9EQZ7	Regulating synaptic membrane exocytosis protein 2	Rims2	sp|Q9EQZ7|RIMS2_MOUSE Regulating synaptic membrane exocytosis protein 2 OS=Mus musculus OX=10090 GN=Rims2 PE=1 SV=1	13	13	0.151729	1.13261	0.117607	0.914742	0.68958	1.03604	6924498	7.7967e+06	5.9499e+06	5.6793e+06	5.5095e+06	6.0572e+06	5.9248e+06	5607003	6337104	5.7902e+06	6.0812e+06	7096098	0.501962	0.4325	-1.26474	1.14821	5.43536e+06	7.21694e+06	5.36296e+06	6.18629e+06	5.04839e+06	8.12681e+06		#N/A
Q810B6	Q810B6	Rabankyrin-5	Ankfy1	sp|Q810B6|ANFY1_MOUSE Rabankyrin-5 OS=Mus musculus OX=10090 GN=Ankfy1 PE=1 SV=2	19	19	0.295455	1.0581	0.0167627	0.923679	0.687901	0.977349	9658305	10011002	8717303	8.0746e+06	8527702	8700896	8622500	8486695	9355102	8995303	8946806	9907197	0.276871	0.581861	-2.23466	0.845297	8.59586e+06	1.00063e+07	8.43132e+06	8.73758e+06	7.7104e+06	1.05202e+07		#N/A
Q8R4S0	Q8R4S0	Protein phosphatase 1 regulatory subunit 14C	Ppp1r14c	sp|Q8R4S0|PP14C_MOUSE Protein phosphatase 1 regulatory subunit 14C OS=Mus musculus OX=10090 GN=Ppp1r14c PE=1 SV=1	1	1	0.167964	0.790521	0.175862	1.20524	0.687584	0.952766	1.1798e+06	1.577e+06	981631	1.08536e+06	1999899	1.3063e+06	1.5827e+06	1.2276e+06	1.2092e+06	1.1103e+06	1255080	1.4276e+06	0.579755	0.450299	1.05568	-1.0501	1.03955e+06	1.46154e+06	974043	2.08421e+06	791797	1.6201e+06		#N/A
Q61235	Q61235	Beta-2-syntrophin	Sntb2	sp|Q61235|SNTB2_MOUSE Beta-2-syntrophin OS=Mus musculus OX=10090 GN=Sntb2 PE=1 SV=2	2	2	0.951185	0.988971	0.57287	0.942752	0.686926	0.932354	2301200	1.9231e+06	2.1686e+06	3.8729e+06	2.4981e+06	2.4769e+06	3.0428e+06	2.0637e+06	2.4158e+06	2623201	3.1373e+06	2.474e+06	0.831213	0.978159	-0.387683	0.0670504	2.14015e+06	3.185e+06	1.88133e+06	3.15942e+06	1.15831e+06	3.97459e+06		#N/A
O35668	O35668	Huntingtin-associated protein 1	Hap1	sp|O35668|HAP1_MOUSE Huntingtin-associated protein 1 OS=Mus musculus OX=10090 GN=Hap1 PE=1 SV=1	4	4	0.0385459	0.664323	0.20992	1.38877	0.686903	0.922589	1.4162e+06	1.4437e+06	1.6855e+06	1.7396e+06	3.3695e+06	2.3117e+06	1.6515e+06	2.3927e+06	2.1725e+06	1.4271e+06	1.10349e+06	2.4186e+06	0.607711	0.236222	0.979796	-1.67301	797779	2.76307e+06	1.30465e+06	3.55805e+06	1.30865e+06	1.83385e+06		#N/A
Q01063	Q01063	cAMP-specific 3,5-cyclic phosphodiesterase 4D	Pde4d	sp|Q01063|PDE4D_MOUSE cAMP-specific 3,5-cyclic phosphodiesterase 4D OS=Mus musculus OX=10090 GN=Pde4d PE=1 SV=2	14	9	0.0191455	1.15543	0.00880111	0.847571	0.686624	0.97931	7270297	7.5164e+06	7855499	6.6219e+06	6.6062e+06	6344699	6.5132e+06	5842302	6.9393e+06	7873799	7.9142e+06	7.1471e+06	0.207062	0.170997	-2.67427	2.24738	6.67497e+06	8.26223e+06	5.78475e+06	6.86845e+06	6.48661e+06	8.14544e+06		#N/A
Q9CXT8	Q9CXT8	Mitochondrial-processing peptidase subunit beta	Pmpcb	sp|Q9CXT8|MPPB_MOUSE Mitochondrial-processing peptidase subunit beta OS=Mus musculus OX=10090 GN=Pmpcb PE=1 SV=1	11	10	0.260158	1.08368	0.477243	0.944291	0.686475	1.02331	6464799	6875602	7.0091e+06	7350797	6.1231e+06	6.3571e+06	7.5084e+06	5681699	6482404	7.6285e+06	6112298	6909601	0.774475	0.554949	-0.509248	0.833497	5.74744e+06	7.81896e+06	5.17758e+06	7.65757e+06	6.34216e+06	7.50799e+06		#N/A
Q9R0K7	Q9R0K7	Plasma membrane calcium-transporting ATPase 2	Atp2b2	sp|Q9R0K7|AT2B2_MOUSE Plasma membrane calcium-transporting ATPase 2 OS=Mus musculus OX=10090 GN=Atp2b2 PE=1 SV=2	56	43	0.454226	1.05012	0.262514	0.923903	0.686348	0.970211	318659904	366849984	360010048	299659840	302429920	343210144	336889824	296569888	320490176	344660224	400620096	321629856	0.654656	0.710124	-0.862805	0.582218	2.87122e+08	4.06579e+08	2.82103e+08	3.57446e+08	2.8474e+08	3.87849e+08		#N/A
Q6PHZ2	Q6PHZ2	Calcium/calmodulin-dependent protein kinase type II subunit delta	Camk2d	sp|Q6PHZ2|KCC2D_MOUSE Calcium/calmodulin-dependent protein kinase type II subunit delta OS=Mus musculus OX=10090 GN=Camk2d PE=1 SV=1	21	13	0.0144536	0.844066	0.296264	1.12871	0.685299	0.952705	63688016	55296032	59279020	68486032	74057048	72875992	75514976	69114008	70027976	57779020	51757996	82870960	0.677195	0.152205	0.73233	-2.51157	4.36628e+07	8.75552e+07	6.85317e+07	7.72493e+07	5.26451e+07	7.07295e+07		#N/A
Q62425	Q62425	Cytochrome c oxidase subunit NDUFA4	Ndufa4	sp|Q62425|NDUA4_MOUSE Cytochrome c oxidase subunit NDUFA4 OS=Mus musculus OX=10090 GN=Ndufa4 PE=1 SV=2	7	7	0.437022	0.940223	0.630547	1.03135	0.685203	0.9697	656200000	620760384	784460096	776060224	699659712	743410368	715000128	853259520	656219968	800680064	746129920	715409536	0.861022	0.699787	0.357308	-0.567453	6.33644e+08	8.25575e+08	6.42463e+08	8.63202e+08	5.76986e+08	8.41754e+08		#N/A
P80318	P80318	T-complex protein 1 subunit gamma	Cct3	sp|P80318|TCPG_MOUSE T-complex protein 1 subunit gamma OS=Mus musculus OX=10090 GN=Cct3 PE=1 SV=1	33	33	0.235411	0.967988	0.16588	1.04648	0.684826	1.01298	89124040	90649032	88963000	83301992	94285952	91358040	87149976	90840984	84009048	83633040	87291008	92713016	0.569829	0.531549	1.10358	-0.940471	8.0225e+07	9.35981e+07	8.62478e+07	9.55697e+07	8.28715e+07	9.31476e+07		#N/A
Q60629;P29319;O09127;P35991	Q60629	Ephrin type-A receptor 5	Epha5	sp|Q60629|EPHA5_MOUSE Ephrin type-A receptor 5 OS=Mus musculus OX=10090 GN=Epha5 PE=1 SV=2	7	3	0.205217	0.816372	0.468715	1.14915	0.684767	0.938136	2247399	1773600	1.5922e+06	1.917e+06	3.0552e+06	2.0255e+06	1.747e+06	2.5336e+06	1.4795e+06	2725000	1.7886e+06	2.1782e+06	0.770751	0.489739	0.53358	-1.01105	1.18807e+06	2.89758e+06	1.42184e+06	3.25881e+06	1.44151e+06	2.32359e+06		#N/A
Q80V26	Q80V26	Inositol monophosphatase 3	Impad1	sp|Q80V26|IMPA3_MOUSE Golgi-resident adenosine 3,5-bisphosphate 3-phosphatase OS=Mus musculus OX=10090 GN=Bpnt2 PE=1 SV=1	5	5	0.499161	0.905361	0.55276	1.04322	0.684646	0.944489	3.6696e+06	6365704	4.0108e+06	5.3526e+06	5452897	5791500	4506800	5244301	4551800	4841599	5.48e+06	5.2182e+06	0.819036	0.735325	0.469721	-0.415653	4.37206e+06	5.67374e+06	4.38376e+06	6.11399e+06	2.86914e+06	6.83021e+06		#N/A
Q9JL26	Q9JL26	Formin-like protein 1	Fmnl1	sp|Q9JL26|FMNL1_MOUSE Formin-like protein 1 OS=Mus musculus OX=10090 GN=Fmnl1 PE=1 SV=1	13	12	0.302334	1.04502	0.507627	0.974628	0.683656	1.01851	8020203	7.0136e+06	7.689e+06	7.1164e+06	7.4405e+06	7.1799e+06	7222301	6688902	7.3392e+06	7251703	6835903	7861598	0.794641	0.587493	-0.507285	0.806593	6.65159e+06	7.99262e+06	6.62808e+06	7.63772e+06	6.70022e+06	8.21938e+06		#N/A
Q80V91	Q80V91	Probable E3 ubiquitin-protein ligase DTX3	Dtx3	sp|Q80V91|DTX3_MOUSE Probable E3 ubiquitin-protein ligase DTX3 OS=Mus musculus OX=10090 GN=Dtx3 PE=1 SV=2	5	5	0.520306	0.933208	0.676759	1.02433	0.683436	0.955915	8.1157e+06	5.2944e+06	5781799	5.6613e+06	7155704	6641301	6.1393e+06	6.356e+06	7162604	5.7806e+06	6362204	6394298	0.888649	0.751329	0.292085	-0.374626	5.52283e+06	7.32702e+06	5.87379e+06	7.27237e+06	4.16843e+06	8.25817e+06		#N/A
Q8BGB7	Q8BGB7	Enolase-phosphatase E1	Enoph1	sp|Q8BGB7|ENOPH_MOUSE Enolase-phosphatase E1 OS=Mus musculus OX=10090 GN=Enoph1 PE=1 SV=1	8	8	0.292795	1.0813	0.0197907	0.898456	0.683257	0.971502	46676976	40526004	39898000	34260992	38209992	36748976	38767988	34746020	40470000	41965004	39138988	43669976	0.298283	0.579463	-2.23608	0.846112	3.82068e+07	4.44152e+07	3.42603e+07	3.99762e+07	3.22611e+07	4.84199e+07		#N/A
Q8JZW4	Q8JZW4	Copine-5	Cpne5	sp|Q8JZW4|CPNE5_MOUSE Copine-5 OS=Mus musculus OX=10090 GN=Cpne5 PE=1 SV=1	19	12	0.551602	1.06579	0.774632	0.968456	0.682967	1.03217	11686999	10606993	9795606	11950002	9450298	13478997	9564996	9230294	9870499	9511705	12259993	11107004	0.92614	0.773366	-0.151545	0.360984	8.6959e+06	1.26787e+07	7.1904e+06	1.36719e+07	9.42423e+06	1.25956e+07		#N/A
P55821	P55821	Stathmin-2	Stmn2	sp|P55821|STMN2_MOUSE Stathmin-2 OS=Mus musculus OX=10090 GN=Stmn2 PE=1 SV=1	5	1	0.720035	1.26491	0.610614	1.03439	0.682901	1.30841	7100002	5.4739e+06	9190500	83186984	9637399	11362993	10547004	10049007	9764303	9754897	11649005	9137302	0.851154	0.866665	0.346346	0.589398	8.34402e+06	1.18087e+07	9.21769e+06	1.15805e+07	-3.42232e+07	8.66988e+07		#N/A
Q07646	Q07646	Mesoderm-specific transcript protein	Mest	sp|Q07646|MEST_MOUSE Mesoderm-specific transcript protein OS=Mus musculus OX=10090 GN=Mest PE=2 SV=1	3	3	0.542536	1.15994	0.583469	0.942564	0.682742	1.09332	2.5216e+06	5031403	1.9332e+06	2.4108e+06	2.3518e+06	2.8227e+06	2.7138e+06	1.8131e+06	2664801	2.4415e+06	2.4737e+06	2.5713e+06	0.83777	0.767796	-0.341203	0.529021	2.37703e+06	2.69862e+06	1.70118e+06	3.14952e+06	754502	5.194e+06		#N/A
Q811D0	Q811D0	Disks large homolog 1	Dlg1	sp|Q811D0|DLG1_MOUSE Disks large homolog 1 OS=Mus musculus OX=10090 GN=Dlg1 PE=1 SV=1	33	28	0.1324	1.07672	0.02954	0.910604	0.682667	0.980461	50755980	55383024	57863028	49207988	47499016	51482012	48050984	50682020	55944964	50916004	57271976	53091016	0.344134	0.406211	-1.9951	1.22726	4.97632e+07	5.88488e+07	4.63255e+07	5.25316e+07	4.69127e+07	5.96923e+07		#N/A
Q62288	Q62288	Testican-1	Spock1	sp|Q62288|TICN1_MOUSE Testican-1 OS=Mus musculus OX=10090 GN=Spock1 PE=2 SV=2	2	2	0.444971	1.07483	0.193283	0.892486	0.681971	0.959269	3.6977e+06	2.621e+06	3.3982e+06	3.3871e+06	3.2835e+06	3233699	2.6769e+06	2.9407e+06	3.9111e+06	3193499	3.5684e+06	2955800	0.591499	0.705488	-1.04418	0.635406	2.7388e+06	4.0756e+06	2.58518e+06	3.48222e+06	2.54442e+06	4.00758e+06		#N/A
Q8BXV2	Q8BXV2	BRI3-binding protein	Bri3bp	sp|Q8BXV2|BRI3B_MOUSE BRI3-binding protein OS=Mus musculus OX=10090 GN=Bri3bp PE=1 SV=1	5	5	0.934499	1.00867	0.422241	1.03839	0.681932	1.0474	8710805	12035001	10727998	7.7441e+06	9683903	9883505	9579600	9176695	10148003	9269598	8.3104e+06	9257302	0.74378	0.971984	0.586146	0.161229	8.05215e+06	1.04405e+07	9.1075e+06	1.00544e+07	6.72043e+06	1.28885e+07		#N/A
[truncated: 3,937 more rows]

## Sheet: Cntnap2 DEPS
List of Significant DEPs in Cntnap2 (Compared to b6)
[truncated: 610 more rows]

[truncated: 3 more sheets: Cntnap2 Enriched Terms, Cntnap2+7-NI DEPS, Cntnap2 + 7-NI Enriched Terms]
